# Supplementary material for: Transcriptome-Guided Identification of Drugs for Repurposing to Treat Age-Related Hearing Loss
Source: Biomolecules. 2022 Mar 25;12(4):498. doi: 10.3390/biom12040498 (PMC9028743; doi:10.3390/biom12040498)
Supplement: Supplementary file 1 [file biomolecules-12-00498-s001.zip]

Archive with 8 entries (8 files):
- Table_S1_Currated_Gene_Lists.xlsx
- __MACOSX/._Table_S1_Currated_Gene_Lists.xlsx
- Table_S2_Functional_Enrichment_Young.xlsx
- __MACOSX/._Table_S2_Functional_Enrichment_Young.xlsx
- Table_S3_DEGs_Aging.xlsx
- __MACOSX/._Table_S3_DEGs_Aging.xlsx
- Table_S4_Functional_Enrichment_Ageing.xlsx
- __MACOSX/._Table_S4_Functional_Enrichment_Ageing.xlsx
