# Supplementary material for: Transcriptome-Guided Identification of Drugs for Repurposing to Treat Age-Related Hearing Loss
Source: Biomolecules. 2022 Mar 25;12(4):498. doi: 10.3390/biom12040498 (PMC9028743; doi:10.3390/biom12040498)
Supplement: Supplementary file 1 [file biomolecules-12-00498-s001.zip › Table_S1_Currated_Gene_Lists.xlsx]

## Sheet: Deafness
List of deafness genes
Human Ensembl ID	Human Gene Symbol	Dominant gene
ENSG00000184009	ACTG1	Yes				Description of data: List of genes reported to underlie deafness in humans and/or mice, from the Hereditary Hearing Loss Homepage and the Hereditary Hearing Impairment in Mice website (Ohlemiller et al, 2016).
ENSG00000152492	CCDC50	Yes
ENSG00000213892	CEACAM16	Yes
ENSG00000100473	COCH	Yes
ENSG00000204248	COL11A2	Yes
ENSG00000103316	CRYM	Yes
ENSG00000105928	DFNA5	Yes
ENSG00000184047	DIABLO	Yes
ENSG00000131504	DIAPH1	Yes
ENSG00000112319	EYA4	Yes
ENSG00000165474	GJB2	Yes
ENSG00000188910	GJB3	Yes
ENSG00000121742	GJB6	Yes
ENSG00000083307	GRHL2	Yes
ENSG00000103942	HOMER2	Yes
ENSG00000117013	KCNQ4	Yes
ENSG00000049130	KITLG	Yes
ENSG00000199158	MIR96	Yes
ENSG00000105357	MYH14	Yes
ENSG00000100345	MYH9	Yes
ENSG00000196586	MYO6	Yes
ENSG00000137474	MYO7A	Yes
ENSG00000162065	TBC1D24	Yes
ENSG00000130703	OSBPL2	Yes
ENSG00000187848	P2RX2	Yes
ENSG00000091010	POU4F3	Yes
ENSG00000126778	SIX1	Yes
ENSG00000179520	SLC17A8	Yes
ENSG00000109927	TECTA	Yes
ENSG00000119139	TJP2	Yes
ENSG00000165091	TMC1	Yes
ENSG00000041982	TNC	Yes
ENSG00000109501	WFS1	Yes
ENSG00000159842	ABR
ENSG00000157766	ACAN
ENSG00000075624	ACTB
ENSG00000164742	ADCY1
ENSG00000164199	ADGRV1
ENSG00000181092	ADIPOQ
ENSG00000175548	ALG10B
ENSG00000116127	ALMS1
ENSG00000065000	AP3D1
ENSG00000120868	APAF1
ENSG00000171885	AQP4
ENSG00000100299	ARSA
ENSG00000115966	ATF2
ENSG00000168397	ATG4B
ENSG00000172238	ATOH1
ENSG00000157087	ATP2B2
ENSG00000105929	ATP6V0A4
ENSG00000081923	ATP8B1
ENSG00000103126	AXIN1
ENSG00000125492	BARHL1
ENSG00000174483	BBS1
ENSG00000140463	BBS4
ENSG00000171791	BCL2
ENSG00000186716	BCR
ENSG00000176697	BDNF
ENSG00000145734	BDP1
ENSG00000188428	BLOC1S5
ENSG00000104164	BLOC1S6
ENSG00000168283	BMI1
ENSG00000125378	BMP4
ENSG00000164061	BSN
ENSG00000162399	BSND
ENSG00000167791	CABP2
ENSG00000157388	CACNA1D
ENSG00000165995	CACNB2
ENSG00000166862	CACNG2
ENSG00000164615	CAMLG
ENSG00000164305	CASP3
ENSG00000070831	CDC42
ENSG00000107736	CDH23
ENSG00000111276	CDKN1B
ENSG00000129355	CDKN2D
ENSG00000075275	CELSR1
ENSG00000135346	CGA
ENSG00000171316	CHD7
ENSG00000174343	CHRNA9
ENSG00000160716	CHRNB2
ENSG00000182022	CHST15
ENSG00000136425	CIB2
ENSG00000145354	CISD2
ENSG00000166165	CKB
ENSG00000013297	CLDN11
ENSG00000159261	CLDN14
ENSG00000213937	CLDN9
ENSG00000112782	CLIC5
ENSG00000125656	CLPP
ENSG00000163646	CLRN1
ENSG00000060718	COL11A1
ENSG00000108821	COL1A1
ENSG00000139219	COL2A1
ENSG00000169031	COL4A3
ENSG00000081052	COL4A4
ENSG00000188153	COL4A5
ENSG00000197565	COL4A6
ENSG00000112280	COL9A1
ENSG00000049089	COL9A2
ENSG00000168993	CPLX1
ENSG00000121898	CPXM2
ENSG00000062485	CS
ENSG00000146038	DCDC2
ENSG00000204580	DDR1
ENSG00000095397	DFNB31
ENSG00000139734	DIAPH3
ENSG00000211448	DIO2
ENSG00000197406	DIO3
ENSG00000144355	DLX1
ENSG00000105880	DLX5
ENSG00000198947	DMD
ENSG00000152591	DSPP
ENSG00000140279	DUOX2
ENSG00000107404	DVL1
ENSG00000004975	DVL2
ENSG00000161202	DVL3
ENSG00000124205	EDN3
ENSG00000136160	EDNRB
ENSG00000125266	EFNB2
ENSG00000110675	ELMOD1
ENSG00000115459	ELMOD3
ENSG00000170370	EMX2
ENSG00000116106	EPHA4
ENSG00000154928	EPHB1
ENSG00000133216	EPHB2
ENSG00000182580	EPHB3
ENSG00000151491	EPS8
ENSG00000177106	EPS8L2
ENSG00000178568	ERBB4
ENSG00000012061	ERCC1
ENSG00000225830	ERCC6
ENSG00000049167	ERCC8
ENSG00000187017	ESPN
ENSG00000140009	ESR2
ENSG00000119715	ESRRB
ENSG00000104313	EYA1
ENSG00000111913	FAM65B
ENSG00000026103	FAS
ENSG00000138081	FBXO11
ENSG00000116661	FBXO2
ENSG00000078579	FGF20
ENSG00000118972	FGF23
ENSG00000186895	FGF3
ENSG00000077782	FGFR1
ENSG00000066468	FGFR2
ENSG00000068078	FGFR3
ENSG00000182263	FIGN
ENSG00000176165	FOXG1
ENSG00000168269	FOXI1
ENSG00000118689	FOXO3
ENSG00000186765	FSCN2
ENSG00000104290	FZD3
ENSG00000174804	FZD4
ENSG00000164930	FZD6
ENSG00000179348	GATA2
ENSG00000107485	GATA3
ENSG00000168505	GBX2
ENSG00000162676	GFI1
ENSG00000179855	GIPC3
ENSG00000176402	GJC3
ENSG00000154478	GPR26
ENSG00000121957	GPSM2
ENSG00000233276	GPX1
ENSG00000182771	GRID1
ENSG00000215203	GRXCR1
ENSG00000204928	GRXCR2
ENSG00000169919	GUSB
ENSG00000112855	HARS2
ENSG00000114315	HES1
ENSG00000197921	HES5
ENSG00000019991	HGF
ENSG00000188816	HMX2
ENSG00000188620	HMX3
ENSG00000105991	HOXA1
ENSG00000105996	HOXA2
ENSG00000120094	HOXB1
ENSG00000105707	HPN
ENSG00000133835	HSD17B4
ENSG00000032742	IFT88
ENSG00000017427	IGF1
ENSG00000145103	ILDR1
ENSG00000169047	IRS1
ENSG00000185950	IRS2
ENSG00000016082	ISL1
ENSG00000077943	ITGA8
ENSG00000101384	JAG1
ENSG00000184916	JAG2
ENSG00000065427	KARS
ENSG00000180509	KCNE1
ENSG00000177807	KCNJ10
ENSG00000156113	KCNMA1
ENSG00000053918	KCNQ1
ENSG00000131437	KIF3A
ENSG00000157404	KIT
ENSG00000196569	LAMA2
ENSG00000133424	LARGE
ENSG00000011376	LARS2
ENSG00000106003	LFNG
ENSG00000197753	LHFPL5
ENSG00000143013	LMO4
ENSG00000162761	LMX1A
ENSG00000167210	LOXHD1
ENSG00000144749	LRIG1
ENSG00000198799	LRIG2
ENSG00000139263	LRIG3
ENSG00000081479	LRP2
ENSG00000184154	LRTOMT
ENSG00000204103	MAFB
ENSG00000166963	MAP1A
ENSG00000152939	MARVELD2
ENSG00000197971	MBP
ENSG00000055732	MCOLN3
ENSG00000085276	MECOM
ENSG00000105976	MET
ENSG00000240972	MIF
ENSG00000187098	MITF
ENSG00000125863	MKKS
ENSG00000172680	MOS
ENSG00000115204	MPV17
ENSG00000174099	MSRB3
ENSG00000211459	MT-RNR1
ENSG00000210194	MT-TE
ENSG00000210156	MT-TK
ENSG00000209082	MT-TL1
ENSG00000210151	MT-TS1
ENSG00000134323	MYCN
ENSG00000091536	MYO15A
ENSG00000166866	MYO1A
ENSG00000095777	MYO3A
ENSG00000166833	NAV2
ENSG00000124479	NDP
ENSG00000204386	NEU1
ENSG00000162992	NEUROD1
ENSG00000181965	NEUROG1
ENSG00000109320	NFKB1
ENSG00000064300	NGFR
ENSG00000183691	NOG
ENSG00000148400	NOTCH1
ENSG00000074771	NOX3
ENSG00000196408	NOXO1
ENSG00000141458	NPC1
ENSG00000119508	NR4A3
ENSG00000185652	NTF3
ENSG00000065320	NTN1
ENSG00000148053	NTRK2
ENSG00000140538	NTRK3
ENSG00000253117	OC90
ENSG00000197822	OCLN
ENSG00000155719	OTOA
ENSG00000115155	OTOF
ENSG00000188162	OTOG
ENSG00000165899	OTOGL
ENSG00000163982	OTOP1
ENSG00000178602	OTOS
ENSG00000115507	OTX1
ENSG00000165621	OXGR1
ENSG00000117385	P3H1
ENSG00000075891	PAX2
ENSG00000135903	PAX3
ENSG00000125618	PAX8
ENSG00000150275	PCDH15
ENSG00000186862	PDZD7
ENSG00000102174	PHEX
ENSG00000204311	PJVK
ENSG00000008710	PKD1
ENSG00000120756	PLS1
ENSG00000109099	PMP22
ENSG00000168081	PNOC
ENSG00000138035	PNPT1
ENSG00000171453	POLR1C
ENSG00000186184	POLR1D
ENSG00000064835	POU1F1
ENSG00000196767	POU3F4
ENSG00000152192	POU4F1
ENSG00000175325	PROP1
ENSG00000147224	PRPS1
ENSG00000116132	PRRX1
ENSG00000167157	PRRX2
ENSG00000197746	PSAP
ENSG00000171862	PTEN
ENSG00000112655	PTK7
ENSG00000139304	PTPRQ
ENSG00000110400	PVRL1
ENSG00000177707	PVRL3
ENSG00000112531	QKI
ENSG00000131759	RARA
ENSG00000077092	RARB
ENSG00000172819	RARG
ENSG00000168214	RBPJ
ENSG00000137710	RDX
ENSG00000165731	RET
ENSG00000172809	RPL38
ENSG00000267534	S1PR2
ENSG00000103449	SALL1
ENSG00000138760	SCARB2
ENSG00000180900	SCRIB
ENSG00000170381	SEMA3E
ENSG00000124570	SERPINB6
ENSG00000061936	SFSWAP
ENSG00000198964	SGMS1
ENSG00000177045	SIX5
ENSG00000064651	SLC12A2
ENSG00000140199	SLC12A6
ENSG00000113504	SLC12A7
ENSG00000117479	SLC19A2
ENSG00000079215	SLC1A3
ENSG00000091137	SLC26A4
ENSG00000170615	SLC26A5
ENSG00000104154	SLC30A4
ENSG00000088836	SLC4A11
ENSG00000033867	SLC4A7
ENSG00000109062	SLC9A3R1
ENSG00000091482	SMPX
ENSG00000102172	SMS
ENSG00000019549	SNAI2
ENSG00000112320	SOBP
ENSG00000142168	SOD1
ENSG00000100146	SOX10
ENSG00000181449	SOX2
ENSG00000125398	SOX9
ENSG00000136158	SPRY2
ENSG00000160460	SPTBN4
ENSG00000139767	SRRM4
ENSG00000115525	ST3GAL5
ENSG00000242866	STRC
ENSG00000164828	SUN1
ENSG00000181392	SYNE4
ENSG00000078269	SYNJ2
ENSG00000116957	TBCE
ENSG00000184058	TBX1
ENSG00000167800	TBX10
ENSG00000092607	TBX15
ENSG00000112837	TBX18
ENSG00000070814	TCOF1
ENSG00000137203	TFAP2A
ENSG00000163235	TGFA
ENSG00000092969	TGFB2
ENSG00000151090	THRB
ENSG00000181291	TMEM132E
ENSG00000181585	TMIE
ENSG00000160183	TMPRSS3
ENSG00000232810	TNF
ENSG00000164761	TNFRSF11B
ENSG00000115705	TPO
ENSG00000176058	TPRN
ENSG00000100106	TRIOBP
ENSG00000111199	TRPV4
ENSG00000165409	TSHR
ENSG00000175894	TSPEAR
ENSG00000166402	TUB
ENSG00000163794	UCN
ENSG00000006611	USH1C
ENSG00000182040	USH1G
ENSG00000042781	USH2A
ENSG00000162738	VANGL2
ENSG00000163092	XIRP2
ENSG00000148516	ZEB1

## Sheet: Ageing
List of ageing genes
Human Gene Symbol
A2M
ABL1
ADCY5
ADRA1A
ADRA1B
AGPAT2
AGTR1
AGTR1A
AIFM1
AKT1
AKT2
APEX1
APOC3
APOE
APP
APTX
AR
ARHGAP1
ARNTL
ATF2
ATG5
ATM
ATP5O
ATR
BAK1
BAX
BCL2
BDNF
BLM
BMI1
BRCA1
BRCA2
BSCL2
BUB1B
BUB3
C1QA
CACNA1A
CASP2
CAT
CAV1
CCNA2
CDC14B
CDC42
CDK1
CDK7
CDKN1A
CDKN2A
CDKN2B
CEBPA
CEBPB
CETP
CHEK2
CISD2
CLOCK
CLU
CNR1
COL1A1
COQ7
CREB1
CREBBP
CSNK1E
CTF1
CTGF
CTNNB1
DBN1
DDIT3
DGAT1
DLL3
DMD
E2F1
EEF1A1
EEF1E1
EEF2
EFEMP1
EGF
EGFR
EGR1
EIF5A2
ELN
EMD
EP300
EPOR
EPS8
ERBB2
ERCC1
ERCC2
ERCC3
ERCC4
ERCC5
ERCC6
ERCC8
ESR1
FAS
FEN1
FGF21
FGF23
FGFR1
FLT1
FN1
FOS
FOXM1
FOXO1
FOXO3
FOXO4
FXN
G6PD
GCLC
GCLM
GDF11
GDF15
GH
GH1
GHR
GHRH
GHRHR
GMFB
GPX1
GPX4
GRB2
GRN
GSK3A
GSK3B
GSR
GSS
GSTA4
GSTP1
GTF2H2
H2AFX
HBP1
HDAC1
HDAC2
HDAC3
HELLS
HESX1
HIC1
HIF1A
HMGB1
HMGB2
HNRNPD
HOXB7
HOXC4
HRAS
HSF1
HSP90AA1
HSPA1A
HSPA1B
HSPA8
HSPA9
HSPD1
HTR1B
HTRA2
HTT
IFNB1
IGF1
IGF1R
IGF2
IGFBP2
IGFBP3
IKBKB
IL2
IL2RG
IL6
IL7
IL7R
INS
INSR
IRS1
IRS2
JAK2
JUN
JUND
KCNA3
KL
LEP
LEPR
LMNA
LMNB1
LRP2
MAP3K5
MAPK14
MAPK3
MAPK8
MAPK9
MAPT
MAX
MCM2
MDM2
MED1
MGAT5
MIF
MIR17
MIR29A
MLH1
MSH2
MSRA
MSTN
MT1
MT1E
MTBP
MT-CO1
MTOR
MXD1
MXI1
MYC
NBN
NCOR1
NCOR2
NEIL1
NFE2L1
NFE2L2
NFKB1
NFKB2
NFKBIA
NGF
NGFR
NOG
NOS3
NR3C1
NRG1
NUDT1
PAPPA
PARP1
PAWR
PCK1
PCMT1
PCNA
PDGFB
PDGFRA
PDGFRB
PDPK1
PER2
PEX5
PIK3CA
PIK3CB
PIK3R1
PIN1
PLAU
PLCG2
PMCH
PML
POLA1
POLB
POLD1
POLG
PON1
POU1F1
PPARA
PPARG
PPARGC1A
PPM1D
PPP1CA
PRDX1
PRKAR2B
PRKCA
PRKCD
PRKDC
PROP1
PSEN1
PTEN
PTGS2
PTK2
PTK2B
PTPN1
PTPN11
PYCR1
RAD51
RAD52
RAE1
RB1
RBM38
RECQL4
RELA
RET
RGN
RICTOR
RPA1
RPS6KB1
S100B
SDHC
SERPINE1
SHC1
SIGLECE
SIN3A
SIRT1
SIRT3
SIRT6
SIRT7
SLC13A1
SLC25A4
SNCG
SOCS2
SOD1
SOD2
SOD3
SP1
SPRTN
SQSTM1
SST
SSTR3
STAT3
STAT5A
STAT5B
STK11
STUB1
SUMO1
SUN1
SURF1
TAF1
TBP
TCF3
TERC
TERF1
TERF2
TERT
TFAP2A
TFDP1
TGFB1
TNF
TOP1
TOP2A
TOP2B
TOP3B
TOPORS
TP53
TP53BP1
TP63
TP73
TPP2
TRAP1
TRP53
TRP53BP1
TRP63
TRP73
TRPV1
TXN
TXN1
UBB
UBD
UBE2I
UCHL1
UCP1
UCP2
UCP3
VCP
VEGFA
WRN
XPA
XRCC5
XRCC6
YWHAZ
ZMPSTE24

## Sheet: Senescence
List of senescence genes
Human Gene Symbol
ACLY
AAK1
ABI3
ADCK5
AKR1B1
AGT
AKT1
ALOX15B
AR
ARPC1B
ASF1A
ASPH
ATF7IP
ATM
AURKA
AXL
BAG3
BHLHE40
BCL6
BLK
BLVRA
BMI1
BRAF
BRD7
BRCA1
BTG3
C11orf31
CAV1
CBX7
CBX8
CCND1
CDK1
CDK18
CDK2AP1
CDK6
CDK4
CDKN1A
CDKN1C
CDKN1B
CDKN2A
CDKN2AIP
CDKN2B
CENPA
CEBPB
CHEK1
CKB
CPEB1
CSNK1A1
CTNNAL1
CSNK2A1
CXCL1
DDB2
CYR61
DEK
DGCR8
DHCR24
DLX2
DHX9
DPY30
DUSP3
DUSP16
E2F1
EHF
ENDOG
EPHA3
ERRFI1
ETS1
ETS2
EWSR1
FASTK
EZH2
FBXO31
FOXM1
FOS
FOXO3
FXR1
G6PD
GAPDH
GKN1
GATA4
GNG11
GLB1
GRK6
HDAC4
HDAC1
HEPACAM
HJURP
HIVEP1
HK3
HMGB1
HRAS
HSPA5
HSPB2
ID1
ID4
IGFBP1
IFNG
IGFBP3
IGFBP6
IGFBP5
IL1A
IL8
ING1
ING2
IRF3
IRF5
IRF7
ITPK1
ITGB4
ITPKB
ITSN2
KCNJ12
KDM4A
KDM5B
KIAA1524
KL
KSR2
LATS1
LEO1
LGALS3
LIMA1
LIMK1
MAGEA2
MAGOH
MAD2L1
MAGOHB
MAP2K1
MAP2K3
MAP2K2
MAP2K6
MAP3K6
MAP2K7
MAP4K1
MAP3K7
MAPK12
MAPKAPK5
Mar-05
MAPK14
MAST1
MATK
MCL1
MDH1
MCRS1
MECP2
MOB3A
MMP9
MORC3
MORF4
MXD4
MVK
MYC
MYLK
NADK
NANOG
NDRG1
NEK1
NEK4
NEK6
NFE2L2
NINJ1
NOTCH3
NOX4
NR2E1
NTN4
NUAK1
OTX2
P3H1
PATZ1
PAK4
PBRM1
PCGF2
PDCD10
PDIK1L
PDZD2
PDPK1
PEBP1
PEX19
PIAS4
PIK3R5
PIK3C2A
PIM1
PLA2R1
PKM
PML
PNPT1
PMVK
POT1
POU5F1
PPM1B
PPM1D
PRMT6
PRKCH
PRKCD
PROX1
PRPF19
PSMB5
PTRF
PTTG1
PSMD14
RAD21
RAF1
RB1
RBP2
RBX1
RNASEL
RPS6KA6
RSL1D1
RUNX1
RUVBL2
SENP1
SENP2
SENP7
SERPINE1
SFN
SIK1
SGK1
SIN3B
SIRT1
SIRT6
SIX1
SLC13A3
SLC16A7
SMARCA4
SMG1
SMARCB1
SMURF2
SNAI1
SOCS1
SOD1
SORBS2
SOX2
SPIN1
SOX5
SP1
SPOP
SRC
SREBF1
SRSF1
STAT5B
STK32C
STK40
SUPT5H
SYK
TACC3
TERC
TBX2
TERF2
TERT
TFAP4
TFDP1
TGFB1I1
TLR3
TMSB4X
TNFSF13
TNFSF15
TOP1
TP63
TPR
TP53
TRIM28
TRPM8
TXN
TXNIP
UBTD1
TYK2
VENTX
USP1
VEGFA
WNT16
WNT2
WRN
WT1
XAF1
WWP1
YAP1
YPEL3
ZFP36
ZMAT3
ZNF148
