# Supplementary material for: Transcriptome-Guided Identification of Drugs for Repurposing to Treat Age-Related Hearing Loss
Source: Biomolecules. 2022 Mar 25;12(4):498. doi: 10.3390/biom12040498 (PMC9028743; doi:10.3390/biom12040498)
Supplement: Supplementary file 1 [file biomolecules-12-00498-s001.zip › Table_S2_Functional_Enrichment_Young.xlsx]

## Sheet: 2021-03-23_gProfiler_AgeingDrug
query	significant	p_value	term_size	query_size	intersection_size	precision	recall	term_id	source	term_name	effective_domain_size	source_order	parents	evidence_codes	intersection
Enriched_in_OCSGN	TRUE	2.08131e-69	2186	2321	552	0.237829	0.252516	GO:0007399	GO:BP	nervous system development	19049	3296	GO:0048731	IMP ISO,IDA IMP,IDA IBA,IMP IGI ISO IBA TAS,IGI ISO,IMP IGI ISO IBA,IMP,IMP,IDA IMP ISS ISO IBA,IDA IMP ISO,IBA,IMP,IDA IBA,IMP,IMP IBA,ISS ISO,IMP IBA,IMP,IMP ISS ISO,IDA IMP,IMP,IDA IMP IGI ISO,IGI,IMP,IMP IGI ISS ISO,IMP TAS,IMP IGI,ISO,IDA IMP ISO,ISS ISO IBA,IBA,IMP IBA,IBA,ISO,IDA IMP IGI ISS ISO IBA,IDA IMP,ISO,IMP,IMP IBA,IMP ISO IBA,IMP,IMP IGI ISO IBA,IMP ISS ISO IBA,IDA IMP,ISO,IMP,ISS…	Nefh,Nefl,Mbp,Plp1,Snap25,Map2,Kcna2,Mapk8ip2,Rufy3,Elavl4,Nnat,Stxbp1,Stmn3,Sh3gl2,Bend6,Ywhag,Kif5c,Ndrg1,Atp2b2,Ntng1,Uchl1,Nrxn1,Abr,Dst,Mag,Ugt8a,Cntn1,Cpeb1,Mdga1,Stmn2,Sema3e,Prx,Pllp,Dnm3,Ntrk2,Arhgef9,Ntm,Aldh1a3,Cend1,Mal,Slc7a11,Map1b,Tubb3,Dner,Itm2c,Lhfpl4,Ncmap,Adgrl1,Gldn,Shox2,Cntn2,Pacsin1,Sema7a,Bcas1,Stmn4,Ncs1,Lgi2,Nos1,Map6,Acsl6,Ndrg4,Rbfox2,Scn1b,Adcy1,Map1a,Cnp,Dpysl2,Sptb…
Enriched_in_OCSGN	TRUE	1.78692e-59	1672	2317	441	0.190332	0.263756	GO:0022008	GO:BP	neurogenesis	19049	7579	GO:0048731	IMP ISO,IMP,IMP IGI ISO IBA,IGI ISO,IMP IGI ISO IBA,IMP,IDA IMP ISS ISO IBA,IDA IMP ISO,IMP,IDA IBA,IMP,IMP IBA,ISS ISO,IMP IBA,IMP,IMP ISS ISO,IDA IMP,IMP,IDA IGI ISO,IMP,IMP IGI ISS ISO,IMP,IGI,ISO,IDA IMP,ISS ISO IBA,IBA,IMP IBA,ISO,IDA IMP IGI ISS ISO IBA,ISO,IMP IBA,IMP IGI ISO IBA,IMP ISO IBA,IDA IMP,ISO,ISS ISO IBA,IMP,IMP,IMP IGI ISO,ISS ISO IBA,IDA IMP IGI ISS ISO IBA,IBA,ISS ISO,IDA,ISS…	Nefh,Nefl,Plp1,Snap25,Map2,Mapk8ip2,Rufy3,Elavl4,Stxbp1,Stmn3,Sh3gl2,Bend6,Ywhag,Kif5c,Ndrg1,Atp2b2,Ntng1,Uchl1,Nrxn1,Dst,Mag,Ugt8a,Cntn1,Cpeb1,Mdga1,Stmn2,Sema3e,Prx,Dnm3,Ntrk2,Ntm,Cend1,Map1b,Tubb3,Dner,Itm2c,Ncmap,Gldn,Shox2,Cntn2,Pacsin1,Sema7a,Stmn4,Ncs1,Nos1,Map6,Acsl6,Ndrg4,Rbfox2,Scn1b,Adcy1,Map1a,Cnp,Dpysl2,Sptbn4,Nfasc,Isl1,Arhgap44,Ngfr,Zfp804a,Epha4,Rgs6,Snph,Cdk5r2,Dlg4,Ank3,Scrt1,Fe…
Enriched_in_OCSGN	TRUE	6.23091e-56	1550	2301	410	0.178183	0.264516	GO:0048699	GO:BP	generation of neurons	19049	15062	GO:0048731	IMP ISO,IMP,IGI IBA,IGI ISO,IMP IGI ISO IBA,IMP,IDA IMP ISS ISO IBA,IDA IMP ISO,IMP,IDA IBA,IMP,IMP IBA,ISS ISO,IMP IBA,IMP ISS ISO,IDA IMP,IMP,IDA IGI ISO,IMP,IMP IGI ISS ISO,IMP,IGI,ISO,IDA IMP,ISS ISO IBA,IBA,ISO,IDA IMP ISS ISO IBA,ISO,IMP IBA,IMP IGI ISO IBA,IMP ISO IBA,ISO,IMP,IMP,IMP IGI ISO,ISS ISO IBA,IDA IMP IGI ISS ISO IBA,IBA,ISS ISO,IDA,ISS ISO IBA,IDA ISO,ISO,IMP,IMP IGI,IMP,IBA,IMP…	Nefh,Nefl,Plp1,Snap25,Map2,Mapk8ip2,Rufy3,Elavl4,Stxbp1,Stmn3,Sh3gl2,Bend6,Ywhag,Kif5c,Atp2b2,Ntng1,Uchl1,Nrxn1,Dst,Mag,Ugt8a,Cntn1,Cpeb1,Mdga1,Stmn2,Sema3e,Dnm3,Ntrk2,Ntm,Cend1,Map1b,Tubb3,Itm2c,Gldn,Shox2,Cntn2,Pacsin1,Sema7a,Stmn4,Ncs1,Nos1,Map6,Acsl6,Ndrg4,Rbfox2,Scn1b,Adcy1,Map1a,Cnp,Dpysl2,Sptbn4,Nfasc,Isl1,Arhgap44,Ngfr,Zfp804a,Epha4,Rgs6,Snph,Cdk5r2,Dlg4,Ank3,Scrt1,Fez1,Mapk8ip3,Kif3c,Kcn…
Enriched_in_OCSGN	TRUE	1.38739e-55	1014	1717	261	0.152009	0.257396	GO:0031175	GO:BP	neuron projection development	19049	8251	GO:0048731	IMP ISO,IMP,IGI IBA,IGI ISO,IMP IGI ISO IBA,IMP,IDA IMP ISS ISO IBA,IMP ISO,IMP,IDA IBA,IMP,IMP IBA,IMP,IDA IMP,IMP,ISO,IMP,IMP IGI ISS ISO,IMP,IGI,ISO,ISS ISO IBA,IBA,ISO,IDA ISS ISO IBA,ISO,IMP IGI ISO IBA,IMP ISO IBA,ISO,IMP,IMP IGI ISO,ISS ISO IBA,IDA IMP IGI ISS ISO IBA,IBA,ISS ISO,ISS ISO IBA,ISO,ISO,IMP,IMP IGI,IMP,IBA,IMP,IGI,IMP,IDA,IMP IBA,IMP IBA,IMP ISO,ISO,IDA IMP IGI ISO IBA,IDA ISO…	Nefh,Nefl,Plp1,Snap25,Map2,Mapk8ip2,Rufy3,Elavl4,Stxbp1,Stmn3,Sh3gl2,Kif5c,Atp2b2,Ntng1,Uchl1,Nrxn1,Dst,Mag,Ugt8a,Cntn1,Cpeb1,Stmn2,Sema3e,Dnm3,Ntrk2,Ntm,Map1b,Tubb3,Itm2c,Shox2,Cntn2,Pacsin1,Sema7a,Stmn4,Ncs1,Map6,Acsl6,Ndrg4,Rbfox2,Scn1b,Adcy1,Map1a,Cnp,Dpysl2,Sptbn4,Nfasc,Isl1,Arhgap44,Ngfr,Zfp804a,Epha4,Dlg4,Ank3,Fez1,Mapk8ip3,Kif3c,Adarb1,Brsk1,Mapt,Ptn,Sema4c,Pitpna,Qk,Gpm6b,Serpini1,Rtn4,C…
Enriched_in_OCSGN	TRUE	1.62739e-54	1149	2202	325	0.147593	0.282855	GO:0048666	GO:BP	neuron development	19049	15030	GO:0048731	IMP ISO,IMP,IGI IBA,IGI ISO,IMP IGI ISO IBA,IMP,IDA IMP ISS ISO IBA,IMP ISO,IMP,IDA IBA,IMP,IMP IBA,IMP,IDA IMP,IMP,IDA ISO,IMP,IMP IGI ISS ISO,IMP,IGI,ISO,ISS ISO IBA,IBA,ISO,IDA IMP ISS ISO IBA,ISO,IMP IGI ISO IBA,IMP ISO IBA,ISO,IMP,IMP,IMP IGI ISO,ISS ISO IBA,IDA IMP IGI ISS ISO IBA,IBA,ISS ISO,ISS ISO IBA,ISO,ISO,IMP,IMP IGI,IMP,IBA,IMP,IGI,IMP,IDA IMP,IMP IGI IBA,IMP IBA,IMP ISO,ISO,IDA IMP…	Nefh,Nefl,Plp1,Snap25,Map2,Mapk8ip2,Rufy3,Elavl4,Stxbp1,Stmn3,Sh3gl2,Kif5c,Atp2b2,Ntng1,Uchl1,Nrxn1,Dst,Mag,Ugt8a,Cntn1,Cpeb1,Stmn2,Sema3e,Dnm3,Ntrk2,Ntm,Map1b,Tubb3,Itm2c,Gldn,Shox2,Cntn2,Pacsin1,Sema7a,Stmn4,Ncs1,Map6,Acsl6,Ndrg4,Rbfox2,Scn1b,Adcy1,Map1a,Cnp,Dpysl2,Sptbn4,Nfasc,Isl1,Arhgap44,Ngfr,Zfp804a,Epha4,Dlg4,Ank3,Fez1,Mapk8ip3,Kif3c,Adarb1,Brsk1,Mapt,Ptn,Sema4c,Pitpna,Qk,Gpm6b,Serpini1,R…
Enriched_in_OCSGN	TRUE	3.86377e-54	1392	2301	378	0.164276	0.271552	GO:0030182	GO:BP	neuron differentiation	19049	7765	GO:0048731	IMP ISO,IMP,IGI IBA,IGI ISO,IMP IGI ISO IBA,IMP,IDA IMP ISS ISO IBA,IDA IMP ISO,IMP,IDA IBA,IMP,IMP IBA,ISS ISO,IMP IBA,IMP ISS ISO,IDA IMP,IMP,IDA IGI ISO,IMP,IMP IGI ISS ISO,IMP,IGI,ISO,ISS ISO IBA,IBA,ISO,IDA IMP ISS ISO IBA,ISO,IMP IBA,IMP IGI ISO IBA,IMP ISO IBA,ISO,IMP,IMP,IMP IGI ISO,ISS ISO IBA,IDA IMP IGI ISS ISO IBA,IBA,ISS ISO,ISS ISO IBA,ISO,ISO,IMP,IMP IGI,IMP,IBA,IMP,IGI ISO,IMP,IDA…	Nefh,Nefl,Plp1,Snap25,Map2,Mapk8ip2,Rufy3,Elavl4,Stxbp1,Stmn3,Sh3gl2,Bend6,Ywhag,Kif5c,Atp2b2,Ntng1,Uchl1,Nrxn1,Dst,Mag,Ugt8a,Cntn1,Cpeb1,Stmn2,Sema3e,Dnm3,Ntrk2,Ntm,Cend1,Map1b,Tubb3,Itm2c,Gldn,Shox2,Cntn2,Pacsin1,Sema7a,Stmn4,Ncs1,Map6,Acsl6,Ndrg4,Rbfox2,Scn1b,Adcy1,Map1a,Cnp,Dpysl2,Sptbn4,Nfasc,Isl1,Arhgap44,Ngfr,Zfp804a,Epha4,Rgs6,Snph,Dlg4,Ank3,Fez1,Mapk8ip3,Kif3c,Chd5,Adarb1,Brsk1,Mapt,Ptn,…
Enriched_in_OCSGN	TRUE	1.40951e-47	437	2495	182	0.0729459	0.416476	GO:0050808	GO:BP	synapse organization	19049	15403	GO:0048731	IDA IMP,IGI IBA,ISO,IMP,IDA IMP ISO,IDA IMP IGI ISO,ISO,IMP IBA,IDA IMP,ISO,IDA IMP,IMP,ISO,ISO,IDA,IDA IMP,IMP,IMP IBA,IDA ISS ISO,ISS ISO,IMP,IGI,IMP,IDA IMP IBA,IMP,ISO,IDA IMP IGI IBA,EXP IDA IMP IGI ISO,ISO,IDA ISS ISO IBA,IMP ISS,ISO IBA IC,ISO,ISO,IDA IMP,IMP,IDA,ISO IBA,IGI,IDA IMP,IMP,ISO,IDA ISO,IDA IMP IBA,ISO,IDA IMP,ISO,IMP ISO IBA,IDA IMP ISO,IMP ISO,IGI,IDA IMP IGI IBA,IMP,IDA ISO,…	Nefl,Sncb,Ndrg1,Atp2b2,Ntng1,Nrxn1,Drp2,Cacnb4,Sparcl1,Mdga1,Pfn2,Sema3e,Dnm3,Rims4,Ntrk2,Arhgef9,Slc7a11,Lhfpl4,Adgrl1,Cntn2,Lgi2,Sez6l2,Nfasc,Arhgap44,Cacng2,Zfp804a,Clstn1,Epha4,Rph3a,Dlg4,Ank3,Pclo,Mapt,Ptn,Tuba1a,Cdk5r1,Lrrn1,Ptprf,Sez6,Cntnap4,Cacna1a,Rims3,Ntrk3,Adgrl3,Syn1,Apbb1,Gsk3b,Dbn1,Lrrc4,Pak3,Six4,Clstn3,Cux2,Adgrb1,Cabp1,Ppfia3,Sncg,Ctnna2,Myh10,Epha5,Unc13a,Dag1,Bcan,Grin1,Epha7…
Enriched_in_OCSGN	TRUE	1.73329e-47	620	2193	210	0.0957592	0.33871	GO:0048812	GO:BP	neuron projection morphogenesis	19049	15168	GO:0048731	IMP,IMP,IMP IGI ISO,IMP,IDA IMP ISS ISO IBA,IMP,IMP,IMP,IMP IBA,IDA IMP,IMP,IMP,ISS ISO,IMP,IBA,ISO,ISS ISO,IMP IGI ISO IBA,IMP ISO IBA,IMP,IMP IGI ISO,ISS ISO IBA,IDA IMP IGI ISS ISO IBA,ISS ISO IBA,IMP,IMP,IMP,IBA,IMP,IMP,IDA,IMP IBA,IMP IBA,IMP,IDA IMP IGI ISO IBA,IDA ISO,IMP,IMP,IMP,IMP IGI IBA,IMP IGI ISS ISO,IMP,IBA,IMP,IMP ISS ISO,IMP IGI,IDA,ISS ISO IBA,IMP ISS ISO,IMP IGI ISO,ISO,IDA,IBA…	Nefh,Nefl,Map2,Mapk8ip2,Rufy3,Elavl4,Stxbp1,Sh3gl2,Kif5c,Ntng1,Uchl1,Dst,Mag,Ugt8a,Sema3e,Dnm3,Ntrk2,Map1b,Tubb3,Shox2,Cntn2,Pacsin1,Sema7a,Map6,Rbfox2,Scn1b,Adcy1,Map1a,Cnp,Sptbn4,Nfasc,Isl1,Arhgap44,Ngfr,Epha4,Dlg4,Ank3,Mapk8ip3,Adarb1,Brsk1,Mapt,Ptn,Sema4c,Pitpna,Rtn4,Cdk5r1,Olfm1,Thy1,Shtn1,Ndel1,Rgma,Kndc1,Hecw1,Ptprf,Kif5a,Epb41l3,Cacna1a,Ntrk3,Apbb1,Mycbp2,Gsk3b,Cntnap2,Dbn1,Limk1,Kidins22…
Enriched_in_OCSGN	TRUE	2.58394e-46	634	2193	211	0.0962152	0.332808	GO:0120039	GO:BP	plasma membrane bounded cell projection morphogenesis	19049	22877	GO:0048731	IMP,IMP,IMP IGI ISO,IMP,IDA IMP ISS ISO IBA,IMP,IMP,IMP,IMP IBA,IDA IMP,IMP,IMP,ISS ISO,IMP,IBA,ISO,ISS ISO,IMP IGI ISO IBA,IMP ISO IBA,IMP,IMP IGI ISO,ISS ISO IBA,IDA IMP IGI ISS ISO IBA,ISS ISO IBA,IMP,IMP,IMP,IBA,IMP,IMP,IDA,IMP IBA,IMP IBA,IMP,IDA IMP IGI ISO IBA,IDA ISO,IMP,IMP,IMP,IMP IGI IBA,IMP IGI ISS ISO,IMP,IBA,IMP,IMP ISS ISO,IMP IGI,IDA,ISS ISO IBA,IMP ISS ISO,IMP IGI ISO,ISO,IDA,IBA…	Nefh,Nefl,Map2,Mapk8ip2,Rufy3,Elavl4,Stxbp1,Sh3gl2,Kif5c,Ntng1,Uchl1,Dst,Mag,Ugt8a,Sema3e,Dnm3,Ntrk2,Map1b,Tubb3,Shox2,Cntn2,Pacsin1,Sema7a,Map6,Rbfox2,Scn1b,Adcy1,Map1a,Cnp,Sptbn4,Nfasc,Isl1,Arhgap44,Ngfr,Epha4,Dlg4,Ank3,Mapk8ip3,Adarb1,Brsk1,Mapt,Ptn,Sema4c,Pitpna,Rtn4,Cdk5r1,Olfm1,Thy1,Shtn1,Ndel1,Rgma,Kndc1,Hecw1,Ptprf,Kif5a,Epb41l3,Cacna1a,Ntrk3,Apbb1,Mycbp2,Gsk3b,Cntnap2,Dbn1,Limk1,Kidins22…
Enriched_in_OCSGN	TRUE	2.66593e-46	639	2193	212	0.0966712	0.331768	GO:0048858	GO:BP	cell projection morphogenesis	19049	15213	GO:0048731	IMP,IMP,IMP IGI ISO,IMP,IDA IMP ISS ISO IBA,IMP,IMP,IMP,IMP IBA,IDA IMP,IMP,IMP,ISS ISO,IMP,IBA,ISO,ISS ISO,IMP IGI ISO IBA,IMP ISO IBA,IMP,IMP IGI ISO,ISS ISO IBA,IDA IMP IGI ISS ISO IBA,ISS ISO IBA,IMP,IMP,IMP,IBA,IMP,IMP,IDA,IMP IBA,IMP IBA,IMP,IDA IMP IGI ISO IBA,IDA ISO,IMP,IMP,IMP,IMP IGI IBA,IMP IGI ISS ISO,IMP,IBA,IMP,IMP ISS ISO,IMP IGI,IDA,ISS ISO IBA,IMP ISS ISO,IMP IGI ISO,ISO,IDA,IBA…	Nefh,Nefl,Map2,Mapk8ip2,Rufy3,Elavl4,Stxbp1,Sh3gl2,Kif5c,Ntng1,Uchl1,Dst,Mag,Ugt8a,Sema3e,Dnm3,Ntrk2,Map1b,Tubb3,Shox2,Cntn2,Pacsin1,Sema7a,Map6,Rbfox2,Scn1b,Adcy1,Map1a,Cnp,Sptbn4,Nfasc,Isl1,Arhgap44,Ngfr,Epha4,Dlg4,Ank3,Mapk8ip3,Adarb1,Brsk1,Mapt,Ptn,Sema4c,Pitpna,Rtn4,Cdk5r1,Olfm1,Thy1,Shtn1,Ndel1,Rgma,Kndc1,Hecw1,Ptprf,Kif5a,Epb41l3,Cacna1a,Ntrk3,Apbb1,Mycbp2,Gsk3b,Cntnap2,Dbn1,Limk1,Kidins22…
Enriched_in_OCSGN	TRUE	3.29573e-44	671	2193	215	0.0980392	0.320417	GO:0032990	GO:BP	cell part morphogenesis	19049	9217	GO:0048731	IMP,IMP,IMP IGI ISO,IMP,IDA IMP ISS ISO IBA,IMP,IMP,IMP,IMP IBA,IDA IMP,IMP,IMP,ISS ISO,IMP,IBA,ISO,ISS ISO,IMP IGI ISO IBA,IMP ISO IBA,IMP,IMP IGI ISO,ISS ISO IBA,IDA IMP IGI ISS ISO IBA,ISS ISO IBA,IMP,IMP,IMP,IBA,IMP,IMP,IDA,IMP IBA,IMP IBA,IMP,IDA IMP IGI ISO IBA,IDA ISO,IMP,ISO,IMP,IMP,IMP IGI IBA,IMP IGI ISS ISO,IMP,IBA,IMP,IMP ISS ISO,IMP IGI,IDA,ISS ISO IBA,IMP ISS ISO,IMP IGI ISO,ISO,IDA…	Nefh,Nefl,Map2,Mapk8ip2,Rufy3,Elavl4,Stxbp1,Sh3gl2,Kif5c,Ntng1,Uchl1,Dst,Mag,Ugt8a,Sema3e,Dnm3,Ntrk2,Map1b,Tubb3,Shox2,Cntn2,Pacsin1,Sema7a,Map6,Rbfox2,Scn1b,Adcy1,Map1a,Cnp,Sptbn4,Nfasc,Isl1,Arhgap44,Ngfr,Epha4,Dlg4,Ank3,Fez1,Mapk8ip3,Adarb1,Brsk1,Mapt,Ptn,Sema4c,Pitpna,Rtn4,Cdk5r1,Olfm1,Thy1,Shtn1,Ndel1,Rgma,Kndc1,Hecw1,Ptprf,Kif5a,Epb41l3,Cacna1a,Ntrk3,Apbb1,Mycbp2,Gsk3b,Cntnap2,Dbn1,Limk1,Kid…
Enriched_in_OCSGN	TRUE	1.4588e-43	755	2419	244	0.100868	0.323179	GO:0032989	GO:BP	cellular component morphogenesis	19049	9216	GO:0048731	IMP,IMP,IMP IGI ISO,IMP,IDA IMP ISS ISO IBA,IMP,IMP,IMP,IMP IBA,IDA IMP,IMP,IMP,ISS ISO,IMP,IBA,IMP,ISO,ISS ISO,IMP IGI ISO IBA,IMP ISO IBA,ISS ISO IBA,IMP,IMP IGI ISO,ISS ISO IBA,IDA IMP IGI ISS ISO IBA,ISS ISO IBA,IMP,IMP,IMP,IBA,IMP,IMP,IDA IMP,IMP IBA,IMP IBA,IMP,IDA IMP IGI ISO IBA,IBA,IDA ISO,IMP,ISO,IMP,IMP,IMP IGI IBA,IMP IGI ISS ISO,IMP,IBA,IMP,IMP ISS ISO,IMP IGI,IDA,ISS ISO IBA,IMP ISS…	Nefh,Nefl,Map2,Mapk8ip2,Rufy3,Elavl4,Stxbp1,Sh3gl2,Kif5c,Ntng1,Uchl1,Dst,Mag,Ugt8a,Sema3e,Prx,Dnm3,Ntrk2,Map1b,Tubb3,Ncmap,Shox2,Cntn2,Pacsin1,Sema7a,Map6,Rbfox2,Scn1b,Adcy1,Map1a,Cnp,Sptbn4,Nfasc,Isl1,Arhgap44,Ngfr,Epha4,Tmod2,Dlg4,Ank3,Fez1,Mapk8ip3,Adarb1,Brsk1,Mapt,Ptn,Sema4c,Pitpna,Rtn4,Cdk5r1,Olfm1,Thy1,Shtn1,Ndel1,Rgma,Kndc1,Hecw1,Ptprf,Kif5a,Epb41l3,Cacna1a,Ntrk3,Prox1,Apbb1,Mycbp2,Gsk3b,…
Enriched_in_OCSGN	TRUE	1.87756e-40	578	2193	190	0.0866393	0.32872	GO:0048667	GO:BP	cell morphogenesis involved in neuron differentiation	19049	15031	GO:0048731	IMP,IMP,IMP IGI ISO,IMP,IDA IMP ISS ISO IBA,IMP,IMP,IMP IBA,IMP,IDA,IMP,IMP,ISS ISO,IBA,ISO,ISS ISO,IMP IGI ISO IBA,IMP ISO IBA,IMP,IMP IGI ISO,IDA IMP IGI ISS ISO IBA,ISS ISO IBA,IMP,IMP,IMP,IBA,IMP,IMP,IDA,IMP IBA,IMP IBA,IMP,IMP IGI ISO IBA,IDA ISO,IMP,IMP,IMP,IMP IGI IBA,IMP IGI ISS ISO,IMP,IBA,IMP,IMP ISS ISO,IMP IGI,IDA,ISS ISO IBA,ISS ISO,IMP ISO,ISO,IDA,IBA,ISO,IBA,IMP,IGI,IGI,IMP,IGI ISO…	Nefh,Nefl,Map2,Mapk8ip2,Rufy3,Elavl4,Stxbp1,Kif5c,Atp2b2,Ntng1,Uchl1,Dst,Mag,Sema3e,Dnm3,Ntrk2,Map1b,Tubb3,Shox2,Cntn2,Sema7a,Map6,Rbfox2,Scn1b,Adcy1,Map1a,Cnp,Sptbn4,Nfasc,Isl1,Arhgap44,Ngfr,Epha4,Dlg4,Ank3,Mapk8ip3,Adarb1,Brsk1,Mapt,Ptn,Sema4c,Pitpna,Rtn4,Cdk5r1,Olfm1,Thy1,Shtn1,Ndel1,Rgma,Kndc1,Hecw1,Ptprf,Kif5a,Cacna1a,Ntrk3,Apbb1,Mycbp2,Gsk3b,Dbn1,Limk1,Kidins220,Islr2,Pak3,Kif3a,Pou3f2,Cux2…
Enriched_in_OCSGN	TRUE	8.13207e-40	660	1933	191	0.0988101	0.289394	GO:0007268	GO:BP	chemical synaptic transmission	19049	3179	GO:0048731	IDA IMP ISO IBA,IDA IMP,IMP,IDA IMP ISO IBA,IDA IMP,IDA IMP ISO IBA TAS,IMP IGI IBA,IDA,IMP IBA,IDA IMP TAS,IDA IMP IGI IBA,IDA IMP,IGI IBA,ISS ISO,IMP,IMP,IDA IMP IGI TAS,IDA IMP IBA,IMP IBA,IMP,IBA,IBA TAS,IMP,IDA IMP,TAS,ISS ISO,IDA IMP ISO IBA,ISS ISO,IMP,IMP,IMP,IMP,TAS,ISO,IDA,IMP,IMP,IBA,ISO,TAS,IBA IC,IGI IBA NAS,IBA,IDA IMP IGI,IGI,IDA IMP IBA TAS,IGI,IMP IBA,IMP,IGI ISS ISO IBA NAS,NAS,…	Snap25,Syt7,Mapk8ip2,Cplx1,Vamp1,Stxbp1,Apba1,Lypd1,Slc24a2,Sv2a,Napb,Akap12,Sncb,Ywhag,Atp2b2,Ntng1,Nrxn1,Cacnb4,Slc17a7,Abr,Btbd9,Dlgap1,Cpeb1,Pfn2,Sv2c,Rims4,Ntrk2,Nsg1,Slc7a11,Kif1b,Cntn2,Dnm1,Ncs1,Nos1,Insyn1,Adcy1,Map1a,Calb2,Ngfr,Sv2b,Cacng2,Clstn1,Slc12a7,Cadps,Epha4,Syp,Rph3a,Tmem25,Tmod2,Dlg4,Pclo,Prkaca,Adarb1,Brsk1,Mapt,Ptn,Vdac1,Calb1,Sez6,Cntnap4,Cacna1a,Rims3,Apba2,Gfap,Prepl,Syn2,…
Enriched_in_OCSGN	TRUE	8.13207e-40	660	1933	191	0.0988101	0.289394	GO:0098916	GO:BP	anterograde trans-synaptic signaling	19049	22278	GO:0048731	IDA IMP ISO IBA,IDA IMP,IMP,IDA IMP ISO IBA,IDA IMP,IDA IMP ISO IBA TAS,IMP IGI IBA,IDA,IMP IBA,IDA IMP TAS,IDA IMP IGI IBA,IDA IMP,IGI IBA,ISS ISO,IMP,IMP,IDA IMP IGI TAS,IDA IMP IBA,IMP IBA,IMP,IBA,IBA TAS,IMP,IDA IMP,TAS,ISS ISO,IDA IMP ISO IBA,ISS ISO,IMP,IMP,IMP,IMP,TAS,ISO,IDA,IMP,IMP,IBA,ISO,TAS,IBA IC,IGI IBA NAS,IBA,IDA IMP IGI,IGI,IDA IMP IBA TAS,IGI,IMP IBA,IMP,IGI ISS ISO IBA NAS,NAS,…	Snap25,Syt7,Mapk8ip2,Cplx1,Vamp1,Stxbp1,Apba1,Lypd1,Slc24a2,Sv2a,Napb,Akap12,Sncb,Ywhag,Atp2b2,Ntng1,Nrxn1,Cacnb4,Slc17a7,Abr,Btbd9,Dlgap1,Cpeb1,Pfn2,Sv2c,Rims4,Ntrk2,Nsg1,Slc7a11,Kif1b,Cntn2,Dnm1,Ncs1,Nos1,Insyn1,Adcy1,Map1a,Calb2,Ngfr,Sv2b,Cacng2,Clstn1,Slc12a7,Cadps,Epha4,Syp,Rph3a,Tmem25,Tmod2,Dlg4,Pclo,Prkaca,Adarb1,Brsk1,Mapt,Ptn,Vdac1,Calb1,Sez6,Cntnap4,Cacna1a,Rims3,Apba2,Gfap,Prepl,Syn2,…
Enriched_in_OCSGN	TRUE	8.90174e-40	666	1933	192	0.0993275	0.288288	GO:0099537	GO:BP	trans-synaptic signaling	19049	22448	GO:0048731	IDA IMP ISO IBA,IDA IMP,IMP,IDA IMP ISO IBA,IDA IMP,IDA IMP ISO IBA TAS,IMP IGI IBA,IDA,IMP IBA,IDA IMP TAS,IDA IMP IGI IBA,IDA IMP,IGI IBA,ISS ISO,IMP,IMP,IDA IMP IGI TAS,IDA IMP IBA,IMP IBA,IMP,IBA,IBA TAS,IMP,IDA IMP,TAS,ISS ISO,IDA IMP ISO IBA,ISS ISO,IMP,IMP,IMP,IMP,TAS,IMP ISO IBA,IDA,IMP,IMP,IBA,ISO,TAS,IBA IC,IGI IBA NAS,IBA,IDA IMP IGI,IGI,IDA IMP IBA TAS,IGI,IMP IBA,IMP,IGI ISS ISO IBA …	Snap25,Syt7,Mapk8ip2,Cplx1,Vamp1,Stxbp1,Apba1,Lypd1,Slc24a2,Sv2a,Napb,Akap12,Sncb,Ywhag,Atp2b2,Ntng1,Nrxn1,Cacnb4,Slc17a7,Abr,Btbd9,Dlgap1,Cpeb1,Pfn2,Sv2c,Rims4,Ntrk2,Nsg1,Slc7a11,Kif1b,Cntn2,Dnm1,Ncs1,Nos1,Insyn1,Adcy1,Map1a,Calb2,Ngfr,Sv2b,Cacng2,Clstn1,Slc12a7,Cadps,Epha4,Syp,Rph3a,Tmem25,Tmod2,Dlg4,Pclo,Prkaca,Adarb1,Brsk1,Mapt,Ptn,Vdac1,Calb1,Sez6,Cntnap4,Cacna1a,Rims3,Apba2,Gfap,Prepl,Syn2,…
Enriched_in_OCSGN	TRUE	2.48264e-39	693	1933	196	0.101397	0.282828	GO:0099536	GO:BP	synaptic signaling	19049	22447	GO:0048731	IDA IMP ISO IBA,IDA IMP,IMP,IDA IMP ISO IBA,IDA IMP,IDA IMP ISO IBA TAS,IMP IGI IBA,IDA IBA,IMP IBA,IDA IMP TAS,IDA IMP IGI IBA,IDA IMP,IGI IBA,ISS ISO,IMP,IMP,IDA IMP IGI TAS,IBA,IDA IMP IBA,IMP IBA,IMP,IBA,IBA TAS,IMP,IDA IMP,TAS,ISS ISO,IDA IMP ISO IBA,ISS ISO,IMP,IMP,IMP,IMP,TAS,IDA IMP ISO IBA,IDA,IMP,IMP,IBA,ISO,TAS,IBA IC,IGI IBA NAS,IBA,IDA IMP IGI,IGI,IDA IMP IBA TAS,IGI,IMP IBA,IMP,IGI …	Snap25,Syt7,Mapk8ip2,Cplx1,Vamp1,Stxbp1,Apba1,Lypd1,Slc24a2,Sv2a,Napb,Akap12,Sncb,Ywhag,Atp2b2,Ntng1,Nrxn1,Drp2,Cacnb4,Slc17a7,Abr,Btbd9,Dlgap1,Cpeb1,Pfn2,Sv2c,Rims4,Ntrk2,Nsg1,Slc7a11,Kif1b,Cntn2,Dnm1,Ncs1,Nos1,Insyn1,Adcy1,Map1a,Calb2,Ngfr,Sv2b,Cacng2,Clstn1,Slc12a7,Cadps,Epha4,Syp,Rph3a,Tmem25,Tmod2,Dlg4,Pclo,Prkaca,Adarb1,Brsk1,Mapt,Ptn,Vdac1,Cdk5r1,Calb1,Sez6,Cntnap4,Cacna1a,Rims3,Apba2,Gfap…
Enriched_in_OCSGN	TRUE	2.04514e-37	1465	1643	282	0.171637	0.192491	GO:0120036	GO:BP	plasma membrane bounded cell projection organization	19049	22876	GO:0048731	IMP ISO,IMP,IGI IBA,IGI ISO,IMP IGI ISO IBA,IMP,IDA IMP ISS ISO IBA,IMP ISO,ISO,IMP,IDA IBA,IMP,IMP IBA,IMP,IDA IMP,IMP,IDA IMP ISO,IMP,IMP IGI ISS ISO,IMP,IGI,ISO,ISS ISO IBA,IMP ISO,IBA,ISO,IDA ISS ISO IBA,ISO,IBA,IMP IGI ISO IBA,IMP ISO IBA,ISO,IMP,IMP,IMP IGI ISO,ISS ISO IBA,IDA IMP IGI ISS ISO IBA,IBA,ISS ISO,ISS ISO IBA,ISO,ISO,IMP,IMP IGI,IMP,IMP IBA,IMP,IGI,IMP,IDA,IMP IBA,IMP ISS ISO IBA…	Nefh,Nefl,Plp1,Snap25,Map2,Mapk8ip2,Rufy3,Elavl4,Atp1a3,Stxbp1,Stmn3,Sh3gl2,Kif5c,Atp2b2,Ntng1,Uchl1,Nrxn1,Dst,Mag,Ugt8a,Cntn1,Cpeb1,Stmn2,Pfn2,Sema3e,Dnm3,Ntrk2,Ntm,Ablim2,Map1b,Tubb3,Itm2c,Gldn,Shox2,Cntn2,Pacsin1,Sema7a,Stmn4,Ncs1,Map6,Acsl6,Ndrg4,Rbfox2,Scn1b,Adcy1,Map1a,Cnp,Dpysl2,Sptbn4,Nfasc,Isl1,Arhgap44,Ngfr,Kifap3,Rab3ip,Zfp804a,Epha4,Rph3a,Dlg4,Ank3,Fez1,Mapk8ip3,Kif3c,Adarb1,Brsk1,Map…
Enriched_in_OCSGN	TRUE	4.12399e-37	1486	1643	284	0.172855	0.191117	GO:0030030	GO:BP	cell projection organization	19049	7711	GO:0048731	IMP ISO,IMP,IGI IBA,IGI ISO,IMP IGI ISO IBA,IMP,IDA IMP ISS ISO IBA,IMP ISO,ISO,IMP,IDA IBA,IMP,IMP IBA,IMP,IDA IMP,IMP,IDA IMP ISO,IMP,IMP IGI ISS ISO,IMP,IGI,ISO,ISS ISO IBA,IMP ISO,IBA,ISO,IDA ISS ISO IBA,ISO,IBA,IMP IGI ISO IBA,IMP ISO IBA,ISO,IMP,IMP,IMP IGI ISO,ISS ISO IBA,IDA IMP IGI ISS ISO IBA,IBA,ISS ISO,ISS ISO IBA,ISO,ISO,IMP,IMP IGI,IMP,IMP IBA,IMP,IGI,IMP,IDA,IMP IBA,IMP ISS ISO IBA…	Nefh,Nefl,Plp1,Snap25,Map2,Mapk8ip2,Rufy3,Elavl4,Atp1a3,Stxbp1,Stmn3,Sh3gl2,Kif5c,Atp2b2,Ntng1,Uchl1,Nrxn1,Dst,Mag,Ugt8a,Cntn1,Cpeb1,Stmn2,Pfn2,Sema3e,Dnm3,Ntrk2,Ntm,Ablim2,Map1b,Tubb3,Itm2c,Gldn,Shox2,Cntn2,Pacsin1,Sema7a,Stmn4,Ncs1,Map6,Acsl6,Ndrg4,Rbfox2,Scn1b,Adcy1,Map1a,Cnp,Dpysl2,Sptbn4,Nfasc,Isl1,Arhgap44,Ngfr,Kifap3,Rab3ip,Zfp804a,Epha4,Rph3a,Dlg4,Ank3,Fez1,Mapk8ip3,Kif3c,Adarb1,Brsk1,Map…
Enriched_in_OCSGN	TRUE	1.653e-35	687	2495	219	0.0877756	0.318777	GO:0034330	GO:BP	cell junction organization	19049	9886	GO:0048731	IDA IMP,IGI IBA,ISO,IMP,IDA IMP ISO,IDA IMP IGI ISO,ISO,IMP IBA,IBA,IMP,IDA IMP,ISO,IDA IMP,IMP,ISO,ISO,IDA,IDA IMP,IMP,IMP IBA,IDA ISS ISO,ISS ISO,IMP,IGI,IMP,IDA IMP IBA,IMP,ISO,IDA IMP IGI IBA,IMP,EXP IDA IMP IGI ISO,ISO,IDA ISS ISO IBA,IMP ISS,ISO IBA IC,ISO,ISO,ISO,ISS ISO,IDA IMP,IMP,IMP ISS ISO IBA,IDA,ISO IBA,IGI,IMP,IDA IMP,IMP,ISO,IDA ISO,IDA IMP IBA,ISO,IDA IMP,IMP ISO IBA,ISO,IMP ISO …	Nefl,Sncb,Ndrg1,Atp2b2,Ntng1,Nrxn1,Drp2,Cacnb4,Dst,Ugt8a,Sparcl1,Mdga1,Pfn2,Sema3e,Dnm3,Rims4,Ntrk2,Arhgef9,Slc7a11,Lhfpl4,Adgrl1,Cntn2,Lgi2,Sez6l2,Nfasc,Arhgap44,Cacng2,Zfp804a,Clstn1,Mapre2,Epha4,Rph3a,Dlg4,Ank3,Pclo,Prkaca,Mapt,Ptn,Gpm6b,Tuba1a,Cdk5r1,Thy1,Lrrn1,Ptprf,Sez6,Epb41l3,Cntnap4,Cacna1a,Rims3,Ntrk3,Adgrl3,Syn1,Apbb1,Cldn19,Gsk3b,Dbn1,Lrrc4,Pak3,Six4,Clstn3,Cux2,Adgrb1,Cabp1,Ppfia3,Sn…
Enriched_in_OCSGN	TRUE	7.21121e-35	2207	1753	383	0.218483	0.173539	GO:0048468	GO:BP	cell development	19049	14868	GO:0048731	IMP ISO,IMP,IMP IGI IBA,IGI ISO,IMP IGI ISO IBA,IMP,IDA IMP ISS ISO IBA,IMP ISO,IMP,IMP,IDA IBA,IMP,IMP IBA,IMP,IMP,IDA IMP IBA,IMP IGI,IDA ISO,IMP,IMP,IMP IGI ISS ISO,IMP,IGI,ISO,ISS ISO IBA,IBA,IMP IBA,ISO,IDA IMP IGI ISS ISO IBA,ISO,IMP IGI ISO IBA,IMP ISO IBA,IDA,ISO,ISS ISO IBA,IMP,IMP,IMP IGI ISO,ISS ISO IBA,IDA IMP IGI ISS ISO IBA,IBA,ISS ISO,IDA,ISS ISO IBA,ISO,ISO,IMP,IMP IGI,IMP,IBA,ISO…	Nefh,Nefl,Plp1,Snap25,Map2,Mapk8ip2,Rufy3,Elavl4,Stxbp1,Ank2,Stmn3,Sh3gl2,Kif5c,Ndrg1,Atp2b2,Ntng1,Uchl1,Nrxn1,Cacnb4,Dst,Mag,Ugt8a,Cntn1,Cpeb1,Stmn2,Sema3e,Prx,Dnm3,Ntrk2,Ntm,Map1b,Tubb3,Dner,Itm2c,Ncmap,Gldn,Shox2,Cntn2,Pacsin1,Sema7a,Stmn4,Ncs1,Nos1,Map6,Acsl6,Ndrg4,Rbfox2,Scn1b,Adcy1,Map1a,Akap6,Cnp,Dpysl2,Sptbn4,Nfasc,Isl1,Arhgap44,Ngfr,Zfp804a,Epha4,Tmod2,Dlg4,Ank3,Prkaca,Strbp,Fez1,Mapk8ip…
Enriched_in_OCSGN	TRUE	2.83493e-34	470	2302	162	0.0703736	0.344681	GO:0050804	GO:BP	modulation of chemical synaptic transmission	19049	15399	GO:0048731	IMP,IDA IMP,IMP,IBA,IDA IMP ISO,IMP,IMP IBA,IDA IMP,ISS ISO,IMP,IMP,IDA IMP,IDA IMP,IMP,IBA,IBA,IMP,IDA IMP,ISS ISO,IDA IMP ISO IBA,ISS ISO,IMP,IMP,IMP,TAS,ISO,IMP,IMP,IBA,ISO,IBA IC,IGI IBA,IGI,IDA IMP IBA,IMP IBA,IGI ISS ISO NAS,IMP ISO,IMP,ISO,IMP,IMP ISO IBA,IMP,IMP ISO,ISO IBA,IMP,IMP,ISS ISO,TAS,IMP ISO,IMP ISO,IMP,IMP,IMP,IGI IBA,ISO,IMP,IMP,IDA IMP,ISS ISO,IGI,ISO,IMP IGI ISO,IBA,IMP ISO,…	Snap25,Syt7,Mapk8ip2,Cplx1,Stxbp1,Apba1,Slc24a2,Akap12,Ywhag,Atp2b2,Ntng1,Nrxn1,Cacnb4,Abr,Btbd9,Dlgap1,Cpeb1,Pfn2,Rims4,Ntrk2,Nsg1,Slc7a11,Cntn2,Dnm1,Ncs1,Nos1,Adcy1,Map1a,Calb2,Ngfr,Cacng2,Clstn1,Epha4,Syp,Tmem25,Dlg4,Prkaca,Brsk1,Mapt,Ptn,Calb1,Cntnap4,Cacna1a,Rims3,Apba2,Gfap,Prepl,Syn1,Gsk3b,Dbn1,Lrrc4,Celf4,Atp2a2,Clstn3,Gabbr1,Cux2,Adgrb1,Plcb4,Ppfia3,Sncg,Gria4,Unc13a,Grik4,Grin1,Stx1b,Ef…
Enriched_in_OCSGN	TRUE	3.82757e-34	471	2302	162	0.0703736	0.343949	GO:0099177	GO:BP	regulation of trans-synaptic signaling	19049	22417	GO:0048731	IMP,IDA IMP,IMP,IBA,IDA IMP ISO,IMP,IMP IBA,IDA IMP,ISS ISO,IMP,IMP,IDA IMP,IDA IMP,IMP,IBA,IBA,IMP,IDA IMP,ISS ISO,IDA IMP ISO IBA,ISS ISO,IMP,IMP,IMP,TAS,ISO,IMP,IMP,IBA,ISO,IBA IC,IGI IBA,IGI,IDA IMP IBA,IMP IBA,IGI ISS ISO NAS,IMP ISO,IMP,ISO,IMP,IMP ISO IBA,IMP,IMP ISO,ISO IBA,IMP,IMP,ISS ISO,TAS,IMP ISO,IMP ISO,IMP,IMP,IMP,IGI IBA,ISO,IMP,IMP,IDA IMP,ISS ISO,IGI,ISO,IMP IGI ISO,IBA,IMP ISO,…	Snap25,Syt7,Mapk8ip2,Cplx1,Stxbp1,Apba1,Slc24a2,Akap12,Ywhag,Atp2b2,Ntng1,Nrxn1,Cacnb4,Abr,Btbd9,Dlgap1,Cpeb1,Pfn2,Rims4,Ntrk2,Nsg1,Slc7a11,Cntn2,Dnm1,Ncs1,Nos1,Adcy1,Map1a,Calb2,Ngfr,Cacng2,Clstn1,Epha4,Syp,Tmem25,Dlg4,Prkaca,Brsk1,Mapt,Ptn,Calb1,Cntnap4,Cacna1a,Rims3,Apba2,Gfap,Prepl,Syn1,Gsk3b,Dbn1,Lrrc4,Celf4,Atp2a2,Clstn3,Gabbr1,Cux2,Adgrb1,Plcb4,Ppfia3,Sncg,Gria4,Unc13a,Grik4,Grin1,Stx1b,Ef…
Enriched_in_OCSGN	TRUE	2.11887e-33	469	1750	138	0.0788571	0.294243	GO:0061564	GO:BP	axon development	19049	18331	GO:0048731	IMP ISO,IMP,IGI IBA,IMP IGI ISO,IDA IMP ISS ISO IBA,IMP,IMP IBA,IDA,IMP,IMP,IGI ISS ISO,IBA,ISS ISO,IMP IGI ISO IBA,IMP ISO IBA,IMP,IMP IGI ISO,IDA IMP IGI ISS ISO IBA,ISO IBA,IMP,IMP,IBA,IMP,IMP,IDA,IMP IBA,IMP,IMP IGI ISO IBA,IMP,IMP ISS ISO,IMP,IMP IGI IBA,IMP IGI ISS ISO,ISS ISO,IBA,IMP,IMP ISS ISO,IMP IGI,IDA,ISS ISO IBA,ISS ISO,IMP ISO,ISO,IMP,IBA,IMP,IGI,IGI,IMP,IGI ISO,ISO IBA,IGI,IMP IBA…	Nefh,Nefl,Plp1,Map2,Rufy3,Stxbp1,Kif5c,Ntng1,Uchl1,Dst,Mag,Sema3e,Ntrk2,Map1b,Tubb3,Shox2,Cntn2,Sema7a,Map6,Scn1b,Adcy1,Map1a,Cnp,Sptbn4,Nfasc,Isl1,Ngfr,Epha4,Ank3,Mapk8ip3,Adarb1,Brsk1,Mapt,Ptn,Sema4c,Pitpna,Rtn4,Cdk5r1,Olfm1,Thy1,Shtn1,Ndel1,Rgma,Ptprf,Kif5a,Cacna1a,Ntrk3,Apbb1,Mycbp2,Gsk3b,Dbn1,Limk1,Islr2,Pak3,Kif3a,Pou3f2,Nr4a2,Ctnna2,Myh10,Epha5,Dag1,Grin1,Efnb3,Epha7,Brsk2,Unc5d,Cntn5,Plxn…
Enriched_in_OCSGN	TRUE	4.99519e-33	735	2193	207	0.0943912	0.281633	GO:0000904	GO:BP	cell morphogenesis involved in differentiation	19049	312	GO:0048731	IMP,IMP,IMP IGI ISO,IMP,IDA IMP ISS ISO IBA,IMP,IMP,IMP IBA,IMP,IDA IBA,IMP,IMP,ISS ISO,IBA,ISO,ISS ISO,IMP IGI ISO IBA,IMP ISO IBA,IMP,IMP IGI ISO,IDA IMP IGI ISS ISO IBA,ISS ISO IBA,IMP,IMP,IMP,IBA,IMP,IMP,IDA,IMP IBA,IMP IBA,IMP,IMP IGI ISO IBA,IDA ISO,IMP,IMP,IMP,IMP IGI IBA,IMP IGI ISS ISO,IMP,IBA,IMP,IMP ISS ISO,IMP IGI,IDA,ISS ISO IBA,ISS ISO,IMP ISO,ISO,IDA,IBA,ISO,IBA,IMP,IGI,IMP,IGI,IMP…	Nefh,Nefl,Map2,Mapk8ip2,Rufy3,Elavl4,Stxbp1,Kif5c,Atp2b2,Ntng1,Uchl1,Dst,Mag,Sema3e,Dnm3,Ntrk2,Map1b,Tubb3,Shox2,Cntn2,Sema7a,Map6,Rbfox2,Scn1b,Adcy1,Map1a,Cnp,Sptbn4,Nfasc,Isl1,Arhgap44,Ngfr,Epha4,Dlg4,Ank3,Mapk8ip3,Adarb1,Brsk1,Mapt,Ptn,Sema4c,Pitpna,Rtn4,Cdk5r1,Olfm1,Thy1,Shtn1,Ndel1,Rgma,Kndc1,Hecw1,Ptprf,Kif5a,Cacna1a,Ntrk3,Prox1,Apbb1,Mycbp2,Gsk3b,Dbn1,Limk1,Kidins220,Islr2,Pak3,Kif3a,Pou3f…
Enriched_in_OCSGN	TRUE	5.43559e-32	503	1670	138	0.0826347	0.274354	GO:0010975	GO:BP	regulation of neuron projection development	19049	5114	GO:0048731	IMP,IGI ISO,IMP ISO,IDA IMP ISS ISO IBA,ISO,IMP,IMP ISS ISO,IGI,ISO,ISS ISO,IBA,ISO,IDA ISS ISO IBA,ISO,ISO,ISO,IMP,IMP,ISO IBA,IDA ISS ISO IBA,ISS ISO,ISO IBA,ISO,ISO,IGI,IGI,IMP IBA,ISO,ISO,IDA IMP ISO,ISO,ISO,IGI,ISS ISO,IMP ISS ISO,IBA,ISO,ISO,IMP ISS ISO,IMP IGI,IMP ISS ISO IBA,ISS ISO,IMP ISO IBA,IMP IGI ISO,IDA,IDA IMP,IBA,IMP ISO,IMP,IMP,IMP IGI,IGI ISO IBA,ISO,IMP IGI ISO IBA,IMP ISO IBA…	Nefl,Snap25,Map2,Rufy3,Elavl4,Ntng1,Mag,Cntn1,Cpeb1,Stmn2,Sema3e,Dnm3,Ntrk2,Ntm,Map1b,Itm2c,Shox2,Cntn2,Pacsin1,Sema7a,Ncs1,Map6,Acsl6,Ndrg4,Scn1b,Dpysl2,Arhgap44,Ngfr,Zfp804a,Epha4,Fez1,Kif3c,Brsk1,Mapt,Ptn,Sema4c,Qk,Serpini1,Rtn4,Cdk5r1,Thy1,Shtn1,Ndel1,Rgma,Kndc1,Trim67,Hecw1,Ptprf,Sez6,Cacna1a,Gfap,Ntrk3,Apbb1,Gsk3b,Dbn1,Scarb2,Limk1,Kidins220,Islr2,Pak3,Pou3f2,Cux2,Ctnna2,Rap1gap2,Grin1,Stx1…
Enriched_in_OCSGN	TRUE	6.93021e-32	997	2437	269	0.110382	0.269809	GO:0000902	GO:BP	cell morphogenesis	19049	310	GO:0048731	IMP,IMP,IMP IGI ISO,IMP,IDA IMP ISS ISO IBA,IMP,IMP,IMP,IMP IBA,IMP,IDA IMP IBA,IMP,IMP,ISS ISO,IMP,IMP IBA,ISO,ISS ISO,IMP IGI ISO IBA,IMP ISO IBA,IMP,IMP IGI ISO,ISS ISO IBA,IDA IMP IGI ISS ISO IBA,ISS ISO IBA,IMP,IMP,IMP,IBA,IMP,IMP,IDA,IMP IBA,IMP IBA,IMP,IDA IMP IGI ISO IBA,IDA ISO,IMP,IMP,IMP,IMP IGI IBA,IMP IGI ISS ISO,IMP ISO,IBA,IMP,IMP ISS ISO,IMP IGI,IDA,ISS ISO IBA,IMP ISS ISO,IMP IGI…	Nefh,Nefl,Map2,Mapk8ip2,Rufy3,Elavl4,Stxbp1,Sh3gl2,Kif5c,Atp2b2,Ntng1,Uchl1,Dst,Mag,Ugt8a,Sema3e,Dnm3,Ntrk2,Map1b,Tubb3,Shox2,Cntn2,Pacsin1,Sema7a,Map6,Rbfox2,Scn1b,Adcy1,Map1a,Cnp,Sptbn4,Nfasc,Isl1,Arhgap44,Ngfr,Epha4,Dlg4,Ank3,Mapk8ip3,Adarb1,Brsk1,Mapt,Ptn,Sema4c,Pitpna,Rtn4,Cdk5r1,Olfm1,Thy1,Shtn1,Ndel1,Rgma,Kndc1,Hecw1,Ptprf,Kif5a,Epb41l3,Cacna1a,Ntrk3,Prox1,Apbb1,Mycbp2,Gsk3b,Cntnap2,Dbn1,E…
Enriched_in_OCSGN	TRUE	1.43807e-31	428	1750	128	0.0731429	0.299065	GO:0007409	GO:BP	axonogenesis	19049	3304	GO:0048731	IMP,IMP,IMP IGI ISO,IDA IMP ISS ISO IBA,IMP,IMP IBA,IDA,IMP,IMP,ISS ISO,IBA,ISS ISO,IMP IGI ISO IBA,IMP ISO IBA,IMP,IMP IGI ISO,IDA IMP IGI ISS ISO IBA,ISO IBA,IMP,IMP,IBA,IMP,IMP,IDA,IMP IBA,IMP,IMP IGI IBA,IMP,IMP,IMP,IMP IGI IBA,IMP IGI ISS ISO,IBA,IMP,IMP ISS ISO,IMP IGI,IDA,ISS ISO IBA,ISS ISO,IMP ISO,ISO,IBA,IMP,IGI,IGI,IMP,IGI ISO,ISO IBA,IGI,IMP IBA,IMP IBA,IBA,IMP,IMP,IMP,IMP,IDA IBA,IMP…	Nefh,Nefl,Map2,Rufy3,Stxbp1,Kif5c,Ntng1,Uchl1,Dst,Mag,Sema3e,Ntrk2,Map1b,Tubb3,Shox2,Cntn2,Sema7a,Map6,Scn1b,Adcy1,Map1a,Cnp,Sptbn4,Nfasc,Isl1,Ngfr,Epha4,Ank3,Mapk8ip3,Adarb1,Brsk1,Mapt,Sema4c,Pitpna,Rtn4,Cdk5r1,Olfm1,Thy1,Shtn1,Ndel1,Rgma,Kif5a,Cacna1a,Ntrk3,Apbb1,Mycbp2,Gsk3b,Dbn1,Limk1,Islr2,Pak3,Kif3a,Pou3f2,Nr4a2,Ctnna2,Myh10,Epha5,Dag1,Grin1,Efnb3,Epha7,Brsk2,Unc5d,Cntn5,Plxna4,Slitrk1,Gdi1…
Enriched_in_OCSGN	TRUE	5.30518e-28	1394	1933	281	0.14537	0.201578	GO:0007267	GO:BP	cell-cell signaling	19049	3178	GO:0048731	IDA IMP ISO IBA,IMP,IDA IMP IBA,IMP,IDA IMP ISO IBA,IDA IMP,IDA ISO IBA,IMP IBA,IDA IMP ISO IBA TAS,IMP IGI IBA,IDA IBA,IMP,IMP IBA,IDA IMP TAS,IDA IMP IGI IBA,IDA IMP,IGI IBA,ISS ISO,IMP,IMP,IDA IMP IGI TAS,ISO,IBA,IDA IMP IBA,IMP IBA,IMP,IBA,IBA TAS,IMP,IDA IMP,TAS,ISS ISO,IDA IMP ISO IBA,ISS ISO,IMP,IMP,IMP,IMP,IDA IMP,ISO,TAS,IDA IMP ISO IBA,IDA IBA,IDA,ISO,IMP,IMP,IBA,IBA,IGI ISO,ISO,TAS,IBA…	Snap25,Kcna2,Syt7,Mapk8ip2,Cplx1,Vamp1,Syt11,Nnat,Stxbp1,Apba1,Lypd1,Ank2,Slc24a2,Sv2a,Napb,Akap12,Sncb,Ywhag,Atp2b2,Ntng1,Nrxn1,Scn4b,Drp2,Cacnb4,Slc17a7,Abr,Btbd9,Dlgap1,Cpeb1,Pfn2,Sv2c,Rims4,Ntrk2,Nsg1,Slc7a11,Kif1b,Cntn2,Dnm1,Vsnl1,Pex5l,Ncs1,Nos1,Scg5,Insyn1,Scn1b,Adcy1,Map1a,Chga,Calb2,Isl1,Ngfr,Sv2b,Cacng2,Clstn1,Slc12a7,Cadps,Epha4,Syp,Rph3a,Tmem25,Tmod2,Dlg4,Pclo,Prkaca,Adarb1,Brsk1,Mapt…
Enriched_in_OCSGN	TRUE	1.51872e-26	5421	1836	737	0.401416	0.135953	GO:0051179	GO:BP	localization	19049	15714	GO:0048731	ISO,ISO,ISO,IDA IMP ISO IBA,IMP ISO,IDA IMP ISO IBA,IDA IMP ISS IBA,IMP,IDA IMP ISO IBA,IDA IMP IBA,IBA,IDA ISS ISO,ISS ISO IBA,IDA IMP ISO IBA,ISS ISO IBA,IDA ISO IBA,IMP IBA,IDA IMP ISO IBA TAS,IPI IMP IGI,IDA,IMP IGI IBA IC,IDA ISO IBA,IDA IMP ISO,IDA IMP IGI ISO IBA IC,ISO,IDA IGI ISO,IDA IMP IBA,IDA,IMP ISS ISO IBA,IMP ISO,IMP IBA,IMP,IDA IMP IBA,IDA IMP IGI TAS,IDA IMP ISS ISO,IDA IMP ISO I…	Nefh,Nefl,Plp1,Snap25,Map2,Kcna2,Syt7,Mapk8ip2,Cplx1,Vamp1,Rab6b,Rufy3,Kcnc1,Syt11,Dync1i1,Atp1a3,Nnat,Stxbp1,Apba1,Lypd1,Ank2,Slc24a2,Sv2a,Napb,Akap12,Sh3gl2,Sncb,Ywhag,Kif5c,Atp2b2,Ntng1,Uchl1,Amph,Nrxn1,Scn4b,Cacnb4,Slc17a7,Nsf,Abr,Btbd9,Efr3a,Dst,Dlgap1,Ugt8a,Cntn1,Cpeb1,Mdga1,Pfn2,Sema3e,Pllp,Dnm3,Rims4,Ntrk2,Arhgef9,Nsg1,Cadm3,Cend1,Mal,Slc7a11,Map1b,Kif1b,Lhfpl4,Scamp5,Aqp4,Scrn1,Cntn2,Dnm…
Enriched_in_OCSGN	TRUE	5.97332e-26	693	1878	168	0.0894569	0.242424	GO:0031344	GO:BP	regulation of cell projection organization	19049	8313	GO:0048731	IMP,IGI ISO,IMP ISO,IDA IMP ISS ISO IBA,ISO,IMP,IDA,IMP ISS ISO,IGI,ISO,ISS ISO,IMP ISO,IBA,ISO,IDA ISS ISO IBA,ISO,ISO,ISO,IMP,IMP,ISO IBA,IDA ISS ISO IBA,ISS ISO,ISO IBA,ISO,ISO,IGI,IGI,IMP ISS ISO IBA,ISO,ISO,ISO,IDA IMP ISO,ISO,ISO,ISO,IGI,ISS ISO,IMP ISS ISO,IBA,ISO,ISO,IMP ISS ISO,IMP IGI,IMP ISS ISO IBA,ISS ISO,IMP ISO IBA,IMP IGI ISO,IDA,IDA IMP,IBA,IMP ISO,IMP,IMP,IMP IGI,IGI ISO IBA,ISO…	Nefl,Snap25,Map2,Rufy3,Elavl4,Ntng1,Nrxn1,Mag,Cntn1,Cpeb1,Stmn2,Pfn2,Sema3e,Dnm3,Ntrk2,Ntm,Map1b,Itm2c,Shox2,Cntn2,Pacsin1,Sema7a,Ncs1,Map6,Acsl6,Ndrg4,Scn1b,Dpysl2,Arhgap44,Ngfr,Rab3ip,Zfp804a,Epha4,Dlg4,Fez1,Kif3c,Brsk1,Mapt,Ptn,Sema4c,Qk,Serpini1,Rtn4,Cdk5r1,Thy1,Shtn1,Ndel1,Rgma,Kndc1,Trim67,Hecw1,Ptprf,Sez6,Cacna1a,Gfap,Ntrk3,Apbb1,Gsk3b,Dbn1,Ttbk2,Scarb2,Ermn,Limk1,Kidins220,Islr2,Pak3,Pou3…
Enriched_in_OCSGN	TRUE	6.23166e-26	1698	1811	303	0.167311	0.178445	GO:0051049	GO:BP	regulation of transport	19049	15606	GO:0048731	ISO,ISO,ISO,ISO,IMP,IDA IMP IBA,IMP,IDA IMP IBA,IMP,IDA,ISO,IDA IMP ISO IBA,IMP IBA,IDA ISO,IMP,IMP IC,ISO,ISO,IDA ISO,IMP,IDA IMP,ISS ISO,IDA IMP ISO IBA,ISO,ISO,IGI,IMP,IMP,IDA IMP,ISO,ISS ISO,ISO,IMP,IMP,ISS ISO,ISO,IDA IBA,IDA IBA,IDA IMP,ISO,ISS ISO IBA,ISO,IDA IMP ISO,ISO,IDA IBA,IMP,IMP ISO IBA,IMP,ISS ISO IBA,ISO,ISO,ISO,ISO IBA,IMP,ISO,IDA IMP,ISO,IDA ISS ISO IBA,ISO IBA,IDA IMP,ISO,ISO,…	Nefh,Plp1,Snap25,Map2,Kcna2,Syt7,Mapk8ip2,Cplx1,Vamp1,Rufy3,Kcnc1,Syt11,Nnat,Stxbp1,Apba1,Ank2,Sv2a,Napb,Sh3gl2,Atp2b2,Nrxn1,Scn4b,Cacnb4,Slc17a7,Nsf,Abr,Btbd9,Cntn1,Pfn2,Dnm3,Rims4,Ntrk2,Slc7a11,Map1b,Scamp5,Dnm1,Rab3c,Pacsin1,Vsnl1,Pex5l,Kcnab2,Ncs1,Nos1,Acsl6,Scg5,Ndrg4,Scn1b,Adcy1,Chga,Akap6,Gnao1,Dpysl2,Tcaf1,Sptbn4,Isl1,Arhgap44,Ppargc1a,Cacng2,Cadps,Syp,Rph3a,Snph,Cdk5r2,Dlg4,Ank3,Pclo,Prk…
Enriched_in_OCSGN	TRUE	1.01839e-25	677	1878	165	0.0878594	0.243722	GO:0120035	GO:BP	regulation of plasma membrane bounded cell projection organization	19049	22875	GO:0048731	IMP,IGI ISO,IMP ISO,IDA IMP ISS ISO IBA,ISO,IMP,IDA,IMP ISS ISO,IGI,ISO,ISS ISO,IMP ISO,IBA,ISO,IDA ISS ISO IBA,ISO,ISO,ISO,IMP,IMP,ISO IBA,IDA ISS ISO IBA,ISS ISO,ISO IBA,ISO,ISO,IGI,IGI,IMP ISS ISO IBA,ISO,ISO,ISO,IDA IMP ISO,ISO,ISO,IGI,ISS ISO,IMP ISS ISO,IBA,ISO,ISO,IMP ISS ISO,IMP IGI,IMP ISS ISO IBA,ISS ISO,IMP ISO IBA,IMP IGI ISO,IDA,IDA IMP,IBA,IMP ISO,IMP,IMP,IMP IGI,IGI ISO IBA,ISO,IMP…	Nefl,Snap25,Map2,Rufy3,Elavl4,Ntng1,Nrxn1,Mag,Cntn1,Cpeb1,Stmn2,Pfn2,Sema3e,Dnm3,Ntrk2,Ntm,Map1b,Itm2c,Shox2,Cntn2,Pacsin1,Sema7a,Ncs1,Map6,Acsl6,Ndrg4,Scn1b,Dpysl2,Arhgap44,Ngfr,Rab3ip,Zfp804a,Epha4,Fez1,Kif3c,Brsk1,Mapt,Ptn,Sema4c,Qk,Serpini1,Rtn4,Cdk5r1,Thy1,Shtn1,Ndel1,Rgma,Kndc1,Trim67,Hecw1,Ptprf,Sez6,Cacna1a,Gfap,Ntrk3,Apbb1,Gsk3b,Dbn1,Ttbk2,Scarb2,Limk1,Kidins220,Islr2,Pak3,Pou3f2,Map4,Cu…
Enriched_in_OCSGN	TRUE	2.04167e-25	213	2408	92	0.038206	0.431925	GO:0099003	GO:BP	vesicle-mediated transport in synapse	19049	22328	GO:0048731	IDA IMP ISO IBA,IDA IMP,IDA IMP ISO IBA,IDA IMP,ISO,IDA IMP ISO TAS,IMP,IDA IMP,IDA IMP IGI IBA IC,IGI ISO,IDA IMP IBA,IDA IMP IBA,IDA IMP,IDA IMP,IDA IMP ISO IBA,IMP,IDA IMP,IDA IMP IGI ISO IBA,ISS ISO,IDA IMP,ISO,IDA IMP IGI ISO IBA,IDA IMP,IMP,IDA IMP,IDA IMP IGI,IDA IMP,IDA IMP NAS,ISO,IMP,IMP,ISO IBA,IMP,ISS ISO,IDA IMP,IDA IMP,IDA IMP IBA,IMP,IDA IMP,IBA,IDA IMP IGI ISO IBA TAS NAS,IDA IMP …	Snap25,Syt7,Cplx1,Vamp1,Syt11,Stxbp1,Apba1,Sv2a,Napb,Sh3gl2,Sncb,Amph,Nrxn1,Cacnb4,Slc17a7,Btbd9,Pfn2,Dnm3,Rims4,Nsg1,Scamp5,Dnm1,Pacsin1,Adcy1,Clstn1,Cadps,Syp,Pclo,Prkaca,Brsk1,Cacna1a,Rims3,Apba2,Prepl,Syn2,Syn1,Dnajc6,Atp2a2,Ppfia3,Sncg,Unc13a,Stx1b,P2rx7,Magi2,Erc2,Iqsec1,Grm7,Sptbn2,Bsn,Syt4,Trim9,Ap1s2,Rims2,Prkar1b,Syt1,Cdk5,Ap2m1,Dnajc5,Nrn1,Bace1,Efnb2,Syt12,Atad1,Ppp3cc,Ppp3cb,Grip1,Cs…
Enriched_in_OCSGN	TRUE	1.28856e-24	430	2302	137	0.0595135	0.318605	GO:0042391	GO:BP	regulation of membrane potential	19049	11766	GO:0048731	ISS ISO,IMP,IGI,IMP IGI,IDA IMP,ISO,IMP,IMP,IDA,IGI,ISO,IDA IGI,ISS ISO IBA,IBA,IMP ISO IBA,IDA,IMP ISO IBA,ISO,IDA IMP,ISO,IMP,IMP IBA,ISS ISO,IMP ISS ISO TAS,ISS ISO IBA,IMP ISS ISO,ISO,ISO,ISO,IMP ISO,IDA IGI ISO,ISO,IMP,IMP,IDA IBA,IGI,IMP,ISO,ISO,IMP,IMP,ISO,IMP,IMP,ISO,ISS ISO,IMP IGI ISO IBA,IGI,IMP,IMP ISO,ISO,ISO,IMP,IMP,ISO,ISO,ISS ISO,ISO,IMP,ISO,ISO,IDA IGI IBA,IMP IBA,ISS ISO,IDA IMP…	Kcna2,Mapk8ip2,Atp1a3,Ank2,Nrxn1,Scn4b,Cacnb4,Slc17a7,Rims4,Ntrk2,Got1,Pex5l,Mllt11,Kcnab2,Scn1a,Insyn1,Scn1b,Akap6,Rgs7bp,Ngfr,Cacng2,Tmem25,Dlg4,Ank3,Kcnk1,Kcna1,Mapt,Ptn,Shtn1,Slc4a4,Hcn2,Atp1b1,Sez6,Cacna1a,Rims3,Ntrk3,Cldn19,Gsk3b,Dbn1,Gjd2,Celf4,Atp2a2,Cux2,Kcnq3,Dcn,Fgf12,Grin1,Stx1b,Dpp6,P2rx7,Ppp1r9a,Kcnmb2,Cntnap1,Nrcam,Kif5b,Fhl1,Slc25a33,Myh14,Asic1,Jun,Ctnna3,Rims2,Gabrb3,Myoc,Reln,P…
Enriched_in_OCSGN	TRUE	7.59241e-24	3806	2101	614	0.292242	0.161324	GO:0006810	GO:BP	transport	19049	2785	GO:0048731	ISO,ISO,ISO,IDA IMP ISO IBA,ISO,IDA IMP ISO IBA,IDA IMP ISS IBA,IMP,IDA IMP ISO IBA,IDA IMP IBA,IBA,IDA,ISS ISO IBA,IDA IMP ISO IBA,ISS ISO IBA,IDA ISO IBA,IMP IBA,IDA IMP ISO IBA TAS,IPI IMP IGI,IMP IC,IDA ISO IBA,IDA IMP ISO,IDA IMP IGI ISO IBA IC,IDA IGI ISO,IDA IMP IBA,IDA,IMP ISS ISO IBA,IMP ISO,IMP,IDA IMP IBA,IDA IMP IGI TAS,IDA IMP ISS ISO,IDA IMP ISO IBA,IDA IMP IGI ISO IBA,IDA ISS ISO I…	Nefh,Nefl,Plp1,Snap25,Map2,Kcna2,Syt7,Mapk8ip2,Cplx1,Vamp1,Rab6b,Rufy3,Kcnc1,Syt11,Dync1i1,Atp1a3,Nnat,Stxbp1,Apba1,Ank2,Slc24a2,Sv2a,Napb,Sh3gl2,Sncb,Ywhag,Kif5c,Atp2b2,Uchl1,Amph,Nrxn1,Scn4b,Cacnb4,Slc17a7,Nsf,Abr,Btbd9,Dst,Cntn1,Cpeb1,Pfn2,Pllp,Dnm3,Rims4,Ntrk2,Nsg1,Slc7a11,Map1b,Kif1b,Scamp5,Aqp4,Scrn1,Cntn2,Dnm1,Slco5a1,Rab3c,Pacsin1,Vsnl1,Pex5l,Slc47a1,Kcnab2,Slc7a14,Ncs1,Nos1,Map6,Scn1a,Ac…
Enriched_in_OCSGN	TRUE	8.10608e-24	2254	1767	359	0.203169	0.159272	GO:0051128	GO:BP	regulation of cellular component organization	19049	15664	GO:0048731	IMP,IGI ISO,IMP ISO,IDA IMP,IDA IMP,IMP,IDA IMP ISS ISO IBA,IDA ISO TAS IC,ISO,ISO,IDA IBA,IDA IMP IGI ISO IBA,IDA ISO,IMP,IDA IMP IGI,ISO,ISO,IMP,IMP,ISS ISO IBA,IMP ISS ISO,IGI,ISO,ISO,ISS ISO IBA,IMP ISO IBA,IMP IBA,ISO,ISO,IDA ISS ISO IBA,IDA IMP,ISO,IMP,ISO IBA,ISO,IMP,ISO,IDA ISS ISO,IMP,IMP,ISO,IDA ISO IBA,IDA ISS ISO IBA,ISS ISO IBA,IBA,ISS ISO,IMP,ISO IBA,ISO,ISO,IGI,ISO IBA,ISO,IGI,IMP …	Nefl,Snap25,Map2,Syt7,Cplx1,Vamp1,Rufy3,Syt11,Elavl4,Stxbp1,Stmn3,Napb,Sh3gl2,Ntng1,Nrxn1,Slc17a7,Nsf,Btbd9,Dst,Trim37,Mag,Cntn1,Cpeb1,Mdga1,Stmn2,Pfn2,Sema3e,Dnm3,Rims4,Ntrk2,Arhgef9,Ntm,Slc7a11,Map1b,Itm2c,Lhfpl4,Scamp5,Adgrl1,Shox2,Cntn2,Dnm1,Pacsin1,Sema7a,Mllt11,Stmn4,Ncs1,Nos1,Map6,Acsl6,Ndrg4,Scn1b,Map1a,Akap6,Dpysl2,Isl1,Arhgap44,Ppargc1a,Ngfr,Rab3ip,Zfp804a,Clstn1,Mapre2,Epha4,Snph,Dlg4,…
Enriched_in_OCSGN	TRUE	9.39947e-24	498	2174	144	0.0662374	0.289157	GO:0051960	GO:BP	regulation of nervous system development	19049	16287	GO:0048731	IMP,IMP ISO,IDA ISS ISO,IGI,IMP ISS ISO,ISO,IBA,IDA ISS ISO,ISO,ISS ISO,IDA,IMP,IDA ISS ISO IBA,IDA,ISO IBA,ISO,IGI IBA,ISO,ISS ISO,IMP ISS ISO,IBA,ISO,IMP ISS ISO,IGI,ISS ISO IBA,ISS ISO,ISO,IDA,ISO,ISO,IMP,IMP ISO,IDA IGI ISO,IDA,IGI ISO,IMP ISO IBA,IGI,IMP,IMP IBA,ISO,IDA IGI IBA,IMP,IDA,IMP ISO,ISO,ISO,IDA,IDA,IDA,ISS ISO,IMP,IBA,IDA ISS ISO,ISS ISO,IMP,IDA IMP,ISO,IMP,IDA IMP ISO,ISO,IMP,IMP…	Nefl,Map2,Rufy3,Nrxn1,Mag,Mdga1,Sema3e,Ntrk2,Map1b,Ncmap,Adgrl1,Shox2,Sema7a,Nos1,Map6,Ngfr,Clstn1,Epha4,Mapt,Ptn,Sema4c,Qk,Rtn4,Cdk5r1,Thy1,Shtn1,Ndel1,Lrrn1,Rgma,Ptprf,Gpr37l1,Gfap,Ntrk3,Adgrl3,Gsk3b,Dbn1,Limk1,Lingo1,Islr2,Pak3,Clstn3,Cux2,Adgrb1,Tppp,Enpp2,Dag1,Efnb3,Epha7,Amigo3,Camk2b,Pou4f1,Plxna4,Slitrk1,Gdi1,Bmpr2,Wasf3,Gjc2,Foxg1,Sox11,Aspa,Ephb1,Id2,Syt4,Pafah1b1,Lrtm2,Reln,Id4,Tnr,Pou…
Enriched_in_OCSGN	TRUE	1.06357e-23	689	2300	185	0.0804348	0.268505	GO:0007610	GO:BP	behavior	19049	3490	GO:0048731	IMP ISO,IMP,IMP,IMP,IMP,IMP,IGI,IGI,IMP,IMP,IMP,IMP IGI,IMP,IMP ISO,IMP,IMP,IMP IBA,IMP ISO,IMP,IMP,IMP,IDA IMP,IMP,ISO,IMP,IMP,IGI,IMP,IMP,IMP,IMP,IGI,IMP,IMP,IMP NAS,IMP,IMP,IMP,IGI ISO,IMP,IMP,IMP ISO,IGI,IMP,IMP IGI,IGI,IMP,ISO,IMP,ISO,IMP,ISO,IMP,IMP,IMP ISS ISO,IMP,IMP,IGI,IGI,IMP IGI,IMP,IMP,IGI,ISS ISO,IMP,ISS ISO,IMP ISO,IMP,IMP,IMP,IMP,IGI,IMP,IMP,IGI,IMP,IMP,IGI ISO,IMP,ISO,IMP,IMP,IMP…	Snap25,Kcna2,Mapk8ip2,Syt11,Elavl4,Atp1a3,Apba1,Rcan2,Lypd1,Slc24a2,Atp2b2,Uchl1,Amph,Nrxn1,Cacnb4,Slc17a7,Btbd9,Ntrk2,Lsamp,Aldh1a3,Cend1,Slc7a11,Cntn2,Nos1,Scn1a,Ndrg4,Adcy1,Map1a,Cnp,Gnao1,Sptbn4,Sez6l2,Epha4,Tmod2,Dlg4,Strbp,Adarb1,Brsk1,Mapt,Ptn,Vdac1,Calb1,Sez6,Cntnap4,Cacna1a,Apba2,Adgrl3,Igf2,Atp1a2,Cntnap2,Nr1d2,Dbn1,Pbx3,Csmd1,Crhbp,Cux2,Nr4a2,Sncg,Fgf12,Grin1,Efnb3,Homer2,Kras,Pja2,Pou…
Enriched_in_OCSGN	TRUE	1.16041e-23	179	2419	81	0.0334849	0.452514	GO:0007416	GO:BP	synapse assembly	19049	3310	GO:0048731	IDA IMP IGI ISO,ISO,ISO,IDA,IDA IMP,IMP,IDA,IMP,IGI IBA,ISO IBA,ISO,IDA,IMP,IDA ISO,IDA IMP IBA,ISO,IMP,IGI,IDA IMP IGI IBA,IMP,IDA ISO,IMP,IDA,IDA,IDA IMP,IDA ISO,ISO,IDA,IMP,ISO IBA,IMP,ISS ISO,IDA,ISO,IDA ISO,IC,ISO,IDA ISO,ISS IBA,IMP,IMP,IMP,ISS,IDA,IDA IMP ISO,IMP IBA,IDA ISO,ISO,IDA,IGI IBA,IDA,IDA IMP,IDA IMP,IDA ISO,IDA IMP IBA,IMP,IMP,IMP ISS ISO IBA,IGI,IDA IMP,IDA IMP ISO IBA,IDA ISO,…	Nrxn1,Mdga1,Dnm3,Ntrk2,Arhgef9,Lhfpl4,Adgrl1,Lgi2,Clstn1,Pclo,Mapt,Lrrn1,Cacna1a,Ntrk3,Adgrl3,Gsk3b,Lrrc4,Six4,Clstn3,Cux2,Adgrb1,Grin1,Epha7,Amigo3,Cntn5,Slitrk1,Ppp1r9a,Magi2,Sptbn2,Bsn,Ephb1,Gpm6a,Lrtm2,Sipa1l1,Gabrb3,Reln,Stau2,Lrrtm3,Sdk1,Ephb3,Cdk5,Nptn,Dscam,Lrrn3,Slitrk3,Fbxo45,Lrrc4b,Efnb2,Slitrk4,Clstn2,Adgrb3,Mdga2,Add2,Lrrtm1,Lrfn5,Chrnb2,Slc25a46,Nlgn3,Six1,Flrt3,Lrfn4,Gabrg2,Nrxn3,B…
Enriched_in_OCSGN	TRUE	2.66597e-23	193	2408	84	0.0348837	0.435233	GO:0099504	GO:BP	synaptic vesicle cycle	19049	22432	GO:0048731	IDA IMP ISO IBA,IDA IMP,IDA IMP ISO IBA,IDA IMP,ISO,IDA IMP ISO TAS,IMP,IDA IMP,IDA IMP IGI IBA IC,IGI ISO,IDA IMP IBA,IDA IMP IBA,IDA IMP,IDA IMP,IDA IMP ISO IBA,IMP,IDA IMP,IDA IMP IGI ISO IBA,ISS ISO,ISO,IDA IMP IGI ISO IBA,IDA IMP,IMP,IDA IMP IGI,IDA IMP,IDA IMP NAS,ISO,IMP,IMP,ISO IBA,IMP,ISS ISO,IDA IMP,IDA IMP,IDA IMP IBA,IMP,IDA IMP,IBA,IDA IMP IGI ISO IBA TAS NAS,IDA IMP IGI IBA,IMP,IDA,…	Snap25,Syt7,Cplx1,Vamp1,Syt11,Stxbp1,Apba1,Sv2a,Napb,Sh3gl2,Sncb,Amph,Nrxn1,Cacnb4,Slc17a7,Btbd9,Pfn2,Dnm3,Rims4,Scamp5,Dnm1,Pacsin1,Adcy1,Cadps,Syp,Pclo,Prkaca,Brsk1,Cacna1a,Rims3,Apba2,Prepl,Syn2,Syn1,Dnajc6,Atp2a2,Ppfia3,Sncg,Unc13a,Stx1b,P2rx7,Magi2,Erc2,Grm7,Sptbn2,Bsn,Syt4,Trim9,Ap1s2,Rims2,Prkar1b,Syt1,Cdk5,Ap2m1,Dnajc5,Nrn1,Bace1,Syt12,Ppp3cc,Ppp3cb,Cspg5,Htr7,Dnm1l,Slc4a8,Glra3,Chrnb2,Nl…
Enriched_in_OCSGN	TRUE	1.10877e-22	3951	1843	564	0.306023	0.142749	GO:0051234	GO:BP	establishment of localization	19049	15758	GO:0048731	ISO,ISO,ISO,IDA IMP ISO IBA,ISO,IDA IMP ISO IBA,IDA IMP ISS IBA,IMP,IDA IMP ISO IBA,IDA IMP IBA,IBA,IDA,ISS ISO IBA,IDA IMP ISO IBA,ISS ISO IBA,IDA ISO IBA,IMP IBA,IDA IMP ISO IBA TAS,IPI IMP IGI,IMP IC,IDA ISO IBA,IDA IMP ISO,IDA IMP IGI ISO IBA IC,IDA IGI ISO,IDA IMP IBA,IDA,IMP ISS ISO IBA,IMP ISO,IMP,IDA IMP IBA,IDA IMP IGI TAS,IDA IMP ISS ISO,IDA IMP ISO IBA,IDA IMP IGI ISO IBA,IDA ISS ISO I…	Nefh,Nefl,Plp1,Snap25,Map2,Kcna2,Syt7,Mapk8ip2,Cplx1,Vamp1,Rab6b,Rufy3,Kcnc1,Syt11,Dync1i1,Atp1a3,Nnat,Stxbp1,Apba1,Ank2,Slc24a2,Sv2a,Napb,Sh3gl2,Sncb,Ywhag,Kif5c,Atp2b2,Uchl1,Amph,Nrxn1,Scn4b,Cacnb4,Slc17a7,Nsf,Abr,Btbd9,Dst,Cntn1,Cpeb1,Pfn2,Pllp,Dnm3,Rims4,Ntrk2,Nsg1,Mal,Slc7a11,Map1b,Kif1b,Scamp5,Aqp4,Scrn1,Cntn2,Dnm1,Slco5a1,Rab3c,Pacsin1,Vsnl1,Pex5l,Slc47a1,Kcnab2,Slc7a14,Ncs1,Nos1,Map6,Scn1…
Enriched_in_OCSGN	TRUE	2.68884e-22	246	2424	96	0.039604	0.390244	GO:0050803	GO:BP	regulation of synapse structure or activity	19049	15398	GO:0048731	IDA IMP IGI,IBA,ISO,ISO IBA,ISO,IDA,IMP,IMP,IDA ISS ISO,IBA,IMP IBA,ISO,IDA IMP IGI IBA,IMP IGI ISO,ISO,IDA IMP,IMP,IDA,ISO,IDA IMP,ISO,IDA ISO,IDA,ISO,IMP ISO IBA,ISO,IGI,IDA IMP IGI IBA,IMP,IDA ISO,IMP,ISO,IDA IMP,IMP ISO,ISS,IDA IMP,IDA,ISS ISO,IDA,ISO,ISO,IDA IMP,IGI,IMP,ISO,ISO,IMP,IDA,ISS ISO,IDA IMP,ISS ISO,ISO,IDA,IMP,ISS ISO,IMP,IGI,IDA,IDA IMP ISO,IDA IMP,IDA ISO,IDA ISO,IDA,ISO,IGI IBA…	Nrxn1,Slc17a7,Mdga1,Dnm3,Rims4,Ntrk2,Slc7a11,Lhfpl4,Adgrl1,Dnm1,Arhgap44,Zfp804a,Clstn1,Epha4,Ptn,Tuba1a,Cdk5r1,Lrrn1,Ptprf,Cntnap4,Rims3,Ntrk3,Adgrl3,Gsk3b,Dbn1,Pak3,Six4,Clstn3,Cux2,Adgrb1,Ctnna2,Myh10,Dag1,Grin1,Stx1b,Epha7,Amigo3,Camk2b,Slitrk1,Ppp1r9a,Magi2,Nrcam,Prnp,Ephb1,Gpm6a,Cttnbp2,Pafah1b1,Lrtm2,Sipa1l1,Reln,Tanc2,Stau2,Lrrtm3,Ephb3,Frmpd4,Cdk5,Fyn,Lrrn3,Slitrk3,Lrfn2,Lrrc4b,Slitrk4,C…
Enriched_in_OCSGN	TRUE	5.95022e-22	2631	1827	407	0.22277	0.154694	GO:0032879	GO:BP	regulation of localization	19049	9122	GO:0048731	ISO,ISO,IMP ISO,IMP ISO,IMP,IDA IMP IBA,IMP,IDA IMP IBA,IMP,IDA ISS ISO,ISO,IDA IMP ISO IBA,IMP IBA,IDA ISO,IMP,IDA,IMP IC,ISO,ISO,ISO,IDA ISO,IMP,IMP,IDA IMP,ISS ISO,IDA IMP ISO IBA,ISO,ISO,IMP IGI,IMP,IMP,ISO,IDA IMP ISO,IBA,ISO,ISS ISO,ISO,IMP,IMP,ISS ISO,ISO,IDA IBA,IDA IBA,IBA,IDA IMP,ISO,ISS ISO IBA,ISO,IDA IMP ISO,ISO,IDA IBA,IMP ISO,IMP ISO IBA,IMP,IMP,ISS ISO IBA,ISO,ISO,ISO,ISO IBA,IMP,…	Nefh,Plp1,Snap25,Map2,Kcna2,Syt7,Mapk8ip2,Cplx1,Vamp1,Rufy3,Kcnc1,Syt11,Nnat,Stxbp1,Apba1,Lypd1,Ank2,Sv2a,Napb,Akap12,Sh3gl2,Atp2b2,Ntng1,Nrxn1,Scn4b,Cacnb4,Slc17a7,Nsf,Abr,Btbd9,Cntn1,Cpeb1,Pfn2,Sema3e,Dnm3,Rims4,Ntrk2,Slc7a11,Map1b,Scamp5,Dnm1,Rab3c,Pacsin1,Sema7a,Vsnl1,Pex5l,Kcnab2,Ncs1,Nos1,Acsl6,Scg5,Ndrg4,Scn1b,Adcy1,Map1a,Chga,Akap6,Gnao1,Dpysl2,Tcaf1,Sptbn4,Cygb,Isl1,Arhgap44,Ppargc1a,Ngf…
Enriched_in_OCSGN	TRUE	6.76319e-21	234	2424	91	0.0375413	0.388889	GO:0050807	GO:BP	regulation of synapse organization	19049	15402	GO:0048731	IDA IMP IGI,ISO,ISO,ISO,IDA,IMP,IMP,IDA ISS ISO,IMP IBA,ISO,IDA IMP IGI IBA,IMP IGI ISO,ISO,IDA IMP,IMP,IDA,IDA IMP,ISO,IDA ISO,IDA,ISO,IMP ISO IBA,ISO,IGI,IDA IMP IGI IBA,IMP,IDA ISO,IMP,ISO,IDA IMP,IMP ISO,IDA IMP,IDA,ISS ISO,IDA,ISO,ISO,IDA IMP,IGI,IMP,ISO,ISO,IMP,IDA,ISS ISO,IDA IMP,ISS ISO,ISO,IDA,IMP,ISS ISO,IMP,IGI,IDA,IDA IMP ISO,IDA IMP,IDA ISO,IDA ISO,IDA,ISO,IGI IBA,IDA,IDA IMP,ISO,IDA…	Nrxn1,Mdga1,Dnm3,Rims4,Ntrk2,Slc7a11,Lhfpl4,Adgrl1,Arhgap44,Zfp804a,Clstn1,Epha4,Ptn,Tuba1a,Cdk5r1,Lrrn1,Cntnap4,Rims3,Ntrk3,Adgrl3,Gsk3b,Dbn1,Pak3,Six4,Clstn3,Cux2,Adgrb1,Ctnna2,Myh10,Dag1,Grin1,Epha7,Amigo3,Camk2b,Slitrk1,Ppp1r9a,Magi2,Nrcam,Prnp,Ephb1,Gpm6a,Cttnbp2,Pafah1b1,Lrtm2,Sipa1l1,Reln,Tanc2,Stau2,Lrrtm3,Ephb3,Frmpd4,Cdk5,Fyn,Lrrn3,Slitrk3,Lrfn2,Lrrc4b,Slitrk4,C1ql3,Opa1,Clstn2,Adgrb3,M…
Enriched_in_OCSGN	TRUE	1.23718e-20	202	2097	77	0.0367191	0.381188	GO:0006836	GO:BP	neurotransmitter transport	19049	2804	GO:0048731	IDA IMP ISO IBA,IDA IMP,IDA IMP ISO IBA,IDA IMP,IDA IMP ISO IBA TAS,IMP,IDA IMP,IDA IMP IGI IBA,IGI TAS,IDA IMP,IDA IMP ISO IBA,IDA IMP,ISS ISO,ISO,IDA,ISO,IMP,ISO,IDA IMP IGI,IDA IMP,IGI,NAS,ISO,ISS ISO,IDA IBA,IMP,ISO IBA,IMP,IMP,ISS ISO,IMP IGI IBA,IMP IGI IBA,IMP,IMP,IDA IMP ISS ISO,IGI,IDA IMP IGI ISS ISO IBA TAS NAS,IDA IMP IGI IBA,IMP,ISO,IDA IMP,EXP IDA,IMP,ISO,NAS,IGI ISO,EXP IDA IMP ISO…	Snap25,Syt7,Cplx1,Vamp1,Stxbp1,Apba1,Sv2a,Napb,Nrxn1,Cacnb4,Slc17a7,Pfn2,Rims4,Ntrk2,Nos1,Slc6a13,Adcy1,Slc22a2,Cadps,Syp,Rph3a,Pclo,Prkaca,Brsk1,Gpm6b,Cacna1a,Rims3,Apba2,Gfap,Prepl,Syn2,Syn1,Atp1a2,Atp2a2,Ppfia3,Sncg,Unc13a,Stx1b,P2rx7,Ppp1r9a,Erc2,Grm7,Slc1a2,Sptbn2,Ica1,Pnkd,Syt4,Asic1,Trim9,Grm8,Rims2,Syt1,Slc6a1,Nrn1,Bace1,Rhot1,Syt12,Lin7a,Slc6a11,Cacna1b,Lin7b,Cspg5,Htr7,Dnm1l,Slc4a8,Glra…
Enriched_in_OCSGN	TRUE	7.09344e-20	3630	1843	517	0.280521	0.142424	GO:0065008	GO:BP	regulation of biological quality	19049	18688	GO:0048731	IMP,ISO,IDA IMP ISO IBA,IMP ISO,ISS ISO,IDA IMP,IMP,IDA IMP ISO IBA,IDA IMP,IDA,ISS ISO,IDA IGI ISO IBA,IMP IBA,IDA IMP ISO IBA TAS,IMP,IMP IGI IC,IMP ISO IBA,IDA IMP,IDA IMP IGI IBA,ISO,ISO,ISS ISO,IMP ISO IBA,IDA IMP IGI TAS,ISO,IDA IMP,IMP IBA,IMP,IMP,ISS ISO,IMP,ISO,IDA IMP ISO IBA,IMP IBA,ISO IBA,IDA ISS ISO,IDA IMP IGI ISO,IDA IMP ISS ISO,IDA IMP IGI ISO,IMP IBA,IMP IGI,ISO,IMP,IDA IMP IGI …	Nefl,Mbp,Snap25,Map2,Kcna2,Syt7,Mapk8ip2,Cplx1,Vamp1,Rufy3,Elavl4,Atp1a3,Nnat,Stxbp1,Apba1,Ank2,Slc24a2,Sv2a,Napb,Akap12,Sh3gl2,Ywhag,Atp2b2,Nrxn1,Scn4b,Cacnb4,Slc17a7,Abr,Btbd9,Mag,Cpeb1,Mdga1,Pfn2,Sema3e,Dnm3,Rims4,Ntrk2,Nsg1,Aldh1a3,Mt2,Slc7a11,Map1b,Lhfpl4,Aqp4,Adgrl1,Got1,Cntn2,Dnm1,Sema7a,Vsnl1,Pex5l,Mllt11,Ddah1,Kcnab2,Esrrg,Nos1,Scn1a,Scg5,Insyn1,Rbfox2,Scn1b,Adcy1,Map1a,Chga,Akap6,Ckb,Cn…
Enriched_in_OCSGN	TRUE	8.35738e-20	2731	2101	459	0.218467	0.16807	GO:0006811	GO:BP	ion transport	19049	2786	GO:0048731	ISO,IMP,IDA IMP ISO IBA,IDA IMP IBA,IMP,IDA IMP,IBA,IDA,ISS ISO IBA,IDA ISO IBA,IDA ISO IBA,IMP IBA,ISO IBA,IPI IMP IGI,IMP IC,IDA ISO IBA,ISO,IBA,IDA,IMP ISS ISO IBA,IMP ISO,IDA,IDA IMP ISS ISO,IMP ISO IBA,IDA IMP IGI ISO IBA,IDA ISO IBA,IMP,ISO,ISO,ISO IBA,IPI,IDA IMP ISS ISO,IDA IMP,IBA,ISO,IBA,IBA,IBA,IDA IMP,ISO IBA,ISO IBA,ISS ISO IBA,IBA,IDA IMP ISO,IDA IMP IBA,ISO,IDA,IMP ISO IBA,IMP ISO …	Plp1,Snap25,Kcna2,Syt7,Mapk8ip2,Cplx1,Rab6b,Rufy3,Kcnc1,Syt11,Atp1a3,Nnat,Stxbp1,Apba1,Ank2,Slc24a2,Sv2a,Napb,Ywhag,Kif5c,Atp2b2,Nrxn1,Scn4b,Cacnb4,Slc17a7,Nsf,Cntn1,Cpeb1,Pllp,Dnm3,Ntrk2,Nsg1,Slc7a11,Scamp5,Aqp4,Dnm1,Slco5a1,Rab3c,Vsnl1,Pex5l,Slc47a1,Kcnab2,Slc7a14,Nos1,Scn1a,Acsl6,Scg5,Scn1b,Slc6a13,Atp6v0e2,Ppp2r2b,Map1a,Gdap1,Slc6a15,Chga,Akap6,Gnao1,Dpysl2,Tcaf1,Sptbn4,Isl1,Arhgap44,Ppargc1a…
Enriched_in_OCSGN	TRUE	4.19755e-19	212	2097	77	0.0367191	0.363208	GO:0001505	GO:BP	regulation of neurotransmitter levels	19049	439	GO:0048731	IDA IMP ISO IBA,IDA IMP,IDA IMP ISO IBA,IDA IMP,IDA IMP ISO IBA TAS,IMP,IDA IMP,IDA IMP IGI IBA,IGI TAS,IDA IMP,IMP,IDA IMP,ISS ISO,ISO,IDA,IMP,ISO,IDA IMP IGI,IDA IMP,IGI,NAS,ISO,ISS ISO,IDA IBA,IMP,ISO IBA,IMP,IMP,ISS ISO,IMP IGI IBA,IMP IGI IBA,IMP,IMP,IDA IMP ISS ISO,IGI,IDA IMP IGI ISS ISO IBA TAS NAS,IDA IMP IGI IBA,IMP,ISO,IMP,IDA IMP,EXP IDA,IMP,ISO,NAS,IGI ISO,EXP IDA IMP ISO,IMP,ISO,ISO…	Snap25,Syt7,Cplx1,Vamp1,Stxbp1,Apba1,Sv2a,Napb,Nrxn1,Cacnb4,Slc17a7,Pfn2,Rims4,Ntrk2,Nos1,Adcy1,Slc22a2,Cadps,Syp,Rph3a,Pclo,Prkaca,Brsk1,Gpm6b,Cacna1a,Rims3,Apba2,Gfap,Prepl,Syn2,Syn1,Atp1a2,Atp2a2,Ppfia3,Sncg,Unc13a,Stx1b,P2rx7,Ppp1r9a,Agtpbp1,Erc2,Grm7,Slc1a2,Sptbn2,Ica1,Pnkd,Syt4,Asic1,Trim9,Grm8,Rims2,Syt1,Slc6a1,Nrn1,Bace1,Rhot1,Syt12,Lin7a,Slc6a11,Cacna1b,Lin7b,Cspg5,Htr7,Dnm1l,Slc4a8,Glra…
Enriched_in_OCSGN	TRUE	4.37289e-19	845	2225	197	0.0885393	0.233136	GO:0007417	GO:BP	central nervous system development	19049	3311	GO:0048731	ISO,IMP IGI IBA,IDA,IBA,IMP,IGI,IGI,IMP ISO,IMP,IMP,IMP,IMP,IMP IBA,IMP,IMP,IDA IMP,IBA,IMP,IMP,IMP,IMP,IGI,IMP IGI,IMP,IMP,IGI,IMP,IMP,IMP,IMP,ISS ISO,IMP,ISO,IMP,IMP,IMP IGI,IMP,IMP,IMP,IMP,IGI,IMP,IMP,IBA,IMP,IMP IGI,ISO,IBA,IMP,IMP,IMP,ISO,IEP,IMP,IMP IBA,IDA IMP,IMP,IMP,IMP IGI,IDA,IMP,IMP IBA,IMP,IMP,IMP,ISO,IMP,ISS ISO,IDA IBA,ISO,IMP IBA,ISS ISO,IMP,IEP,IMP,IBA,IMP,IBA,IMP,IMP,IDA,IMP,IMP…	Nefh,Plp1,Elavl4,Nnat,Atp2b2,Nrxn1,Abr,Mag,Cntn1,Mdga1,Ntrk2,Aldh1a3,Cend1,Slc7a11,Cntn2,Sema7a,Ndrg4,Rbfox2,Scn1b,Cnp,Sptbn4,Sez6l2,Isl1,Ngfr,Epha4,Cdk5r2,Mapk8ip3,Kcna1,Chd5,Adarb1,Ptn,Sema4c,Qk,Rtn4,Trnp1,Cdk5r1,Ndel1,Kndc1,Pou3f1,Fabp7,Sez6,Faim2,Cacna1a,Hapln4,Gpr37l1,Gfap,Ntrk3,Adgrl3,Prox1,Atp1a2,Mycbp2,Gsk3b,Cntnap2,Ttbk2,Pbx3,Lingo1,Dusp15,Kif3a,Pou3f2,Slc6a17,Olig1,Nr4a2,Tppp,Fgf10,Ctnn…
Enriched_in_OCSGN	TRUE	4.91405e-19	997	2200	220	0.1	0.220662	GO:0006812	GO:BP	cation transport	19049	2787	GO:0048731	ISO,IDA IMP ISO IBA,IMP IBA,IMP,ISS ISO IBA,IDA ISO IBA,IDA ISO IBA,IMP IC,IDA ISO IBA,IMP ISO,IDA,IDA IMP ISS ISO,IMP ISO IBA,IMP,IDA,IMP,ISO IBA,ISS ISO IBA,IDA IMP ISO,IDA IMP IBA,IMP ISO IBA,IBA,ISO,IBA,ISO,ISO,IMP,ISO,IBA,IDA ISO IBA,IDA IMP ISO IBA,IDA ISS ISO IBA,IDA IBA,ISO,ISS ISO,IMP ISS ISO,IDA IBA,IDA ISS ISO IBA IC,IDA ISO IBA,ISO,IDA IBA,ISO,IMP IBA,ISS ISO IBA,ISO,IDA ISO,IBA,ISO,I…	Plp1,Kcna2,Syt7,Mapk8ip2,Kcnc1,Syt11,Atp1a3,Ank2,Slc24a2,Atp2b2,Nrxn1,Scn4b,Cacnb4,Slc17a7,Nsf,Cntn1,Slc47a1,Kcnab2,Nos1,Scn1a,Scn1b,Slc6a13,Atp6v0e2,Slc6a15,Akap6,Gnao1,Sptbn4,Ppargc1a,Micu3,Slc22a2,Asic3,Cacng2,Slc12a7,Rph3a,Dlg4,Ank3,Fth1,Kcnk1,Kcna1,Vdac1,Gpm6b,Rtn4,Stac2,Thy1,Slc25a4,Slc4a4,Hecw1,Atp2b3,Hcn2,Stk39,Atp1b1,Lrrc55,Cacna1a,Cacna2d3,Atp1a2,Crhbp,Atp2a2,Gabbr1,Slc6a17,Plcb4,Slc22a…
Enriched_in_OCSGN	TRUE	8.01481e-19	2584	1843	393	0.213239	0.15209	GO:0051641	GO:BP	cellular localization	19049	16066	GO:0048731	ISO,ISO,IDA IMP ISO IBA,IMP ISO,IDA IMP,IDA IMP ISO IBA,IDA IMP,IBA,IDA,IMP ISO,ISS ISO IBA,IDA IMP ISO IBA TAS,IPI IMP,IDA,IMP IGI IBA IC,ISO,IDA IMP,IDA IMP IGI IBA IC,IGI ISO,IDA IMP IBA,IDA,ISS ISO IBA,IMP,IDA IMP IBA,IDA IMP IGI TAS,ISO,IDA IMP ISO,IDA IMP ISO IBA,ISO IBA,IGI,IMP,ISS ISO IBA,IMP,IMP,IDA IMP,IDA IMP IGI ISO IBA,ISS ISO,ISO,ISO,IDA IMP ISS ISO IBA,IMP,IMP,IMP,IDA IMP ISO IBA,I…	Nefh,Nefl,Snap25,Map2,Syt7,Cplx1,Vamp1,Rab6b,Rufy3,Syt11,Dync1i1,Stxbp1,Apba1,Lypd1,Ank2,Slc24a2,Sv2a,Napb,Sh3gl2,Sncb,Ywhag,Kif5c,Uchl1,Amph,Nrxn1,Scn4b,Cacnb4,Slc17a7,Nsf,Abr,Btbd9,Efr3a,Dst,Ugt8a,Pfn2,Dnm3,Rims4,Ntrk2,Arhgef9,Nsg1,Mal,Slc7a11,Map1b,Kif1b,Lhfpl4,Scamp5,Cntn2,Dnm1,Rab3c,Pacsin1,Vsnl1,Pex5l,Kcnab2,Efr3b,Nos1,Map6,Scg5,Ndrg4,Scn1b,Adcy1,Ppp2r2b,Map1a,Gdap1,Chga,Akap6,Dpysl2,Septin…
Enriched_in_OCSGN	TRUE	9.57677e-19	315	2234	101	0.0452104	0.320635	GO:0051962	GO:BP	positive regulation of nervous system development	19049	16289	GO:0048731	IMP,IDA,IGI,ISO,IDA ISS ISO,ISO,IDA,IMP,IDA ISS ISO IBA,ISO IBA,IGI IBA,ISO,ISS ISO,ISS ISO,ISO,ISO,ISS ISO,ISO,IDA,ISO,IMP ISO,IDA IGI,IDA,IGI ISO,IMP ISO IBA,IGI,IMP IBA,ISO,IDA IGI IBA,IMP,IDA,ISO,ISO,IDA,ISS ISO,IBA,IDA ISS ISO,ISO,IMP,ISO,IMP,IDA,ISO,IMP,IMP,IMP ISO,IDA,IDA IMP,IMP,ISO,IDA,IMP,ISO,ISS,IDA ISO,IDA,ISO,ISO,IDA,IMP,IDA,IDA,IDA,IMP,ISO,IDA,ISO,IMP ISO,IGI IBA,IGI,IDA,IMP,ISO,ISO…	Nefl,Rufy3,Nrxn1,Mag,Ntrk2,Map1b,Adgrl1,Shox2,Sema7a,Map6,Clstn1,Epha4,Mapt,Ptn,Qk,Rtn4,Shtn1,Ndel1,Lrrn1,Ptprf,Gfap,Ntrk3,Adgrl3,Gsk3b,Dbn1,Limk1,Islr2,Pak3,Clstn3,Cux2,Adgrb1,Enpp2,Dag1,Amigo3,Camk2b,Plxna4,Slitrk1,Gdi1,Bmpr2,Gjc2,Foxg1,Sox11,Aspa,Ephb1,Id2,Pafah1b1,Lrtm2,Reln,Pou4f2,Stau2,Lrrtm3,Ephb3,Dcx,Nptn,Dscam,Lrrn3,Prpf19,Mapk8,Slitrk3,Atxn1,Lrrc4b,Cdh4,Slitrk4,Fzd3,Fbxo31,Crabp2,Opa1,Z…
Enriched_in_OCSGN	TRUE	1.09802e-18	161	2097	65	0.0309967	0.403727	GO:0099643	GO:BP	signal release from synapse	19049	22515	GO:0048731	IDA IMP ISO IBA,IDA IMP,IDA IMP ISO IBA,IDA IMP,IDA IMP ISO IBA TAS,IMP,IDA IMP,IDA IMP IGI IBA,IGI TAS,IDA IMP,IDA IMP,ISS ISO,ISO,IMP,IDA IMP IGI,IDA IMP,IGI,NAS,ISO,ISS ISO,IMP,ISO IBA,IMP,ISS ISO,IMP IGI IBA,IMP IGI IBA,IMP,IDA IMP ISS ISO,IGI,IDA IMP IGI ISS ISO IBA TAS NAS,IDA IMP IGI IBA,IMP,ISO,IDA IMP,EXP IDA,ISO,NAS,IGI ISO,EXP IDA IMP ISO,IMP,ISO,ISO,IDA IMP IGI IBA,IDA IMP ISO IBA,EXP…	Snap25,Syt7,Cplx1,Vamp1,Stxbp1,Apba1,Sv2a,Napb,Nrxn1,Cacnb4,Pfn2,Rims4,Ntrk2,Adcy1,Cadps,Syp,Rph3a,Pclo,Prkaca,Brsk1,Cacna1a,Rims3,Apba2,Prepl,Syn2,Syn1,Atp2a2,Ppfia3,Sncg,Unc13a,Stx1b,P2rx7,Ppp1r9a,Erc2,Grm7,Sptbn2,Ica1,Pnkd,Syt4,Asic1,Trim9,Grm8,Rims2,Syt1,Nrn1,Bace1,Rhot1,Syt12,Lin7a,Cacna1b,Lin7b,Cspg5,Htr7,Dnm1l,Slc4a8,Glra3,Chrnb2,P2rx2,Nrxn3,Snap47,Rab3gap1,Prkcb,Stxbp5l,Unc13c,Nlgn1
Enriched_in_OCSGN	TRUE	1.09802e-18	161	2097	65	0.0309967	0.403727	GO:0007269	GO:BP	neurotransmitter secretion	19049	3180	GO:0048731	IDA IMP ISO IBA,IDA IMP,IDA IMP ISO IBA,IDA IMP,IDA IMP ISO IBA TAS,IMP,IDA IMP,IDA IMP IGI IBA,IGI TAS,IDA IMP,IDA IMP,ISS ISO,ISO,IMP,IDA IMP IGI,IDA IMP,IGI,NAS,ISO,ISS ISO,IMP,ISO IBA,IMP,ISS ISO,IMP IGI IBA,IMP IGI IBA,IMP,IDA IMP ISS ISO,IGI,IDA IMP IGI ISS ISO IBA TAS NAS,IDA IMP IGI IBA,IMP,ISO,IDA IMP,EXP IDA,ISO,NAS,IGI ISO,EXP IDA IMP ISO,IMP,ISO,ISO,IDA IMP IGI IBA,IDA IMP ISO IBA,EXP…	Snap25,Syt7,Cplx1,Vamp1,Stxbp1,Apba1,Sv2a,Napb,Nrxn1,Cacnb4,Pfn2,Rims4,Ntrk2,Adcy1,Cadps,Syp,Rph3a,Pclo,Prkaca,Brsk1,Cacna1a,Rims3,Apba2,Prepl,Syn2,Syn1,Atp2a2,Ppfia3,Sncg,Unc13a,Stx1b,P2rx7,Ppp1r9a,Erc2,Grm7,Sptbn2,Ica1,Pnkd,Syt4,Asic1,Trim9,Grm8,Rims2,Syt1,Nrn1,Bace1,Rhot1,Syt12,Lin7a,Cacna1b,Lin7b,Cspg5,Htr7,Dnm1l,Slc4a8,Glra3,Chrnb2,P2rx2,Nrxn3,Snap47,Rab3gap1,Prkcb,Stxbp5l,Unc13c,Nlgn1
Enriched_in_OCSGN	TRUE	2.40063e-18	5540	1753	687	0.3919	0.124007	GO:0016043	GO:BP	cellular component organization	19049	5674	GO:0048731	IMP IGI ISO,IDA IMP IGI ISO,IDA,IGI IBA,IGI ISO IBA,IDA IMP IGI ISO IBA,IDA IMP,IMP,IDA IMP,IDA IMP IBA,IDA IMP ISS ISO IBA,ISS ISO,IDA IMP ISO IBA TAS IC,IMP ISO,ISO,IDA IMP ISO TAS,IMP,ISO,IDA IMP,IDA IBA,IDA IMP IGI ISO IBA,IDA IMP IGI ISO,IGI IBA,IMP IBA,IMP ISO,IMP,IDA IMP ISO IBA,IMP,IDA IMP IGI ISO,ISO,IMP IBA,IMP ISO,ISS ISO,IGI,IMP,IMP ISS IBA,IMP ISS ISO IBA,ISO,IMP IGI ISS ISO,IMP,IGI,…	Nefh,Nefl,Mbp,Plp1,Snap25,Map2,Syt7,Mapk8ip2,Cplx1,Vamp1,Rufy3,Kcnc1,Syt11,Elavl4,Atp1a3,Stxbp1,Ank2,Slc24a2,Sv2a,Stmn3,Napb,Sh3gl2,Sncb,Kif5c,Ndrg1,Atp2b2,Ntng1,Uchl1,Nrxn1,Drp2,Cacnb4,Slc17a7,Nsf,Abr,Btbd9,Dst,Trim37,Dlgap1,Mag,Ugt8a,Cntn1,Cpeb1,Sparcl1,Mdga1,Stmn2,Pfn2,Sema3e,Prx,Dnm3,Rims4,Map7d2,Ntrk2,Arhgef9,Nsg1,Ntm,Aldh1a3,Mal,Ablim2,Slc7a11,Map1b,Tubb3,Itm2c,Lhfpl4,Spock2,Scamp5,Aqp4,Ncm…
Enriched_in_OCSGN	TRUE	9.32541e-18	1064	2200	227	0.103182	0.213346	GO:0055085	GO:BP	transmembrane transport	19049	16858	GO:0048731	ISO,IDA ISO IBA,IMP,ISS ISO IBA,IDA ISO IBA,IMP IC,ISO IBA,IDA,IDA IMP ISS ISO,ISO IBA,IMP,IDA IMP,IBA,ISO,ISS ISO IBA,ISO,IBA,ISO,IMP ISO IBA,ISO IBA,ISO IBA,IBA,ISO,ISO IBA,ISO,IBA,ISO,IMP ISO IBA,IDA ISS ISO IBA,IDA IBA,ISO,ISS ISO,IMP ISS ISO,ISO IBA,IDA ISS ISO IBA,IDA ISO IBA,ISS ISO,ISO,IMP IBA,ISS ISO IBA,ISO,ISO IBA,IBA,ISO,ISS ISO,IGI ISO,IMP ISO IBA,ISO,ISS ISO,IMP,ISO IBA,IDA ISO IBA,…	Plp1,Kcna2,Mapk8ip2,Kcnc1,Atp1a3,Ank2,Slc24a2,Nrxn1,Scn4b,Cacnb4,Slc17a7,Slc7a11,Pex5l,Slc47a1,Kcnab2,Nos1,Scn1a,Acsl6,Scn1b,Slc6a13,Atp6v0e2,Slc6a15,Akap6,Tcaf1,Ppargc1a,Micu3,Slc22a2,Asic3,Cacng2,Slc12a7,Rph3a,Dlg4,Ank3,Slc38a1,Kcnk1,Kcna1,Pea15a,Vdac1,Stac2,Thy1,Slc25a4,Slc4a4,Hecw1,Atp2b3,Hcn2,Stk39,Atp1b1,Lrrc55,Cacna1a,Gfap,Atp1a2,Slc13a3,Erbb3,Crhbp,Atp2a2,Slc6a17,Slc4a3,Kcnq3,Fgf12,Slc7a2…
Enriched_in_OCSGN	TRUE	1.95892e-17	1019	2200	219	0.0995455	0.214917	GO:0034220	GO:BP	ion transmembrane transport	19049	9815	GO:0048731	ISO,IDA ISO IBA,IMP,ISS ISO IBA,IDA ISO IBA,IMP IC,ISO IBA,IDA,IDA IMP ISS ISO,ISO IBA,IMP,IDA IMP,IBA,ISO,ISS ISO IBA,ISO,IBA,ISO,IMP ISO IBA,ISO IBA,ISO,IBA,ISO,ISO IBA,ISO,IBA,ISO,IMP ISO IBA,IDA ISS ISO IBA,IDA IBA,ISO,ISS ISO,IMP ISS ISO,ISO IBA,IDA ISS ISO IBA,IDA ISO IBA,ISS ISO,ISO,IMP IBA,ISS ISO IBA,ISO,ISO,IBA,ISO,ISS ISO,IGI ISO,IMP ISO IBA,ISO,ISS ISO,IMP,ISO IBA,IDA ISO IBA,ISO,IDA,…	Plp1,Kcna2,Mapk8ip2,Kcnc1,Atp1a3,Ank2,Slc24a2,Nrxn1,Scn4b,Cacnb4,Slc17a7,Slc7a11,Pex5l,Slc47a1,Kcnab2,Nos1,Scn1a,Acsl6,Scn1b,Slc6a13,Atp6v0e2,Slc6a15,Akap6,Tcaf1,Ppargc1a,Micu3,Slc22a2,Asic3,Cacng2,Slc12a7,Rph3a,Dlg4,Ank3,Slc38a1,Kcnk1,Kcna1,Pea15a,Vdac1,Stac2,Thy1,Slc25a4,Slc4a4,Hecw1,Atp2b3,Hcn2,Stk39,Atp1b1,Lrrc55,Cacna1a,Gfap,Atp1a2,Slc13a3,Erbb3,Crhbp,Atp2a2,Slc6a17,Kcnq3,Fgf12,Slc7a2,Grin1,…
Enriched_in_OCSGN	TRUE	3.13286e-17	678	2200	163	0.0740909	0.240413	GO:0098655	GO:BP	cation transmembrane transport	19049	22124	GO:0048731	ISO,IDA ISO IBA,IMP,ISS ISO IBA,IDA ISO IBA,IMP IC,ISO IBA,IDA,IDA IMP ISS ISO,ISO IBA,IMP,ISO,ISS ISO IBA,ISO,IBA,IMP ISO IBA,IBA,ISO,IBA,ISO,ISO,IBA,ISO,IBA,IDA ISS ISO IBA,IDA IBA,ISO,ISS ISO,IMP ISS ISO,IDA ISS ISO IBA,IDA ISO IBA,ISO,IMP IBA,ISS ISO IBA,ISO,ISO,IBA,ISO,ISS ISO,IGI ISO,IMP ISO IBA,ISO,ISS ISO,ISO IBA,IDA,ISO IBA,IBA,IMP ISS ISO IBA,ISS ISO IBA,ISO IBA,ISO,IBA,IBA,IDA ISO IBA,…	Plp1,Kcna2,Mapk8ip2,Kcnc1,Atp1a3,Ank2,Slc24a2,Nrxn1,Scn4b,Cacnb4,Slc17a7,Slc47a1,Kcnab2,Nos1,Scn1a,Scn1b,Slc6a13,Atp6v0e2,Slc6a15,Akap6,Ppargc1a,Micu3,Slc22a2,Asic3,Cacng2,Slc12a7,Rph3a,Dlg4,Ank3,Kcnk1,Kcna1,Vdac1,Stac2,Thy1,Slc25a4,Slc4a4,Hecw1,Atp2b3,Hcn2,Stk39,Atp1b1,Lrrc55,Cacna1a,Atp1a2,Crhbp,Atp2a2,Slc6a17,Kcnq3,Fgf12,Slc7a2,Grin1,Fxyd6,Fam155a,Slc36a1,Kcns1,Dpp6,P2rx7,Myo5a,Kcnj3,Kcna6,Gjc…
Enriched_in_OCSGN	TRUE	9.12882e-17	165	2419	68	0.0281108	0.412121	GO:0048813	GO:BP	dendrite morphogenesis	19049	15169	GO:0048731	IMP,IMP,ISO,ISS ISO IBA,IMP,IMP IBA,IMP ISO,IDA ISO,IMP,IMP,IDA,IBA,ISO,IMP,ISO,IMP ISO IBA,IMP,IMP ISO,IMP,IMP,ISO,IMP,ISS ISO,ISS ISO,ISO,IMP,IMP,ISS ISO,IDA IMP,ISS ISO,ISO,ISO IBA,IMP,IMP,IMP,IGI,IMP,IMP,ISS ISO,ISS ISO,IMP,IMP,ISO,ISO,IMP,IMP,IMP IGI,ISO,IMP,IMP,IMP,IMP,IMP,IDA,IMP,IMP IGI,IMP,IBA,ISS ISO,ISO,IMP IBA,IMP ISO,IDA,IDA IBA,ISO,IMP ISO,IGI IBA,IMP IBA	Mapk8ip2,Elavl4,Dnm3,Map6,Rbfox2,Arhgap44,Epha4,Dlg4,Ptn,Cdk5r1,Kndc1,Hecw1,Ptprf,Cacna1a,Gsk3b,Dbn1,Kidins220,Pak3,Cux2,Ctnna2,Epha5,Grin1,Nsmf,Camk2b,Ppp1r9a,Ephb1,Pafah1b1,Sipa1l1,Reln,Tanc2,Stau2,Lzts1,Wasl,Ephb3,Cdk5,Dcx,Dscam,Fyn,Tnik,Rap2a,Mapk8,Klf7,Fbxo31,Opa1,Zfp365,Adgrb3,Dact1,Dnm1l,Abi2,Sarm1,Chrnb2,Nlgn3,Lrp8,Ywhah,Vamp7,Sema3a,Slitrk5,Hecw2,Mink1,Prmt3,Ss18l1,Nlgn1,Bhlhb9,Btbd3,Ach…
Enriched_in_OCSGN	TRUE	2.30125e-16	167	1135	47	0.0414097	0.281437	GO:0050770	GO:BP	regulation of axonogenesis	19049	15373	GO:0048731	IMP,IMP ISO,IDA IMP ISS ISO IBA,ISS ISO,IBA,ISS ISO,ISO,IMP,IMP,IDA ISS ISO IBA,ISO IBA,IMP,IGI,ISS ISO,IBA,IMP ISS ISO,IGI,ISS ISO IBA,ISS ISO,ISO,ISO,IMP,IGI,IGI ISO,ISO IBA,IGI,IMP IBA,IBA,IMP,IMP,IDA,IDA,IGI,IBA,ISS ISO,ISS ISO,IMP,ISO,IDA,IDA,IDA IMP,IMP,IDA,IGI,ISO,IDA ISO,ISO IBA	Nefl,Map2,Rufy3,Mag,Sema3e,Ntrk2,Map1b,Shox2,Cntn2,Sema7a,Map6,Epha4,Brsk1,Mapt,Sema4c,Rtn4,Cdk5r1,Thy1,Shtn1,Ndel1,Rgma,Cacna1a,Ntrk3,Gsk3b,Dbn1,Limk1,Islr2,Pak3,Pou3f2,Grin1,Efnb3,Epha7,Brsk2,Plxna4,Slitrk1,Gdi1,Bmpr2,Pafah1b1,Sipa1l1,Chn1,Tnr,Pou4f2,Ephb3,Cdk5,Dcx,Dscam,Sema6c
Enriched_in_OCSGN	TRUE	3.9904e-16	119	980	37	0.0377551	0.310924	GO:0050905	GO:BP	neuromuscular process	19049	15484	GO:0048731	IMP,IMP,IMP,IMP,IGI,IMP,IMP,IMP,IMP,IGI,IMP,IGI,IMP ISO,IMP,IMP,IMP IGI,IMP,ISO,IMP,IMP,IMP,IMP,IGI,IMP,IMP,IMP,IMP,IMP,IMP IGI,IGI,IMP,IMP,IMP,IMP ISO,IMP,IMP,IGI	Nefl,Atp2b2,Uchl1,Nrxn1,Abr,Camta1,Aldh1a3,Kcnab2,Scn1a,Rbfox2,Dlg4,Rbfox1,Kcna1,Adarb1,Fabp7,Cacna1a,Mycbp2,Dbn1,Csmd1,Tmem150c,Ctnna2,Myh10,Fgf12,Grin1,Camk2b,Pou4f1,Penk,Psap,Agtpbp1,Aplp2,Cntnap1,Adcy5,Pnkd,Pafah1b1,Ap1s2,Tnr,Pou4f2
Enriched_in_OCSGN	TRUE	4.24392e-16	5686	1753	691	0.394181	0.121527	GO:0071840	GO:BP	cellular component organization or biogenesis	19049	19843	GO:0048731	IMP IGI ISO,IDA IMP IGI ISO,IDA,IGI IBA,IGI ISO IBA,IDA IMP IGI ISO IBA,IDA IMP,IMP,IDA IMP,IDA IMP IBA,IDA IMP ISS ISO IBA,ISS ISO,IDA IMP ISO IBA TAS IC,IMP ISO,ISO,IDA IMP ISO TAS,IMP,ISO,IDA IMP,IDA IBA,IDA IMP IGI ISO IBA,IDA IMP IGI ISO,IGI IBA,IMP IBA,IMP ISO,IMP,IDA IMP ISO IBA,IMP,IDA IMP IGI ISO,ISO,IMP IBA,IMP ISO,ISS ISO,IGI,IMP,IMP ISS IBA,IMP ISS ISO IBA,ISO,IMP IGI ISS ISO,IMP,IGI,…	Nefh,Nefl,Mbp,Plp1,Snap25,Map2,Syt7,Mapk8ip2,Cplx1,Vamp1,Rufy3,Kcnc1,Syt11,Elavl4,Atp1a3,Stxbp1,Ank2,Slc24a2,Sv2a,Stmn3,Napb,Sh3gl2,Sncb,Kif5c,Ndrg1,Atp2b2,Ntng1,Uchl1,Nrxn1,Drp2,Cacnb4,Slc17a7,Nsf,Abr,Btbd9,Dst,Trim37,Dlgap1,Mag,Ugt8a,Cntn1,Cpeb1,Sparcl1,Mdga1,Stmn2,Pfn2,Sema3e,Prx,Dnm3,Rims4,Map7d2,Ntrk2,Arhgef9,Nsg1,Ntm,Aldh1a3,Mal,Ablim2,Slc7a11,Map1b,Tubb3,Itm2c,Lhfpl4,Spock2,Scamp5,Aqp4,Ncm…
Enriched_in_OCSGN	TRUE	4.97414e-16	173	2495	70	0.0280561	0.404624	GO:0099173	GO:BP	postsynapse organization	19049	22413	GO:0048731	ISO,IDA IMP,ISO,IDA IMP,IMP,IMP IBA,IMP IBA,ISO,IMP,ISO,IDA ISS ISO IBA,ISO,IMP,ISO,IMP ISO IBA,IDA,IMP ISO,IMP,IDA IMP,ISO,ISO,IDA IMP,ISS ISO,ISO,IDA,ISS ISO,IDA IMP,IDA IMP,IGI,IMP,IDA,IMP,ISS ISO,IDA IMP IC,ISS ISO,ISO,ISO,IMP,IMP,IMP,IGI,IDA IMP,ISO,IMP IBA,ISO,ISO,IMP,ISO,ISO,IDA IMP,IGI,ISO,IMP ISO IBA,EXP IDA ISO,ISO IBA,IMP,ISO,ISO,ISO,IMP,IDA IMP ISS ISO IBA,ISO,IDA,IMP IGI ISS ISO IBA …	Ndrg1,Nrxn1,Dnm3,Arhgef9,Slc7a11,Lhfpl4,Arhgap44,Zfp804a,Epha4,Rph3a,Dlg4,Ptn,Cdk5r1,Ntrk3,Dbn1,Lrrc4,Pak3,Cux2,Myh10,Epha5,Grin1,Epha7,Camk2b,Ppp1r9a,Magi2,Zdhhc2,Sptbn2,Nrcam,Prnp,Ephb1,Fnta,Pafah1b1,Sipa1l1,Reln,Tanc2,Stau2,Cnksr2,Wasl,Ephb3,Cdk5,Fyn,Lrfn2,Ndrg2,Tmem108,Snx27,Opa1,Zfp365,Dnm1l,Lrrtm1,Abi2,Glrb,Grip2,Nlgn3,Hspa8,Lrfn4,Lrp8,Lrfn1,Prmt3,Wnt5a,Lrrtm4,Nlgn1,Mtmr2,Bhlhb9,Gphn,Dtnbp1…
Enriched_in_OCSGN	TRUE	5.76504e-16	2561	2387	467	0.195643	0.182351	GO:0009653	GO:BP	anatomical structure morphogenesis	19049	4041	GO:0048731	IMP,IMP,ISO,IMP IGI ISO,IMP,IMP,IDA IMP ISS ISO IBA,IMP,IMP,IMP,IMP IBA,IMP,IDA IMP IBA,IMP,IGI,IMP IGI,IMP,ISS ISO,IMP,IMP IBA,IMP,ISO,IMP ISS ISO,IMP IGI,IMP IBA,IMP IGI ISO IBA,IMP ISO IBA,ISS ISO IBA,IMP,IMP IGI ISO,ISS ISO IBA,IDA IMP IGI ISS ISO IBA,ISO,ISS ISO IBA,IMP,IMP,IMP,IBA,IMP,IMP,IDA IMP,IMP IGI ISO IBA,IMP IBA,ISO,IMP ISO,IDA IMP IGI ISO IBA,IBA,IGI,IDA ISO,IMP,IGI,ISO,IMP,IMP,IMP…	Nefh,Nefl,Mbp,Map2,Kcna2,Mapk8ip2,Rufy3,Elavl4,Stxbp1,Sh3gl2,Kif5c,Atp2b2,Ntng1,Uchl1,Nrxn1,Abr,Dst,Mag,Ugt8a,Sema3e,Prx,Dnm3,Ntrk2,Aldh1a3,Cend1,Map1b,Tubb3,Ncmap,Shox2,Cntn2,Pacsin1,Sema7a,Ddah1,Map6,Rbfox2,Scn1b,Adcy1,Map1a,Cnp,Sptbn4,Nfasc,Isl1,Arhgap44,Ppargc1a,Ngfr,Epha4,Tmod2,Cdk5r2,Dlg4,Ank3,Prkaca,Fez1,Mapk8ip3,Adarb1,Brsk1,Mapt,Ptn,Sema4c,Pitpna,Qk,Rtn4,Trnp1,Cdk5r1,Olfm1,Thy1,Shtn1,Nde…
Enriched_in_OCSGN	TRUE	6.427e-16	4412	2133	663	0.31083	0.150272	GO:0048731	GO:BP	system development	19049	15094	GO:0048731	IMP ISO,IDA IMP,IDA IBA,IMP IGI ISO IBA TAS,IGI ISO,IMP IGI ISO IBA,IMP,IMP,IDA IMP ISS ISO IBA,IDA IMP ISO,IBA,IMP,IDA IBA,IMP,IMP IBA,ISS ISO,IMP IBA,IMP,IMP ISS ISO,IDA IMP IBA,IMP,IDA IMP IGI ISO,IMP,IGI,IMP,IMP IGI ISS ISO,IMP TAS,IMP IGI,ISO,IDA IMP ISO,ISS ISO IBA,IMP IBA,IMP IBA,IBA,ISO,IDA IMP IGI ISS ISO IBA,IDA IMP,ISO,IMP IGI,IMP IBA,IMP ISO IBA,IMP,IMP IGI ISO IBA,IMP ISS ISO IBA,IDA…	Nefh,Nefl,Mbp,Plp1,Snap25,Map2,Kcna2,Mapk8ip2,Rufy3,Elavl4,Nnat,Stxbp1,Stmn3,Sh3gl2,Bend6,Ywhag,Kif5c,Ndrg1,Atp2b2,Ntng1,Uchl1,Nrxn1,Cacnb4,Abr,Dst,Mag,Ugt8a,Cntn1,Cpeb1,Mdga1,Stmn2,Sema3e,Prx,Pllp,Dnm3,Ntrk2,Arhgef9,Ntm,Aldh1a3,Cend1,Mal,Slc7a11,Map1b,Tubb3,Dner,Itm2c,Lhfpl4,Ncmap,Adgrl1,Gldn,Shox2,Cntn2,Pacsin1,Sema7a,Bcas1,Ddah1,Kcnab2,Stmn4,Ncs1,Lgi2,Nos1,Map6,Acsl6,Ndrg4,Rbfox2,Scn1b,Adcy1,M…
Enriched_in_OCSGN	TRUE	1.06245e-15	112	2341	52	0.0222127	0.464286	GO:0051963	GO:BP	regulation of synapse assembly	19049	16290	GO:0048731	IDA IMP IGI,ISO,IDA,IMP,IDA,IGI IBA,IDA,IDA ISO,IDA,ISO,IGI,IDA IMP IGI IBA,IMP,IDA ISO,IMP,IDA,IDA,IDA,ISO,IMP,IDA,ISO,ISO,IDA,IMP,IDA,IDA IMP ISO,IDA ISO,IDA,IGI IBA,IDA,IDA IMP,IDA ISO,IDA IMP IBA,IMP,IMP ISS ISO,IGI,IDA,IDA IMP ISO IBA,ISO,ISO,IDA,IMP,IDA,IDA IMP,IDA ISS ISO,IDA,IDA,EXP IDA IMP,IDA,IDA ISO,IMP	Nrxn1,Mdga1,Ntrk2,Lhfpl4,Adgrl1,Clstn1,Lrrn1,Ntrk3,Adgrl3,Gsk3b,Six4,Clstn3,Cux2,Adgrb1,Grin1,Epha7,Amigo3,Slitrk1,Ppp1r9a,Ephb1,Lrtm2,Sipa1l1,Stau2,Lrrtm3,Ephb3,Lrrn3,Slitrk3,Lrrc4b,Slitrk4,Clstn2,Adgrb3,Mdga2,Lrrtm1,Lrfn5,Chrnb2,Nlgn3,Six1,Flrt3,Lrfn4,Bdnf,Lrfn1,Slitrk5,Asic2,Wnt5a,Lrrtm4,Nlgn1,Lrrc24,Amigo1,Ntn1,Bhlhb9,Syndig1,Vstm5
Enriched_in_OCSGN	TRUE	1.32834e-15	273	1930	80	0.0414508	0.29304	GO:0016358	GO:BP	dendrite development	19049	5835	GO:0048731	IMP,IMP,IMP ISO,ISO,ISO,IMP IBA,ISO IBA,ISS ISO IBA,IMP,IBA,IMP IBA,ISO,IMP ISO,IDA ISO,IMP ISS ISO,IMP,IDA,IBA,ISO,IMP,IMP,ISO,IMP ISO IBA,IMP,IMP IGI ISO,IMP,IMP,ISO,IMP,ISS ISO,ISS ISO,ISO,IMP,IMP ISO,IMP,ISS ISO,IDA IMP IGI,ISS ISO,ISO,ISO IBA,IDA,IMP,IMP,IMP,IGI,IMP,IMP,IMP,ISS ISO,ISS ISO,IMP,IMP,IMP,ISO,ISS ISO,ISO,IMP,ISS ISO IBA,IMP ISO,ISO,IMP,IMP,ISO,IMP IGI,ISO,IMP,IMP,IMP,IMP,IMP,IMP…	Map2,Mapk8ip2,Elavl4,Dnm3,Ntrk2,Map1b,Pacsin1,Map6,Rbfox2,Map1a,Arhgap44,Ngfr,Epha4,Dlg4,Ptn,Cdk5r1,Kndc1,Hecw1,Ptprf,Sez6,Cacna1a,Gsk3b,Dbn1,Kidins220,Pak3,Cux2,Ctnna2,Epha5,Grin1,Nsmf,Camk2b,Ppp1r9a,Iqsec1,Ephb1,Pafah1b1,Sipa1l1,Reln,Tanc2,Stau2,Lzts1,Sdk1,Wasl,Ephb3,Cdk5,Dcx,Mark1,Dscam,Fyn,Tnik,Rap2a,Mapk8,Klf7,Slc9a6,Lpar1,Actl6b,Fbxo31,Mcf2,D130043K22Rik,Srgap2,Opa1,Zfp365,Adgrb3,Bmp7,Dact1…
Enriched_in_OCSGN	TRUE	1.52093e-15	404	2261	113	0.0499779	0.279703	GO:0015672	GO:BP	monovalent inorganic cation transport	19049	5378	GO:0048731	IDA ISO IBA,ISS ISO IBA,IDA ISO IBA,IMP,ISO,IDA IMP ISS ISO,IMP,IDA,IMP,ISS ISO IBA,IMP ISO,IDA IMP IBA,IMP ISO IBA,IBA,ISO,IBA,ISO,IMP,ISO IBA,IDA IBA,IMP ISS ISO,IDA ISS ISO IBA IC,IDA ISO IBA,ISO,IDA ISO,IBA,ISS ISO,IGI ISO,IMP ISO IBA,ISO,ISO IBA,IBA,ISO,IMP ISS ISO IBA,IGI ISS ISO IBA,IBA,IDA ISO IBA,IDA IBA,IDA IMP IGI ISO,ISO IBA,ISO,IGI,ISS ISO IBA,IBA,IDA ISO,ISO,IGI,ISO,ISO,ISS ISO IBA,…	Kcna2,Kcnc1,Atp1a3,Ank2,Slc24a2,Scn4b,Slc17a7,Nsf,Cntn1,Kcnab2,Nos1,Scn1a,Scn1b,Slc6a13,Atp6v0e2,Slc6a15,Akap6,Sptbn4,Asic3,Slc12a7,Ank3,Kcnk1,Kcna1,Slc25a4,Slc4a4,Hecw1,Hcn2,Stk39,Atp1b1,Lrrc55,Atp1a2,Slc6a17,Plcb4,Kcnq3,Fgf12,Fxyd6,Slc36a1,Kcns1,Dpp6,Kcnj3,Kcnmb2,Cdkn1b,Kcna6,Atp5g3,Otop1,Kif5b,Prnp,Fhl1,Slc20a1,Asic1,Atp6v1e1,Nkain2,Slc6a20a,Ahcyl1,Atp5b,Osr1,Slc6a1,Tmem38a,Kcnip1,Rgs7,Kcnb2,P…
Enriched_in_OCSGN	TRUE	2.63421e-15	238	2276	80	0.0351494	0.336134	GO:0007626	GO:BP	locomotory behavior	19049	3506	GO:0048731	IMP,IMP,IMP,IGI,IGI,IMP,IMP IGI,IMP,IMP IBA,IMP,IMP,IMP,IMP,IMP,IMP,IMP,IMP,IGI,IMP,IMP NAS,IGI,IMP,IGI,IMP IGI,IGI,IMP,IMP,ISO,IMP,IMP,IGI,IGI,IMP,IMP,IMP ISO,IMP,IMP,IMP,IGI,IGI,IMP,IMP,IMP,IMP ISO,IMP ISO,IMP,IMP,IMP,IMP,IMP,ISO,IMP,IMP,IGI,IMP,IMP,IMP,IMP,IMP,IMP,IMP,IMP,IMP,IMP,IMP,IMP,IMP,IMP,IMP,IMP IGI,IMP,IMP,IMP,IGI,IMP,IGI,IMP IGI ISO,IMP,ISO,IMP	Snap25,Elavl4,Atp1a3,Apba1,Rcan2,Atp2b2,Uchl1,Cacnb4,Btbd9,Lsamp,Aldh1a3,Cend1,Cntn2,Scn1a,Cnp,Gnao1,Sptbn4,Sez6l2,Epha4,Dlg4,Mapt,Calb1,Sez6,Cacna1a,Apba2,Adgrl3,Atp1a2,Dbn1,Pbx3,Nr4a2,Sncg,Fgf12,Grin1,Efnb3,Penk,Myo5a,Psap,Agtpbp1,Rcan1,Aplp2,Adam22,Adcy5,Id2,Pafah1b1,Reln,Tnr,Zic1,Inpp5f,Otog,Dscam,Abat,Atxn1,Gprc5b,Pak5,Zfp385a,Cacna1b,Ppp3cb,Oxr1,Gaa,Kcnd2,Chl1,Gpr37,Lrrtm1,Glrb,Chrnb2,Uba6,…
Enriched_in_OCSGN	TRUE	3.81943e-15	113	2097	49	0.0233667	0.433628	GO:0016079	GO:BP	synaptic vesicle exocytosis	19049	5705	GO:0048731	IDA IMP ISO IBA,IDA IMP,IDA IMP ISO IBA,IDA IMP,IDA IMP ISO TAS,IMP,IDA IMP,IDA IMP IGI IBA,IDA IMP,IDA IMP,ISS ISO,IMP,IDA IMP IGI,IDA IMP,NAS,ISO,IMP,ISO IBA,IMP,ISS ISO,IMP,IDA IMP,IDA IMP IGI ISO IBA TAS NAS,IDA IMP IGI IBA,IMP,IDA IMP,EXP IDA,ISO,EXP IDA IMP,ISO,IDA IMP IGI IBA,IDA IMP ISO IBA,EXP IDA IMP,IMP,ISO IBA,IMP,ISO,ISO,IMP,IDA IMP,IDA IMP,ISO,IMP,IBA,IMP TAS,IDA IMP,EXP IDA IMP,IMP…	Snap25,Syt7,Cplx1,Vamp1,Stxbp1,Apba1,Sv2a,Napb,Cacnb4,Pfn2,Rims4,Adcy1,Cadps,Syp,Pclo,Prkaca,Cacna1a,Rims3,Apba2,Prepl,Atp2a2,Ppfia3,Unc13a,Stx1b,P2rx7,Erc2,Grm7,Sptbn2,Syt4,Trim9,Rims2,Syt1,Nrn1,Bace1,Syt12,Cspg5,Htr7,Dnm1l,Slc4a8,Glra3,Chrnb2,P2rx2,Nrxn3,Snap47,Rab3gap1,Prkcb,Stxbp5l,Unc13c,Nlgn1
Enriched_in_OCSGN	TRUE	1.18918e-14	123	1699	46	0.0270747	0.373984	GO:1902414	GO:BP	protein localization to cell junction	19049	25623	GO:0048731	IMP,IDA IMP,ISS ISO IBA,IDA,ISO,IDA IMP,IGI,IDA IMP IBA,IDA IMP IBA,IDA IMP,IDA IMP ISS ISO IBA,IGI IBA,IMP ISO,ISO,IDA IMP ISS ISO IBA,ISO,IMP,ISO,IDA,IDA IMP,IMP,ISO IBA,ISO,ISS ISO,IDA IMP,IDA IMP IGI IBA,IBA,IMP,IGI IBA,ISS ISO IBA,IMP,ISO,IMP,IMP,IDA IMP,IMP,IMP,IBA,IMP,IBA,IMP ISO IBA,IDA IMP IBA,IMP,ISO,IDA IMP IBA,ISO	Snap25,Cplx1,Kif5c,Nrxn1,Dlgap1,Nsg1,Map1a,Arhgap44,Cacng2,Clstn1,Dlg4,Pclo,Mapk8ip3,Mapt,Kif5a,Gsk3b,Dbn1,Kif3a,Clstn3,Dag1,Grin1,Stx1b,Magi2,Zdhhc2,Lgi1,Dlg2,Tjp2,Adam22,Bsn,Kif5b,Reln,Stau2,Cdk5,Nptn,Tnik,Mapk9,Mapk8,Cacng5,Lsr,Cacng4,Tjp1,Grip1,Lrrtm1,Abcb1a,Grip2,Nlgn3
Enriched_in_OCSGN	TRUE	1.51917e-14	1880	1986	311	0.156596	0.165426	GO:0051649	GO:BP	establishment of localization in cell	19049	16074	GO:0048731	ISO,ISO,IDA IMP ISO IBA,ISO,IDA IMP,IDA IMP ISO IBA,IDA IMP,IBA,IDA,IMP ISO,ISS ISO IBA,IDA IMP ISO IBA TAS,IPI IMP,IMP IC,ISO,IDA IMP,IDA IMP IGI IBA IC,IGI ISO,IDA IMP IBA,IDA,ISS ISO IBA,IMP,IDA IMP IBA,IDA IMP IGI TAS,ISO,IDA IMP,IDA IMP ISO IBA,ISO,IGI,IMP,IMP,IDA IMP,IDA IMP IGI ISO IBA,ISS ISO,ISO,IDA IMP ISS ISO IBA,IMP,IDA IMP ISO IBA,ISO,IDA IMP IGI ISO IBA,IDA IMP,IDA,IBA,IDA,ISO IBA,I…	Nefh,Nefl,Snap25,Map2,Syt7,Cplx1,Vamp1,Rab6b,Rufy3,Syt11,Dync1i1,Stxbp1,Apba1,Ank2,Slc24a2,Sv2a,Napb,Sh3gl2,Sncb,Ywhag,Kif5c,Uchl1,Amph,Nrxn1,Scn4b,Cacnb4,Slc17a7,Nsf,Abr,Btbd9,Dst,Pfn2,Dnm3,Rims4,Ntrk2,Nsg1,Map1b,Kif1b,Scamp5,Dnm1,Pacsin1,Vsnl1,Pex5l,Nos1,Map6,Scg5,Ndrg4,Scn1b,Adcy1,Ppp2r2b,Map1a,Gdap1,Chga,Akap6,Dpysl2,Tcaf1,Arhgap44,Slc22a2,Ngfr,Gprasp1,Rab3ip,Cacng2,Cadps,Syp,Sgsm1,Rph3a,Ank3…
Enriched_in_OCSGN	TRUE	2.89008e-14	178	1878	59	0.0314164	0.331461	GO:1990138	GO:BP	neuron projection extension	19049	28869	GO:0048731	IMP ISO,IDA,IMP,ISS ISO,IBA,IMP ISO,IDA IMP IGI ISS ISO IBA,IMP ISS ISO,IBA,IMP ISS ISO,IGI,IDA,ISS ISO,IGI ISO,IGI,IGI ISO,ISO IBA,IGI,IMP IBA,ISO,ISO,IMP,ISO,IMP,IMP,ISO,ISO,IMP,ISO,ISO,IDA IMP,IMP IGI,ISO,ISO,IGI,IMP ISO,IGI,ISO,IDA ISO,ISO IBA,IMP,IDA,ISO,IMP,IMP,IDA,IMP IBA,IMP,IMP ISO,IGI,IGI,IMP,IMP IBA,ISS ISO,IDA,ISS ISO,ISO,IDA ISO,IDA IMP IGI ISO IBA	Map2,Rufy3,Sh3gl2,Mag,Sema3e,Map1b,Sema7a,Mapt,Sema4c,Rtn4,Cdk5r1,Olfm1,Shtn1,Ndel1,Ntrk3,Gsk3b,Dbn1,Limk1,Islr2,Unc13a,Bcan,Plxna4,Gdi1,Bmpr2,Ttl,Slc23a2,Syt4,Ndn,Pafah1b1,Rims2,Tnr,Pou4f2,Syt1,Cpne6,Cdk5,C9orf72,Dcx,Spag9,Dscam,Sema6c,Wasf1,Nrn1,Slc9a6,Impact,Ddr1,Cdh4,Tmem108,Hsp90aa1,D130043K22Rik,Prkcz,Pou4f3,Megf8,Ulk2,Nlgn3,Wnt3,Flrt3,Atp5g1,Bdnf,Sema3a
Enriched_in_OCSGN	TRUE	3.56722e-14	243	1878	71	0.0378062	0.292181	GO:0060560	GO:BP	developmental growth involved in morphogenesis	19049	17393	GO:0048731	IMP ISO,IDA,IMP,ISS ISO,IBA,IMP ISO,IDA IMP IGI ISS ISO IBA,IMP ISS ISO,IBA,IMP ISS ISO,IGI,IDA,ISS ISO,IGI ISO,ISO,IGI,IGI ISO,ISO IBA,IGI,IMP IBA,IMP,IMP IGI ISO,ISO,ISO,IDA,IMP,ISO,IMP,IMP,ISS ISO,ISO,ISO,IMP,ISO,ISO,IDA IMP,IMP IGI,ISO,ISO,ISO,IGI,IMP ISO,IGI ISO,ISO,IDA ISO,ISO IBA,IMP,IMP,IDA,ISO,IMP,IMP,IDA,IMP IBA,IMP,IDA,IMP ISO,IGI,IGI,IGI,IMP,IDA IMP,IMP IBA,ISS ISO,IDA,IMP,ISS ISO,ISO…	Map2,Rufy3,Sh3gl2,Mag,Sema3e,Map1b,Sema7a,Mapt,Sema4c,Rtn4,Cdk5r1,Olfm1,Shtn1,Ndel1,Rgma,Ntrk3,Gsk3b,Dbn1,Limk1,Islr2,Six4,Fgf10,Unc13a,Bcan,Epha7,Plxna4,Gdi1,Bmpr2,Ttl,Fgf1,Slc23a2,Syt4,Ndn,Pafah1b1,Rims2,Tnr,Pou4f2,Syt1,Ppp2r3a,Cpne6,Cdk5,C9orf72,Dcx,Spag9,Dscam,Sema6c,Kif26b,Wasf1,Nrn1,Slc9a6,Impact,Ddr1,Cdh4,Tmem108,Hsp90aa1,Crabp2,D130043K22Rik,Prkcz,Pou4f3,Nin,Megf8,Shh,Ulk2,Nlgn3,Wnt3,Six1…
Enriched_in_OCSGN	TRUE	3.94101e-14	647	2200	150	0.0681818	0.231839	GO:0098660	GO:BP	inorganic ion transmembrane transport	19049	22129	GO:0048731	ISO,IDA ISO IBA,ISS ISO IBA,IDA ISO IBA,IMP IC,ISO IBA,IDA IMP ISS ISO,ISO IBA,IMP,ISS ISO IBA,ISO,IBA,IMP ISO IBA,IBA,ISO,IBA,ISO,IBA,IBA,IDA IBA,IMP ISS ISO,IDA ISS ISO IBA,IDA ISO IBA,ISO,IMP IBA,ISS ISO IBA,ISO,ISO,IBA,ISO,ISS ISO,IGI ISO,IMP ISO IBA,ISO,ISS ISO,ISO IBA,ISO IBA,IBA,IMP ISS ISO IBA,ISS ISO IBA,ISO,IBA,IBA,IDA ISO IBA,IDA IBA,IDA IMP IGI ISO,IMP,IMP,IBA,IBA,ISO IBA,ISS ISO IBA,…	Plp1,Kcna2,Kcnc1,Atp1a3,Ank2,Slc24a2,Scn4b,Cacnb4,Slc17a7,Kcnab2,Nos1,Scn1a,Scn1b,Slc6a13,Atp6v0e2,Slc6a15,Akap6,Micu3,Asic3,Slc12a7,Ank3,Kcnk1,Kcna1,Vdac1,Stac2,Thy1,Slc25a4,Slc4a4,Hecw1,Atp2b3,Hcn2,Stk39,Atp1b1,Lrrc55,Cacna1a,Atp1a2,Atp2a2,Slc6a17,Kcnq3,Fgf12,Grin1,Fxyd6,Fam155a,Slc36a1,Kcns1,Dpp6,P2rx7,Myo5a,Slc25a3,Ano3,Kcnj3,Kcna6,Gjc2,Atp5g3,Nol3,Otop1,Fkbp1a,Kif5b,Prnp,Fhl1,Slc20a1,Asic1,A…
Enriched_in_OCSGN	TRUE	4.41682e-14	3787	1760	490	0.278409	0.12939	GO:0030154	GO:BP	cell differentiation	19049	7751	GO:0048731	IMP ISO,IMP,IMP IGI ISO IBA,IGI ISO,IMP IGI ISO IBA,IMP,IDA IMP ISS ISO IBA,IDA IMP ISO,IMP,IMP,IDA IBA,IMP,IMP IBA,ISS ISO,IMP IBA,IMP,IMP ISS ISO,IDA IMP IBA,IMP IGI,IDA IGI ISO,IMP,IMP,IMP IGI ISS ISO,IMP,IGI,ISO,IDA IMP,ISS ISO IBA,IBA,IMP IBA,ISO,IDA IMP IGI ISS ISO IBA,ISO,IMP IBA,IMP IGI ISO IBA,IMP ISO IBA,IDA IMP,ISO,ISS ISO IBA,IMP,ISO,IMP,IMP,IMP IGI ISO,ISS ISO IBA,IDA IMP IGI ISS ISO…	Nefh,Nefl,Plp1,Snap25,Map2,Mapk8ip2,Rufy3,Elavl4,Stxbp1,Ank2,Stmn3,Sh3gl2,Bend6,Ywhag,Kif5c,Ndrg1,Atp2b2,Ntng1,Uchl1,Nrxn1,Cacnb4,Dst,Mag,Ugt8a,Cntn1,Cpeb1,Mdga1,Stmn2,Sema3e,Prx,Dnm3,Ntrk2,Ntm,Cend1,Map1b,Tubb3,Dner,Itm2c,Ncmap,Tlcd3b,Got1,Gldn,Shox2,Cntn2,Pacsin1,Sema7a,Kcnab2,Stmn4,Ncs1,Nos1,Fndc5,Map6,Acsl6,Ndrg4,Rbfox2,Scn1b,Adcy1,Map1a,Akap6,Cnp,Dpysl2,Sptbn4,Nfasc,Isl1,Arhgap44,Ngfr,Zfp804…
Enriched_in_OCSGN	TRUE	7.87613e-14	183	2495	69	0.0276553	0.377049	GO:0050806	GO:BP	positive regulation of synaptic transmission	19049	15401	GO:0048731	IMP,ISO,IMP IBA,IDA IMP,IMP ISO,ISS ISO,TAS,ISO,IMP,IBA,ISO,IBA,IGI IBA,IGI,ISS ISO,IMP,IMP IBA,IBA,IMP,IMP,IGI IBA,ISO,IMP ISO,IMP IGI,ISO,ISO,ISS ISO,ISS ISO,IDA,ISO,ISO,IBA,ISO,IDA IMP,IMP,IMP,IMP,IMP,ISS,ISO,IBA,IMP,IMP,IMP,IBA,ISS ISO,IGI IBA,ISO,IMP,ISO,ISO,IGI,IMP,IMP,IMP,IMP,IMP,IMP,IMP,IMP ISS ISO,IMP,IMP ISO,ISO,ISO,IMP IGI ISO,IMP ISO,IBA,ISO,IGI	Snap25,Stxbp1,Slc24a2,Nrxn1,Ntrk2,Nsg1,Ncs1,Nos1,Adcy1,Calb2,Ngfr,Cacng2,Clstn1,Epha4,Dlg4,Ptn,Calb1,Rims3,Gfap,Gsk3b,Clstn3,Gria4,Unc13a,Stx1b,Camk2b,Ppp1r9a,Zdhhc2,Lgi1,Kif5b,Prnp,Ptpn5,Rims2,Glul,Reln,Tnr,Lama2,Syt1,Prrt1,Nptn,Gria1,Cacng5,Pink1,Kctd13,Syt12,Cacng4,Prkcz,Clstn2,Cacna1b,Slc1a3,Htr7,Dnm1l,Lrrtm1,Slc4a8,Chrnb2,Nlgn3,Itpr3,Snap47,Rab3gap1,Prkce,Nlgn1,Igsf11,Drd1,Grik2,Tac1,Adora1,…
Enriched_in_OCSGN	TRUE	9.18173e-14	4733	2491	791	0.317543	0.167124	GO:0007275	GO:BP	multicellular organism development	19049	3186	GO:0048731	IMP ISO,IDA IMP,IDA ISO IBA,IMP IGI ISO IBA TAS,IGI ISO,IMP IGI ISO IBA,IMP,IMP,IDA IMP ISS ISO IBA,IDA IMP ISO,IBA,IMP,IGI,IDA IMP IBA,IMP,IMP IBA,ISS ISO,IMP IBA,IMP,IMP ISS ISO,IDA IMP IBA,IMP,IDA IMP IGI ISO,IMP,IGI,IMP,IMP IGI ISS ISO,IMP TAS,IMP IGI,ISO,IDA IMP ISO,ISS ISO IBA,IMP IBA,IMP IBA,IBA,ISO,IDA IMP IGI ISS ISO IBA,IDA IMP,ISO,IMP IGI,IMP IBA,IMP ISO IBA,IMP,IMP IGI ISO IBA,IMP ISS…	Nefh,Nefl,Mbp,Plp1,Snap25,Map2,Kcna2,Mapk8ip2,Rufy3,Elavl4,Nnat,Stxbp1,Apba1,Stmn3,Sh3gl2,Bend6,Ywhag,Kif5c,Ndrg1,Atp2b2,Ntng1,Uchl1,Nrxn1,Cacnb4,Abr,Dst,Mag,Ugt8a,Cntn1,Cpeb1,Mdga1,Stmn2,Sema3e,Prx,Pllp,Dnm3,Ntrk2,Arhgef9,Ntm,Aldh1a3,Cend1,Mal,Slc7a11,Map1b,Tubb3,Dner,Itm2c,Kif1b,Lhfpl4,Ncmap,Adgrl1,Gldn,Shox2,Cntn2,Pacsin1,Sema7a,Bcas1,Ddah1,Kcnab2,Stmn4,Esrrg,Ncs1,Lgi2,Nos1,Map6,Acsl6,Ndrg4,Rb…
Enriched_in_OCSGN	TRUE	9.45785e-14	95	1699	39	0.0229547	0.410526	GO:0035418	GO:BP	protein localization to synapse	19049	10418	GO:0048731	IMP,IDA IMP,ISS ISO IBA,IDA,ISO,IDA IMP,IGI,IDA IMP IBA,IDA IMP IBA,IDA IMP,IDA IMP ISS ISO IBA,IGI IBA,IMP ISO,ISO,IDA IMP ISS ISO IBA,ISO,IMP,IDA,IDA IMP,IMP,ISO IBA,ISO,ISS ISO,IDA IMP,IDA IMP IGI IBA,IMP,IGI IBA,ISS ISO IBA,IMP,ISO,IMP,IMP,IDA IMP,IBA,IBA,IDA IMP IBA,IMP,IDA IMP IBA,ISO	Snap25,Cplx1,Kif5c,Nrxn1,Dlgap1,Nsg1,Map1a,Arhgap44,Cacng2,Clstn1,Dlg4,Pclo,Mapk8ip3,Mapt,Kif5a,Gsk3b,Dbn1,Clstn3,Dag1,Grin1,Stx1b,Magi2,Zdhhc2,Lgi1,Dlg2,Adam22,Bsn,Kif5b,Reln,Stau2,Cdk5,Nptn,Tnik,Cacng5,Cacng4,Grip1,Lrrtm1,Grip2,Nlgn3
Enriched_in_OCSGN	TRUE	1.02322e-13	405	2252	109	0.0484014	0.269136	GO:0050767	GO:BP	regulation of neurogenesis	19049	15370	GO:0048731	IMP,IMP ISO,IDA ISS ISO,ISS ISO,IBA,ISS ISO,ISO,IMP,IDA ISS ISO IBA,IDA,ISO IBA,ISO,ISS ISO,IMP ISS ISO,IBA,ISO,IMP ISS ISO,IGI,ISS ISO IBA,ISS ISO,ISO,ISO,ISO,IMP,IMP ISO,IGI ISO,IGI ISO,IMP ISO IBA,IGI,IMP,IMP IBA,ISO,IMP,ISO,ISO,IDA,IDA,ISS ISO,IMP,IBA,ISS ISO,ISS ISO,IMP,ISO,IMP,IDA IMP ISO,ISO,IMP,IMP,IMP ISO,IDA IMP,IMP IGI,IDA IMP,IMP,ISO,IBA,IGI,ISO,ISS,IDA ISO,ISO IBA,IMP,ISO,IMP,ISO,IMP…	Nefl,Map2,Rufy3,Mag,Sema3e,Ntrk2,Map1b,Shox2,Sema7a,Nos1,Map6,Epha4,Mapt,Ptn,Sema4c,Qk,Rtn4,Cdk5r1,Thy1,Shtn1,Ndel1,Rgma,Ptprf,Gpr37l1,Gfap,Ntrk3,Gsk3b,Dbn1,Limk1,Lingo1,Islr2,Pak3,Cux2,Enpp2,Dag1,Efnb3,Epha7,Camk2b,Pou4f1,Plxna4,Slitrk1,Gdi1,Bmpr2,Gjc2,Foxg1,Sox11,Aspa,Id2,Syt4,Pafah1b1,Reln,Id4,Tnr,Pou4f2,Stau2,Hey2,Cdk5,Dcx,Nptn,Dscam,Sema6c,Pcm1,Prpf19,Brinp1,Mapk8,Atxn1,Bhlhe40,Cdh4,Fzd3,Fbx…
Enriched_in_OCSGN	TRUE	1.15916e-13	210	2495	75	0.0300601	0.357143	GO:0048167	GO:BP	regulation of synaptic plasticity	19049	14655	GO:0048731	IMP,IDA IMP,IMP,IMP IBA,ISS ISO,IMP,IMP,IMP,ISS ISO,IMP,ISO,IMP,IMP,IBA,IGI,IMP IBA,IGI ISO NAS,IMP,ISO,IMP,IMP ISO IBA,IBA,IMP,TAS,IMP ISO,IMP,IMP,ISS ISO,IMP IGI ISO,IMP,ISS ISO,IGI,IMP ISO,ISO,ISS ISO,ISO IBA,ISO,IMP,ISS ISO,ISO,IBA,IDA IMP,IMP,ISO,ISO IBA,IMP IGI IBA,IMP,IMP ISS ISO,ISS,IGI ISO,TAS,IMP ISS ISO,IMP,IBA,ISS ISO,ISO,IGI,IMP,IMP,IMP,IDA ISO,IMP,ISO IBA,IMP,IGI,ISO,IMP,IMP ISO,IMP…	Snap25,Syt7,Stxbp1,Slc24a2,Ywhag,Atp2b2,Cpeb1,Ntrk2,Nsg1,Cntn2,Nos1,Adcy1,Map1a,Calb2,Epha4,Syp,Dlg4,Brsk1,Mapt,Ptn,Calb1,Rims3,Gfap,Syn1,Gsk3b,Dbn1,Adgrb1,Ppfia3,Unc13a,Grin1,Nsmf,Kras,Camk2b,Ppp1r9a,Zdhhc2,Ncdn,Prnp,Syt4,Sipa1l1,Ptpn5,Rims2,Reln,Tnr,Stau2,Lzts1,Jph3,Prrt1,Cdk5,Nptn,Gria1,Bace1,Rasgrf1,Syt12,Shisa8,Prkcz,Htr7,Lrrtm1,Abhd6,Nlgn3,Itpr3,Bdnf,Snap47,Vgf,Rab3gap1,Unc13c,Nlgn1,Igsf11,…
Enriched_in_OCSGN	TRUE	1.33082e-13	226	2301	75	0.0325945	0.331858	GO:0097485	GO:BP	neuron projection guidance	19049	21970	GO:0048731	IMP IBA,IBA,IMP ISO IBA,IMP IGI,IBA,IMP,IDA,IMP,IMP,IDA IMP IGI IBA,IMP,IMP,IBA,IMP,IBA,IGI,IMP,IBA,IMP,IDA IBA,IMP IBA,IMP IBA,IMP IBA,IGI IBA,IBA,IMP IBA,IMP,ISO,IMP,IDA IMP IBA,IBA,IDA IMP IBA,IMP,IBA,IMP,IMP,IMP IGI,IGI IBA,IDA IMP IBA,IBA,IMP,IBA,IDA IGI ISO IBA,ISO IBA,IMP,IMP,IMP ISO IBA,IBA,IDA,IMP,ISO,IMP,IGI,IMP,IMP,IDA,IDA IMP ISO,IBA,IDA,IMP ISO,IMP,IDA IMP IGI ISO IBA,ISS ISO,IBA,IDA…	Kif5c,Sema3e,Tubb3,Cntn2,Sema7a,Scn1b,Nfasc,Isl1,Ngfr,Epha4,Ank3,Mapk8ip3,Sema4c,Cdk5r1,Kif5a,Apbb1,Mycbp2,Kif3a,Myh10,Epha5,Dag1,Efnb3,Epha7,Unc5d,Cntn5,Plxna4,Bmpr2,Lgi1,Foxg1,Nrcam,Kif5b,Ephb1,Foxd1,Lrtm2,Reln,Chn1,Pou4f2,Lama2,Ephb3,Nexn,Cdk5,Nptn,Dscam,Sema6c,Tgfb2,Klf7,Unc5a,Efnb2,Cdh4,Fzd3,Ptch1,Gas1,Pou4f3,Megf8,Chl1,Bmp7,Shh,Epha10,Wnt3,Flrt3,Bdnf,Sema3a,Tubb2b,Lgr4,Wnt5a,Unc5c,Zswim5,Pl…
Enriched_in_OCSGN	TRUE	1.33082e-13	226	2301	75	0.0325945	0.331858	GO:0007411	GO:BP	axon guidance	19049	3305	GO:0048731	IMP IBA,IBA,IMP ISO IBA,IMP IGI,IBA,IMP,IDA,IMP,IMP,IMP IGI IBA,IMP,IMP,IBA,IMP,IBA,IGI,IMP,IBA,IMP,IDA IBA,IMP IBA,IMP IBA,IMP IBA,IGI IBA,IBA,IMP IBA,IMP,ISO,IMP,IDA IMP IBA,IBA,IDA IMP IBA,IMP,IBA,IMP,IMP,IMP IGI,IGI IBA,IDA IMP IBA,IBA,IMP,IBA,IDA IGI ISO IBA,ISO IBA,IMP,IMP,IMP ISO IBA,IBA,IDA,IMP,ISO,IMP,IGI,IMP,IMP,IDA,IDA IMP ISO,IBA,IDA,IMP ISO,IMP,IDA IMP IGI ISO IBA,ISS ISO,IBA,IDA IMP…	Kif5c,Sema3e,Tubb3,Cntn2,Sema7a,Scn1b,Nfasc,Isl1,Ngfr,Epha4,Ank3,Mapk8ip3,Sema4c,Cdk5r1,Kif5a,Apbb1,Mycbp2,Kif3a,Myh10,Epha5,Dag1,Efnb3,Epha7,Unc5d,Cntn5,Plxna4,Bmpr2,Lgi1,Foxg1,Nrcam,Kif5b,Ephb1,Foxd1,Lrtm2,Reln,Chn1,Pou4f2,Lama2,Ephb3,Nexn,Cdk5,Nptn,Dscam,Sema6c,Tgfb2,Klf7,Unc5a,Efnb2,Cdh4,Fzd3,Ptch1,Gas1,Pou4f3,Megf8,Chl1,Bmp7,Shh,Epha10,Wnt3,Flrt3,Bdnf,Sema3a,Tubb2b,Lgr4,Wnt5a,Unc5c,Zswim5,Pl…
Enriched_in_OCSGN	TRUE	1.80614e-13	279	1874	76	0.040555	0.272401	GO:0007611	GO:BP	learning or memory	19049	3491	GO:0048731	IMP ISO,IMP,IMP,IMP,IMP,IGI,IMP,IMP,IMP ISO,IMP,IMP,IMP ISO,IMP,IMP,IMP,IGI,IMP,IMP,IMP,ISO,IMP,IMP,ISO,ISO,IMP,ISO,IMP,IMP,IMP IGI,IGI,ISS ISO,IGI,IMP,IGI ISO,IMP,IMP,ISO,IMP,IMP,NAS,IMP,IMP,IDA IMP,IMP,IMP IGI,IMP,ISO,IMP ISO,IMP,IMP ISO,IMP IBA,IMP,TAS,IMP,IMP,ISO,IGI,IMP,IMP,ISO,ISO,IGI,IMP,ISO,IMP,IMP IGI ISO,IMP,IMP,IMP ISO,IMP,IMP,IGI,IMP,IMP,IGI ISO,IMP ISO IBA	Snap25,Mapk8ip2,Syt11,Elavl4,Atp1a3,Rcan2,Slc24a2,Amph,Nrxn1,Slc17a7,Btbd9,Ntrk2,Slc7a11,Cntn2,Ndrg4,Adcy1,Map1a,Tmod2,Brsk1,Mapt,Ptn,Vdac1,Calb1,Igf2,Atp1a2,Cntnap2,Csmd1,Cux2,Grin1,Kras,Pja2,Rcan1,Grm7,Prnp,Syt4,Asic1,Jun,Pafah1b1,Ap1s2,Lamb1,Gabrb3,Prkar1b,Reln,Tnr,Jph3,Prrt1,Cnr1,Slc6a1,Cdk5,Gria1,Plcb1,Brinp1,Bace1,Atxn1,Foxp2,Cck,Pak5,Zfp385a,Atad1,Ttbk1,Prkcz,Adgrb3,Thra,Htr7,Abi2,Chrnb2,U…
Enriched_in_OCSGN	TRUE	2.48062e-13	1241	2273	246	0.108227	0.198227	GO:0043269	GO:BP	regulation of ion transport	19049	12266	GO:0048731	ISO,IMP,IMP IBA,IMP,IDA,ISO,IDA ISO IBA,IMP IBA,ISO,IMP IC,ISO,IMP,IDA,ISS ISO,ISO IBA,IMP,IMP,IDA IMP,ISO,ISS ISO IBA,IDA IMP ISO,ISO,IMP ISO IBA,ISS ISO IBA,ISO,ISO,ISO,ISO IBA,IMP,ISO,IDA IMP,ISO,IDA ISS ISO IBA,ISO,ISS ISO,IMP ISS ISO,IMP,ISO,ISS ISO,ISO,IDA IBA,ISO,IDA,IMP IBA,ISS ISO IBA,ISO,ISO,IBA,IMP IBA,IGI ISO,IMP ISO,ISO,IMP ISO,ISO,ISO,ISO,ISS ISO IBA,ISO,ISO,IDA ISS ISO IBA,ISO,ISO,…	Plp1,Kcna2,Syt7,Mapk8ip2,Rufy3,Kcnc1,Syt11,Nnat,Stxbp1,Ank2,Sv2a,Atp2b2,Nrxn1,Scn4b,Cacnb4,Cntn1,Slc7a11,Vsnl1,Pex5l,Kcnab2,Nos1,Acsl6,Scn1b,Chga,Akap6,Gnao1,Dpysl2,Tcaf1,Sptbn4,Isl1,Arhgap44,Ppargc1a,Cacng2,Rph3a,Dlg4,Ank3,Prkaca,Kcna1,Pea15a,Vdac1,Gpm6b,Rtn4,Cdk5r1,Stac2,Thy1,Ndel1,Slc25a4,Hecw1,Ttc39b,Stk39,Atp1b1,Lrrc55,Cacna1a,Apbb1,Atp1a2,Gsk3b,Uhmk1,Erbb3,Kif3a,Crhbp,Gabbr1,Plcb4,Cabp1,Map…
Enriched_in_OCSGN	TRUE	3.56662e-13	596	2269	142	0.0625826	0.238255	GO:0098662	GO:BP	inorganic cation transmembrane transport	19049	22131	GO:0048731	ISO,IDA ISO IBA,ISS ISO IBA,IDA ISO IBA,IMP IC,ISO IBA,IDA IMP ISS ISO,ISO IBA,IMP,ISS ISO IBA,ISO,IBA,IMP ISO IBA,IBA,ISO,IBA,ISO,IBA,IBA,IDA IBA,IMP ISS ISO,IDA ISS ISO IBA,IDA ISO IBA,ISO,IMP IBA,ISS ISO IBA,ISO,ISO,IBA,ISO,ISS ISO,IGI ISO,IMP ISO IBA,ISO,ISS ISO,ISO IBA,ISO IBA,IBA,IMP ISS ISO IBA,ISS ISO IBA,ISO,IBA,IBA,IDA ISO IBA,IDA IBA,IDA IMP IGI ISO,IMP,IMP,ISO IBA,ISS ISO IBA,ISO,IBA,…	Plp1,Kcna2,Kcnc1,Atp1a3,Ank2,Slc24a2,Scn4b,Cacnb4,Slc17a7,Kcnab2,Nos1,Scn1a,Scn1b,Slc6a13,Atp6v0e2,Slc6a15,Akap6,Micu3,Asic3,Slc12a7,Ank3,Kcnk1,Kcna1,Vdac1,Stac2,Thy1,Slc25a4,Slc4a4,Hecw1,Atp2b3,Hcn2,Stk39,Atp1b1,Lrrc55,Cacna1a,Atp1a2,Atp2a2,Slc6a17,Kcnq3,Fgf12,Grin1,Fxyd6,Fam155a,Slc36a1,Kcns1,Dpp6,P2rx7,Myo5a,Kcnj3,Kcna6,Gjc2,Atp5g3,Nol3,Otop1,Fkbp1a,Kif5b,Prnp,Fhl1,Asic1,Atp6v1e1,Slc6a20a,Atp5…
Enriched_in_OCSGN	TRUE	3.72015e-13	311	2495	96	0.038477	0.308682	GO:0050890	GO:BP	cognition	19049	15471	GO:0048731	IMP ISO,IMP,IMP,IMP,IMP,IGI,IMP,IMP,IMP ISO,IMP,IMP,IMP ISO,IMP,IMP,IMP,IGI,IMP,IMP,IMP,ISO,IMP,IMP,ISO,ISO,IMP,ISO,IMP,IMP ISO,IMP IGI,IGI,ISS ISO,IGI,IMP,IGI ISO,IMP,IMP,ISO,IMP,ISO,IMP,NAS,IMP,IMP,IDA IMP,IMP,IMP IGI,IMP,ISO,IMP ISO,IMP,IMP ISO,IMP IBA,IMP,TAS,IMP,IMP,ISO,IGI,IMP,IMP,ISO,ISO,IGI,IMP,IMP,ISO,IMP,IMP IGI ISO,IMP,IMP,IMP ISO,IMP,ISO,IMP,ISO,IGI,IMP,IMP,IGI ISO,IMP ISO IBA,ISO,ISO…	Snap25,Mapk8ip2,Syt11,Elavl4,Atp1a3,Rcan2,Slc24a2,Amph,Nrxn1,Slc17a7,Btbd9,Ntrk2,Slc7a11,Cntn2,Ndrg4,Adcy1,Map1a,Tmod2,Brsk1,Mapt,Ptn,Vdac1,Calb1,Igf2,Atp1a2,Cntnap2,Csmd1,Cux2,Grin1,Kras,Pja2,Rcan1,Grm7,Prnp,Syt4,Asic1,Jun,Pafah1b1,Gpr155,Ap1s2,Lamb1,Gabrb3,Prkar1b,Reln,Tnr,Jph3,Prrt1,Cnr1,Slc6a1,Cdk5,Gria1,Plcb1,Brinp1,Bace1,Atxn1,Foxp2,Cck,Pak5,Zfp385a,Atad1,Ttbk1,Prkcz,Adgrb3,Thra,Chl1,Htr7,A…
Enriched_in_OCSGN	TRUE	4.24718e-13	404	1604	87	0.0542394	0.215347	GO:0031346	GO:BP	positive regulation of cell projection organization	19049	8315	GO:0048731	IMP,IDA,ISO,IGI,ISO,ISS ISO,ISO,IDA ISS ISO IBA,ISO,IMP,ISO IBA,IDA ISS ISO IBA,ISO IBA,ISO,ISO,IGI,ISO,ISO,ISO,ISO,ISO,ISO,ISS ISO,IMP ISS ISO,ISO,ISO,ISS ISO,IMP ISO,ISO,IDA IMP,ISO,IGI ISO IBA,ISO,IGI,IMP ISO IBA,IMP,ISO,IGI,ISO,IMP IBA,ISO,IMP,ISO,ISO,ISS ISO,ISO,IBA,ISS ISO,ISO,ISO,ISS ISO,ISO,ISO,IMP,ISO,ISS ISO,IMP ISO,ISO,IDA IMP,IMP,ISO,ISO,ISS ISO,ISO,ISS,IDA ISO,IGI,ISO,ISO,IDA ISO,ISO…	Nefl,Rufy3,Elavl4,Cntn1,Cpeb1,Stmn2,Dnm3,Ntrk2,Map1b,Shox2,Pacsin1,Sema7a,Map6,Acsl6,Ndrg4,Scn1b,Ngfr,Zfp804a,Epha4,Dlg4,Fez1,Kif3c,Mapt,Ptn,Qk,Serpini1,Shtn1,Ndel1,Rgma,Trim67,Ptprf,Ntrk3,Apbb1,Gsk3b,Dbn1,Ttbk2,Scarb2,Limk1,Kidins220,Islr2,Pak3,Cux2,Enpp2,Grin1,Camk2b,P2rx7,Plxna4,Slitrk1,Efemp1,Ppp1r9a,Magi2,Gdi1,Adamts1,Bmpr2,Pcp4,Gpm6a,Pafah1b1,Ptpn5,Reln,Pou4f2,Stau2,Cnr1,Wasl,Dcx,Nptn,Dscam…
Enriched_in_OCSGN	TRUE	5.83488e-13	193	2311	67	0.0289918	0.34715	GO:0031345	GO:BP	negative regulation of cell projection organization	19049	8314	GO:0048731	IMP ISO,ISS ISO,IDA,IMP ISS ISO,ISO,IMP ISO,IBA,ISO,ISO,ISO,IBA,ISS ISO,ISO,ISO,IDA IMP ISO,IBA,IMP ISS ISO,IGI,IMP ISS ISO IBA,IMP IGI ISO,ISO,IMP IGI,IMP IGI ISO,ISO,IDA IMP,ISS,IDA,IDA,ISO,ISO,ISS ISO,ISO,IDA IMP ISO,IGI,ISO,ISO,IDA IMP,IMP,ISS,ISS ISO,IGI,ISO,ISO IBA,IGI,ISS ISO,IGI,IDA IMP ISO,ISO,IMP IBA,IMP ISS ISO IBA,ISS ISO,IMP,IMP,IDA,IDA,ISS,IDA IGI ISO IBA,IGI,ISS,IMP ISO,ISS,ISS ISO…	Map2,Rufy3,Nrxn1,Mag,Stmn2,Pfn2,Sema3e,Dnm3,Ntm,Itm2c,Sema7a,Arhgap44,Ngfr,Rab3ip,Epha4,Sema4c,Rtn4,Cdk5r1,Thy1,Rgma,Ptprf,Gfap,Gsk3b,Map4,Rap1gap2,Stx1b,Efnb3,Epha7,Amigo3,Efemp1,Gdi1,Rap1gap,Inpp5j,Prnp,Tbc1d30,Pafah1b1,Tnr,Inpp5f,Fkbp4,Minar1,Cdk5,Crmp1,Sema6c,Fyn,Bag5,Rit2,Lpar1,Efnb2,Arhgap24,D130043K22Rik,Zfp365,Ulk2,Nlgn3,Wnt3,Ywhah,Limk2,Sema3a,Wnt5a,Mt3,Nlgn1,Runx1t1,Plxnb3,Ntn1,Dync1i2,…
Enriched_in_OCSGN	TRUE	8.39022e-13	3864	1760	492	0.279545	0.127329	GO:0048869	GO:BP	cellular developmental process	19049	15223	GO:0048731	IMP ISO,IMP,IMP IGI ISO IBA,IGI ISO,IMP IGI ISO IBA,IMP,IDA IMP ISS ISO IBA,IDA IMP ISO,IMP,IMP,IDA IBA,IMP,IMP IBA,ISS ISO,IMP IBA,IMP,IMP ISS ISO,IDA IMP IBA,IMP IGI,IDA IGI ISO,IMP,IMP,IMP IGI ISS ISO,IMP,IGI,ISO,IDA IMP,ISS ISO IBA,IBA,IMP IBA,ISO,IDA IMP IGI ISS ISO IBA,ISO,IMP IBA,IMP IGI ISO IBA,IMP ISO IBA,IDA IMP,ISO,ISS ISO IBA,IMP,ISO,IMP,IMP,IMP IGI ISO,ISS ISO IBA,IDA IMP IGI ISS ISO…	Nefh,Nefl,Plp1,Snap25,Map2,Mapk8ip2,Rufy3,Elavl4,Stxbp1,Ank2,Stmn3,Sh3gl2,Bend6,Ywhag,Kif5c,Ndrg1,Atp2b2,Ntng1,Uchl1,Nrxn1,Cacnb4,Dst,Mag,Ugt8a,Cntn1,Cpeb1,Mdga1,Stmn2,Sema3e,Prx,Dnm3,Ntrk2,Ntm,Cend1,Map1b,Tubb3,Dner,Itm2c,Ncmap,Tlcd3b,Got1,Gldn,Shox2,Cntn2,Pacsin1,Sema7a,Kcnab2,Stmn4,Ncs1,Nos1,Fndc5,Map6,Acsl6,Ndrg4,Rbfox2,Scn1b,Adcy1,Map1a,Akap6,Cnp,Dpysl2,Sptbn4,Nfasc,Isl1,Arhgap44,Ngfr,Zfp804…
Enriched_in_OCSGN	TRUE	8.54868e-13	255	2474	83	0.0335489	0.32549	GO:0032412	GO:BP	regulation of ion transmembrane transporter activity	19049	8782	GO:0048731	IMP,ISO,IMP,IDA,ISS ISO,ISO IBA,ISO IBA,ISO,ISO IBA,ISO,IDA ISS ISO IBA,ISO,ISS ISO,IMP ISS ISO,ISO,IMP IBA,IBA,IGI ISO,IMP ISO,ISO,ISO,ISO,IDA,ISS ISO IBA,IBA,IDA IBA,IMP,IMP ISO,ISO,ISO,ISO,ISO,IDA IMP,IGI ISO,ISO,IMP,IDA,ISO,ISO,IMP ISO,NAS,IMP IBA,ISO,IMP,ISS ISO IBA,IMP,ISO,IGI,ISO,ISO,IBA,IMP ISO IBA,IMP,ISO,ISS ISO IBA,ISO,ISO,ISS ISO IBA,IMP,IMP,ISO,IMP IBA,IBA,ISS ISO,ISO,IMP ISO IBA,ISS…	Mapk8ip2,Kcnc1,Ank2,Nrxn1,Scn4b,Cacnb4,Scn1b,Akap6,Tcaf1,Ppargc1a,Cacng2,Rph3a,Dlg4,Ank3,Kcna1,Stac2,Hecw1,Stk39,Atp1b1,Lrrc55,Cacna1a,Atp1a2,Crhbp,Fgf12,Fxyd6,Kcns1,Myo5a,Fkbp1a,Kif5b,Prnp,Fhl1,Chrm3,Reln,Ahcyl1,Osr1,Jph3,Prrt1,Cdk5,Ryr2,Fkbp1b,Plcb1,Jsrp1,Scn2b,Dmd,Cacng5,Cacna1d,Asph,Rasgrf1,Pink1,Hcn1,Shisa8,Cacng4,Dysf,Snx27,Wnk3,Kcnc2,Abcb1a,Cacnb2,Nlgn3,Pde4d,Cav1,Pirt,Fxyd3,Ywhah,Ywhae,Cb…
Enriched_in_OCSGN	TRUE	1.05224e-12	490	2200	120	0.0545455	0.244898	GO:0034762	GO:BP	regulation of transmembrane transport	19049	10081	GO:0048731	ISO,IMP,ISO,IMP IC,IDA,ISS ISO,ISO IBA,ISS ISO IBA,ISO,ISO,IMP ISO IBA,ISO,ISO IBA,ISO,IDA ISS ISO IBA,ISO,ISS ISO,IMP ISS ISO,ISO,ISS ISO,ISO,IMP IBA,ISS ISO IBA,ISO,IBA,IGI ISO,IMP ISO,ISO,ISO,ISO,ISO,IDA,ISS ISO IBA,IBA,IDA IBA,IDA IMP IGI ISO,ISO,IMP,IMP,IBA,IMP,ISO,IMP,ISO,IMP ISO,ISO,IGI ISO,ISO,ISO,ISO,IDA,IDA IMP,IMP,IGI ISO,ISO,ISO,IMP,IDA,ISO,ISO,IGI,ISS ISO,IGI,IGI ISO,ISO,ISO,IMP ISO …	Plp1,Mapk8ip2,Kcnc1,Ank2,Nrxn1,Scn4b,Cacnb4,Kcnab2,Nos1,Acsl6,Scn1b,Akap6,Tcaf1,Ppargc1a,Cacng2,Rph3a,Dlg4,Ank3,Kcna1,Pea15a,Vdac1,Stac2,Thy1,Slc25a4,Hecw1,Stk39,Atp1b1,Lrrc55,Cacna1a,Atp1a2,Erbb3,Crhbp,Fgf12,Fxyd6,Kcns1,Dpp6,P2rx7,Myo5a,Clip3,Kcnj3,Rtn2,Gjc2,Slc1a2,Nol3,Fkbp1a,Kif5b,Prnp,Fhl1,Ak1,Chrm3,Gpc3,Reln,Pou4f2,Ahcyl1,Irs2,Osr1,Jph3,Prrt1,Cdk5,Slc25a27,Tmem38a,Kcnip1,Fyn,Ryr2,Rgs7,Tgfb2,…
Enriched_in_OCSGN	TRUE	1.41989e-12	486	2200	119	0.0540909	0.244856	GO:0034765	GO:BP	regulation of ion transmembrane transport	19049	10084	GO:0048731	ISO,IMP,ISO,IMP IC,IDA,ISS ISO,ISO IBA,ISS ISO IBA,ISO,ISO,IMP ISO IBA,ISO,ISO IBA,ISO,IDA ISS ISO IBA,ISO,ISS ISO,IMP ISS ISO,ISO,ISS ISO,ISO,IMP IBA,ISS ISO IBA,ISO,IBA,IGI ISO,IMP ISO,ISO,ISO,ISO,ISO,IDA,ISS ISO IBA,IBA,IDA IBA,IDA IMP IGI ISO,ISO,IMP,IMP,IBA,IMP,ISO,IMP,ISO,IMP ISO,ISO,IGI ISO,ISO,ISO,ISO,IDA,IDA IMP,IMP,IGI ISO,ISO,ISO,IMP,IDA,ISO,ISO,IGI,ISS ISO,IGI,IGI ISO,ISO,ISO,IMP ISO …	Plp1,Mapk8ip2,Kcnc1,Ank2,Nrxn1,Scn4b,Cacnb4,Kcnab2,Nos1,Acsl6,Scn1b,Akap6,Tcaf1,Ppargc1a,Cacng2,Rph3a,Dlg4,Ank3,Kcna1,Pea15a,Vdac1,Stac2,Thy1,Slc25a4,Hecw1,Stk39,Atp1b1,Lrrc55,Cacna1a,Atp1a2,Erbb3,Crhbp,Fgf12,Fxyd6,Kcns1,Dpp6,P2rx7,Myo5a,Clip3,Kcnj3,Rtn2,Gjc2,Slc1a2,Nol3,Fkbp1a,Kif5b,Prnp,Fhl1,Ak1,Chrm3,Gpc3,Reln,Pou4f2,Ahcyl1,Irs2,Osr1,Jph3,Prrt1,Cdk5,Slc25a27,Tmem38a,Kcnip1,Fyn,Ryr2,Rgs7,Tgfb2,…
Enriched_in_OCSGN	TRUE	1.55109e-12	400	2371	109	0.0459722	0.2725	GO:0034329	GO:BP	cell junction assembly	19049	9885	GO:0048731	IDA IMP IGI ISO,IBA,IMP,ISO,ISO,IDA,IDA IMP,IMP,IDA,IMP,IMP,IGI IBA,ISO IBA,ISO,ISO,ISS ISO,IMP ISS ISO IBA,IDA,IMP,IMP,IDA ISO,IDA IMP IBA,IMP ISO IBA,ISO,IMP,IGI,IDA IMP IGI IBA,IMP,IDA ISO,ISO,IMP,IDA,IDA,IDA IMP,IDA ISO,ISO,IDA,IMP,IMP ISO,ISO IBA,IMP,ISS ISO,IDA,ISO,IDA ISO,ISS ISO,IC,IMP,ISO,IDA ISO,ISS IBA,IMP,IMP,IMP,ISS,IDA,IDA IMP ISO,IBA,IGI,IMP IBA,IDA ISO,ISO,IDA,IDA IMP,IGI IBA,IBA,…	Nrxn1,Dst,Ugt8a,Mdga1,Dnm3,Ntrk2,Arhgef9,Lhfpl4,Adgrl1,Lgi2,Nfasc,Clstn1,Pclo,Prkaca,Mapt,Gpm6b,Thy1,Lrrn1,Epb41l3,Cacna1a,Ntrk3,Adgrl3,Cldn19,Gsk3b,Lrrc4,Six4,Clstn3,Cux2,Adgrb1,Enpp2,Grin1,Epha7,Amigo3,Cntn5,Slitrk1,Ppp1r9a,Magi2,Sptbn2,Cntnap1,Bsn,Ephb1,Gpm6a,Lrtm2,Sipa1l1,Gabrb3,Myoc,Reln,Coro2b,Stau2,Lrrtm3,Sdk1,Ephb3,Cdk5,Nptn,Dscam,Lrrn3,Slitrk3,Cdh10,Wnt4,Fbxo45,Lrrc4b,Efnb2,Slitrk4,Lsr,C…
Enriched_in_OCSGN	TRUE	1.65074e-12	648	1817	128	0.0704458	0.197531	GO:0060322	GO:BP	head development	19049	17167	GO:0048731	ISO,IDA,IBA,IMP,IGI,IGI,IMP,IMP,IMP,IMP IGI,IMP IBA,IMP,IMP,IDA IMP,IBA,IMP,IGI,IMP,IGI,IMP,IMP,IMP,IMP,IMP,IMP,IMP IGI,IMP,IMP,IMP,IMP,IGI,IMP,IMP,IMP,IBA,IMP,IMP,ISO,IEP,IMP,IBA,IMP,IMP IGI,IDA,IMP,IMP,IMP,IMP,ISS ISO,IDA IBA,IMP,IMP,IEP,IMP,IBA,IMP,IBA,IMP,IMP,IMP,IMP,IMP IGI,IMP,IDA IMP,IMP,IGI,IMP,IMP,IMP,IMP,IMP,IMP IGI ISO IBA,IMP ISO,IMP,IDA IMP ISO,IMP,IMP,IMP,IDA ISO,IMP,IMP,IEP,IMP,IMP…	Nefh,Elavl4,Nnat,Atp2b2,Nrxn1,Abr,Cntn1,Mdga1,Ntrk2,Aldh1a3,Cend1,Slc7a11,Cntn2,Sema7a,Ndrg4,Rbfox2,Sez6l2,Isl1,Cdk5r2,Mapk8ip3,Kcna1,Chd5,Sema4c,Rtn4,Trnp1,Cdk5r1,Ndel1,Kndc1,Pou3f1,Fabp7,Sez6,Faim2,Cacna1a,Gpr37l1,Adgrl3,Prox1,Atp1a2,Gsk3b,Cntnap2,Ttbk2,Pbx3,Kif3a,Pou3f2,Slc6a17,Nr4a2,Fgf10,Ctnna2,Myh10,Tmx2,Epha5,Bcan,Grin1,Foxj1,Epha7,Amigo3,Kras,Pafah1b2,Pou4f1,Plxna4,Psap,Crtac1,Agtpbp1,Sep…
Enriched_in_OCSGN	TRUE	1.76646e-12	352	2269	97	0.0427501	0.275568	GO:1904062	GO:BP	regulation of cation transmembrane transport	19049	27062	GO:0048731	ISO,IMP,ISO,IMP IC,IDA,ISS ISO,ISO IBA,ISS ISO IBA,ISO,ISO IBA,ISO,ISO,IDA ISS ISO IBA,ISO,ISS ISO,IMP ISS ISO,ISO,ISO,IMP IBA,ISS ISO IBA,ISO,IBA,IGI ISO,IMP ISO,ISO,ISO,ISO,IDA,ISS ISO IBA,IBA,IDA IBA,IDA IMP IGI ISO,IMP,ISO,ISO,IMP ISO,ISO,IGI,ISO,IDA IMP,ISO,IMP,IDA,ISO,IGI,ISS ISO,IGI,IGI ISO,ISO,ISO,IMP ISO IBA,NAS,ISO,IMP IBA,ISO,IMP,ISS ISO IBA,IMP ISO,ISO,IGI,ISO,ISO,IBA,IMP ISO IBA,IMP,…	Plp1,Mapk8ip2,Kcnc1,Ank2,Nrxn1,Scn4b,Cacnb4,Kcnab2,Nos1,Scn1b,Akap6,Ppargc1a,Cacng2,Rph3a,Dlg4,Ank3,Kcna1,Vdac1,Stac2,Thy1,Slc25a4,Hecw1,Stk39,Atp1b1,Lrrc55,Cacna1a,Atp1a2,Crhbp,Fgf12,Fxyd6,Kcns1,Dpp6,Myo5a,Gjc2,Nol3,Fkbp1a,Kif5b,Prnp,Fhl1,Reln,Osr1,Jph3,Prrt1,Cdk5,Tmem38a,Kcnip1,Fyn,Ryr2,Rgs7,Tgfb2,Fkbp1b,Plcb1,Slc36a2,Jsrp1,Scn2b,Dmd,Cacng5,Cacna1d,Asph,Rasgrf1,Pink1,Hcn1,Shisa8,Cacng4,Dysf,Snx…
Enriched_in_OCSGN	TRUE	4.17827e-12	266	2474	84	0.0339531	0.315789	GO:0022898	GO:BP	regulation of transmembrane transporter activity	19049	7649	GO:0048731	IMP,ISO,IMP,IDA,ISS ISO,ISO IBA,ISO IBA,ISO,ISO IBA,ISO,IDA ISS ISO IBA,ISO,ISS ISO,IMP ISS ISO,ISO,IMP IBA,ISO,IBA,IGI ISO,IMP ISO,ISO,ISO,ISO,IDA,ISS ISO IBA,IBA,IDA IBA,IMP,IMP ISO,ISO,ISO,ISO,ISO,IDA IMP,IGI ISO,ISO,IMP,IDA,ISO,ISO,IMP ISO,NAS,IMP IBA,ISO,IMP,ISS ISO IBA,IMP,ISO,IGI,ISO,ISO,IBA,IMP ISO IBA,IMP,ISO,ISS ISO IBA,ISO,ISO,ISS ISO IBA,IMP,IMP,ISO,IMP IBA,IBA,ISS ISO,ISO,IMP ISO IBA…	Mapk8ip2,Kcnc1,Ank2,Nrxn1,Scn4b,Cacnb4,Scn1b,Akap6,Tcaf1,Ppargc1a,Cacng2,Rph3a,Dlg4,Ank3,Kcna1,Stac2,Slc25a4,Hecw1,Stk39,Atp1b1,Lrrc55,Cacna1a,Atp1a2,Crhbp,Fgf12,Fxyd6,Kcns1,Myo5a,Fkbp1a,Kif5b,Prnp,Fhl1,Chrm3,Reln,Ahcyl1,Osr1,Jph3,Prrt1,Cdk5,Ryr2,Fkbp1b,Plcb1,Jsrp1,Scn2b,Dmd,Cacng5,Cacna1d,Asph,Rasgrf1,Pink1,Hcn1,Shisa8,Cacng4,Dysf,Snx27,Wnk3,Kcnc2,Abcb1a,Cacnb2,Nlgn3,Pde4d,Cav1,Pirt,Fxyd3,Ywhah,…
Enriched_in_OCSGN	TRUE	4.816e-12	601	1811	120	0.0662617	0.199667	GO:0007420	GO:BP	brain development	19049	3314	GO:0048731	ISO,IDA,IBA,IMP,IGI,IGI,IMP,IMP,IMP,IMP,IMP IBA,IMP,IMP,IDA IMP,IBA,IMP,IGI,IMP,IGI,IMP,IMP,IMP,IMP,IMP,IMP,IMP IGI,IMP,IMP,IMP,IMP,IGI,IMP,IMP,IMP,IBA,IMP,IMP,ISO,IEP,IMP,IBA,IMP,IMP IGI,IDA,IMP,IMP,IMP,IMP,ISS ISO,IDA IBA,IMP,IMP,IEP,IMP,IBA,IMP,IBA,IMP,IMP,IMP,IMP,IMP IGI,IMP,IDA IMP,IMP,IGI,IMP,IMP,IMP,IMP,IMP IGI ISO IBA,IMP ISO,IMP,IDA IMP ISO,IMP,IMP,IMP,IDA ISO,IMP,IMP,IEP,IMP IGI,IMP IGI…	Nefh,Elavl4,Nnat,Atp2b2,Nrxn1,Abr,Cntn1,Mdga1,Ntrk2,Aldh1a3,Cend1,Slc7a11,Cntn2,Sema7a,Ndrg4,Rbfox2,Sez6l2,Isl1,Cdk5r2,Mapk8ip3,Kcna1,Chd5,Sema4c,Rtn4,Trnp1,Cdk5r1,Ndel1,Kndc1,Pou3f1,Fabp7,Sez6,Faim2,Cacna1a,Gpr37l1,Adgrl3,Prox1,Atp1a2,Gsk3b,Cntnap2,Ttbk2,Pbx3,Kif3a,Pou3f2,Slc6a17,Nr4a2,Fgf10,Ctnna2,Myh10,Tmx2,Epha5,Bcan,Grin1,Foxj1,Epha7,Amigo3,Kras,Pafah1b2,Pou4f1,Plxna4,Psap,Crtac1,Agtpbp1,Sep…
Enriched_in_OCSGN	TRUE	4.8714e-12	2977	1324	313	0.236405	0.105139	GO:0023051	GO:BP	regulation of signaling	19049	7682	GO:0048731	IMP ISO,IDA IMP,IMP ISS ISO IBA,IBA,IMP IBA,IDA IMP ISO,IMP,IBA,IMP,IMP IBA,IDA,IDA IMP ISO,IDA IMP IBA,ISS ISO,IMP,IMP,ISO,IDA IMP ISO,IDA IMP,ISO,IMP,IBA,IBA,IMP,IDA IMP,ISS ISO,IDA IMP ISS ISO IBA,ISO,ISS ISO,ISO,IDA,IMP,IMP,ISO,IMP,IMP,IMP ISO,IDA ISS ISO IBA,IDA IMP,ISS ISO,TAS,IMP ISO,IDA IBA,ISO IBA,IMP,IMP,ISS ISO IBA,ISO,ISO,IBA,IGI,IGI ISO,IMP IBA,ISO,IDA IMP ISO,ISS ISO,IDA ISS ISO IBA…	Snap25,Syt7,Mapk8ip2,Cplx1,Nnat,Stxbp1,Apba1,Rcan2,Ank2,Slc24a2,Stmn3,Akap12,Bend6,Ywhag,Atp2b2,Ntng1,Uchl1,Nrxn1,Cacnb4,Nsf,Abr,Btbd9,Dlgap1,Cpeb1,Pfn2,Rims4,Ntrk2,Camta1,Nsg1,Aldh1a3,Mal,Slc7a11,Itm2c,Got1,Shox2,Cntn2,Dnm1,Sema7a,Vsnl1,Pex5l,Ncs1,Nos1,Scg5,Ndrg4,Adcy1,Map1a,Chga,Akap6,Gria3,Calb2,Sez6l2,Isl1,Arhgap44,Ppargc1a,Ngfr,Gprasp1,Cacng2,Clstn1,Mapre2,Epha4,Syp,Rph3a,Tmem25,Tmod2,Dlg4,P…
Enriched_in_OCSGN	TRUE	4.90309e-12	2965	1324	312	0.23565	0.105228	GO:0010646	GO:BP	regulation of cell communication	19049	4812	GO:0048731	IMP ISO,IDA IMP,IMP ISS ISO IBA,IBA,IMP IBA,IDA IMP ISO,IMP,IBA,IMP,IMP IBA,IDA,IDA IMP ISO,IDA IMP IBA,ISS ISO,IMP,IMP,ISO,IDA IMP ISO,IDA IMP,IMP,IBA,IBA,IMP,IDA IMP,ISS ISO,IDA IMP ISS ISO IBA,ISO,ISS ISO,ISO,IDA,IMP,IMP,ISO,IMP,IMP,IMP ISO,IDA ISS ISO IBA,IDA IMP,ISS ISO,TAS,IMP ISO,IDA IBA,ISO IBA,IMP,IMP,ISS ISO IBA,ISO,IBA,IGI,IGI ISO,IMP IBA,ISO,IDA IMP ISO,ISS ISO,IDA ISS ISO IBA IC,IGI …	Snap25,Syt7,Mapk8ip2,Cplx1,Nnat,Stxbp1,Apba1,Rcan2,Ank2,Slc24a2,Stmn3,Akap12,Bend6,Ywhag,Atp2b2,Ntng1,Uchl1,Nrxn1,Cacnb4,Abr,Btbd9,Dlgap1,Cpeb1,Pfn2,Rims4,Ntrk2,Camta1,Nsg1,Aldh1a3,Mal,Slc7a11,Itm2c,Got1,Shox2,Cntn2,Dnm1,Sema7a,Vsnl1,Pex5l,Ncs1,Nos1,Scg5,Ndrg4,Adcy1,Map1a,Chga,Akap6,Calb2,Sez6l2,Isl1,Arhgap44,Ppargc1a,Ngfr,Gprasp1,Cacng2,Clstn1,Mapre2,Epha4,Syp,Rph3a,Tmem25,Tmod2,Dlg4,Ank3,Prkaca…
Enriched_in_OCSGN	TRUE	6.20666e-12	840	2101	169	0.0804379	0.20119	GO:0140352	GO:BP	export from cell	19049	23146	GO:0048731	IDA IMP ISO IBA,IMP ISO,IDA IMP ISS IBA,IDA IMP ISO IBA,IDA IMP,IDA IMP ISO IBA,IDA ISO IBA,IMP IBA,IDA IMP ISO IBA TAS,IMP IGI,IDA IMP,IDA IMP IGI IBA,IGI TAS,IDA IMP,ISO,IGI,IDA IMP,ISS ISO,IPI ISO,ISS ISO,ISS,IDA IBA,IDA IMP,ISO,ISO,ISO,IDA IBA,IMP,ISS ISO IBA,ISO,ISO,ISO,IBA,IDA IMP IGI ISO IBA,IDA IMP,IGI,IDA,IDA NAS,ISO,ISS ISO,ISO,ISO,ISO,IMP ISO IBA,IDA IMP,ISS ISO IBA,IMP,IDA,ISS ISO,IMP…	Snap25,Kcna2,Syt7,Cplx1,Vamp1,Syt11,Atp1a3,Nnat,Stxbp1,Apba1,Sv2a,Napb,Nrxn1,Cacnb4,Nsf,Abr,Pfn2,Rims4,Ntrk2,Scamp5,Scrn1,Rab3c,Vsnl1,Pex5l,Ncs1,Nos1,Scg5,Adcy1,Chga,Dpysl2,Isl1,Slc22a2,Rab3ip,Cadps,Syp,Rph3a,Cdk5r2,Pclo,Prkaca,Brsk1,Rtn4,Slc4a4,Atp2b3,Atp1b1,Cacna1a,Rims3,Apba2,Lgi3,Prepl,Syn2,Syn1,Apbb1,Atp1a2,Crhbp,Atp2a2,Gabbr1,Ppfia3,Rasl10b,Sncg,Fgf10,Myh10,Epha5,Unc13a,Cpe,Stx1b,Abcc5,P2rx…
Enriched_in_OCSGN	TRUE	7.51393e-12	278	2474	86	0.0347615	0.309353	GO:0032409	GO:BP	regulation of transporter activity	19049	8779	GO:0048731	IMP,ISO,IMP,IDA,ISS ISO,ISO IBA,ISO IBA,ISO,ISO IBA,ISO,IDA ISS ISO IBA,ISO,ISS ISO,IMP ISS ISO,ISO,IMP IBA,ISO,IBA,IGI ISO,IMP ISO,ISO,ISO,ISO,IDA,ISS ISO IBA,IBA,IDA IBA,IMP,IMP ISO,ISO,ISO,ISO,ISO,IDA IMP,IGI ISO,ISO,IMP,IDA,ISO,ISO,IMP ISO,NAS,IMP IBA,ISO,IMP,ISS ISO IBA,IMP,ISO,IGI,ISO,ISO,IBA,IMP ISO IBA,IMP,ISO,ISS ISO IBA,ISO,ISO,ISS ISO IBA,IMP,ISO,IMP,ISO,IMP IBA,IBA,ISS ISO,ISO,IMP ISO…	Mapk8ip2,Kcnc1,Ank2,Nrxn1,Scn4b,Cacnb4,Scn1b,Akap6,Tcaf1,Ppargc1a,Cacng2,Rph3a,Dlg4,Ank3,Kcna1,Stac2,Slc25a4,Hecw1,Stk39,Atp1b1,Lrrc55,Cacna1a,Atp1a2,Crhbp,Fgf12,Fxyd6,Kcns1,Myo5a,Fkbp1a,Kif5b,Prnp,Fhl1,Chrm3,Reln,Ahcyl1,Osr1,Jph3,Prrt1,Cdk5,Ryr2,Fkbp1b,Plcb1,Jsrp1,Scn2b,Dmd,Cacng5,Cacna1d,Asph,Rasgrf1,Pink1,Hcn1,Shisa8,Cacng4,Dysf,Snx27,Wnk3,Kcnc2,Abcb1a,Cacnb2,Nlgn3,Cttnbp2nl,Pde4d,Cav1,Pirt,Fx…
Enriched_in_OCSGN	TRUE	7.77628e-12	143	2392	55	0.0229933	0.384615	GO:0042552	GO:BP	myelination	19049	11873	GO:0048731	IDA IBA,IMP IGI ISO IBA TAS,IMP,IMP,IMP TAS,IMP IBA,IBA,IGI,IMP ISO IBA,ISS ISO IBA,IMP,IMP IBA,IMP,ISO,IMP,IMP,IMP,IMP IGI,IMP,IGI,IGI,IMP ISO,IMP ISO,IMP,IMP,IMP,IDA IMP,IMP,IMP ISS ISO,IMP,IMP,ISO,IMP IBA,TAS,IMP IBA,IMP,ISO,IMP,IMP ISO,IMP,IMP ISO,IMP,IMP,IDA IMP ISS ISO,IMP IGI,ISS,IMP ISO IBA,ISO,IMP,IGI,IBA,IMP,IMP ISO,IMP,IMP	Mbp,Plp1,Ndrg1,Mag,Ugt8a,Prx,Pllp,Ntrk2,Mal,Ncmap,Cntn2,Bcas1,Nfasc,Ngfr,Gjc3,Ptn,Qk,Pou3f1,Epb41l3,Ntrk3,Pou3f2,Tppp,Dag1,Fa2h,Myo5a,Psap,Wasf3,Adam22,Cntnap1,Myoc,Id4,Rxrg,Gal3st1,Fyn,Myrf,B4galt6,Arhgef10,Nkx6-2,Sox10,Olig2,Sirt2,Slc25a46,Pard3,Lgi4,Mtmr2,Amigo1,Tnfrsf21,Rarb,Jam3,Itgb4,Mal2,Galc,Mpp5,Atrn,Zfp24
Enriched_in_OCSGN	TRUE	8.13668e-12	317	901	52	0.0577137	0.164038	GO:0006887	GO:BP	exocytosis	19049	2849	GO:0048731	IDA IMP ISO IBA,IDA IMP ISS IBA,IDA IMP ISO IBA,IDA IMP,IMP IBA,IDA IMP ISO IBA TAS,IMP,IDA IMP,IDA IMP IGI IBA,IDA IMP,ISO,IGI,IDA IMP,ISS ISO,ISS ISO,ISS,IDA IBA,IDA,ISO,ISO,IMP,ISS ISO,IBA,IDA IMP IGI ISO IBA,IDA IMP,IDA,IDA NAS,ISO,IDA IMP,ISS ISO IBA,IMP,IDA,ISS ISO,IMP,ISS ISO,IMP,IDA IMP,IMP,IDA IMP IGI ISO IBA TAS NAS,IDA IMP IGI ISO IBA,IMP,IDA ISO IBA,IMP ISO,IBA,IDA IMP,EXP IDA,ISO,IDA…	Snap25,Syt7,Cplx1,Vamp1,Syt11,Stxbp1,Apba1,Sv2a,Napb,Cacnb4,Nsf,Abr,Pfn2,Rims4,Scamp5,Scrn1,Rab3c,Vsnl1,Pex5l,Ncs1,Adcy1,Chga,Rab3ip,Cadps,Syp,Cdk5r2,Pclo,Prkaca,Cacna1a,Rims3,Apba2,Lgi3,Prepl,Syn2,Crhbp,Atp2a2,Ppfia3,Myh10,Unc13a,Stx1b,P2rx7,Sytl2,Myo5a,Septin4,Erc2,Grm7,Sptbn2,Prss12,Rab11fip5,Syt4,Trim9,Scamp1
Enriched_in_OCSGN	TRUE	8.97873e-12	244	1878	67	0.0356763	0.27459	GO:0048588	GO:BP	developmental cell growth	19049	14963	GO:0048731	IMP ISO,IDA,IMP,ISS ISO,IBA,IMP ISO,IDA IMP IGI ISS ISO IBA,ISO,IMP ISS ISO,IBA,IMP ISS ISO,IGI,IDA,ISS ISO,IGI ISO,ISO,ISO,IGI,IGI ISO,ISO IBA,IGI,IMP IBA,ISO,ISO,IDA,IMP,ISO,IMP,IMP,ISO,ISO,IMP,ISO,ISO,ISO,IDA IMP,IMP IGI,ISO,ISO,IGI,IMP ISO,IGI ISO,ISO,IDA ISO,ISO IBA,IMP,IDA,ISO,IMP,IMP,IDA,IMP IBA,IMP,IDA,IMP ISO,IGI,IGI,IGI,IMP,IMP IBA,ISS ISO,IMP,IDA,ISS ISO,ISO,IDA IMP IGI ISO IBA,IDA IMP…	Map2,Rufy3,Sh3gl2,Mag,Sema3e,Map1b,Sema7a,Akap6,Mapt,Sema4c,Rtn4,Cdk5r1,Olfm1,Shtn1,Ndel1,Rgma,Slc25a4,Ntrk3,Gsk3b,Dbn1,Limk1,Islr2,Unc13a,Bcan,Epha7,Plxna4,Gdi1,Bmpr2,Ttl,Slc23a2,Syt4,Ndn,Pafah1b1,Rims2,Pin1,Tnr,Pou4f2,Syt1,Cpne6,Cdk5,C9orf72,Dcx,Spag9,Dscam,Sema6c,Wasf1,Nrn1,Slc9a6,Impact,Ddr1,Cdh4,Tmem108,Hsp90aa1,Crabp2,D130043K22Rik,Prkcz,Pou4f3,Nin,Megf8,Ulk2,Nlgn3,Col14a1,Wnt3,Flrt3,Atp5g1…
Enriched_in_OCSGN	TRUE	9.08972e-12	757	2273	165	0.0725913	0.217966	GO:0030001	GO:BP	metal ion transport	19049	7700	GO:0048731	ISO,IDA ISO IBA,ISS ISO IBA,IDA ISO IBA,IMP IC,IDA ISO IBA,IMP ISO,IDA IMP ISS ISO,IMP ISO IBA,IDA,IMP,ISS ISO IBA,IMP ISO,IDA IMP IBA,IMP ISO IBA,IBA,IBA,ISO,ISO,IMP,IBA,ISO IBA,IBA,IMP ISS ISO,IDA IBA,IDA ISS ISO IBA IC,IDA ISO IBA,ISO,IMP IBA,ISS ISO IBA,IDA ISO,IBA,ISO,ISS ISO,IGI ISO,IMP ISO IBA,ISO,IMP ISS ISO IBA,ISO,ISO IBA,IMP ISO IBA,IBA,ISO,IMP,IMP ISS ISO IBA,IGI ISS ISO IBA,IMP ISO,I…	Plp1,Kcna2,Kcnc1,Atp1a3,Ank2,Slc24a2,Atp2b2,Scn4b,Cacnb4,Nsf,Cntn1,Kcnab2,Nos1,Scn1a,Scn1b,Slc6a13,Slc6a15,Akap6,Gnao1,Sptbn4,Micu3,Asic3,Slc12a7,Ank3,Fth1,Kcnk1,Kcna1,Vdac1,Stac2,Thy1,Slc4a4,Hecw1,Atp2b3,Hcn2,Stk39,Atp1b1,Lrrc55,Cacna1a,Cacna2d3,Atp1a2,Atp2a2,Slc6a17,Plcb4,Slc22a17,Kcnq3,Fgf12,Grin1,Fxyd6,Camk2g,Fam155a,Kcns1,Dpp6,Homer2,Camk2b,P2rx7,Myo5a,Kcnj3,Kcnmb2,Cdkn1b,Kcna6,Gjc2,Nol3,Fkb…
Enriched_in_OCSGN	TRUE	9.93554e-12	166	1087	40	0.0367985	0.240964	GO:0030534	GO:BP	adult behavior	19049	7928	GO:0048731	IMP,IMP IGI,IMP ISO,IMP,IMP IBA,IMP,IDA,IMP,ISO,IMP,IMP,IMP,IGI,IMP,IGI,IGI,IMP IGI,IMP,ISO,IMP,ISS ISO,IMP,IGI,IGI,IMP,IMP,IMP,IMP,IMP,IMP,IMP,IMP,IMP,IMP,IMP ISO,IMP,IMP,IMP,IDA,IMP	Atp1a3,Uchl1,Nrxn1,Cacnb4,Btbd9,Cend1,Slc7a11,Cntn2,Nos1,Scn1a,Cnp,Sptbn4,Sez6l2,Epha4,Mapt,Sez6,Cacna1a,Atp1a2,Cntnap2,Pbx3,Crhbp,Nr4a2,Sncg,Fgf12,Grin1,Efnb3,Homer2,Slitrk1,Agtpbp1,Grm7,Slc1a2,Sptbn2,Adam22,Id2,Pafah1b1,Zic1,Inpp5f,Otog,Sdk1,Cdk5
Enriched_in_OCSGN	TRUE	1.17154e-11	75	2341	37	0.0158052	0.493333	GO:0051965	GO:BP	positive regulation of synapse assembly	19049	16292	GO:0048731	IGI,IDA,IDA,IGI IBA,IDA,IDA,IDA,ISO,IDA IGI IBA,IMP,IDA,IDA,IDA,IMP,IDA,ISO,IDA,IMP,IDA,IDA,IDA,IDA,IGI IBA,IDA,IDA,IMP ISS ISO,IDA,ISO,IDA,IMP,IDA,IDA ISS ISO,IDA,IDA,IDA,IDA ISO,IMP	Nrxn1,Ntrk2,Adgrl1,Clstn1,Lrrn1,Ntrk3,Adgrl3,Gsk3b,Clstn3,Cux2,Adgrb1,Amigo3,Slitrk1,Ephb1,Lrtm2,Stau2,Lrrtm3,Ephb3,Lrrn3,Slitrk3,Lrrc4b,Slitrk4,Clstn2,Adgrb3,Lrrtm1,Nlgn3,Flrt3,Bdnf,Slitrk5,Asic2,Lrrtm4,Nlgn1,Lrrc24,Amigo1,Bhlhb9,Syndig1,Vstm5
Enriched_in_OCSGN	TRUE	1.36034e-11	103	2196	43	0.0195811	0.417476	GO:0046928	GO:BP	regulation of neurotransmitter secretion	19049	14513	GO:0048731	IBA,ISO,IMP,IDA IMP,IDA IMP,ISS ISO,ISO,IMP,IDA IMP,IMP,ISO IBA,IMP,ISS ISO,IMP,IGI,IMP,IMP IGI,ISO,EXP IDA,NAS,IGI ISO,EXP IDA IMP ISO,IMP,ISO,IBA,IMP ISO,EXP IDA IMP,IMP,ISO,ISO,IMP,ISO,ISO,IMP,IDA IMP,IDA IMP,ISO,IMP,IMP,IDA IMP,EXP IDA IMP,IMP ISO,EXP IDA	Cplx1,Stxbp1,Apba1,Cacnb4,Pfn2,Rims4,Ntrk2,Adcy1,Syp,Cacna1a,Rims3,Apba2,Prepl,Atp2a2,Sncg,Unc13a,Stx1b,Ppp1r9a,Grm7,Ica1,Pnkd,Syt4,Asic1,Grm8,Rims2,Syt1,Nrn1,Bace1,Rhot1,Cacna1b,Cspg5,Htr7,Dnm1l,Slc4a8,Glra3,Chrnb2,P2rx2,Nrxn3,Rab3gap1,Prkcb,Stxbp5l,Nlgn1,Drd1
Enriched_in_OCSGN	TRUE	1.53861e-11	223	2097	67	0.0319504	0.300448	GO:0045055	GO:BP	regulated exocytosis	19049	13160	GO:0048731	IDA IMP ISO IBA,IDA IMP ISS IBA,IDA IMP ISO IBA,IDA IMP,IMP IBA,IDA IMP ISO TAS,IMP,IDA IMP,IDA IMP IGI IBA,IDA IMP,IGI,IDA IMP,ISS ISO,ISS ISO,ISO,IMP,ISS ISO,IDA IMP IGI ISO,IDA IMP,IDA,NAS,ISO,IDA IMP,ISS ISO IBA,IMP,ISS ISO,IMP,ISS ISO,IMP,IDA IMP,IDA IMP IGI ISO IBA TAS NAS,IDA IMP IGI IBA,IMP,IDA IMP,EXP IDA,ISO,IMP IBA,EXP IDA IMP ISO IBA TAS,ISO,IDA IMP IGI IBA,IDA IMP ISS ISO IBA,IDA ISO…	Snap25,Syt7,Cplx1,Vamp1,Syt11,Stxbp1,Apba1,Sv2a,Napb,Cacnb4,Abr,Pfn2,Rims4,Scamp5,Pex5l,Adcy1,Chga,Cadps,Syp,Cdk5r2,Pclo,Prkaca,Cacna1a,Rims3,Apba2,Prepl,Syn2,Crhbp,Atp2a2,Ppfia3,Unc13a,Stx1b,P2rx7,Erc2,Grm7,Sptbn2,Rab11fip5,Syt4,Trim9,Rims2,Syt1,Cdk5,Nrn1,Bace1,Pi4k2a,Steap2,Syt12,Gata2,Rab11fip2,Ppp3cb,Cspg5,Htr7,Dnm1l,Slc4a8,Glra3,Chrnb2,P2rx2,Nrxn3,Vamp7,Cbarp,Snap47,Rab10,Rab3gap1,Prkcb,Stxb…
Enriched_in_OCSGN	TRUE	2.21027e-11	146	2392	55	0.0229933	0.376712	GO:0008366	GO:BP	axon ensheathment	19049	3625	GO:0048731	IDA IBA,IMP IGI ISO IBA TAS,IMP,IMP,IMP TAS,IMP IBA,IBA,IGI,IMP ISO IBA,ISS ISO IBA,IMP,IMP IBA,IMP,ISO,IMP,IMP,IMP,IMP IGI,IMP,IGI,IGI,IMP ISO,IMP ISO,IMP,IMP,IMP,IDA IMP,IMP,IMP ISS ISO,IMP,IMP,ISO,IMP IBA,TAS,IMP IBA,IMP,ISO,IMP,IMP ISO,IMP,IMP ISO,IMP,IMP,IDA IMP ISS ISO,IMP IGI,ISS,IMP ISO IBA,ISO,IMP,IGI,IBA,IMP,IMP ISO,IMP,IMP	Mbp,Plp1,Ndrg1,Mag,Ugt8a,Prx,Pllp,Ntrk2,Mal,Ncmap,Cntn2,Bcas1,Nfasc,Ngfr,Gjc3,Ptn,Qk,Pou3f1,Epb41l3,Ntrk3,Pou3f2,Tppp,Dag1,Fa2h,Myo5a,Psap,Wasf3,Adam22,Cntnap1,Myoc,Id4,Rxrg,Gal3st1,Fyn,Myrf,B4galt6,Arhgef10,Nkx6-2,Sox10,Olig2,Sirt2,Slc25a46,Pard3,Lgi4,Mtmr2,Amigo1,Tnfrsf21,Rarb,Jam3,Itgb4,Mal2,Galc,Mpp5,Atrn,Zfp24
Enriched_in_OCSGN	TRUE	2.21027e-11	146	2392	55	0.0229933	0.376712	GO:0007272	GO:BP	ensheathment of neurons	19049	3183	GO:0048731	IDA IBA,IMP IGI ISO IBA TAS,IMP,IMP,IMP TAS,IMP IBA,IBA,IGI,IMP ISO IBA,ISS ISO IBA,IMP,IMP IBA,IMP,ISO,IMP,IMP,IMP,IMP IGI,IMP,IGI,IGI,IMP ISO,IMP ISO,IMP,IMP,IMP,IDA IMP,IMP,IMP ISS ISO,IMP,IMP,ISO,IMP IBA,TAS,IMP IBA,IMP,ISO,IMP,IMP ISO,IMP,IMP ISO,IMP,IMP,IDA IMP ISS ISO,IMP IGI,ISS,IMP ISO IBA,ISO,IMP,IGI,IBA,IMP,IMP ISO,IMP,IMP	Mbp,Plp1,Ndrg1,Mag,Ugt8a,Prx,Pllp,Ntrk2,Mal,Ncmap,Cntn2,Bcas1,Nfasc,Ngfr,Gjc3,Ptn,Qk,Pou3f1,Epb41l3,Ntrk3,Pou3f2,Tppp,Dag1,Fa2h,Myo5a,Psap,Wasf3,Adam22,Cntnap1,Myoc,Id4,Rxrg,Gal3st1,Fyn,Myrf,B4galt6,Arhgef10,Nkx6-2,Sox10,Olig2,Sirt2,Slc25a46,Pard3,Lgi4,Mtmr2,Amigo1,Tnfrsf21,Rarb,Jam3,Itgb4,Mal2,Galc,Mpp5,Atrn,Zfp24
Enriched_in_OCSGN	TRUE	3.13786e-11	118	2097	45	0.0214592	0.381356	GO:0051588	GO:BP	regulation of neurotransmitter transport	19049	16017	GO:0048731	IBA,ISO,IMP,IDA IMP,IDA IMP,ISS ISO,ISO,IDA,IMP,IDA IMP,IDA IBA,IMP,ISO IBA,IMP,IMP,ISS ISO,IMP,IGI,IMP,IMP IGI,ISO,EXP IDA,NAS,IGI ISO,EXP IDA IMP ISO,IMP,ISO,IBA,IMP ISO,EXP IDA IMP,IMP,ISO,ISO,IMP,ISO,ISO,IMP,IDA IMP,IDA IMP,ISO,IMP,IMP,IDA IMP,EXP IDA IMP,IMP ISO	Cplx1,Stxbp1,Apba1,Cacnb4,Pfn2,Rims4,Ntrk2,Nos1,Adcy1,Syp,Gpm6b,Cacna1a,Rims3,Apba2,Gfap,Prepl,Atp2a2,Sncg,Unc13a,Stx1b,Ppp1r9a,Grm7,Ica1,Pnkd,Syt4,Asic1,Grm8,Rims2,Syt1,Nrn1,Bace1,Rhot1,Cacna1b,Cspg5,Htr7,Dnm1l,Slc4a8,Glra3,Chrnb2,P2rx2,Nrxn3,Rab3gap1,Prkcb,Stxbp5l,Nlgn1
Enriched_in_OCSGN	TRUE	4.048e-11	1134	1758	183	0.104096	0.161376	GO:0051130	GO:BP	positive regulation of cellular component organization	19049	15666	GO:0048731	IMP,IDA IMP,IDA,ISO,ISO,IDA IGI,IGI,ISO,ISS ISO,IMP ISO IBA,ISO,IDA ISS ISO IBA,ISO,IDA ISS ISO,IMP,ISO,ISO IBA,IDA ISS ISO IBA,ISS ISO IBA,IMP,ISO IBA,ISO,ISO,IGI,IMP,IMP ISO,ISO,ISO,IGI IBA,IMP,ISO,ISO,ISO,ISO,ISS ISO,IMP ISS ISO,ISO,ISO,ISO,ISS ISO,IMP ISO,ISS ISO,IMP ISO,IDA,ISO,IDA IMP,ISO,IDA IMP,IDA IGI ISO IBA,IDA,IMP,ISO,ISO,ISO,IDA IGI ISO,IMP ISO IBA,IMP,ISO,IGI ISO IBA,ISO,IMP IBA,ISO…	Nefl,Syt7,Rufy3,Elavl4,Sh3gl2,Nrxn1,Cntn1,Cpeb1,Stmn2,Pfn2,Dnm3,Ntrk2,Map1b,Adgrl1,Shox2,Dnm1,Pacsin1,Sema7a,Mllt11,Nos1,Map6,Acsl6,Ndrg4,Scn1b,Isl1,Ppargc1a,Ngfr,Zfp804a,Clstn1,Mapre2,Epha4,Dlg4,Fez1,Kif3c,Mapt,Ptn,Vdac1,Qk,Serpini1,Dync1h1,Thy1,Shtn1,Ndel1,Lrrn1,Rgma,Trim67,Ptprf,Nap1l2,Ntrk3,Adgrl3,Prox1,Apbb1,Cldn19,Igf2,Gsk3b,Dbn1,Ttbk2,Scarb2,Limk1,Kidins220,Islr2,Pak3,Kif3a,Clstn3,Cux2,Adg…
Enriched_in_OCSGN	TRUE	5.20049e-11	145	2377	54	0.0227177	0.372414	GO:0010977	GO:BP	negative regulation of neuron projection development	19049	5116	GO:0048731	IMP ISO,ISS ISO,IMP ISS ISO,ISO,IBA,ISO,ISO,ISO,IBA,ISO,IDA IMP ISO,IBA,IMP ISS ISO,IGI,IMP ISS ISO IBA,IMP IGI ISO,IMP IGI,IMP IGI ISO,IDA IMP,ISS,IDA,IDA,ISO,ISO,ISS ISO,IDA IMP ISO,ISO,IDA IMP,IMP,ISS,ISS ISO,IGI,ISO,ISO IBA,ISS ISO,IGI,IDA IMP ISO,ISO,IMP ISS ISO IBA,ISS ISO,IMP,IMP,IDA,IDA IGI ISO IBA,IGI,ISS,IMP ISO,ISS,IDA,ISO,IBA,IBA,IMP IGI,ISO	Map2,Rufy3,Mag,Stmn2,Sema3e,Dnm3,Ntm,Itm2c,Sema7a,Ngfr,Epha4,Sema4c,Rtn4,Cdk5r1,Thy1,Rgma,Gfap,Gsk3b,Rap1gap2,Stx1b,Efnb3,Epha7,Amigo3,Efemp1,Gdi1,Inpp5j,Pafah1b1,Tnr,Inpp5f,Fkbp4,Minar1,Cdk5,Crmp1,Sema6c,Bag5,Rit2,Lpar1,Efnb2,D130043K22Rik,Zfp365,Ulk2,Nlgn3,Wnt3,Sema3a,Wnt5a,Mt3,Nlgn1,Runx1t1,Ntn1,Dync1i2,Sema6b,Sema6a,Lrig2,Dtnbp1
Enriched_in_OCSGN	TRUE	5.72599e-11	63	137	12	0.0875912	0.190476	GO:0140238	GO:BP	presynaptic endocytosis	19049	23105	GO:0048731	IDA IMP,ISO,IC,IGI ISO,IDA IMP IBA,IDA IMP IBA,ISO,IMP,IDA IMP IGI IBA,ISO,IDA IMP IGI ISO IBA,IDA IMP	Syt7,Syt11,Napb,Sh3gl2,Sncb,Amph,Slc17a7,Btbd9,Dnm3,Scamp5,Dnm1,Pacsin1
Enriched_in_OCSGN	TRUE	5.72599e-11	63	137	12	0.0875912	0.190476	GO:0048488	GO:BP	synaptic vesicle endocytosis	19049	14881	GO:0048731	IDA IMP,ISO,IC,IGI ISO,IDA IMP IBA,IDA IMP IBA,ISO,IMP,IDA IMP IGI IBA,ISO,IDA IMP IGI ISO IBA,IDA IMP	Syt7,Syt11,Napb,Sh3gl2,Sncb,Amph,Slc17a7,Btbd9,Dnm3,Scamp5,Dnm1,Pacsin1
Enriched_in_OCSGN	TRUE	5.89478e-11	78	1241	28	0.0225624	0.358974	GO:0019226	GO:BP	transmission of nerve impulse	19049	6509	GO:0048731	ISS ISO,IMP,IMP,IMP,IGI,IMP ISO IBA,IMP,IMP,IMP,IGI IBA,IMP,IMP ISS ISO,IMP,IGI,IMP,IMP,ISS ISO,IMP,ISO,IMP,IMP,IMP,ISO,IMP,IMP,IMP,ISO,IBA	Kcna2,Cacnb4,Mag,Prx,Ntrk2,Scn1a,Scn1b,Sptbn4,Nfasc,Cacng2,Ank3,Kcna1,Cacna1a,Ntrk3,Cldn19,Otoa,Fgf12,Dpp6,Kcnmb2,Grm7,Cntnap1,Nrcam,Myh14,Pafah1b1,Tnr,Fkbp1b,Gria1,Cacng5
Enriched_in_OCSGN	TRUE	7.28136e-11	902	2386	192	0.0804694	0.21286	GO:0022603	GO:BP	regulation of anatomical structure morphogenesis	19049	7630	GO:0048731	IMP,IMP ISO,IDA IMP ISS ISO IBA,IMP,IMP,ISS ISO,IMP IBA,ISO,ISS ISO,ISO,IMP,IMP,IDA ISS ISO IBA,ISO,ISO IBA,IMP,IMP IBA,ISO,IMP ISO,IMP ISO,ISO,IGI,ISS ISO,ISO,IBA,IMP ISS ISO,IMP IGI,ISS ISO IBA,ISS ISO,ISO,ISO,IDA,IBA,ISO,IMP,IMP,ISO,IGI,ISO,IGI ISO,IMP ISO IBA,IDA ISO IBA,IGI,IMP IBA,ISO IBA,ISO,IMP,IMP,IMP,ISS ISO,IDA IGI ISO,ISO,ISO,IMP,ISO,ISO,IMP,ISO,IMP,IDA,IDA,ISS ISO,ISS ISO,IMP,IMP,IGI…	Nefl,Map2,Rufy3,Ntng1,Abr,Mag,Sema3e,Dnm3,Ntrk2,Map1b,Shox2,Cntn2,Sema7a,Ddah1,Map6,Isl1,Arhgap44,Ppargc1a,Ngfr,Epha4,Dlg4,Brsk1,Mapt,Ptn,Sema4c,Rtn4,Cdk5r1,Thy1,Shtn1,Ndel1,Rgma,Kndc1,Hecw1,Ptprf,Epb41l3,Cacna1a,Itgb8,Ntrk3,Igf2,Gsk3b,Dbn1,Ermn,Limk1,Islr2,Pak3,Kif3a,Pou3f2,Six4,Cux2,Adgrb1,Fgf10,Enpp2,Dcn,Myh10,Unc13a,Dag1,Grin1,Cpe,Foxj1,Efnb3,Epha7,Nsmf,Camk2b,Maged1,Cd59a,Brsk2,Plxna4,Slitrk…
Enriched_in_OCSGN	TRUE	7.8525e-11	258	2234	75	0.0335721	0.290698	GO:0050769	GO:BP	positive regulation of neurogenesis	19049	15372	GO:0048731	IMP,IDA,ISO,ISS ISO,ISO,IMP,IDA ISS ISO IBA,ISO IBA,ISO,ISS ISO,ISS ISO,ISO,ISO,ISS ISO,ISO,ISO,IMP ISO,IGI,IGI,IMP ISO IBA,IGI,IMP IBA,ISO,IMP,ISO,ISO,ISS ISO,IBA,ISS ISO,ISO,IMP,ISO,IMP,IDA,ISO,IMP,IMP ISO,IDA IMP,IMP,ISO,ISO,ISS,IDA ISO,ISO,ISO,IMP,IDA,IMP,ISO,IDA,ISO,IMP ISO,IGI,IMP,ISO,ISO,IDA ISO,IGI,IMP,IGI,IDA,IMP,ISO,IMP,IMP,IDA IMP ISO IBA,ISO,ISS ISO,IMP IBA,IMP,IBA,ISS ISO,IDA ISO,IDA…	Nefl,Rufy3,Mag,Ntrk2,Map1b,Shox2,Sema7a,Map6,Epha4,Mapt,Ptn,Qk,Rtn4,Shtn1,Ndel1,Ptprf,Gfap,Ntrk3,Gsk3b,Dbn1,Limk1,Islr2,Pak3,Cux2,Enpp2,Dag1,Camk2b,Plxna4,Slitrk1,Gdi1,Bmpr2,Gjc2,Foxg1,Sox11,Aspa,Id2,Pafah1b1,Reln,Pou4f2,Stau2,Dcx,Nptn,Dscam,Prpf19,Mapk8,Atxn1,Cdh4,Fzd3,Fbxo31,Crabp2,Opa1,Zfp365,Nin,Megf8,Smarcd3,Dnm1l,Shh,Nkx6-2,Sox10,Olig2,Wnt3,Lrp8,Atp5g1,Rnf112,Vamp7,Bdnf,Cx3cl1,Bin1,Ss18l1,R…
Enriched_in_OCSGN	TRUE	8.64098e-11	2187	1758	303	0.172355	0.138546	GO:0008104	GO:BP	protein localization	19049	3549	GO:0048731	IMP,IMP ISO,IMP,IDA IMP,IBA,IDA,IMP,IMP IBA,ISO IBA,IPI,IDA,IMP IGI IBA,IBA,IDA,ISS ISO IBA,IDA,ISO,ISO IBA,ISS ISO IBA,ISO,IMP,ISO IBA,ISO,IDA IMP ISS ISO,IMP,IMP,IMP,ISO,IMP IBA,IBA,IDA IMP IGI,IBA,IBA,IMP ISO,IDA IMP,IDA IBA,ISS ISO,ISS ISO IBA,ISO,IDA,ISO,IMP IGI,ISS ISO IBA,IDA IBA,ISO,IBA,ISO IBA,IMP,IMP ISO,ISO,IDA IMP IBA,IMP ISO,IMP,ISO,IDA IMP ISO IBA,IDA IMP,IBA,IBA,IDA IMP ISS ISO IBA…	Snap25,Map2,Syt7,Cplx1,Rab6b,Rufy3,Syt11,Nnat,Stxbp1,Apba1,Lypd1,Ank2,Napb,Ywhag,Kif5c,Nrxn1,Cacnb4,Nsf,Efr3a,Dlgap1,Ugt8a,Dnm3,Arhgef9,Nsg1,Cadm3,Mal,Slc7a11,Kif1b,Lhfpl4,Scamp5,Cntn2,Dnm1,Rab3c,Pacsin1,Vsnl1,Pex5l,Kcnab2,Efr3b,Nos1,Scg5,Ppp2r2b,Map1a,Gdap1,Chga,Akap6,Septin3,Tcaf1,Sptbn4,Nfasc,Isl1,Arhgap44,Ngfr,Kifap3,Rab3ip,Cacng2,Clstn1,Mapre2,Sgsm1,Dlg4,Ank3,Pclo,Prkaca,Mapk8ip3,Kcna1,Mapt,…
Enriched_in_OCSGN	TRUE	9.12779e-11	5298	2481	849	0.342201	0.160249	GO:0048856	GO:BP	anatomical structure development	19049	15211	GO:0048731	IMP ISO,IDA IMP,IDA ISO IBA,IMP IGI ISO IBA TAS,IGI ISO,IMP IGI ISO IBA,IMP,IMP,IDA IMP ISS ISO IBA,IDA IMP ISO,IBA,IMP,IGI,IMP,IDA IMP IBA,IMP,IMP IBA,ISS ISO,IMP IBA,IMP,IMP ISS ISO,IDA IMP IBA,IMP IGI,IDA IMP IGI ISO,IMP,IMP IGI,IMP,IMP IGI ISS ISO,IMP TAS,IMP IGI,ISO,IBA,IDA IMP ISO,ISS ISO IBA,IMP IBA,IMP IBA,IBA,ISO,IDA IMP IGI ISS ISO IBA,IDA IMP,ISO,IMP IGI,IMP IBA,IMP ISO IBA,IMP,IMP IGI…	Nefh,Nefl,Mbp,Plp1,Snap25,Map2,Kcna2,Mapk8ip2,Rufy3,Elavl4,Nnat,Stxbp1,Apba1,Ank2,Stmn3,Sh3gl2,Bend6,Ywhag,Kif5c,Ndrg1,Atp2b2,Ntng1,Uchl1,Nrxn1,Cacnb4,Abr,Dst,Mag,Ugt8a,Cntn1,Cpeb1,Sparcl1,Mdga1,Stmn2,Sema3e,Prx,Pllp,Dnm3,Ntrk2,Arhgef9,Ntm,Aldh1a3,Cend1,Mal,Slc7a11,Map1b,Tubb3,Dner,Itm2c,Kif1b,Lhfpl4,Ncmap,Adgrl1,Gldn,Shox2,Cntn2,Pacsin1,Sema7a,Bcas1,Ddah1,Kcnab2,Stmn4,Esrrg,Ncs1,Lgi2,Nos1,Map6,A…
Enriched_in_OCSGN	TRUE	9.49683e-11	75	818	23	0.0281174	0.306667	GO:0008088	GO:BP	axo-dendritic transport	19049	3545	GO:0048731	ISO,ISO,ISS ISO IBA,IMP,IMP,IMP ISO,ISO,IGI,ISO,IMP ISO,IGI,IMP IBA,IBA,IDA,IDA IMP ISS ISO IBA,IDA IMP,IDA,ISO IBA,ISO,IGI,IGI,ISO,ISS ISO IBA	Nefl,Map2,Kif5c,Uchl1,Dst,Kif1b,Map6,Map1a,Fez1,Mapk8ip3,Mapt,Ap3b2,Dync1h1,Ndel1,Kif5a,Pura,Arl8a,Kif3a,Myo5a,Agtpbp1,Dlg2,Bsn,Kif5b
Enriched_in_OCSGN	TRUE	1.03057e-10	132	2243	49	0.0218457	0.371212	GO:0035637	GO:BP	multicellular organismal signaling	19049	10564	GO:0048731	ISS ISO,IMP,ISO,IMP,IMP,IMP,IGI,IMP ISO IBA,IMP ISO IBA,IMP,IMP,IGI IBA,IMP,IMP ISS ISO,IMP,IGI,IMP,ISO,IMP,ISS ISO,IMP,ISO,IMP,IMP,IMP,ISO,ISO,IMP,IMP,IMP ISO,IMP,ISO,ISO,IBA,IMP ISS ISO,IGI IBA,IMP,IMP,ISS ISO,ISO,IC,IMP,IMP,ISO,ISS ISO,IMP,IMP,IMP,IMP	Kcna2,Ank2,Scn4b,Cacnb4,Mag,Prx,Ntrk2,Scn1a,Scn1b,Sptbn4,Nfasc,Cacng2,Ank3,Kcna1,Cacna1a,Ntrk3,Cldn19,Slc4a3,Otoa,Fgf12,Dpp6,Kcnmb2,Grm7,Cntnap1,Nrcam,Myh14,Ctnna3,Pafah1b1,Tnr,Ryr2,Fkbp1b,Gria1,Scn2b,Cacng5,Cacna1d,Cacng4,Kcnd2,Cxadr,Cacnb2,P2rx2,Pde4d,Cav1,Gpr88,Kcnd3,Kcnmb4,Bin1,Drd1,Grik2,Jam3
Enriched_in_OCSGN	TRUE	1.12536e-10	531	1641	100	0.0609385	0.188324	GO:0023061	GO:BP	signal release	19049	7692	GO:0048731	IDA IMP ISO IBA,IMP,IDA IMP IBA,IDA IMP ISO IBA,IDA IMP,IDA ISO IBA,IMP IBA,IDA IMP ISO IBA TAS,IMP,IDA IMP,IDA IMP IGI IBA,IGI TAS,IDA IMP,IDA IMP,ISS ISO,ISO,IDA IMP,ISO,ISO,IDA IBA,IMP,IBA,ISO,IDA IMP IGI,IDA IMP,IGI,IDA NAS,ISO,ISS ISO,ISO,IMP,ISO IBA,IMP,ISS ISO,IMP IGI IBA,IMP IGI IBA,ISS ISO IBA,IMP,ISO,IDA IMP ISS ISO,IDA,IGI,IDA,IDA IMP IGI ISS ISO IBA TAS NAS,IMP,IDA IMP IGI IBA,IMP,IMP…	Snap25,Kcna2,Syt7,Cplx1,Vamp1,Syt11,Nnat,Stxbp1,Apba1,Sv2a,Napb,Nrxn1,Cacnb4,Pfn2,Rims4,Ntrk2,Vsnl1,Pex5l,Nos1,Scg5,Adcy1,Chga,Isl1,Cadps,Syp,Rph3a,Pclo,Prkaca,Brsk1,Rtn4,Cacna1a,Rims3,Apba2,Prepl,Syn2,Syn1,Crhbp,Atp2a2,Gabbr1,Ppfia3,Rasl10b,Sncg,Epha5,Unc13a,Cpe,Stx1b,P2rx7,Brsk2,Myo5a,Ppp1r9a,Glud1,Erc2,Grm7,Sptbn2,Pfkm,Sox11,Pcp4,Kif5b,Ica1,Adcy5,Pnkd,Foxd1,Rab11fip5,Syt4,Asic1,Trim9,Grm8,Rims…
Enriched_in_OCSGN	TRUE	1.18651e-10	319	2273	87	0.0382754	0.272727	GO:0042063	GO:BP	gliogenesis	19049	11562	GO:0048731	IMP IGI ISO IBA,IMP,IMP ISO,IMP IBA,IMP IGI,IDA IMP,ISS ISO IBA,IMP,IMP,IMP ISO,IGI,ISS ISO,ISO,IMP ISO,IGI,IMP IGI,IMP,IMP IGI ISO,IGI ISO,IMP,IMP,IMP,IMP IGI,IMP,IMP,IMP,ISO,IMP ISO,ISO,IMP,IMP,IMP,ISO,IMP,ISO,IDA,IMP,IMP ISO,IMP IGI,ISS ISO,ISO,IMP,IMP,IGI,IMP ISO,IMP,IMP,IMP IGI,IMP ISO,IMP,ISS ISO,ISO,IMP,IMP,IDA IMP IBA,IMP,IMP,IMP ISO,IMP,ISO,ISO,ISS ISO,IGI,IDA IGI ISO IBA,IMP IGI,IMP ISO…	Plp1,Ndrg1,Mag,Prx,Ntrk2,Dner,Ncmap,Cntn2,Cnp,Epha4,Cdk5r2,Ptn,Qk,Rtn4,Cdk5r1,Pou3f1,Gpr37l1,Gfap,Ntrk3,Lingo1,Erbb3,Dusp15,Pou3f2,Olig1,Tppp,Fgf10,Enpp2,Dag1,Grin1,Kras,Fa2h,Plpp3,Efemp1,Wasf3,Gjc2,Foxg1,Bmerb1,Sox11,Adam22,Cntnap1,Aspa,Id2,Ndn,Pafah1b1,Lamb1,Myoc,Reln,Id4,Cdk5,Dcx,Tgfb2,Prpf19,Dmd,Atxn1,Myrf,B4galt6,Srgap2,Zfp365,Socs7,Hdac11,Arhgef10,Cspg5,Dlx2,Shh,Nkx6-2,Sox10,Vtn,Mmp24,Olig2…
Enriched_in_OCSGN	TRUE	1.33226e-10	95	1021	28	0.0274241	0.294737	GO:0008344	GO:BP	adult locomotory behavior	19049	3609	GO:0048731	IMP,IMP IGI,IMP,IMP IBA,IMP,IMP,IMP,IMP,IMP,IGI,IMP,IGI,IGI,IMP IGI,IMP,IMP,IMP,IGI,IGI,IMP,IMP,IMP,IMP,IMP,IMP ISO,IMP,IMP,IMP	Atp1a3,Uchl1,Cacnb4,Btbd9,Cend1,Cntn2,Scn1a,Cnp,Sptbn4,Sez6l2,Epha4,Mapt,Sez6,Cacna1a,Atp1a2,Pbx3,Nr4a2,Sncg,Fgf12,Grin1,Efnb3,Agtpbp1,Adam22,Id2,Pafah1b1,Zic1,Inpp5f,Otog
Enriched_in_OCSGN	TRUE	1.41553e-10	126	2295	48	0.020915	0.380952	GO:0048675	GO:BP	axon extension	19049	15039	GO:0048731	IMP ISO,IDA,ISS ISO,IBA,IMP ISO,IDA IMP IGI ISS ISO IBA,IMP ISS ISO,IBA,IMP ISS ISO,IGI,IDA,ISS ISO,ISO,IGI,IGI ISO,ISO IBA,IGI,IMP IBA,IMP,ISO,IMP,IMP,IMP,ISO,IDA IMP,IMP IGI,IGI,IMP ISO,IGI,IDA ISO,ISO IBA,ISO,IDA,IMP,IMP ISO,IGI,IMP,IMP IBA,ISS ISO,IDA,ISO,IDA ISO,IDA IMP IGI ISO IBA,IGI,ISS,IDA ISO,IBA,IBA	Map2,Rufy3,Mag,Sema3e,Map1b,Sema7a,Mapt,Sema4c,Rtn4,Cdk5r1,Olfm1,Shtn1,Ndel1,Ntrk3,Gsk3b,Dbn1,Limk1,Islr2,Plxna4,Gdi1,Bmpr2,Ttl,Ndn,Pafah1b1,Tnr,Pou4f2,Cdk5,C9orf72,Dcx,Dscam,Sema6c,Slc9a6,Cdh4,Hsp90aa1,D130043K22Rik,Pou4f3,Megf8,Ulk2,Nlgn3,Wnt3,Atp5g1,Bdnf,Sema3a,Wnt5a,Mt3,Ntn1,Sema6b,Sema6a
Enriched_in_OCSGN	TRUE	2.1207e-10	95	2495	42	0.0168337	0.442105	GO:0106027	GO:BP	neuron projection organization	19049	22618	GO:0048731	ISO,ISO,IMP,IMP IBA,ISO,IMP,ISO,IDA ISO,IMP,ISO,IMP ISO IBA,IMP ISO,IMP,ISO,ISO,ISS ISO,ISO,IGI,IMP,IMP,ISS ISO,IDA IMP,ISS ISO,ISO,IMP,IMP,IMP,IGI,ISO,IMP,ISO,IMP,IMP,IMP,ISO,IMP ISO,ISO,ISO,IDA,ISO,IMP IBA,IGI	Atp1a3,Dnm3,Map1a,Arhgap44,Zfp804a,Epha4,Rph3a,Dlg4,Cdk5r1,Gsk3b,Dbn1,Pak3,Cux2,Epha5,Grin1,Camk2b,Ppp1r9a,Prnp,Ephb1,Pafah1b1,Sipa1l1,Reln,Tanc2,Stau2,Wasl,Ephb3,Cdk5,Fyn,Opa1,Zfp365,Dnm1l,Abi2,Nlgn3,Lrp8,Prmt3,Nlgn1,Mtmr2,Dctn1,Bhlhb9,Dtnbp1,Shank1,Lgmn
Enriched_in_OCSGN	TRUE	2.21122e-10	175	1920	53	0.0276042	0.302857	GO:0001764	GO:BP	neuron migration	19049	555	GO:0048731	IMP,IDA IMP,IMP,IMP,IGI,IMP,IMP,IMP,IDA IGI,IMP IGI ISO,IGI,ISO,IMP,IGI,ISO,IMP,ISS ISO,IMP,IBA,ISS ISO,IMP ISO,IGI,IDA,ISS ISO,IMP,IMP IGI ISO,IMP IGI ISO IBA,IMP,IMP,IGI ISO,ISS ISO,IMP IGI,NAS,IMP,IGI,IMP ISO,IDA,IMP,IMP,ISO,ISO,ISO,ISS,ISS ISO,IDA,IBA,IMP,IMP ISO,IDA IMP IBA,IMP IGI,IMP IGI IBA,ISO IBA,IDA	Ntng1,Mdga1,Ntrk2,Cntn2,Cdk5r2,Scrt1,Mapk8ip3,Mapt,Cdk5r1,Shtn1,Ndel1,Ntrk3,Adgrl3,Apbb1,Gsk3b,Nr4a2,Ctnna2,Myh10,Tubb2a,Nsmf,Camk2b,Unc5d,Foxg1,Gpm6a,Ndn,Pafah1b1,Reln,Pomgnt2,Cdk5,Dcx,Mark1,Fyn,Fktn,Pcm1,Gas6,Mapk8,Cck,Fbxo45,Fzd3,Hsp90aa1,Fbxo31,Gata2,D130043K22Rik,Srgap2,Mdga2,Astn2,Chl1,Lrp12,Astn1,Ywhae,Sema3a,Tubb2b,Nrg3
Enriched_in_OCSGN	TRUE	3.71238e-10	73	137	12	0.0875912	0.164384	GO:0036465	GO:BP	synaptic vesicle recycling	19049	11123	GO:0048731	IDA IMP,ISO,IC,IGI ISO,IDA IMP IBA,IDA IMP IBA,ISO,IMP,IDA IMP IGI ISO IBA,ISO,IDA IMP IGI ISO IBA,IDA IMP	Syt7,Syt11,Napb,Sh3gl2,Sncb,Amph,Slc17a7,Btbd9,Dnm3,Scamp5,Dnm1,Pacsin1
Enriched_in_OCSGN	TRUE	4.01012e-10	116	2295	45	0.0196078	0.387931	GO:0061387	GO:BP	regulation of extent of cell growth	19049	18190	GO:0048731	IMP ISO,IDA,ISS ISO,IBA,ISO,IDA ISS ISO IBA,ISS ISO,IBA,IMP ISS ISO,IGI,IDA,ISS ISO,ISO,ISO,IGI,IGI ISO,ISO IBA,IGI,IMP IBA,IDA,IMP,ISO,IMP,IMP,ISO,IDA IMP,IMP,IGI,ISO,IDA ISO,ISO IBA,IDA,IDA,IMP ISO,IMP,IMP,IDA,ISO,IDA IMP IGI ISO IBA,IDA IGI ISO IBA,IGI,ISS,IDA ISO,IBA,IBA	Map2,Rufy3,Mag,Sema3e,Map1b,Sema7a,Mapt,Sema4c,Rtn4,Cdk5r1,Olfm1,Shtn1,Ndel1,Rgma,Ntrk3,Gsk3b,Dbn1,Limk1,Islr2,Epha7,Plxna4,Gdi1,Bmpr2,Ttl,Pafah1b1,Tnr,Pou4f2,Cdk5,Dcx,Dscam,Sema6c,Cdh4,Crabp2,D130043K22Rik,Megf8,Ulk2,Wnt3,Atp5g1,Bdnf,Sema3a,Wnt5a,Mt3,Ntn1,Sema6b,Sema6a
Enriched_in_OCSGN	TRUE	5.1695e-10	535	2263	123	0.0543526	0.229907	GO:0060284	GO:BP	regulation of cell development	19049	17131	GO:0048731	IMP,IMP ISO,IDA ISS ISO,ISS ISO,IBA,ISS ISO,ISO,IMP,IDA ISS ISO IBA,IDA,ISO IBA,ISO,ISS ISO,IMP ISS ISO,IBA,ISO,IMP ISS ISO,IGI,ISS ISO IBA,ISS ISO,ISO,ISO,ISO,IMP,IMP ISO,IGI ISO,IGI ISO,IMP ISO IBA,IGI,IMP,IMP IBA,ISO,IMP,ISO,ISO,IMP ISO,IDA,IDA,ISS ISO,IMP,IBA,ISS ISO,ISS ISO,IMP,ISO,IMP,IDA IMP ISO,IMP,ISO,ISO,IMP,IMP,ISO,IMP ISO,ISS ISO,IDA IMP,IMP IGI,IDA IMP,IMP,ISO,IBA,IGI,ISO,ISS,IDA ISO…	Nefl,Map2,Rufy3,Mag,Sema3e,Ntrk2,Map1b,Shox2,Sema7a,Nos1,Map6,Epha4,Mapt,Ptn,Sema4c,Qk,Rtn4,Cdk5r1,Thy1,Shtn1,Ndel1,Rgma,Ptprf,Gpr37l1,Gfap,Ntrk3,Gsk3b,Dbn1,Limk1,Lingo1,Islr2,Pak3,Cux2,Enpp2,Dag1,Fbxw7,Efnb3,Epha7,Camk2b,Pou4f1,Plxna4,Slitrk1,Gdi1,Bmpr2,Gjc2,Foxg1,Sox11,Tjp2,Grb14,Aspa,Id2,Syt4,Akap11,Pafah1b1,Myoc,Reln,Id4,Tnr,Pou4f2,Stau2,Hey2,Cdk5,Dcx,Nptn,Dscam,Sema6c,Zdhhc21,Plcb1,Pcm1,Prpf…
Enriched_in_OCSGN	TRUE	5.50418e-10	60	915	21	0.0229508	0.35	GO:0098930	GO:BP	axonal transport	19049	22288	GO:0048731	ISO,ISO,ISS ISO,IMP,IMP,IMP ISO,ISO,IGI,ISO,IMP ISO,IMP IBA,IBA,IDA,ISS ISO,IDA,IBA,IGI,IGI,ISO,ISS ISO,IDA IBA	Nefl,Map2,Kif5c,Uchl1,Dst,Kif1b,Map6,Map1a,Fez1,Mapk8ip3,Ap3b2,Dync1h1,Ndel1,Kif5a,Arl8a,Kif3a,Agtpbp1,Dlg2,Bsn,Kif5b,Pafah1b1
Enriched_in_OCSGN	TRUE	6.39606e-10	63	1623	27	0.0166359	0.428571	GO:0050885	GO:BP	neuromuscular process controlling balance	19049	15466	GO:0048731	IMP,IMP,IMP,IGI,IMP,IMP,IGI,IMP,IGI,IMP,IMP,IMP,IMP,IMP,IGI,IMP,IMP,IMP ISO,IMP,IMP,IGI,IGI,IMP ISO IBA,IMP IGI,IMP,IMP,IMP	Nefl,Atp2b2,Nrxn1,Abr,Camta1,Aldh1a3,Rbfox2,Dlg4,Rbfox1,Cacna1a,Myh10,Camk2b,Pou4f1,Psap,Aplp2,Cntnap1,Adcy5,Pafah1b1,Ap1s2,Tnr,Pou4f2,Jph3,Clrn1,Pou4f3,Slc1a3,Gaa,Nkx6-2
Enriched_in_OCSGN	TRUE	6.48665e-10	107	2341	43	0.0183682	0.401869	GO:1901890	GO:BP	positive regulation of cell junction assembly	19049	25141	GO:0048731	IGI,IDA,IDA,IGI IBA,IMP ISO,IDA,IDA,IDA,ISO,ISO,IDA IGI IBA,IMP,IDA,ISO,IDA,IDA,IMP,IDA,ISS ISO,ISO,IDA,IMP,IDA,IDA,IGI,IDA,IDA,IGI IBA,IDA,IDA,IMP ISS ISO,IDA,IMP,ISO,IDA,IMP,IDA,IDA ISS ISO,IDA,IDA,IDA,IDA ISO,IMP	Nrxn1,Ntrk2,Adgrl1,Clstn1,Thy1,Lrrn1,Ntrk3,Adgrl3,Cldn19,Gsk3b,Clstn3,Cux2,Adgrb1,Enpp2,Amigo3,Slitrk1,Ephb1,Lrtm2,Myoc,Stau2,Lrrtm3,Ephb3,Lrrn3,Slitrk3,Wnt4,Lrrc4b,Slitrk4,Clstn2,Adgrb3,Lrrtm1,Nlgn3,Flrt3,Cav1,Bdnf,Slitrk5,Asic2,Lrrtm4,Nlgn1,Lrrc24,Amigo1,Bhlhb9,Syndig1,Vstm5
Enriched_in_OCSGN	TRUE	6.60607e-10	540	2462	131	0.0532088	0.242593	GO:0072657	GO:BP	protein localization to membrane	19049	20482	GO:0048731	IMP,IDA IMP,ISO,IDA,IMP IGI IBA,IDA,IBA,ISS ISO IBA,ISO,IDA IMP,IMP,IMP,IMP IBA,IBA,IMP ISO,ISS ISO IBA,ISO IBA,IMP,ISO,IDA IMP IBA,ISO,IDA IMP ISO IBA,IDA IMP,IDA IMP ISS ISO IBA,IDA IMP ISS ISO,ISS ISO,IDA,IMP IBA,ISS ISO,ISO,ISO IBA,IMP,IMP,IBA,IMP,ISO,ISO,IDA,ISO,IDA IMP,IMP ISO,IMP,ISO,ISO IBA,ISO,IDA ISO,ISO,IDA,IMP ISO,IDA,IDA ISS ISO IBA,ISS ISO,IMP ISS ISO IBA,IDA IMP,IDA IMP ISO IBA,IMP…	Snap25,Cplx1,Stxbp1,Lypd1,Ank2,Nrxn1,Nsf,Efr3a,Arhgef9,Nsg1,Mal,Slc7a11,Lhfpl4,Rab3c,Pacsin1,Efr3b,Tcaf1,Sptbn4,Nfasc,Arhgap44,Rab3ip,Cacng2,Clstn1,Dlg4,Ank3,Ptn,Cdk5r1,Stac2,Thy1,Atp1b1,Pacs2,Epb41l3,Cacna1a,Nacad,Prepl,Gsk3b,Dbn1,Lrrc4,Reep1,Dag1,Sptbn1,Grin1,Cpe,Stx1b,Camk2g,Dpp6,Camk2b,Sytl2,Myo5a,Clip3,Magi2,Gdi1,Zdhhc2,Lgi1,Dlg2,Adam22,Tmeff1,Kif5b,Prnp,Fnta,Tram1l1,Arl3,Gpc3,Reln,Fam126b,S…
Enriched_in_OCSGN	TRUE	7.25525e-10	2552	1823	349	0.191443	0.136755	GO:0033036	GO:BP	macromolecule localization	19049	9244	GO:0048731	IMP,IMP ISO,IDA IMP,IDA IMP,IBA,IDA,IMP,IMP IBA,ISO IBA,IPI IGI,IDA,IMP IGI IBA,IBA,IDA,IMP ISS ISO IBA,IDA,ISO,IDA IMP IGI,ISO IBA,ISS ISO IBA,ISO,IMP,ISO,ISO IBA,IPI,ISO,IDA IMP ISS ISO,IMP,IMP,IMP,ISO,IMP IBA,IBA,IDA IMP IGI,IBA,IBA,IMP ISO,IDA IMP,IDA IBA,ISS ISO,ISS ISO IBA,ISO,ISO,IDA,ISO,IMP IGI,ISS ISO IBA,IDA IBA,ISO,ISO,IBA,ISO IBA,IMP,IMP ISO,ISO,IDA IMP IBA,IMP ISO,IMP,ISO,IDA IMP ISO…	Snap25,Map2,Syt7,Cplx1,Rab6b,Rufy3,Syt11,Nnat,Stxbp1,Apba1,Lypd1,Ank2,Napb,Ywhag,Kif5c,Nrxn1,Cacnb4,Slc17a7,Nsf,Efr3a,Dlgap1,Ugt8a,Cpeb1,Dnm3,Ntrk2,Arhgef9,Nsg1,Cadm3,Mal,Slc7a11,Kif1b,Lhfpl4,Scamp5,Cntn2,Dnm1,Rab3c,Pacsin1,Vsnl1,Pex5l,Kcnab2,Efr3b,Nos1,Acsl6,Scg5,Ppp2r2b,Map1a,Gdap1,Chga,Akap6,Dpysl2,Septin3,Tcaf1,Sptbn4,Nfasc,Isl1,Arhgap44,Ngfr,Kifap3,Rab3ip,Cacng2,Clstn1,Mapre2,Sgsm1,Dlg4,Ank3…
Enriched_in_OCSGN	TRUE	7.61768e-10	796	2101	156	0.0742504	0.19598	GO:0032940	GO:BP	secretion by cell	19049	9173	GO:0048731	IDA IMP ISO IBA,IMP,IDA IMP ISS IBA,IDA IMP ISO IBA,IDA IMP,IDA IMP ISO IBA,IMP IBA,IDA IMP ISO IBA TAS,IMP IGI,IDA IMP,IDA IMP IGI IBA,IGI TAS,IDA IMP,ISO,IGI,IDA IMP,ISS ISO,IPI ISO,ISS ISO,ISS,IDA IBA,IDA IMP,ISO,ISO,ISO,IDA IBA,IMP,ISS ISO IBA,ISO,ISO,IBA,IDA IMP IGI ISO IBA,IDA IMP,IGI,IDA,IDA NAS,ISO,ISS ISO,ISO,IDA IMP,ISS ISO IBA,IMP,IDA,ISS ISO,IMP IGI IBA,IMP IGI IBA,ISO,ISS ISO IBA,IMP…	Snap25,Kcna2,Syt7,Cplx1,Vamp1,Syt11,Nnat,Stxbp1,Apba1,Sv2a,Napb,Nrxn1,Cacnb4,Nsf,Abr,Pfn2,Rims4,Ntrk2,Scamp5,Scrn1,Rab3c,Vsnl1,Pex5l,Ncs1,Nos1,Scg5,Adcy1,Chga,Dpysl2,Isl1,Rab3ip,Cadps,Syp,Rph3a,Cdk5r2,Pclo,Prkaca,Brsk1,Rtn4,Cacna1a,Rims3,Apba2,Lgi3,Prepl,Syn2,Syn1,Apbb1,Crhbp,Atp2a2,Gabbr1,Ppfia3,Rasl10b,Sncg,Fgf10,Myh10,Epha5,Unc13a,Cpe,Stx1b,P2rx7,Brsk2,Sytl2,Myo5a,Psap,Ppp1r9a,Glud1,Septin4,Er…
Enriched_in_OCSGN	TRUE	1.13855e-09	687	2202	144	0.0653951	0.209607	GO:0051129	GO:BP	negative regulation of cellular component organization	19049	15665	GO:0048731	IMP ISO,ISS ISO,IDA ISO,ISO,IDA,ISS ISO IBA,IMP ISS ISO,ISO,ISS ISO,IMP ISO,IBA,ISO,ISO,ISO,ISO,ISO,IDA,IBA,ISO,ISO,ISS ISO,ISO,ISO,ISO,IDA IMP ISO,ISO,ISS ISO,ISS ISO,ISS ISO,ISO,ISO,IBA,IMP ISS ISO,IGI,IMP ISS ISO IBA,IMP IGI ISO,ISO,ISS ISO,IMP IGI,IMP IGI ISO,ISO,ISO,ISO,ISO,ISO IBA,ISS ISO,IDA IMP,ISO,ISS,ISO IBA,IDA,IDA,ISO,IDA,IDA,ISS ISO,ISO,ISO,ISS ISO,ISO,ISO,IMP,IDA IMP ISO,ISS ISO IBA…	Map2,Rufy3,Syt11,Stxbp1,Nrxn1,Trim37,Mag,Mdga1,Stmn2,Pfn2,Sema3e,Dnm3,Ntm,Map1b,Itm2c,Scamp5,Pacsin1,Sema7a,Map1a,Isl1,Arhgap44,Ppargc1a,Ngfr,Rab3ip,Epha4,Snph,Dlg4,Eml2,Fez1,Mapt,Ptn,Sema4c,Rtn4,Cdk5r1,Thy1,Rgma,Ptprf,Dync1li1,Gfap,Gsk3b,Dbn1,Ttbk2,Tom1l2,Map4,Kank4,Ctnna2,Rap1gap2,Gnl3l,Stx1b,Svip,Efnb3,Epha7,Amigo3,Akain1,Higd1a,Clip3,Efemp1,Ppp1r9a,Gdi1,Tubb4a,Rap1gap,Bmerb1,Inpp5j,Tmem14a,No…
Enriched_in_OCSGN	TRUE	1.50233e-09	527	2118	115	0.0542965	0.218216	GO:0060627	GO:BP	regulation of vesicle-mediated transport	19049	17456	GO:0048731	IDA IMP IBA,IDA IMP,IMP,IDA IMP ISO IBA,IDA ISO,IMP,ISO,IDA ISO,IMP,IDA IMP,ISO,ISO,IGI,IMP,IDA IMP,ISS ISO,ISS ISO,ISO,IDA IBA,IDA IBA,IDA,ISO,IMP,IMP,IDA IMP,ISO IBA,IDA IMP,ISO,IDA,ISS ISO,IDA,IDA,ISO IBA,IMP,IDA,ISS ISO,IDA IMP,IMP,ISO,IMP,ISS ISO,ISO IBA,ISO,IMP,ISO,ISS ISO,ISS ISO,ISS ISO,IBA,IDA IMP,EXP IDA,IMP,IDA IMP,ISO,EXP IDA IMP ISO IBA TAS,ISO,ISO,IMP IBA,IDA,IMP,IMP ISO IBA,IDA IMP…	Syt7,Cplx1,Vamp1,Syt11,Stxbp1,Apba1,Napb,Sh3gl2,Nrxn1,Cacnb4,Slc17a7,Nsf,Abr,Btbd9,Pfn2,Rims4,Scamp5,Dnm1,Rab3c,Pacsin1,Vsnl1,Ncs1,Ndrg4,Adcy1,Arhgap44,Cadps,Syp,Snph,Cdk5r2,Dlg4,Pclo,Cacna1a,Rims3,Apba2,Lgi3,Prepl,Syn1,Dnajc6,Kif3a,Atp2a2,Stx1b,Bicd1,Sfrp4,Sgip1,Myo5a,Clip3,Magi2,Zdhhc2,Septin4,Iqsec1,Grm7,Rap1gap,Bsn,Kif5b,Syt4,Trim9,Ptpn5,Rims2,Gpc3,Prkar1b,Inpp5f,Syt1,Wasl,Ubqln2,Cdk5,Dcx,Ap2…
Enriched_in_OCSGN	TRUE	1.61041e-09	191	2341	61	0.0260572	0.319372	GO:1901888	GO:BP	regulation of cell junction assembly	19049	25139	GO:0048731	IDA IMP IGI,ISO,IDA,IMP,IDA,IGI IBA,ISO,ISS ISO,IMP ISO,IDA,IDA ISO,IDA,ISO,ISO,IGI,IDA IMP IGI IBA,IMP,IDA ISO,ISO,IMP,IDA,IDA,IDA,ISO,IMP,IDA,ISO,ISS ISO,ISO,IDA,IMP,IDA,IDA IMP ISO,IGI,IDA ISO,IDA,IGI IBA,IDA,IDA IMP,ISO,IDA ISO,IDA IMP IBA,IMP,IMP ISS ISO,IGI,IDA,IMP,IDA IMP ISO IBA,ISO,ISO,IDA,IMP,IDA,IDA IMP,IDA ISS ISO,IDA,IDA,EXP IDA IMP,IDA,IDA ISO,IMP	Nrxn1,Mdga1,Ntrk2,Lhfpl4,Adgrl1,Clstn1,Prkaca,Gpm6b,Thy1,Lrrn1,Ntrk3,Adgrl3,Cldn19,Gsk3b,Six4,Clstn3,Cux2,Adgrb1,Enpp2,Grin1,Epha7,Amigo3,Slitrk1,Ppp1r9a,Ephb1,Lrtm2,Sipa1l1,Myoc,Stau2,Lrrtm3,Ephb3,Lrrn3,Slitrk3,Wnt4,Lrrc4b,Slitrk4,Clstn2,Adgrb3,Mdga2,Tjp1,Lrrtm1,Lrfn5,Chrnb2,Nlgn3,Six1,Flrt3,Cav1,Lrfn4,Bdnf,Lrfn1,Slitrk5,Asic2,Wnt5a,Lrrtm4,Nlgn1,Lrrc24,Amigo1,Ntn1,Bhlhb9,Syndig1,Vstm5
Enriched_in_OCSGN	TRUE	2.77267e-09	236	2196	67	0.03051	0.283898	GO:0010001	GO:BP	glial cell differentiation	19049	4306	GO:0048731	IMP IGI ISO IBA,IMP,IMP ISO,IMP IBA,IMP IGI,IDA IMP,ISS ISO IBA,IMP,IMP,IMP,ISS ISO,ISO,ISO,IMP IGI,IMP,IMP IGI,IGI ISO,IMP,IMP,IMP,IMP IGI,IMP,IMP,IMP,ISO,IMP ISO,IMP,IMP,IMP,IMP,IMP,IMP,ISS ISO,ISO,IMP,IMP,IMP,IMP IGI,IMP ISO,ISO,IMP,IDA IMP IBA,IMP,IMP ISO,ISO,ISO,ISS ISO,IGI,IDA IGI IBA,IMP IGI,IMP,IDA,IDA,IDA IMP IGI,IMP ISO,IMP,IMP,IMP,IMP,IGI,IMP,ISS ISO,IMP,IDA,IDA,IMP,IMP	Plp1,Ndrg1,Mag,Prx,Ntrk2,Dner,Ncmap,Cntn2,Cnp,Epha4,Ptn,Qk,Rtn4,Pou3f1,Gpr37l1,Gfap,Ntrk3,Lingo1,Erbb3,Dusp15,Pou3f2,Olig1,Tppp,Fgf10,Enpp2,Dag1,Kras,Fa2h,Plpp3,Wasf3,Sox11,Adam22,Cntnap1,Aspa,Id2,Myoc,Reln,Id4,Cdk5,Prpf19,Dmd,Myrf,B4galt6,Zfp365,Hdac11,Arhgef10,Cspg5,Dlx2,Shh,Nkx6-2,Sox10,Vtn,Mmp24,Olig2,Sirt2,Slc25a46,Nlgn3,Pard3,Rnf112,Ldlr,Lgi4,Bin1,Rheb,Mt3,Nfe2l1,Tnfrsf21,Drd1
Enriched_in_OCSGN	TRUE	2.82115e-09	934	916	96	0.104803	0.102784	GO:0046903	GO:BP	secretion	19049	14503	GO:0048731	IDA IMP ISO IBA,IMP,IDA IMP ISS IBA,IDA IMP ISO IBA,IDA IMP,IDA IMP ISO IBA,IMP IBA,IDA IMP ISO IBA TAS,IMP IGI,IDA IMP ISO,IDA IMP IGI IBA,IMP,IGI TAS,IDA IMP,ISO,IGI,IDA IMP,ISS ISO,IPI ISO,ISS ISO,IMP,ISS,IDA IBA,IDA IMP,ISO,ISO,ISO,IDA IBA,IMP,ISS ISO IBA,ISO,ISO,IBA,IDA IMP IGI ISO IBA,IDA IMP,IGI,IDA,IDA NAS,ISO,IDA,ISS ISO,ISO,IMP,IDA IMP,ISS ISO IBA,IMP,IDA,ISS ISO,IMP IGI IBA,IMP IGI IBA…	Snap25,Kcna2,Syt7,Cplx1,Vamp1,Syt11,Nnat,Stxbp1,Apba1,Sv2a,Napb,Atp2b2,Nrxn1,Cacnb4,Nsf,Abr,Pfn2,Rims4,Ntrk2,Scamp5,Aqp4,Scrn1,Rab3c,Vsnl1,Pex5l,Ncs1,Nos1,Scg5,Adcy1,Chga,Dpysl2,Isl1,Rab3ip,Cadps,Syp,Rph3a,Cdk5r2,Pclo,Prkaca,Slc26a7,Brsk1,Rtn4,Stk39,Cacna1a,Rims3,Apba2,Lgi3,Prepl,Syn2,Syn1,Apbb1,Erbb3,Crhbp,Atp2a2,Gabbr1,Ppfia3,Map1lc3b,Rasl10b,Sncg,Fgf10,Myh10,Epha5,Unc13a,Slc22a6,Cpe,Stx1b,P2rx…
Enriched_in_OCSGN	TRUE	3.2149e-09	336	2524	93	0.0368463	0.276786	GO:1990778	GO:BP	protein localization to cell periphery	19049	29125	GO:0048731	IMP,IDA IMP,ISO,IDA,IMP IGI IBA,IDA,IBA,ISS ISO IBA,IDA IMP,IMP,ISO,IBA,ISO,ISS ISO IBA,IMP,ISO,IDA IMP IBA,IDA IMP ISO IBA,IDA IMP,IDA IMP ISO IBA,IDA IMP ISS ISO,IMP IBA,ISO,ISO IBA,IMP,IMP,ISO,IDA IMP,IMP ISO,IMP,ISO IBA,ISO,IDA ISO,ISO,IDA,ISS ISO,IMP ISO,IDA,ISO,IMP ISS ISO,IDA IMP,IDA IMP,IMP,ISO,IMP ISO,IMP,IBA,IMP,IMP,ISS ISO,ISO,IDA IMP ISO,ISO,ISS ISO,IBA,ISO,IBA,IBA,ISO,ISO,IDA,IMP,ISO…	Snap25,Cplx1,Stxbp1,Lypd1,Ank2,Nrxn1,Nsf,Efr3a,Nsg1,Mal,Kif1b,Rab3c,Pacsin1,Efr3b,Sptbn4,Nfasc,Arhgap44,Cacng2,Clstn1,Dlg4,Ank3,Stac2,Atp1b1,Pacs2,Epb41l3,Prepl,Gsk3b,Dag1,Sptbn1,Grin1,Stx1b,Camk2g,Dpp6,Camk2b,Sytl2,Gnai1,Myo5a,Clip3,Magi2,Zdhhc2,Lgi1,Dlg2,Adam22,Kif5b,Prnp,Arl3,Fam126b,Sec23a,Cdk5,Kcnb2,Ap2m1,Tnik,Rap2a,Gas6,Cacng5,Appl1,Lin7a,Cacng4,Ptch1,Snx27,Gpr158,Prkcz,Rab11fip2,Nhlrc1,Tub…
Enriched_in_OCSGN	TRUE	3.26489e-09	1956	1761	271	0.15389	0.138548	GO:0006928	GO:BP	movement of cell or subcellular component	19049	2885	GO:0048731	ISO,ISO,ISO,ISO,ISS ISO,ISS ISO IBA,IMP,ISO,IMP ISS ISO IBA,IMP IBA,IMP,ISO,IMP IGI,IMP,ISO,IDA IMP,IMP ISO,IBA,IMP,IMP IBA,IMP,IMP ISO IBA,IDA IMP ISO IBA,IMP,IMP IGI,IBA,IBA,ISO,ISO,ISO,IMP ISO,IMP,IMP ISO IBA,IGI,ISS ISO,ISO,ISO,ISO,IDA,IMP IGI,ISO,IMP,IBA,IMP,IDA IMP IGI ISO IBA,IGI,IMP,IMP,ISO,IMP ISO,IMP IBA,ISS ISO,IDA IMP IGI,IMP ISS ISO,IMP IBA,IMP IBA,IMP ISO,IDA IMP IGI,IBA IC,ISO,ISS …	Nefh,Nefl,Plp1,Map2,Rufy3,Dync1i1,Ank2,Akap12,Kif5c,Ntng1,Uchl1,Scn4b,Abr,Dst,Cpeb1,Mdga1,Pfn2,Sema3e,Ntrk2,Cend1,Map1b,Tubb3,Kif1b,Aqp4,Cntn2,Sema7a,Kif21a,Nos1,Map6,Scn1a,Ndrg4,Rbfox2,Scn1b,Map1a,Chga,Akap6,Tcaf1,Cygb,Nfasc,Isl1,Ppargc1a,Ngfr,Kifap3,Mapre2,Epha4,Cdk5r2,Ank3,Scrt1,Fez1,Mapk8ip3,Kif3c,Adarb1,Mapt,Ptn,Sema4c,Ap3b2,Rtn4,Cdk5r1,Dync1h1,Cdc42bpa,Thy1,Shtn1,Ndel1,Dync1li2,Ptprf,Stk39,…
Enriched_in_OCSGN	TRUE	3.28163e-09	206	1604	51	0.0317955	0.247573	GO:0010976	GO:BP	positive regulation of neuron projection development	19049	5115	GO:0048731	ISO,IGI,ISO,ISS ISO,IDA IBA,ISO IBA,ISO,ISO,IGI,ISO,ISO,ISO,ISO,ISO,IMP ISS ISO,ISO,ISO,ISO,ISO,IDA IMP,IGI ISO IBA,ISO,IMP ISO IBA,ISO,ISO,ISO,IMP,ISS ISO,ISO,ISS ISO,ISO,ISO,IMP,ISO,IDA IMP,ISO,ISO,ISS,IGI,ISO,IDA ISO,ISO,ISO,IDA IGI ISS ISO IBA,IDA,IDA,ISO,IMP,ISO,ISO,ISO	Elavl4,Cntn1,Cpeb1,Stmn2,Ntrk2,Pacsin1,Acsl6,Ndrg4,Scn1b,Ngfr,Zfp804a,Fez1,Kif3c,Mapt,Ptn,Qk,Serpini1,Ndel1,Rgma,Trim67,Ntrk3,Apbb1,Dbn1,Scarb2,Kidins220,Pak3,Cux2,Camk2b,Ppp1r9a,Magi2,Adamts1,Pcp4,Pafah1b1,Ptpn5,Reln,Stau2,Cnr1,Nptn,Fyn,Fkbp1b,Plk5,Dmd,Nme1,Rit2,Gprc5b,Atp8a2,Opa1,Plppr5,Bmp7,Htr7,Dnm1l
Enriched_in_OCSGN	TRUE	4.62743e-09	172	2474	58	0.0234438	0.337209	GO:2001257	GO:BP	regulation of cation channel activity	19049	30432	GO:0048731	IMP,ISO,IMP,IDA,ISO IBA,ISO,ISO,ISO,IDA ISS ISO IBA,ISO,ISS ISO,IMP ISS ISO,ISO,IMP IBA,ISO,ISO,IDA,ISS ISO IBA,IDA IBA,IMP,IMP ISO,ISO,IDA IMP,IMP,IDA,ISO,IMP ISO,IMP IBA,IMP,ISS ISO IBA,ISO,IGI,ISO,ISO,IBA,IMP ISO IBA,IMP,ISO,ISO,ISS ISO IBA,IMP,IMP,ISO,IMP IBA,IMP ISO IBA,ISS ISO,ISO,ISS ISO,IMP,IDA IMP ISS ISO,ISO,ISO,ISS ISO,ISO,IDA ISO IBA,IMP IBA,ISS ISO IBA,ISO	Mapk8ip2,Kcnc1,Ank2,Nrxn1,Cacnb4,Scn1b,Akap6,Ppargc1a,Cacng2,Rph3a,Dlg4,Ank3,Kcna1,Stac2,Lrrc55,Cacna1a,Crhbp,Fgf12,Kcns1,Myo5a,Fkbp1a,Kif5b,Reln,Jph3,Prrt1,Cdk5,Fkbp1b,Jsrp1,Dmd,Cacng5,Asph,Rasgrf1,Pink1,Hcn1,Shisa8,Cacng4,Dysf,Snx27,Kcnc2,Cacnb2,Nlgn3,Pde4d,Cav1,Pirt,Cbarp,Ubqln1,Asic2,Mink1,Crbn,Nlgn1,Amigo1,Akap7,Sumo1,Oprl1,Cnih2,Shank1,Stim2,Adrb1
Enriched_in_OCSGN	TRUE	5.36669e-09	148	1716	43	0.0250583	0.290541	GO:0010970	GO:BP	transport along microtubule	19049	5109	GO:0048731	ISO,ISO,ISO,ISS ISO IBA,ISS ISO IBA,IMP,IMP,IMP,IDA IMP ISO,ISO,IGI,ISO,IMP ISO,IMP,IMP IGI,IMP IBA,IBA,IDA IGI IBA,IDA IMP ISS ISO IBA,IDA IMP,IDA,ISO IBA,ISO,ISO,IGI,IGI,ISO,IMP IGI ISS ISO IBA,IDA IGI IBA,IMP,ISO,ISS ISO IBA,ISO,ISS ISO IBA,ISS ISO IBA,IDA IBA,IMP,ISO,ISO IBA,ISO,ISO IBA,IMP,IBA	Nefh,Nefl,Map2,Dync1i1,Kif5c,Uchl1,Dst,Map1b,Kif1b,Map6,Map1a,Fez1,Mapk8ip3,Kif3c,Mapt,Ap3b2,Dync1h1,Ndel1,Kif5a,Pura,Arl8a,Kif3a,Bicd1,Myo5a,Agtpbp1,Dlg2,Bsn,Kif5b,Pafah1b1,Arl3,Stau2,Pcm1,Wasf1,Rhot1,Rhot2,Tmem108,Ap3m2,Prkcz,Sybu,Tub,Copg1,Ap3s2,Hspa8
Enriched_in_OCSGN	TRUE	5.9445e-09	59	818	19	0.0232274	0.322034	GO:0062237	GO:BP	protein localization to postsynapse	19049	18680	GO:0048731	IMP,IDA IMP,ISO IBA,IDA IMP,IDA IMP IBA,IDA IMP IBA,IDA IMP,IDA IMP ISO IBA,IDA IMP IBA,ISO,IDA IMP,IMP,ISO IBA,ISO,ISS ISO,IDA IMP,IDA IMP,IMP,IBA	Snap25,Cplx1,Kif5c,Nsg1,Arhgap44,Cacng2,Clstn1,Dlg4,Kif5a,Gsk3b,Dag1,Grin1,Stx1b,Magi2,Zdhhc2,Lgi1,Dlg2,Adam22,Kif5b
Enriched_in_OCSGN	TRUE	6.75426e-09	102	2419	41	0.0169492	0.401961	GO:0035249	GO:BP	synaptic transmission, glutamatergic	19049	10301	GO:0048731	IMP,ISO,IGI IBA,IDA IMP,IMP,IMP IBA,ISO,ISO,IBA,ISO,IMP,IMP,ISO,IMP IGI IBA,IBA,IMP,IBA,ISO IBA TAS,ISO,ISO,IDA IMP,IMP,IMP,ISO,IMP,IBA,IMP,IBA,IMP,IMP,IBA,ISS ISO,IMP,IMP IGI ISO IBA,ISO,ISO IBA,ISO,ISO,IMP,IGI IBA,IBA	Mapk8ip2,Stxbp1,Napb,Nrxn1,Cacnb4,Slc17a7,Ntrk2,Ngfr,Cacng2,Prkaca,Cacna1a,Clstn3,Gria4,Unc13a,Grik4,Grin1,Grm7,Grm8,Plat,Glul,Reln,Tnr,Syt1,Cnr1,Cdk5,Cacng5,Atad1,Cacng4,Nlgn3,Rab3gap1,Unc13c,Nlgn1,Drd1,Grik2,Adora1,Grik3,Cnih2,Dtnbp1,Dcdc2a,Napa,Shank1
Enriched_in_OCSGN	TRUE	7.44599e-09	173	2055	52	0.0253041	0.300578	GO:0006814	GO:BP	sodium ion transport	19049	2789	GO:0048731	IDA ISO IBA,ISO,IDA IMP ISS ISO,IMP,IMP ISO,IDA IMP IBA,IMP ISO IBA,IBA,IBA,IMP,ISO IBA,ISS ISO,ISS ISO,IDA ISO,IBA,ISO,ISO,IMP ISO IBA,ISO IBA,IBA,IGI ISS ISO IBA,IBA,ISO,ISO,ISS ISO IBA,IBA,IBA,IGI ISO,ISO,ISO IBA,NAS,ISO,IBA,IMP,ISO,IBA,ISO,IBA,ISS ISO IBA,ISO,ISO,IBA,IDA IGI ISO IBA,ISS ISO,IBA,ISO,IDA ISO IBA,IBA,ISO,ISO,IMP ISS IBA,ISO	Atp1a3,Slc24a2,Scn4b,Cntn1,Nos1,Scn1a,Scn1b,Slc6a13,Slc6a15,Sptbn4,Asic3,Ank3,Kcnk1,Slc4a4,Hecw1,Hcn2,Stk39,Atp1b1,Atp1a2,Slc6a17,Fgf12,Fxyd6,Kif5b,Slc20a1,Asic1,Nkain2,Slc6a20a,Ahcyl1,Osr1,Slc6a1,Plcb1,Scn2b,Slc6a8,Dmd,Chp2,Slc9a6,Hcn1,Slc6a11,Wnk3,Akt3,Slc4a8,Fxyd3,Scnn1b,Ywhah,Slc5a6,Pkd2l1,Asic2,Hecw2,Maged2,Gnas,Fxyd1,Hcn3
Enriched_in_OCSGN	TRUE	7.8145e-09	88	2495	38	0.0152305	0.431818	GO:0097061	GO:BP	dendritic spine organization	19049	21744	GO:0048731	ISO,IMP IBA,ISO,IMP,ISO,IDA ISO,IMP,IMP ISO IBA,IMP ISO,IMP,ISO,ISO,ISS ISO,ISO,IGI,IMP,IMP,ISS ISO,IDA IMP,ISS ISO,ISO,IMP,IMP,IMP,IGI,ISO,IMP,ISO,IMP,IMP,IMP,ISO,IMP ISO,ISO,IDA,ISO,IMP IBA,IGI	Dnm3,Arhgap44,Zfp804a,Epha4,Rph3a,Dlg4,Cdk5r1,Dbn1,Pak3,Cux2,Epha5,Grin1,Camk2b,Ppp1r9a,Prnp,Ephb1,Pafah1b1,Sipa1l1,Reln,Tanc2,Stau2,Wasl,Ephb3,Cdk5,Fyn,Opa1,Zfp365,Dnm1l,Abi2,Nlgn3,Lrp8,Prmt3,Nlgn1,Mtmr2,Bhlhb9,Dtnbp1,Shank1,Lgmn
Enriched_in_OCSGN	TRUE	8.79842e-09	164	2495	56	0.0224449	0.341463	GO:0007612	GO:BP	learning	19049	3492	GO:0048731	IMP,IMP,IMP,IMP,IMP,IMP,IMP,IMP ISO,IMP,IMP,IMP,IMP,IMP,IMP,IMP,IMP,IMP,ISO,IMP,IMP IGI,IGI,IMP,IMP,ISO,IMP,IMP,IDA IMP,IMP,IGI,IMP ISO,IMP,IMP,IMP,ISO,IGI,IMP,IGI,IMP IGI ISO,IMP,IMP,IMP ISO,IMP,IMP,IGI,IMP,ISO,IMP IGI ISO,IMP,IGI,ISO,IMP,ISO,ISO,IMP,IMP,IGI	Snap25,Mapk8ip2,Syt11,Elavl4,Atp1a3,Slc24a2,Amph,Nrxn1,Ntrk2,Slc7a11,Cntn2,Ndrg4,Map1a,Brsk1,Ptn,Vdac1,Atp1a2,Cntnap2,Csmd1,Grin1,Kras,Grm7,Asic1,Jun,Ap1s2,Gabrb3,Reln,Tnr,Jph3,Slc6a1,Cdk5,Atxn1,Foxp2,Cck,Pak5,Atad1,Adgrb3,Chrnb2,Uba6,Tafa2,Nlgn3,Nptx2,Gpr88,Hmgcr,Th,Bdnf,Drd1,Ddhd2,Jph4,Oprl1,Epm2a,Tac1,Pgrmc1,Dcdc2a,Shank1,Lgmn
Enriched_in_OCSGN	TRUE	9.33785e-09	174	1716	47	0.0273893	0.270115	GO:0030705	GO:BP	cytoskeleton-dependent intracellular transport	19049	7985	GO:0048731	ISO,ISO,ISO,ISS ISO IBA,ISS ISO IBA,IMP,IMP,IMP,IDA IMP ISO IBA,ISO IBA,IGI,ISO,IMP ISO,IMP,IMP IGI,IMP IBA,IBA,IDA IGI IBA,IDA IMP ISS ISO IBA,IDA IMP,IDA,ISO IBA,ISO,ISO IBA TAS,IGI,IGI,ISO,IMP IGI ISS ISO IBA,IMP ISO,IDA IGI IBA,IMP,ISS ISO,ISO,ISS ISO,ISS ISO IBA,ISO,ISS ISO IBA,ISS ISO IBA,IBA,IDA IBA,IMP,ISO,ISO IBA,ISO,ISO IBA,IMP,IBA	Nefh,Nefl,Map2,Dync1i1,Kif5c,Uchl1,Dst,Map1b,Kif1b,Map6,Map1a,Fez1,Mapk8ip3,Kif3c,Mapt,Ap3b2,Dync1h1,Ndel1,Kif5a,Pura,Arl8a,Kif3a,Bicd1,Myo5a,Agtpbp1,Dlg2,Bsn,Kif5b,Syt4,Pafah1b1,Arl3,Tanc2,Stau2,Wasl,Pcm1,Wasf1,Rhot1,Rhot2,Map6d1,Tmem108,Ap3m2,Prkcz,Sybu,Tub,Copg1,Ap3s2,Hspa8
Enriched_in_OCSGN	TRUE	1.18884e-08	64	1241	23	0.0185334	0.359375	GO:0097120	GO:BP	receptor localization to synapse	19049	21786	GO:0048731	IMP,IDA IMP,IBA,IDA,IDA IMP,IDA IMP IBA,IDA IMP IBA,IDA IMP,IDA IMP ISS ISO IBA,IDA IMP IBA,ISO,IMP,IDA IMP,ISO IBA,ISO,IDA IMP,IDA IMP IBA,IMP,IBA,IMP,IMP,IDA IMP,IBA	Snap25,Cplx1,Kif5c,Nrxn1,Nsg1,Arhgap44,Cacng2,Clstn1,Dlg4,Kif5a,Gsk3b,Dbn1,Dag1,Stx1b,Magi2,Lgi1,Dlg2,Adam22,Kif5b,Reln,Nptn,Tnik,Cacng5
Enriched_in_OCSGN	TRUE	1.22206e-08	104	2295	40	0.0174292	0.384615	GO:0030516	GO:BP	regulation of axon extension	19049	7922	GO:0048731	IMP ISO,IDA,ISS ISO,IBA,ISO,IDA ISS ISO IBA,ISS ISO,IBA,IMP ISS ISO,IGI,IDA,ISS ISO,ISO,IGI,IGI ISO,ISO IBA,IGI,IMP IBA,IMP,ISO,IMP,IMP,ISO,IDA IMP,IMP,IGI,IDA ISO,ISO IBA,IDA,IMP ISO,IMP,IDA,ISO,ISO,IDA IGI ISO IBA,IGI,ISS,IDA ISO,IBA,IBA	Map2,Rufy3,Mag,Sema3e,Map1b,Sema7a,Mapt,Sema4c,Rtn4,Cdk5r1,Olfm1,Shtn1,Ndel1,Ntrk3,Gsk3b,Dbn1,Limk1,Islr2,Plxna4,Gdi1,Bmpr2,Ttl,Pafah1b1,Tnr,Pou4f2,Cdk5,Dscam,Sema6c,Cdh4,D130043K22Rik,Megf8,Wnt3,Atp5g1,Bdnf,Sema3a,Wnt5a,Mt3,Ntn1,Sema6b,Sema6a
Enriched_in_OCSGN	TRUE	1.44764e-08	65	2419	31	0.0128152	0.476923	GO:0060997	GO:BP	dendritic spine morphogenesis	19049	17818	GO:0048731	ISO,IMP IBA,IMP,IDA ISO,IMP,IMP ISO IBA,IMP ISO,IMP,ISO,ISS ISO,ISO,IMP,IMP,ISS ISO,IDA IMP,ISS ISO,ISO,IMP,IMP,IMP,ISO,IMP,ISO,IMP,IMP,IMP,ISO,IMP ISO,IDA,ISO,IMP IBA	Dnm3,Arhgap44,Epha4,Dlg4,Cdk5r1,Dbn1,Pak3,Cux2,Epha5,Camk2b,Ppp1r9a,Ephb1,Pafah1b1,Sipa1l1,Reln,Tanc2,Stau2,Wasl,Ephb3,Cdk5,Opa1,Zfp365,Dnm1l,Abi2,Nlgn3,Lrp8,Prmt3,Nlgn1,Bhlhb9,Dtnbp1,Shank1
Enriched_in_OCSGN	TRUE	1.48115e-08	5706	2481	890	0.358726	0.155976	GO:0032502	GO:BP	developmental process	19049	8845	GO:0048731	IMP ISO,IDA IMP,IDA ISO IBA,IMP IGI ISO IBA TAS,IGI ISO,IMP IGI ISO IBA,IMP,IMP,IDA IMP ISS ISO IBA,IDA IMP ISO,IBA,IMP ISO,IGI,IMP,IDA IMP IBA,IMP,IMP IBA,ISS ISO,IMP IBA,IMP,IMP ISS ISO,IDA IMP IBA,IMP IGI,IDA IMP IGI ISO,ISO,IMP,IMP,IMP IGI,IMP,IMP IGI ISS ISO,IMP TAS,IMP IGI,ISO,IBA,IDA IMP ISO,ISS ISO IBA,IMP IBA,IMP IBA,IBA,ISO,IDA IMP IGI ISS ISO IBA,IDA IMP,ISO,IMP IGI,IMP IBA,IMP ISO IBA…	Nefh,Nefl,Mbp,Plp1,Snap25,Map2,Kcna2,Mapk8ip2,Rufy3,Elavl4,Nnat,Stxbp1,Apba1,Ank2,Stmn3,Sh3gl2,Bend6,Ywhag,Kif5c,Ndrg1,Atp2b2,Ntng1,Uchl1,Nrxn1,Aldoc,Cacnb4,Slc17a7,Abr,Dst,Mag,Ugt8a,Cntn1,Cpeb1,Sparcl1,Mdga1,Stmn2,Sema3e,Prx,Pllp,Dnm3,Ntrk2,Arhgef9,Ntm,Aldh1a3,Cend1,Mal,Slc7a11,Map1b,Tubb3,Dner,Itm2c,Kif1b,Lhfpl4,Ncmap,Tlcd3b,Adgrl1,Got1,Gldn,Shox2,Cntn2,Pacsin1,Sema7a,Bcas1,Ddah1,Kcnab2,Stmn4,E…
Enriched_in_OCSGN	TRUE	1.56633e-08	63	2524	31	0.0122821	0.492063	GO:2000300	GO:BP	regulation of synaptic vesicle exocytosis	19049	29533	GO:0048731	IMP,IDA IMP,IDA IMP,ISS ISO,IMP,IDA IMP,ISO IBA,IMP,ISS ISO,IMP,EXP IDA,EXP IDA IMP,IBA,IMP ISO,EXP IDA IMP,IMP,IMP,ISO,ISO,IMP,IDA IMP,IDA IMP,ISO,IMP,IMP,IDA IMP,EXP IDA IMP,IMP ISO,EXP IDA,IDA IMP IBA,IMP	Apba1,Cacnb4,Pfn2,Rims4,Adcy1,Syp,Rims3,Apba2,Prepl,Atp2a2,Grm7,Syt4,Rims2,Syt1,Nrn1,Bace1,Cspg5,Htr7,Dnm1l,Slc4a8,Glra3,Chrnb2,P2rx2,Nrxn3,Rab3gap1,Prkcb,Stxbp5l,Nlgn1,Drd1,Dtnbp1,Git1
Enriched_in_OCSGN	TRUE	1.63588e-08	329	2234	83	0.0371531	0.25228	GO:0010720	GO:BP	positive regulation of cell development	19049	4881	GO:0048731	IMP,IDA,ISO,ISS ISO,ISO,IMP,IDA ISS ISO IBA,ISO IBA,ISO,ISS ISO,ISS ISO,ISO,ISO,ISS ISO,ISO,ISO,IMP ISO,IGI,IGI,IMP ISO IBA,IGI,IMP IBA,ISO,IMP,ISO,ISO,ISS ISO,IBA,ISS ISO,ISO,IMP,ISO,IMP,IDA,ISO,IMP,ISO,IMP ISO,ISS ISO,IDA IMP,IMP,ISO,ISO,ISS,IDA ISO,ISO,ISO,ISO,IMP,IDA,IMP,ISO,IDA,ISO,IMP ISO,IGI,IMP,ISO,ISS ISO,ISO,IDA ISO,IGI,IMP,ISO,IGI,ISO,IMP,IDA,IMP,ISO,IMP,IMP,IDA IMP ISO IBA,ISO,ISS ISO…	Nefl,Rufy3,Mag,Ntrk2,Map1b,Shox2,Sema7a,Map6,Epha4,Mapt,Ptn,Qk,Rtn4,Shtn1,Ndel1,Ptprf,Gfap,Ntrk3,Gsk3b,Dbn1,Limk1,Islr2,Pak3,Cux2,Enpp2,Dag1,Camk2b,Plxna4,Slitrk1,Gdi1,Bmpr2,Gjc2,Foxg1,Sox11,Aspa,Id2,Akap11,Pafah1b1,Myoc,Reln,Pou4f2,Stau2,Dcx,Nptn,Dscam,Prpf19,Mapk9,Mapk8,Atxn1,Cdh4,Fzd3,Fbxo31,Crabp2,Opa1,Zfp365,Nin,Megf8,Smarcd3,Cspg5,Dnm1l,Shh,Nkx6-2,Sox10,Abcb1a,Olig2,Grip2,Sirt2,Wnt3,Lrp8,At…
Enriched_in_OCSGN	TRUE	1.64582e-08	125	2055	42	0.020438	0.336	GO:0035725	GO:BP	sodium ion transmembrane transport	19049	10630	GO:0048731	IDA ISO IBA,ISO,IDA IMP ISS ISO,ISO,IBA,IMP ISO IBA,IBA,IBA,IBA,ISS ISO,ISS ISO,ISO,IBA,ISO,ISO,IMP ISO IBA,ISO IBA,IBA,ISS ISO IBA,IBA,ISO,ISS ISO IBA,IBA,ISO,ISO IBA,NAS,ISO,IBA,IMP,IBA,ISO,IBA,ISS ISO IBA,ISO,IBA,ISO IBA,ISS ISO,ISO,IBA,IBA,IMP ISS IBA,ISO	Atp1a3,Slc24a2,Scn4b,Nos1,Scn1a,Scn1b,Slc6a13,Slc6a15,Asic3,Ank3,Kcnk1,Slc4a4,Hecw1,Hcn2,Stk39,Atp1b1,Atp1a2,Slc6a17,Fgf12,Fxyd6,Kif5b,Asic1,Slc6a20a,Osr1,Slc6a1,Plcb1,Scn2b,Slc6a8,Dmd,Slc9a6,Hcn1,Slc6a11,Wnk3,Slc4a8,Fxyd3,Scnn1b,Ywhah,Pkd2l1,Asic2,Hecw2,Fxyd1,Hcn3
Enriched_in_OCSGN	TRUE	2.60229e-08	114	2317	42	0.0181269	0.368421	GO:0021782	GO:BP	glial cell development	19049	7354	GO:0048731	IMP IGI IBA,IMP,IMP,IMP IBA,IGI,ISS ISO IBA,IMP,IMP IGI,IGI,IGI,IMP IGI,IMP,IMP,IMP,IMP,IMP,IMP,IMP,IMP,ISS ISO,IMP,IMP,IMP,IMP,IMP,IDA IMP IBA,IMP,ISO,ISO,ISS ISO,IDA,IMP,IMP,IMP ISO,IMP,IMP,IGI,IMP,IDA,IMP,IGI,IMP	Plp1,Ndrg1,Mag,Prx,Ntrk2,Ncmap,Cntn2,Pou3f1,Gfap,Ntrk3,Pou3f2,Olig1,Tppp,Dag1,Kras,Fa2h,Wasf3,Sox11,Adam22,Cntnap1,Id2,Myoc,Id4,Cdk5,Dmd,Myrf,B4galt6,Hdac11,Arhgef10,Cspg5,Shh,Nkx6-2,Sox10,Sirt2,Slc25a46,Pard3,Ldlr,Lgi4,Mt3,Drd1,Itgb4,Mpp5
Enriched_in_OCSGN	TRUE	2.63017e-08	144	1936	44	0.0227273	0.305556	GO:0007613	GO:BP	memory	19049	3493	GO:0048731	ISO,IMP,IMP,IGI,IMP,IMP,IMP,ISO,IGI,IMP,ISO,IMP,ISO,ISO,IMP,IMP,IMP,ISS ISO,IGI,IMP,IMP,IMP,IMP,IDA IMP,IMP,ISO,IMP,IMP ISO,IMP IBA,IMP,TAS,IMP,ISO,IGI,IMP,ISO,ISO,IMP ISO,IMP,IMP,IMP,IGI ISO,IBA,ISO	Snap25,Syt11,Atp1a3,Rcan2,Slc24a2,Slc17a7,Btbd9,Ntrk2,Adcy1,Map1a,Mapt,Ptn,Calb1,Igf2,Csmd1,Cux2,Grin1,Pja2,Rcan1,Grm7,Syt4,Asic1,Gabrb3,Reln,Jph3,Cnr1,Slc6a1,Gria1,Plcb1,Brinp1,Bace1,Atxn1,Cck,Pak5,Atad1,Prkcz,Htr7,Chrnb2,Tafa2,Itpr3,Th,Ldlr,Bdnf,Cyp7b1
Enriched_in_OCSGN	TRUE	3.09023e-08	134	2288	46	0.0201049	0.343284	GO:0001508	GO:BP	action potential	19049	442	GO:0048731	ISS ISO,IMP,ISO,IMP,IGI,IBA,IMP ISO IBA,IMP ISO IBA,IMP ISS ISO TAS,IMP ISS ISO,IGI,IMP,IMP,ISO,ISS ISO,IMP,ISO,IMP,IMP,ISO,ISO,ISO,ISO,IMP ISO,IMP,ISO,ISO,IMP,IMP ISO,ISO,IMP ISS ISO,IMP,IMP,ISS ISO,IMP IGI,ISO,IMP ISO,IMP,ISS ISO,ISS ISO,IMP,IMP,ISO,IMP,ISS ISO,ISO	Kcna2,Ank2,Scn4b,Cacnb4,Ntrk2,Kcnab2,Scn1a,Scn1b,Ank3,Kcna1,Ntrk3,Cldn19,Gjd2,Atp2a2,Fgf12,Dpp6,Kcnmb2,Cntnap1,Nrcam,Myh14,Ctnna3,Cnr1,Kcnip1,Ryr2,Fkbp1b,Gria1,Scn2b,Dmd,Cacna1d,Hcn1,Kcnd2,Cxadr,Kcnc2,Cacnb2,Chrnb2,P2rx2,Cav1,Gpr88,Ywhah,Kcnmb4,Bin1,Drd1,Ptpn3,Grik2,Sumo1,Tac1
Enriched_in_OCSGN	TRUE	4.22757e-08	78	1882	30	0.0159405	0.384615	GO:0099072	GO:BP	regulation of postsynaptic membrane neurotransmitter receptor levels	19049	22360	GO:0048731	IMP,IDA IMP,ISO IBA,IDA IMP,IBA,IDA IMP IBA,IDA IMP IBA,IDA IMP,IDA IMP ISO IBA,ISO,IDA IMP,ISO IBA,ISO IBA,ISO,IDA IMP,IDA IMP,IDA IMP,IMP,IDA IMP ISO,IDA IMP,IBA,IDA IMP,IDA IMP,IBA,IDA IMP,IDA IMP IBA,IDA IMP IBA,ISO,ISO,IDA IMP	Snap25,Cplx1,Dnm3,Nsg1,Dnm1,Arhgap44,Cacng2,Clstn1,Dlg4,Gsk3b,Dag1,Stx1b,Frrs1l,Magi2,Lgi1,Iqsec1,Dlg2,Adam22,Ap2m1,Tnik,Cacng5,Efnb2,Atad1,Cacng4,Porcn,Grip1,Grip2,Sirt2,Ywhae,Snap47
Enriched_in_OCSGN	TRUE	4.23702e-08	1662	466	86	0.184549	0.0517449	GO:0034613	GO:BP	cellular protein localization	19049	10022	GO:0048731	IMP,IMP ISO,IDA IMP,IBA,IDA,IMP,ISO IBA,IPI,IDA,IMP IGI IBA,IBA,IDA,ISS ISO IBA,IDA,ISO,ISO IBA,ISS ISO IBA,IMP,ISO IBA,ISO,IDA IMP,IMP,IMP,ISO,IMP IBA,IDA IMP IGI,IBA,IBA,IMP ISO,IBA,ISS ISO,ISS ISO IBA,IDA,ISO,IMP IGI,ISS ISO IBA,IDA,ISO,IBA,ISO IBA,IMP,IMP ISO,IDA IMP IBA,IMP ISO,ISO,IDA IMP ISO IBA,IDA IMP,IBA,IBA,IDA IMP ISS ISO IBA,IDA IMP ISS ISO,IMP,IMP ISO,ISO,ISO,ISS ISO,IBA,TAS,IDA,IMP…	Snap25,Map2,Cplx1,Rab6b,Rufy3,Syt11,Stxbp1,Apba1,Lypd1,Ank2,Napb,Ywhag,Kif5c,Nrxn1,Cacnb4,Nsf,Efr3a,Ugt8a,Dnm3,Arhgef9,Nsg1,Mal,Slc7a11,Kif1b,Lhfpl4,Cntn2,Dnm1,Rab3c,Pacsin1,Pex5l,Kcnab2,Efr3b,Scg5,Ppp2r2b,Map1a,Gdap1,Chga,Akap6,Septin3,Tcaf1,Sptbn4,Nfasc,Arhgap44,Ngfr,Rab3ip,Cacng2,Clstn1,Mapre2,Sgsm1,Dlg4,Ank3,Prkaca,Mapk8ip3,Kcna1,Mapt,Ptn,Usp6nl,Ap3b2,Gpm6b,Rtn4,Nacc2,Cdk5r1,Stac2,Thy1,Ndel1,…
Enriched_in_OCSGN	TRUE	4.99175e-08	2107	1843	293	0.15898	0.13906	GO:0006820	GO:BP	anion transport	19049	2793	GO:0048731	IMP,IMP,IDA IMP IBA,IDA IMP,IBA,IDA,IDA ISO IBA,IMP IBA,ISO IBA,IPI IMP IGI,ISO,IBA,IDA,IMP ISS ISO IBA,IMP,IDA IMP IGI ISO IBA,ISO IBA,ISO,ISO IBA,IPI,IDA IMP ISS ISO,IDA IMP,IBA,ISO,IBA,IBA,IBA,IDA IMP,ISO IBA,ISO IBA,IBA,IDA ISO,ISO,IDA,IMP ISO,ISO,IGI,ISS ISO IBA,IDA ISO IBA,ISS ISO IBA,ISO,ISO IBA,ISO,IDA IMP IBA,ISO IBA,IMP,ISO,IMP ISO IBA,IDA IMP,IBA,IMP,IBA,ISS ISO,IDA,IMP,IDA ISO IBA,IDA…	Snap25,Kcna2,Syt7,Cplx1,Rab6b,Rufy3,Syt11,Nnat,Stxbp1,Apba1,Sv2a,Napb,Ywhag,Kif5c,Cacnb4,Slc17a7,Nsf,Cpeb1,Dnm3,Ntrk2,Nsg1,Slc7a11,Scamp5,Aqp4,Dnm1,Slco5a1,Rab3c,Vsnl1,Pex5l,Slc47a1,Slc7a14,Nos1,Acsl6,Scg5,Slc6a13,Ppp2r2b,Map1a,Gdap1,Slc6a15,Chga,Dpysl2,Tcaf1,Isl1,Arhgap44,Slc22a2,Ngfr,Rab3ip,Cacng2,Clstn1,Slc12a7,Cadps,Sgsm1,Ank3,Pclo,Prkaca,Slc38a1,Slc26a7,Mapk8ip3,Mapt,Pea15a,Vdac1,Pitpna,Usp6…
Enriched_in_OCSGN	TRUE	5.69742e-08	77	375	15	0.04	0.194805	GO:0072384	GO:BP	organelle transport along microtubule	19049	20322	GO:0048731	ISO,ISO,ISO,ISS ISO,IMP,IMP,IDA ISO,ISO,ISO,IMP,IMP,IMP IBA,IBA,IGI IBA,ISO	Nefh,Nefl,Map2,Dync1i1,Uchl1,Map1b,Kif1b,Map6,Fez1,Kif3c,Mapt,Ap3b2,Dync1h1,Ndel1,Kif5a
Enriched_in_OCSGN	TRUE	5.74038e-08	29	2317	19	0.00820026	0.655172	GO:0032292	GO:BP	peripheral nervous system axon ensheathment	19049	8698	GO:0048731	IMP,IMP IBA,IGI,ISS ISO IBA,IGI,IGI,IGI,IMP,IMP,IMP,ISS ISO,IMP,ISO,IMP ISO,IMP,IMP,IMP,IGI,IMP	Ndrg1,Prx,Ntrk2,Ncmap,Pou3f1,Ntrk3,Pou3f2,Dag1,Fa2h,Adam22,Cntnap1,Myoc,Arhgef10,Sirt2,Slc25a46,Pard3,Lgi4,Itgb4,Mpp5
Enriched_in_OCSGN	TRUE	5.74038e-08	29	2317	19	0.00820026	0.655172	GO:0022011	GO:BP	myelination in peripheral nervous system	19049	7582	GO:0048731	IMP,IMP IBA,IGI,ISS ISO IBA,IGI,IGI,IGI,IMP,IMP,IMP,ISS ISO,IMP,ISO,IMP ISO,IMP,IMP,IMP,IGI,IMP	Ndrg1,Prx,Ntrk2,Ncmap,Pou3f1,Ntrk3,Pou3f2,Dag1,Fa2h,Adam22,Cntnap1,Myoc,Arhgef10,Sirt2,Slc25a46,Pard3,Lgi4,Itgb4,Mpp5
Enriched_in_OCSGN	TRUE	5.7946e-08	1672	466	86	0.184549	0.0514354	GO:0070727	GO:BP	cellular macromolecule localization	19049	19103	GO:0048731	IMP,IMP ISO,IDA IMP,IBA,IDA,IMP,ISO IBA,IPI,IDA,IMP IGI IBA,IBA,IDA,ISS ISO IBA,IDA,ISO,ISO IBA,ISS ISO IBA,IMP,ISO IBA,ISO,IDA IMP,IMP,IMP,ISO,IMP IBA,IDA IMP IGI,IBA,IBA,IMP ISO,IBA,ISS ISO,ISS ISO IBA,IDA,ISO,IMP IGI,ISS ISO IBA,IDA,ISO,IBA,ISO IBA,IMP,IMP ISO,IDA IMP IBA,IMP ISO,ISO,IDA IMP ISO IBA,IDA IMP,IBA,IBA,IDA IMP ISS ISO IBA,IDA IMP ISS ISO,IMP,IMP ISO,ISO,ISO,ISS ISO,IBA,TAS,IDA,IMP…	Snap25,Map2,Cplx1,Rab6b,Rufy3,Syt11,Stxbp1,Apba1,Lypd1,Ank2,Napb,Ywhag,Kif5c,Nrxn1,Cacnb4,Nsf,Efr3a,Ugt8a,Dnm3,Arhgef9,Nsg1,Mal,Slc7a11,Kif1b,Lhfpl4,Cntn2,Dnm1,Rab3c,Pacsin1,Pex5l,Kcnab2,Efr3b,Scg5,Ppp2r2b,Map1a,Gdap1,Chga,Akap6,Septin3,Tcaf1,Sptbn4,Nfasc,Arhgap44,Ngfr,Rab3ip,Cacng2,Clstn1,Mapre2,Sgsm1,Dlg4,Ank3,Prkaca,Mapk8ip3,Kcna1,Mapt,Ptn,Usp6nl,Ap3b2,Gpm6b,Rtn4,Nacc2,Cdk5r1,Stac2,Thy1,Ndel1,…
Enriched_in_OCSGN	TRUE	6.10624e-08	944	1753	149	0.0849971	0.157839	GO:0051050	GO:BP	positive regulation of transport	19049	15607	GO:0048731	ISO,ISO,ISO,IDA IMP,IDA,ISO,IMP IBA,IDA ISO,IMP,IMP,ISO,ISO,IGI,IMP,ISO,ISS ISO,ISO,IDA,ISO,ISO,ISO,ISO,ISO,ISO,ISO,ISO IBA,ISO,ISO,ISO IBA,IDA,ISS ISO,IMP,ISO,ISO,ISO,IDA,ISS ISO,IMP IBA,ISS ISO IBA,ISO,ISO,ISO,IMP ISO,ISO,ISO,IDA ISO,ISO,ISO,ISO,IMP,IDA,ISO,IMP,IGI,ISO,ISO,IMP IGI,ISO IBA,IMP ISO,ISO,IDA IMP ISO,IMP,IMP,IMP ISS ISO,IDA ISS ISO,IGI ISO,ISS ISO,ISO,IMP,IMP,IMP,IMP,ISO,ISO,IGI,ISO…	Plp1,Snap25,Map2,Syt7,Rufy3,Kcnc1,Nnat,Stxbp1,Ank2,Atp2b2,Scn4b,Cacnb4,Abr,Cntn1,Dnm3,Scamp5,Dnm1,Vsnl1,Pex5l,Ncs1,Nos1,Acsl6,Scn1b,Akap6,Dpysl2,Tcaf1,Isl1,Cacng2,Cadps,Cdk5r2,Ank3,Prkaca,Fez1,Kcna1,Rtn4,Cdk5r1,Dync1h1,Stac2,Thy1,Mlc1,Slc25a4,Stk39,Atp1b1,Lrrc55,Apbb1,Gsk3b,Erbb3,Kif3a,Gabbr1,Map1lc3b,Rasl10b,Myh10,Unc13a,Fgf12,Grin1,Fbxw7,Stx1b,Bicd1,Dpp6,Sfrp4,P2rx7,Sytl2,Sgip1,Clip3,Magi2,Glud…
Enriched_in_OCSGN	TRUE	6.10721e-08	32	2317	20	0.00863185	0.625	GO:0014044	GO:BP	Schwann cell development	19049	5182	GO:0048731	IMP,IMP IBA,IGI,ISS ISO IBA,IMP IGI,IGI,IGI,IMP,IMP,IMP,ISS ISO,IMP,IMP,ISO,IMP ISO,IMP,IMP,IMP,IGI,IMP	Ndrg1,Prx,Ntrk2,Ncmap,Pou3f1,Ntrk3,Pou3f2,Dag1,Fa2h,Adam22,Cntnap1,Myoc,Cdk5,Arhgef10,Sirt2,Slc25a46,Pard3,Lgi4,Itgb4,Mpp5
Enriched_in_OCSGN	TRUE	6.54422e-08	137	1767	40	0.0226372	0.291971	GO:0070507	GO:BP	regulation of microtubule cytoskeleton organization	19049	18981	GO:0048731	ISO,IBA,IMP,ISS ISO IBA,ISO IBA,IBA,ISO IBA,ISO IBA,IBA,ISS ISO,ISS ISO,IMP,ISS ISO,ISS ISO,ISO IBA,ISO,ISS ISO,ISO IBA,ISS ISO,ISS ISO,IGI,ISO,IMP,ISO,ISO,IMP,IGI,ISO,ISS ISO,ISS ISO IBA,ISO,ISO IBA,IDA IBA,ISO,IMP,IMP,ISO,IDA,ISO,IDA	Map2,Stmn3,Dst,Stmn2,Map1b,Stmn4,Map6,Map1a,Mapre2,Eml2,Mapt,Cdk5r1,Dync1h1,Trim36,Gsk3b,Ttbk2,Tppp,Bicd1,Gnai1,Clip3,Cdkn1b,Tubb4a,Bmerb1,Inpp5j,Pde4dip,Pafah1b1,Mid1ip1,Fsd1,Fkbp4,Camsap1,Mapk8,Mapre3,Map6d1,Map9,Slc39a12,Nin,Chmp5,Trim54,Cav1,Hdgfl3
Enriched_in_OCSGN	TRUE	7.11138e-08	1354	2408	253	0.105066	0.186854	GO:0016192	GO:BP	vesicle-mediated transport	19049	5771	GO:0048731	IDA IMP ISO IBA,IDA IMP ISS IBA,IDA IMP ISO IBA,IDA IMP IBA,IBA,IDA IMP ISO IBA,IDA IMP ISO IBA TAS,IMP,IDA IMP,IDA IMP IGI ISO IBA IC,IDA IGI ISO,IDA IMP IBA,IDA IMP IBA,IDA IMP,IDA IMP,IDA IMP ISO IBA,ISS ISO IBA,IGI,IMP,IDA IMP,IDA IMP IGI ISO IBA,ISS ISO,IDA IMP ISO IBA,IBA,ISS ISO,ISS,IDA,IDA IMP IGI ISO IBA,IDA IBA,IDA IMP IBA,IDA,ISO,ISO,IMP,IMP,ISS ISO,ISS ISO,IDA IMP IBA,ISS ISO,IBA,IMP …	Snap25,Syt7,Cplx1,Vamp1,Rab6b,Syt11,Stxbp1,Apba1,Sv2a,Napb,Sh3gl2,Sncb,Amph,Nrxn1,Cacnb4,Slc17a7,Nsf,Abr,Btbd9,Pfn2,Dnm3,Rims4,Nsg1,Kif1b,Scamp5,Scrn1,Cntn2,Dnm1,Rab3c,Pacsin1,Vsnl1,Pex5l,Ncs1,Ndrg4,Adcy1,Chga,Dpysl2,Arhgap44,Gprasp1,Rab3ip,Cacng2,Clstn1,Cadps,Syp,Snph,Cdk5r2,Dlg4,Ank3,Pclo,Prkaca,Mapk8ip3,Brsk1,Usp6nl,Ap3b2,Mlc1,Laptm4b,Mapk8ip1,Rab6a,Kif5a,Cacna1a,Rims3,Apba2,5730455P16Rik,Lgi3…
Enriched_in_OCSGN	TRUE	8.55378e-08	211	2300	61	0.0265217	0.2891	GO:0006813	GO:BP	potassium ion transport	19049	2788	GO:0048731	IDA ISO IBA,ISS ISO IBA,ISO IBA,IMP,ISO,IDA,ISS ISO IBA,IMP,ISO,IBA,IMP ISS ISO,IDA ISO IBA IC,IDA ISO IBA,ISS ISO,IGI ISO,IMP ISO IBA,ISO,ISO IBA,ISO,IMP ISS ISO IBA,IDA IBA,IDA IMP IGI ISO,ISO IBA,ISO,IGI,ISS ISO IBA,ISO,IGI,ISO,IDA,ISS ISO,ISO,ISS ISO IBA,ISO IBA,IMP,IBA,IMP ISO,ISO,ISO,ISS ISO,IMP ISS ISO,IBA,IMP ISS ISO IBA,IDA IBA,ISS ISO IBA,IBA,ISO,IBA,ISO,ISO IBA,ISS ISO IBA,ISO IBA,ISS …	Kcna2,Kcnc1,Atp1a3,Ank2,Slc24a2,Nsf,Kcnab2,Nos1,Akap6,Slc12a7,Ank3,Kcnk1,Kcna1,Hcn2,Stk39,Atp1b1,Lrrc55,Atp1a2,Plcb4,Kcnq3,Kcns1,Dpp6,Kcnj3,Kcnmb2,Cdkn1b,Kcna6,Kif5b,Prnp,Fhl1,Tmem38a,Kcnip1,Rgs7,Kcnb2,Kcnh7,Cacna1d,Slc9a6,Hcn1,Snx27,Kcnt1,Slc1a3,Kcnip4,Wnk3,Kcnd2,Kcnk5,Kcnc2,Kcnk10,Cav1,Kcnh5,Ywhae,Pkd2l1,Kcnj12,Kcnd3,Kcnmb4,Bin1,Crbn,Hcn3,Kcnq4,Amigo1,Akap7,Sumo1,Adora1
Enriched_in_OCSGN	TRUE	1.1232e-07	97	2424	38	0.0156766	0.391753	GO:0099175	GO:BP	regulation of postsynapse organization	19049	22415	GO:0048731	IDA IMP,ISO,IMP IBA,ISO,IMP,IMP,ISO,IMP ISO IBA,ISO,IMP,ISO,IDA IMP,ISS ISO,ISO,IDA IMP,IGI,IMP,ISS ISO,IDA IMP,ISS ISO,ISO,IMP,IGI,IDA IMP,ISO,ISO,ISO,IMP,IMP,EXP IDA,ISO IBA,IMP,ISO,ISO,IMP ISO,IDA,ISO,IBA	Nrxn1,Dnm3,Arhgap44,Zfp804a,Epha4,Cdk5r1,Ntrk3,Dbn1,Pak3,Cux2,Grin1,Epha7,Camk2b,Ppp1r9a,Nrcam,Prnp,Pafah1b1,Sipa1l1,Reln,Tanc2,Stau2,Cdk5,Fyn,Lrfn2,Opa1,Dnm1l,Lrrtm1,Abi2,Nlgn3,Hspa8,Lrfn4,Lrp8,Lrfn1,Wnt5a,Nlgn1,Bhlhb9,Dtnbp1,Arhgap22
Enriched_in_OCSGN	TRUE	1.14696e-07	69	1960	28	0.0142857	0.405797	GO:0007422	GO:BP	peripheral nervous system development	19049	3316	GO:0048731	IMP,IMP,IMP IBA,IMP IGI,ISS ISO IBA,IMP IGI,IMP IGI,IGI,IMP,IGI,IMP,IMP IGI,IMP,IMP,IMP,ISS ISO,IMP,IMP,IMP,IMP,IMP,ISO,IGI IBA,IMP ISO,IMP,IMP,IBA,IMP	Nefh,Ndrg1,Prx,Ntrk2,Ncmap,Isl1,Pou3f1,Ntrk3,Erbb3,Pou3f2,Dag1,Pou4f1,Fa2h,Plxna4,Adam22,Cntnap1,Hapln2,Myoc,Onecut2,Cdk5,Dmd,Arhgef10,Sox10,Sirt2,Slc25a46,Pard3,Bdnf,Lgi4
Enriched_in_OCSGN	TRUE	1.32067e-07	22	24	5	0.208333	0.227273	GO:0031629	GO:BP	synaptic vesicle fusion to presynaptic active zone membrane	19049	8436	GO:0048731	IBA,IDA IMP,IDA IMP,IMP,TAS	Snap25,Syt7,Cplx1,Vamp1,Stxbp1
Enriched_in_OCSGN	TRUE	1.48398e-07	345	2018	78	0.0386521	0.226087	GO:0030900	GO:BP	forebrain development	19049	8081	GO:0048731	IDA,IMP,IMP,IMP,IMP,IMP,IDA IMP,IMP,IGI,IMP,IMP,IMP,IMP,IMP IGI,IMP,IMP,IMP,IMP,IMP,ISO,IEP,IMP,IMP,IMP IGI,IMP,IMP,IMP,IDA IBA,IMP,IMP,IMP,IMP,IMP,IMP,IMP,IDA IMP,IMP,IGI,IMP,IMP,IMP IGI ISO,IMP ISO,IDA IMP ISO,IMP,IMP,IMP,IMP,IMP IGI,IMP IGI,IMP,IMP,ISS,IMP,IMP,IMP,IMP,IMP,IGI,IMP,IMP IGI,IMP,IMP IGI ISO,IMP,IMP,IMP,IGI,IMP IBA,IMP IGI,IDA,IMP,IMP ISS ISO,IMP,IMP,IMP,ISO,IEP,IMP,IMP	Elavl4,Mdga1,Ntrk2,Aldh1a3,Slc7a11,Cntn2,Sema7a,Isl1,Cdk5r2,Mapk8ip3,Kcna1,Chd5,Rtn4,Cdk5r1,Ndel1,Pou3f1,Fabp7,Prox1,Atp1a2,Gsk3b,Cntnap2,Ttbk2,Kif3a,Pou3f2,Nr4a2,Fgf10,Myh10,Epha5,Bcan,Grin1,Kras,Pou4f1,Plxna4,Crtac1,Agtpbp1,Foxg1,Slc1a2,Aplp2,Bmerb1,Id2,Pafah1b1,Lamb1,Reln,Id4,Tnr,Ephb3,Cdk5,Dcx,Fyn,Plcb1,Pcm1,Foxp2,Wnt4,Fbxo45,Tmem108,Gata2,Srgap2,Nin,Socs7,Dlx2,Aldh1a2,Shh,Olig2,Chrnb2,Uba6,G…
Enriched_in_OCSGN	TRUE	1.68611e-07	23	24	5	0.208333	0.217391	GO:0099500	GO:BP	vesicle fusion to plasma membrane	19049	22430	GO:0048731	IBA,IDA IMP,IDA IMP,IMP,TAS	Snap25,Syt7,Cplx1,Vamp1,Stxbp1
Enriched_in_OCSGN	TRUE	2.26548e-07	101	1699	32	0.0188346	0.316832	GO:0048709	GO:BP	oligodendrocyte differentiation	19049	15072	GO:0048731	IMP IBA,IMP,IMP,IMP,IMP,ISS ISO,ISO,IMP,IMP,IMP,IMP,ISO,ISO,IMP,IMP,ISS ISO,ISO,IMP,IMP,ISO,IDA IMP IBA,IMP,IMP ISO,ISO,IGI,IDA IGI IBA,IMP IGI,IMP,IDA,IDA IMP IGI,ISO,IMP	Plp1,Mag,Ntrk2,Cntn2,Cnp,Ptn,Qk,Lingo1,Dusp15,Olig1,Tppp,Enpp2,Dag1,Fa2h,Wasf3,Cntnap1,Aspa,Id2,Id4,Cdk5,Myrf,B4galt6,Zfp365,Hdac11,Dlx2,Shh,Nkx6-2,Sox10,Vtn,Olig2,Sirt2,Nlgn3
Enriched_in_OCSGN	TRUE	2.38396e-07	689	1307	94	0.0719204	0.13643	GO:0051046	GO:BP	regulation of secretion	19049	15603	GO:0048731	ISO,IMP,IMP IBA,IBA,IDA ISO IBA,IMP IBA,IDA ISO,IMP,ISO,IDA IMP,ISO,IGI,IDA IMP,ISS ISO,ISO,ISS ISO,IDA IBA,IDA IMP,ISO,ISO,ISO,IDA IBA,IMP,ISS ISO IBA,ISO,ISO,ISO IBA,IDA IMP,IDA,IDA,ISO,IMP,IDA IMP,ISO IBA,IMP,IDA,ISS ISO,ISO,ISO,ISS ISO IBA,IMP,ISO,IMP,IDA,IGI,ISO,ISO,IDA,IMP,IMP IGI ISO,IDA IMP,IMP ISO,IMP,ISO,ISO,IGI ISO,IBA,EXP IDA ISO,IMP,IMP,ISO,ISO,NAS,ISS ISO,IMP,IGI ISO,ISO,IMP ISO,EXP…	Snap25,Kcna2,Syt7,Cplx1,Syt11,Nnat,Stxbp1,Apba1,Sv2a,Cacnb4,Nsf,Abr,Pfn2,Rims4,Ntrk2,Scamp5,Rab3c,Vsnl1,Pex5l,Ncs1,Nos1,Scg5,Adcy1,Chga,Dpysl2,Isl1,Cadps,Syp,Cdk5r2,Pclo,Rtn4,Stk39,Cacna1a,Rims3,Apba2,Lgi3,Prepl,Apbb1,Erbb3,Crhbp,Atp2a2,Gabbr1,Map1lc3b,Rasl10b,Sncg,Fgf10,Myh10,Epha5,Unc13a,Stx1b,P2rx7,Brsk2,Sytl2,Myo5a,Ppp1r9a,Glud1,Septin4,Grm7,Pfkm,Sox11,Pcp4,Kif5b,Ica1,Adcy5,Cyp51,Pnkd,Rab11fi…
Enriched_in_OCSGN	TRUE	2.40824e-07	10	1148	9	0.00783972	0.9	GO:0019227	GO:BP	neuronal action potential propagation	19049	6510	GO:0048731	IMP,IGI,IMP,IMP,IGI,IMP,IMP,IMP,IMP	Cacnb4,Ntrk2,Scn1a,Scn1b,Ntrk3,Cldn19,Cntnap1,Nrcam,Fkbp1b
Enriched_in_OCSGN	TRUE	2.40824e-07	10	1148	9	0.00783972	0.9	GO:0098870	GO:BP	action potential propagation	19049	22250	GO:0048731	IMP,IGI,IMP,IMP,IGI,IMP,IMP,IMP,IMP	Cacnb4,Ntrk2,Scn1a,Scn1b,Ntrk3,Cldn19,Cntnap1,Nrcam,Fkbp1b
Enriched_in_OCSGN	TRUE	2.46219e-07	79	35	7	0.2	0.0886076	GO:0140029	GO:BP	exocytic process	19049	23033	GO:0048731	IBA,IDA IMP,IDA IMP,IDA IMP,IDA IMP ISO IBA TAS,IDA IMP,IDA IMP IGI IBA	Snap25,Syt7,Cplx1,Vamp1,Stxbp1,Sv2a,Napb
Enriched_in_OCSGN	TRUE	2.5849e-07	106	2474	40	0.0161681	0.377358	GO:0060078	GO:BP	regulation of postsynaptic membrane potential	19049	16961	GO:0048731	IMP,IDA IMP,IMP,IDA,IDA IMP,ISO,IMP IBA,ISS ISO,IMP,ISO,ISO,IMP,IMP,IMP IGI ISO,IGI,ISO,IGI,IMP,IDA IMP,IMP,ISO,IDA IMP,IMP,IMP,IMP,ISS ISO,ISO,IMP ISO,IBA,IMP ISO,ISO,IMP,IDA IMP ISO,ISO,ISO,IMP IGI,IDA ISO,ISO,IMP IBA,ISO	Mapk8ip2,Nrxn1,Slc17a7,Insyn1,Rgs7bp,Ngfr,Tmem25,Dlg4,Sez6,Gsk3b,Dbn1,Celf4,Cux2,Grin1,Stx1b,Ppp1r9a,Rims2,Gabrb3,Reln,Cdk5,Abat,Rgs7,Gria1,Atxn1,Tmem108,Prkcz,Grip2,Nlgn3,Gabrg2,Bdnf,Cx3cl1,Rab3gap1,Nlgn1,Igsf11,Mtmr2,Grik2,Adora1,Ssh1,Shank1,Adrb1
Enriched_in_OCSGN	TRUE	2.58708e-07	406	2300	95	0.0413043	0.23399	GO:0010959	GO:BP	regulation of metal ion transport	19049	5098	GO:0048731	ISO,ISO,IMP IC,IMP,ISS ISO,ISO IBA,IMP,ISS ISO IBA,IMP ISO,ISO IBA,ISO,ISO,IMP,IMP ISS ISO,ISO,ISO,IMP IBA,ISS ISO IBA,IBA,IGI ISO,IMP ISO,ISO,ISO,ISO,ISO,IGI ISS ISO IBA,ISO,IBA,IDA IBA,IDA IMP IGI ISO,IBA,ISO,IMP,ISO,ISO,IMP ISO,ISO,IGI,ISO,IBA,IGI ISO,ISO,IMP,ISO,ISO,IGI,ISS ISO,IGI,IGI ISO,ISO,ISO,IMP ISO IBA,NAS,IMP IBA,ISO,IMP,IMP ISO,ISO,IMP,ISO,ISS ISO,IMP,IMP ISS ISO,ISS ISO,ISS ISO IBA,…	Plp1,Kcnc1,Ank2,Atp2b2,Scn4b,Cacnb4,Cntn1,Kcnab2,Nos1,Scn1b,Akap6,Gnao1,Sptbn4,Ank3,Kcna1,Vdac1,Stac2,Thy1,Hecw1,Stk39,Atp1b1,Lrrc55,Cacna1a,Atp1a2,Plcb4,Fgf12,Grin1,Fxyd6,Kcns1,Dpp6,Homer2,P2rx7,Myo5a,Gjc2,Nol3,Fkbp1a,Kif5b,Prnp,Fhl1,Nkain2,Ahcyl1,Osr1,Jph3,Adcyap1r1,Cdk5,Tmem38a,Kcnip1,Fyn,Ryr2,Rgs7,Tgfb2,Fkbp1b,Plcb1,Jsrp1,Scn2b,Dmd,Cacna1d,Asph,Dysf,Snx27,Saraf,Cacna1b,Kcnip4,Wfs1,Wnk3,Akt3,M…
Enriched_in_OCSGN	TRUE	2.61794e-07	676	1751	114	0.0651057	0.168639	GO:0043270	GO:BP	positive regulation of ion transport	19049	12267	GO:0048731	ISO,IDA,ISO,IMP IBA,ISO,IMP,IMP,ISO,ISO,IMP,IDA,ISO,ISO,ISO,ISO,ISO,ISO,ISO IBA,ISO,ISO,ISS ISO,IMP,ISO,ISO,IDA,IMP IBA,ISS ISO IBA,ISO,IMP ISO,ISO,ISO,ISO,ISO,ISO,ISO,IMP,IDA,ISO,IGI,ISO,ISO,IMP ISO,IDA IMP ISO,IMP,IMP,IGI ISO,ISS ISO,ISO,IMP,IMP,ISO,ISO,IGI,ISO,ISO,IMP,ISO,IDA,ISO,IDA IMP,IMP,IGI ISO,IMP ISO,IDA,ISO,IDA,ISO,ISO,IMP ISO,ISO,IGI,ISO,ISO,ISO,ISS ISO,NAS,ISS ISO,ISS ISO,ISO,ISO,ISO…	Plp1,Rufy3,Kcnc1,Nnat,Stxbp1,Ank2,Atp2b2,Scn4b,Cacnb4,Cntn1,Vsnl1,Pex5l,Nos1,Acsl6,Scn1b,Akap6,Dpysl2,Tcaf1,Isl1,Cacng2,Ank3,Prkaca,Kcna1,Rtn4,Cdk5r1,Stac2,Thy1,Stk39,Atp1b1,Lrrc55,Apbb1,Gsk3b,Erbb3,Kif3a,Gabbr1,Map1lc3b,Rasl10b,Myh10,Fgf12,Grin1,Fbxw7,Dpp6,P2rx7,Sytl2,Clip3,Glud1,Zdhhc2,Gjc2,Slc1a2,Pfkm,Pcp4,Kif5b,Prnp,Fhl1,Ak1,Syt4,Ptpn5,Gpc3,Glul,Reln,Pou4f2,Ahcyl1,Irs2,Zic1,Syt1,Dennd5b,Adcya…
Enriched_in_OCSGN	TRUE	2.73714e-07	44	2301	23	0.00999565	0.522727	GO:0008038	GO:BP	neuron recognition	19049	3524	GO:0048731	IMP,IMP,IMP ISO,IMP,TAS,IMP,IBA,IMP,IMP,IBA,IMP,IMP,IMP,IBA,IBA,IMP IBA,IMP,IMP,IMP,TAS,ISS ISO,ISO,IMP	Cntn2,Epha4,Rtn4,Cdk5r1,Cntnap2,Efnb3,Cntn5,Crtac1,Foxg1,Nrcam,Ndn,Cnr1,Ephb3,Nexn,Nptn,Dscam,Megf8,Bdnf,Sema3a,Wnt5a,Amigo1,Tnfrsf21,Arhgap35
Enriched_in_OCSGN	TRUE	2.91029e-07	23	915	12	0.0131148	0.521739	GO:0008090	GO:BP	retrograde axonal transport	19049	3547	GO:0048731	ISO,IMP,ISO,IGI,IBA,IDA,ISO,IGI,IGI,ISO,ISO,IDA IBA	Nefl,Dst,Kif1b,Map1a,Dync1h1,Ndel1,Kif5a,Agtpbp1,Dlg2,Bsn,Kif5b,Pafah1b1
Enriched_in_OCSGN	TRUE	3.16584e-07	611	1307	86	0.0657995	0.140753	GO:1903530	GO:BP	regulation of secretion by cell	19049	26582	GO:0048731	ISO,IMP,IMP IBA,IBA,IDA ISO IBA,IMP IBA,IDA ISO,IMP,IDA IMP,ISO,IGI,IDA IMP,ISS ISO,ISO,ISS ISO,IDA IBA,IDA IMP,ISO,ISO,ISO,IDA IBA,IMP,ISS ISO IBA,ISO,ISO,ISO IBA,IDA IMP,IDA,IDA,ISO,IDA IMP,ISO IBA,IMP,IDA,ISS ISO,ISO,ISS ISO IBA,IMP,ISO,IDA,IGI,ISO,IDA,IMP,IMP IGI ISO,IDA IMP,IMP ISO,ISO,ISO,IGI ISO,IBA,EXP IDA ISO,IMP,IMP,ISO,ISO,NAS,ISS ISO,IMP,IGI ISO,ISO,EXP IDA IMP ISO IBA TAS,IMP,ISO,ISO…	Snap25,Kcna2,Syt7,Cplx1,Syt11,Nnat,Stxbp1,Apba1,Cacnb4,Nsf,Abr,Pfn2,Rims4,Ntrk2,Scamp5,Rab3c,Vsnl1,Pex5l,Ncs1,Nos1,Scg5,Adcy1,Chga,Dpysl2,Isl1,Cadps,Syp,Cdk5r2,Pclo,Rtn4,Cacna1a,Rims3,Apba2,Lgi3,Prepl,Apbb1,Crhbp,Atp2a2,Gabbr1,Rasl10b,Sncg,Myh10,Epha5,Unc13a,Stx1b,P2rx7,Brsk2,Myo5a,Ppp1r9a,Glud1,Septin4,Grm7,Pfkm,Sox11,Pcp4,Kif5b,Ica1,Adcy5,Cyp51,Pnkd,Rab11fip5,Syt4,Asic1,Trim9,Grm8,Rims2,Glul,Ir…
Enriched_in_OCSGN	TRUE	3.19681e-07	1653	2222	276	0.124212	0.166969	GO:0071705	GO:BP	nitrogen compound transport	19049	19768	GO:0048731	IMP,IMP,IMP IBA,IDA IMP,IBA,IDA,IDA ISO IBA,IMP IBA,ISO IBA,IPI IMP IGI,ISO,IBA,IDA,IMP ISS ISO IBA,IMP,IDA IMP IGI,ISO IBA,ISO,ISO IBA,IPI,IDA IMP ISS ISO,IDA IMP,IBA,IBA,IBA,IDA IMP,ISO IBA,ISO,IBA,IDA ISO,IDA,IMP ISO,ISO,IGI,ISS ISO IBA,IDA ISO IBA,ISS ISO IBA,ISO,ISO IBA,ISO,IDA IMP IBA,ISO,IMP,ISO,IMP ISO IBA,IDA IMP,IDA,IMP,IBA,ISS ISO,IDA,IMP,IDA ISO IBA,IMP ISO,ISO,IBA,TAS,IDA IBA,ISO,IDA…	Snap25,Kcna2,Syt7,Cplx1,Rab6b,Rufy3,Syt11,Nnat,Stxbp1,Apba1,Sv2a,Napb,Ywhag,Kif5c,Cacnb4,Slc17a7,Nsf,Cpeb1,Dnm3,Ntrk2,Nsg1,Slc7a11,Scamp5,Dnm1,Rab3c,Vsnl1,Pex5l,Slc47a1,Slc7a14,Nos1,Scg5,Slc6a13,Ppp2r2b,Map1a,Gdap1,Slc6a15,Chga,Dpysl2,Tcaf1,Isl1,Arhgap44,Slc22a2,Ngfr,Rab3ip,Cacng2,Clstn1,Slc12a7,Cadps,Sgsm1,Ank3,Pclo,Prkaca,Slc38a1,Mapk8ip3,Mapt,Usp6nl,Ap3b2,Gpm6b,Rtn4,Cdk5r1,Ndel1,Mlc1,Slc25a4,R…
Enriched_in_OCSGN	TRUE	3.41569e-07	190	1135	37	0.0325991	0.194737	GO:0008361	GO:BP	regulation of cell size	19049	3620	GO:0048731	IMP ISO,IDA,IMP,ISS ISO,IBA,ISO,IDA ISO,IDA ISS ISO IBA,ISO IBA,ISS ISO,IBA,IMP ISS ISO,IGI,IDA,ISS ISO,ISO,ISO,IGI,IGI ISO,ISO IBA,IGI,IMP IBA,ISO,IDA,IDA IMP ISO,ISO,IMP,ISO,IMP,IMP,ISO,IDA IMP,IMP,IGI,ISO,IDA ISO,ISO IBA	Map2,Rufy3,Atp2b2,Mag,Sema3e,Map1b,Aqp4,Sema7a,Slc12a7,Mapt,Sema4c,Rtn4,Cdk5r1,Olfm1,Shtn1,Ndel1,Rgma,Ntrk3,Gsk3b,Dbn1,Limk1,Islr2,Rap1gap2,Epha7,P2rx7,Deptor,Plxna4,Gdi1,Bmpr2,Ttl,Pafah1b1,Tnr,Pou4f2,Cdk5,Dcx,Dscam,Sema6c
Enriched_in_OCSGN	TRUE	4.64791e-07	60	2467	28	0.0113498	0.466667	GO:0097479	GO:BP	synaptic vesicle localization	19049	21967	GO:0048731	ISO,IBA,IDA,IGI IBA,IGI IBA,ISO,IDA IMP,IMP IBA,IBA,IDA IMP,IMP,IDA,IBA,TAS,IDA IMP,IBA,IMP,IMP,IMP,IMP,IBA,NAS,IDA ISO,IMP,ISS ISO,ISO,IMP IBA,ISS ISO	Map2,Kif5c,Nrxn1,Dnm3,Dnm1,Dpysl2,Pclo,Ap3b2,Kif5a,Syn2,Syn1,Magi2,Kif5b,Syt4,Ap1s2,Cdk5,Lin7a,Ap3m2,Ap3s2,Nlgn3,Borcs5,Rab3gap1,Nlgn1,Pcdh17,Syndig1,Cnih2,Dtnbp1,Tmem230
Enriched_in_OCSGN	TRUE	4.77312e-07	148	885	28	0.0316384	0.189189	GO:0006865	GO:BP	amino acid transport	19049	2831	GO:0048731	ISO,IMP IGI,ISO,IMP,IDA IMP IGI,IPI,IMP,ISO,IBA,ISO,IDA ISO IBA,ISO,ISO,IDA ISO IBA,IMP,IMP,ISO,ISO,ISS ISO IBA,IMP ISO IBA,IDA ISO IBA,IMP,IDA ISO IBA,ISO,IDA IMP ISS ISO,ISS ISO IBA,ISS ISO IBA,IMP	Stxbp1,Apba1,Sv2a,Cacnb4,Slc17a7,Ntrk2,Slc7a11,Slc47a1,Slc7a14,Slc6a13,Slc6a15,Dpysl2,Slc22a2,Slc38a1,Cacna1a,Gfap,Slc13a3,Gabbr1,Slc6a17,Slc7a2,Slc36a1,P2rx7,Slc38a2,Grm7,Slc1a2,Slc25a22,Slc25a12,Syt4
Enriched_in_OCSGN	TRUE	4.84855e-07	2387	1846	320	0.173348	0.134059	GO:0050793	GO:BP	regulation of developmental process	19049	15390	GO:0048731	IMP,IMP ISO,IDA IMP ISS ISO IBA,ISO,IMP IBA,ISS ISO,IMP,IDA IGI,IMP,IMP ISS ISO,ISO,IMP IBA,ISO,IDA ISS ISO,ISO,ISS ISO,IMP,IDA ISS ISO,IMP,IMP IGI,ISO IBA,IDA ISS ISO IBA,ISO,IDA,IDA IBA,ISO IBA,IDA,ISO,ISO,IMP,IMP IGI ISO,IMP IBA,IMP ISO,IMP ISO,IDA IMP IGI IBA,IMP ISO,ISO,ISO,ISO,ISO,IMP,ISO,IMP,IGI,ISS ISO,IMP ISS ISO,IBA,ISO,ISS ISO,IMP ISS ISO,IMP IGI,IDA ISS,IMP ISS ISO IBA,ISS ISO,ISO,IDA…	Nefl,Map2,Rufy3,Elavl4,Bend6,Ywhag,Ntng1,Nrxn1,Abr,Mag,Mdga1,Sema3e,Dnm3,Ntrk2,Map1b,Ncmap,Tlcd3b,Adgrl1,Shox2,Cntn2,Pacsin1,Sema7a,Ddah1,Nos1,Fndc5,Map6,Rbfox2,Akap6,Dpysl2,Sptbn4,Isl1,Arhgap44,Ppargc1a,Ngfr,Clstn1,Epha4,Rgs6,Dlg4,Prkaca,Fez1,Rbfox1,Mapk8ip3,Chd5,Brsk1,Mapt,Ptn,Sema4c,Qk,Gpm6b,Rtn4,Cdk5r1,Olfm1,Thy1,Shtn1,Ndel1,Lrrn1,Rgma,Kndc1,Slc25a4,Hecw1,Sostdc1,Ptprf,Nap1l2,Sez6,Epb41l3,Cac…
Enriched_in_OCSGN	TRUE	6.00296e-07	183	317	19	0.0599369	0.103825	GO:0099111	GO:BP	microtubule-based transport	19049	22375	GO:0048731	ISO,ISO,ISO,ISS ISO IBA,ISS ISO IBA,IMP,IMP,IMP,IDA IMP ISO,IMP,ISO,IGI,ISO,IMP ISO,IMP,IMP IGI,IMP IBA,IBA,IDA IGI IBA	Nefh,Nefl,Map2,Dync1i1,Kif5c,Uchl1,Dst,Map1b,Kif1b,Aqp4,Map6,Map1a,Fez1,Mapk8ip3,Kif3c,Mapt,Ap3b2,Dync1h1,Ndel1
Enriched_in_OCSGN	TRUE	6.13822e-07	53	793	16	0.0201765	0.301887	GO:1903539	GO:BP	protein localization to postsynaptic membrane	19049	26591	GO:0048731	IMP,IDA IMP,IDA IMP,IDA IMP IBA,IDA IMP IBA,IDA IMP,IDA IMP ISO IBA,ISO,IDA IMP,IMP,ISO IBA,ISO,ISS ISO,IDA IMP,IDA IMP,IMP	Snap25,Cplx1,Nsg1,Arhgap44,Cacng2,Clstn1,Dlg4,Gsk3b,Dag1,Grin1,Stx1b,Magi2,Zdhhc2,Lgi1,Dlg2,Adam22
Enriched_in_OCSGN	TRUE	6.38971e-07	208	422	23	0.0545024	0.110577	GO:0017157	GO:BP	regulation of exocytosis	19049	5924	GO:0048731	IMP IBA,IBA,IDA ISO,IMP,IDA IMP,ISO,IGI,IDA IMP,ISS ISO,ISS ISO,IDA IBA,IDA,ISO,IMP,ISO IBA,IDA IMP,IDA,IDA,IDA,ISO IBA,IMP,IDA,ISS ISO	Syt7,Syt11,Stxbp1,Apba1,Cacnb4,Nsf,Abr,Pfn2,Rims4,Scamp5,Rab3c,Vsnl1,Ncs1,Adcy1,Cadps,Syp,Cdk5r2,Pclo,Cacna1a,Rims3,Apba2,Lgi3,Prepl
Enriched_in_OCSGN	TRUE	6.44206e-07	826	1518	118	0.0777339	0.142857	GO:0060341	GO:BP	regulation of cellular localization	19049	17186	GO:0048731	ISO,IMP ISO,IDA,IMP,ISO,IDA,IMP IC,IDA,ISO,IMP,IMP,IDA,ISS ISO,IMP,IMP,ISO,ISO IBA,IDA IMP,ISO,ISO,ISO,ISS ISO,IMP,ISO,IMP ISO,ISO,IDA,ISO,IDA,ISS ISO,IMP IBA,ISS ISO IBA,ISO,ISO,IMP ISO,ISO,IMP ISO,ISS ISO IBA,ISO,IDA,ISS,IDA,IDA IMP,ISO,ISO,ISO,ISO,IDA,ISO IBA,ISO,ISO,ISO,ISO,ISO,IDA,IMP ISO,ISS ISO,IMP ISO,IDA,IDA ISO,ISS ISO,ISO,ISS ISO,IDA IMP,ISO,ISO,IMP ISO,ISO,IMP IGI ISO,ISS ISO,ISO,ISO,…	Nefh,Map2,Rufy3,Syt11,Stxbp1,Lypd1,Ank2,Nrxn1,Cacnb4,Slc7a11,Map1b,Vsnl1,Kcnab2,Ndrg4,Map1a,Akap6,Tcaf1,Arhgap44,Ngfr,Cacng2,Dlg4,Ank3,Prkaca,Fez1,Mapt,Ptn,Gpm6b,Rtn4,Cdk5r1,Dync1h1,Stac2,Thy1,Ndel1,Mlc1,Gsk3b,Dbn1,Ttbk2,Uhmk1,Kif3a,Reep1,Cabp1,Epha5,Dag1,Sptbn1,Gnl3l,Grin1,Fbxw7,Dnajc27,Svip,Bicd1,Camk2g,Dpp6,Camk2b,P2rx7,Maged1,Brsk2,Gnai1,Myo5a,Clip3,Magi2,Gdi1,Dnaja1,Zdhhc2,Iqsec1,Ttl,Nol3,Fk…
Enriched_in_OCSGN	TRUE	6.70166e-07	92	2474	36	0.0145513	0.391304	GO:0099565	GO:BP	chemical synaptic transmission, postsynaptic	19049	22475	GO:0048731	IMP,IDA IMP,IMP,IDA,ISO,IMP IBA,ISS ISO,IMP,ISO,ISO,IMP,IMP,IMP IGI ISO,IGI,ISO,IGI,IMP,IDA IMP,IMP,ISO,IMP,IMP,ISS ISO,ISO,IMP ISO,IMP ISO,ISO,IMP,IDA IMP ISO,ISO,ISO,IMP IGI,IDA ISO,ISO,IMP IBA,ISO	Mapk8ip2,Nrxn1,Slc17a7,Insyn1,Ngfr,Tmem25,Dlg4,Sez6,Gsk3b,Dbn1,Celf4,Cux2,Grin1,Stx1b,Ppp1r9a,Rims2,Gabrb3,Reln,Cdk5,Abat,Atxn1,Tmem108,Prkcz,Grip2,Nlgn3,Bdnf,Cx3cl1,Rab3gap1,Nlgn1,Igsf11,Mtmr2,Grik2,Adora1,Ssh1,Shank1,Adrb1
Enriched_in_OCSGN	TRUE	8.41211e-07	81	1767	28	0.0158461	0.345679	GO:0031110	GO:BP	regulation of microtubule polymerization or depolymerization	19049	8195	GO:0048731	ISO,IBA,IMP,ISS ISO IBA,ISO IBA,IBA,ISO IBA,IBA,ISS ISO,ISS ISO,ISO,ISS ISO,IGI,ISO,IMP,ISO,ISO,IGI,ISS ISO,ISS ISO IBA,ISO,ISO IBA,IDA,IMP,IMP,IDA,ISO,IDA	Map2,Stmn3,Dst,Stmn2,Map1b,Stmn4,Map1a,Mapre2,Eml2,Mapt,Ttbk2,Clip3,Cdkn1b,Tubb4a,Bmerb1,Inpp5j,Pde4dip,Mid1ip1,Fkbp4,Camsap1,Mapk8,Mapre3,Map6d1,Slc39a12,Nin,Trim54,Cav1,Hdgfl3
Enriched_in_OCSGN	TRUE	8.46651e-07	58	423	13	0.0307329	0.224138	GO:0031102	GO:BP	neuron projection regeneration	19049	8188	GO:0048731	ISO,IMP,IGI,IMP ISO,ISS ISO,ISS ISO,ISO,IMP ISO,ISO,ISO,IMP,IMP,IGI	Nefh,Nefl,Mag,Epha4,Mapk8ip3,Ptn,Rtn4,Thy1,Ndel1,Rgma,Ptprf,Gfap,Ntrk3
Enriched_in_OCSGN	TRUE	9.21675e-07	90	2174	33	0.0151794	0.366667	GO:0050772	GO:BP	positive regulation of axonogenesis	19049	15375	GO:0048731	IMP,IDA,ISS ISO,ISO,IMP,IDA ISS ISO IBA,ISO IBA,ISS ISO,ISS ISO,ISO,IGI,IGI,ISO IBA,IGI,IMP IBA,IBA,ISS ISO,ISO,IMP,ISO,IMP,ISO,IDA ISO,IDA,IDA,IGI,IMP,IDA,ISO,IDA IMP ISO IBA,IBA,ISS ISO,IDA ISO	Nefl,Rufy3,Ntrk2,Map1b,Shox2,Sema7a,Map6,Mapt,Shtn1,Ndel1,Ntrk3,Gsk3b,Dbn1,Limk1,Islr2,Plxna4,Slitrk1,Gdi1,Bmpr2,Pafah1b1,Pou4f2,Dcx,Dscam,Cdh4,Crabp2,Nin,Megf8,Wnt3,Atp5g1,Bdnf,Plxnb3,Amigo1,Ntn1
Enriched_in_OCSGN	TRUE	9.31388e-07	2012	1843	276	0.149756	0.137177	GO:0071702	GO:BP	organic substance transport	19049	19765	GO:0048731	IMP,IMP,IDA IMP IBA,IDA IMP,IBA,IDA,IDA ISO IBA,IMP IBA,ISO IBA,IPI IMP IGI,ISO,IBA,IDA,IMP ISS ISO IBA,IMP,IDA IMP IGI,ISO IBA,ISO,ISO IBA,IPI,IDA IMP ISS ISO,IDA IMP,IBA,ISO,IBA,IBA,IBA,IDA IMP,ISO IBA,ISO IBA,IBA,IDA ISO,ISO,IDA,IMP ISO,ISO,IGI,ISS ISO IBA,IDA ISO IBA,ISS ISO IBA,ISO,ISO IBA,ISO,IDA IMP IBA,ISO IBA,IMP,ISO,IMP ISO IBA,IDA IMP,IMP,IBA,ISS ISO,IDA,IMP,IDA ISO IBA,IMP ISO,IMP ISO…	Snap25,Kcna2,Syt7,Cplx1,Rab6b,Rufy3,Syt11,Nnat,Stxbp1,Apba1,Sv2a,Napb,Ywhag,Kif5c,Cacnb4,Slc17a7,Nsf,Cpeb1,Dnm3,Ntrk2,Nsg1,Slc7a11,Scamp5,Aqp4,Dnm1,Slco5a1,Rab3c,Vsnl1,Pex5l,Slc47a1,Slc7a14,Nos1,Acsl6,Scg5,Slc6a13,Ppp2r2b,Map1a,Gdap1,Slc6a15,Chga,Dpysl2,Tcaf1,Isl1,Arhgap44,Slc22a2,Ngfr,Rab3ip,Cacng2,Clstn1,Cadps,Sgsm1,Ank3,Pclo,Prkaca,Slc38a1,Slc26a7,Mapk8ip3,Mapt,Pea15a,Pitpna,Usp6nl,Ap3b2,Gpm6b…
Enriched_in_OCSGN	TRUE	9.88069e-07	121	1928	37	0.0191909	0.305785	GO:0050773	GO:BP	regulation of dendrite development	19049	15376	GO:0048731	ISO,ISO,ISO IBA,ISO,IMP,IDA,IBA,ISO,IMP,ISO,IMP ISO IBA,ISO,IMP,IMP,ISS ISO,ISS ISO,IMP,ISO,IDA IMP,ISO,ISO IBA,IMP,ISS ISO,ISS ISO,ISO,ISS ISO IBA,ISO,IMP,ISO,ISO,IMP,IMP,IMP IGI,IMP,IDA,IMP,IBA	Elavl4,Ntrk2,Pacsin1,Epha4,Ptn,Kndc1,Hecw1,Ptprf,Sez6,Gsk3b,Dbn1,Pak3,Cux2,Grin1,Nsmf,Camk2b,Pafah1b1,Sipa1l1,Reln,Stau2,Lzts1,Mark1,Tnik,Rap2a,Fbxo31,D130043K22Rik,Opa1,Adgrb3,Bmp7,Dnm1l,Sarm1,Chrnb2,Lrp8,Mfsd2a,Ywhah,Vamp7,Hecw2
Enriched_in_OCSGN	TRUE	1.02473e-06	12	966	9	0.00931677	0.75	GO:0045161	GO:BP	neuronal ion channel clustering	19049	13212	GO:0048731	IMP,IMP,IMP,IMP,ISO,IMP,ISO,IMP ISS ISO,IMP	Gldn,Cntn2,Sptbn4,Nfasc,Ank3,Cntnap2,Dlg2,Nrcam,Myoc
Enriched_in_OCSGN	TRUE	1.16486e-06	23	1032	12	0.0116279	0.521739	GO:0048791	GO:BP	calcium ion-regulated exocytosis of neurotransmitter	19049	15147	GO:0048731	ISO,IMP,IMP,IDA IMP IGI,IMP,IBA,IMP,IGI IBA,IMP,EXP IDA IMP,IGI IBA,IDA IMP IBA	Snap25,Syt7,Stxbp1,Cadps,Cacna1a,Rims3,Atp2a2,Unc13a,Stx1b,Syt4,Rims2,Syt1
Enriched_in_OCSGN	TRUE	1.2199e-06	180	2256	52	0.0230496	0.288889	GO:0071805	GO:BP	potassium ion transmembrane transport	19049	19819	GO:0048731	IDA ISO IBA,ISS ISO IBA,ISO IBA,IMP,ISO,ISS ISO IBA,ISO,IBA,IMP,IDA ISO IBA,IDA ISO IBA,ISS ISO,IGI ISO,IMP ISO IBA,ISO,ISO IBA,IMP ISS ISO IBA,IDA IBA,IDA IMP IGI ISO,ISO IBA,ISS ISO IBA,IGI,ISO,IDA,ISS ISO,ISO,ISS ISO IBA,IBA,IMP,IBA,IMP ISO,ISO,ISS ISO,IMP ISS ISO,IBA,IMP ISS ISO IBA,IDA IBA,ISS ISO IBA,IBA,ISO,IBA,ISO,ISO IBA,IBA,ISO IBA,IMP,IMP,IDA ISO,IBA,IDA ISO,ISO,ISS ISO	Kcna2,Kcnc1,Atp1a3,Ank2,Slc24a2,Kcnab2,Akap6,Slc12a7,Ank3,Kcnk1,Kcna1,Hcn2,Stk39,Atp1b1,Lrrc55,Atp1a2,Kcnq3,Kcns1,Dpp6,Kcnj3,Kcna6,Prnp,Fhl1,Tmem38a,Kcnip1,Rgs7,Kcnb2,Kcnh7,Cacna1d,Slc9a6,Hcn1,Snx27,Slc1a3,Kcnip4,Wnk3,Kcnd2,Kcnk5,Kcnc2,Kcnk10,Cav1,Kcnh5,Ywhae,Pkd2l1,Kcnj12,Kcnd3,Bin1,Crbn,Hcn3,Kcnq4,Amigo1,Akap7,Sumo1
Enriched_in_OCSGN	TRUE	1.43705e-06	27	134	7	0.0522388	0.259259	GO:1903421	GO:BP	regulation of synaptic vesicle recycling	19049	26480	GO:0048731	IDA IMP,ISO,ISO,IMP,ISO,ISO,ISO	Syt7,Syt11,Slc17a7,Btbd9,Dnm3,Scamp5,Dnm1
Enriched_in_OCSGN	TRUE	1.61053e-06	24	35	5	0.142857	0.208333	GO:0016082	GO:BP	synaptic vesicle priming	19049	5708	GO:0048731	IBA,IDA IMP,IDA IMP ISO,IDA IMP,IDA IMP IGI IBA	Snap25,Vamp1,Stxbp1,Sv2a,Napb
Enriched_in_OCSGN	TRUE	1.82022e-06	40	2317	21	0.00906344	0.525	GO:0014037	GO:BP	Schwann cell differentiation	19049	5175	GO:0048731	IMP,IMP IBA,IGI,ISS ISO IBA,IMP IGI,IGI,IMP,IGI,IMP,IMP,IMP,ISS ISO,IMP,IMP,ISO,IMP ISO,IMP,IMP,IMP,IGI,IMP	Ndrg1,Prx,Ntrk2,Ncmap,Pou3f1,Ntrk3,Erbb3,Pou3f2,Dag1,Fa2h,Adam22,Cntnap1,Myoc,Cdk5,Arhgef10,Sirt2,Slc25a46,Pard3,Lgi4,Itgb4,Mpp5
Enriched_in_OCSGN	TRUE	1.87472e-06	211	2481	61	0.0245869	0.2891	GO:0045664	GO:BP	regulation of neuron differentiation	19049	13456	GO:0048731	IMP IBA,ISS ISO,ISO,ISO,IGI,ISO,IGI,ISO,ISO,ISO,ISO,ISO,IMP,IMP,IMP,IMP,IGI ISO,ISO,IMP IGI,ISO,IDA IMP ISO,ISS ISO,IMP,ISO IBA,IMP,IMP,IMP,IGI,IMP ISO,IDA,IDA IBA,ISO,ISO,IMP,IMP,IDA IBA,IMP ISO,ISO,IDA IMP ISO,IMP,IMP ISO,IDA,ISO,IMP IGI,ISO,IMP,IMP,IMP IBA,IDA IBA,ISS ISO,IDA,ISO,IGI,IMP IGI,ISS ISO,IBA,IDA,IMP,IC,IDA IMP,ISS ISO IBA	Bend6,Ywhag,Mag,Map1b,Cntn2,Dpysl2,Isl1,Ngfr,Rgs6,Fez1,Mapk8ip3,Rtn4,Nap1l2,Gpr37l1,Prox1,Apbb1,Gsk3b,Mmd2,Foxg1,Rap1gap,Sox11,Pcp4,Id2,Nrep,Mosmo,Id4,Pou4f2,Hey2,Spag9,Zfp536,Brinp1,Mapk8,Dmd,Gprc5b,Impact,Brinp3,Gata2,Opa1,Bmp7,Dlx2,Shh,Olig2,Grip2,Six1,Cav1,Rnf112,Ncoa1,Casz1,Bdnf,Bin1,Nlgn1,Rarb,Pbx1,Eya1,Cntn4,Zfhx2,Ednrb,Mib1,Csnk1d,Nkx2-2,Zc4h2
Enriched_in_OCSGN	TRUE	1.92713e-06	877	1758	136	0.0773606	0.155074	GO:0032880	GO:BP	regulation of protein localization	19049	9123	GO:0048731	IMP,IMP ISO,IMP,IDA,IMP,IMP IBA,IDA,IDA,ISO,IMP,IDA IMP,ISS ISO,ISO,IMP,IBA,ISO IBA,ISO,IDA IMP,ISO,ISO,ISO,ISS ISO,IMP,ISO,ISO,IDA,ISO,IDA,IMP IBA,ISO,ISO,IMP,IMP ISO,IMP ISO,IMP ISO,ISS ISO IBA,ISO,IGI,IDA,ISS,ISO,IDA,IDA IMP,ISO,ISO,ISO,ISO,IDA,ISO IBA,ISO,ISO,ISO,ISO,IDA,IDA,IMP ISO,ISS ISO,ISS ISO,ISO,IDA,ISO,ISS ISO,IGI ISO,ISS ISO,ISS ISO,IDA IMP,IMP,ISO,ISO,ISO,IMP IGI ISO,ISS ISO,IMP,ISO…	Snap25,Map2,Syt7,Rufy3,Syt11,Nnat,Lypd1,Nrxn1,Cacnb4,Slc7a11,Vsnl1,Kcnab2,Nos1,Map1a,Chga,Tcaf1,Isl1,Arhgap44,Ngfr,Cacng2,Dlg4,Ank3,Prkaca,Mapt,Ptn,Gpm6b,Rtn4,Cdk5r1,Stac2,Ndel1,Apbb1,Mycbp2,Gsk3b,Dbn1,Ttbk2,Uhmk1,Kif3a,Six4,Clstn3,Cabp1,Myh10,Epha5,Dag1,Sptbn1,Gnl3l,Fbxw7,Mmd2,Dnajc27,Svip,Bicd1,Camk2g,Dpp6,Camk2b,P2rx7,Maged1,Brsk2,Gnai1,Atcay,Myo5a,Clip3,Magi2,Gdi1,Glud1,Dnaja1,Zdhhc2,Iqsec1,P…
Enriched_in_OCSGN	TRUE	2.10553e-06	52	1681	21	0.0124926	0.403846	GO:0099637	GO:BP	neurotransmitter receptor transport	19049	22509	GO:0048731	IMP,IDA IMP,IBA,ISO IBA,IDA IMP ISS ISO,IBA,IDA IMP IBA,IMP IBA,IDA IMP,IDA IMP IBA,ISO IBA,IDA IMP,IBA,IDA IMP ISO,IBA,IDA IMP,IDA IMP,IBA,IDA IMP IBA,IDA IMP IBA,ISO	Snap25,Cplx1,Kif5c,Dnm3,Nsg1,Dnm1,Arhgap44,Cacng2,Clstn1,Kif5a,Stx1b,Iqsec1,Kif5b,Ap2m1,Cacng5,Efnb2,Atad1,Cacng4,Grip1,Grip2,Sirt2
Enriched_in_OCSGN	TRUE	2.31224e-06	226	2196	59	0.026867	0.261062	GO:0021537	GO:BP	telencephalon development	19049	7113	GO:0048731	IMP,IMP,IMP,IMP,IMP,IDA IMP,IGI,IMP,IMP,IMP IGI,IMP,IMP,IMP,ISO,IMP,IGI,IMP,IDA IBA,IMP,IMP,IMP,IMP,IMP,IDA,IMP,IMP,IMP,IMP IGI ISO,IMP ISO,IDA IMP ISO,IMP,IMP,IMP,IMP,IMP IGI,IMP,ISS,IMP,IMP,IMP,IGI,IMP,IMP IGI,IMP ISO,IMP,IMP,IMP IGI,IDA,IMP,ISS ISO,IMP,IMP,IMP,IEP,IMP,IMP IGI,IMP,IMP,IMP	Mdga1,Ntrk2,Aldh1a3,Slc7a11,Cntn2,Sema7a,Cdk5r2,Kcna1,Rtn4,Cdk5r1,Ndel1,Prox1,Atp1a2,Gsk3b,Kif3a,Pou3f2,Myh10,Epha5,Bcan,Grin1,Plxna4,Crtac1,Agtpbp1,Foxg1,Slc1a2,Bmerb1,Id2,Pafah1b1,Lamb1,Reln,Id4,Tnr,Ephb3,Cdk5,Dcx,Plcb1,Foxp2,Fbxo45,Tmem108,Srgap2,Nin,Socs7,Dlx2,Shh,Uba6,Cep120,Lrp8,Mfsd2a,Ywhae,Sema3a,Slitrk5,Rfx4,Nrg3,Ogdh,Wnt5a,Rnf7,Rarb,Bbs2,Drd1
Enriched_in_OCSGN	TRUE	2.62385e-06	2459	2453	413	0.168365	0.167954	GO:0022607	GO:BP	cellular component assembly	19049	7634	GO:0048731	IGI ISO,IGI ISO,ISO IBA,ISO,IMP,IDA IMP IBA,ISS ISO,ISO,IDA IMP ISO,ISO,IDA IMP,IDA IMP IGI IBA,ISO,IBA,IDA IMP IGI ISO,IBA,ISS ISO IBA,ISO,IMP,IMP,ISO,ISS ISO,IMP ISO IBA,IMP,ISO IBA,IDA,IDA IMP,IBA,ISS ISO,IBA,ISO,IMP,ISS ISO,ISS ISO IBA,IDA,IBA,IMP,IMP,ISO,ISS ISO,ISO,ISO,IGI IBA,IDA IMP IGI,IBA,IBA,ISS ISO,ISS ISO,ISO IBA,ISO,ISS ISO,IMP,ISS ISO,ISS ISO,ISS ISO,ISS ISO,IBA,ISO,IMP ISS ISO,IMP…	Nefh,Nefl,Snap25,Map2,Syt7,Vamp1,Kcnc1,Syt11,Stxbp1,Slc24a2,Sv2a,Napb,Sh3gl2,Ntng1,Nrxn1,Dst,Trim37,Dlgap1,Ugt8a,Cpeb1,Mdga1,Stmn2,Pfn2,Prx,Dnm3,Ntrk2,Arhgef9,Nsg1,Aldh1a3,Ablim2,Map1b,Lhfpl4,Aqp4,Ncmap,Adgrl1,Dnm1,Lgi2,Nfasc,Isl1,Arhgap44,Rap1gds1,Rab3ip,Clstn1,Cadps,Mapre2,Tmod2,Dlg4,Ank3,Pclo,Prkaca,Eml2,Clgn,Fez1,Mapt,Gpm6b,Rtn4,Dynll2,Nacc2,Dync1h1,Thy1,Shtn1,Ndel1,Lrrn1,Ttyh1,Nap1l2,Pacs2,E…
Enriched_in_OCSGN	TRUE	2.75707e-06	11	445	7	0.0157303	0.636364	GO:0099612	GO:BP	protein localization to axon	19049	22496	GO:0048731	IMP,IMP,IDA IMP IGI,IMP,IMP ISS ISO,IMP,IMP	Ugt8a,Mal,Cntn2,Nfasc,Ank3,Epb41l3,Cntnap2
Enriched_in_OCSGN	TRUE	3.15717e-06	91	24	6	0.25	0.0659341	GO:0006906	GO:BP	vesicle fusion	19049	2866	GO:0048731	ISO IBA,IDA IMP,IDA IMP,IDA IMP IBA,IBA,ISO TAS	Snap25,Syt7,Cplx1,Vamp1,Syt11,Stxbp1
Enriched_in_OCSGN	TRUE	3.2012e-06	156	1743	40	0.0229489	0.25641	GO:0030902	GO:BP	hindbrain development	19049	8083	GO:0048731	IMP,IGI,IMP,IMP IBA,IMP,IGI,IGI,IMP,IMP,IMP IGI,IMP,IGI,IMP,IMP,IMP,IMP,IMP,IMP,IMP,IMP,IMP,IMP,IMP IGI,IMP,IMP,IMP,IMP,IMP,IMP,IMP,IMP,IMP,IMP,IMP,IGI,IMP,IDA IMP IGI,IMP,ISS,IGI	Atp2b2,Nrxn1,Cntn1,Cend1,Rbfox2,Sez6l2,Cdk5r2,Sema4c,Trnp1,Cdk5r1,Kndc1,Sez6,Faim2,Cacna1a,Gpr37l1,Prox1,Ttbk2,Ctnna2,Myh10,Grin1,Pou4f1,Psap,Agtpbp1,Sptbn2,Smad9,Gabrb3,Cdk5,Mafb,Foxp2,Rora,Gata2,Gas1,Zfp365,Socs7,Bmp7,Aldh1a2,Shh,Slc25a46,Myo16,Gli1
Enriched_in_OCSGN	TRUE	3.83656e-06	897	2443	177	0.0724519	0.197324	GO:0044087	GO:BP	regulation of cellular component biogenesis	19049	12683	GO:0048731	ISO,ISO,ISO,IDA IMP IGI IBA,IDA IMP IGI,ISS ISO IBA,ISO,ISS ISO,IMP ISO IBA,ISO,IDA,IDA IMP,ISO,IMP,IDA,IDA,ISO,ISS ISO,ISO,IGI IBA,ISO,ISS ISO,ISS ISO,ISS ISO,ISS ISO,ISS ISO,IMP ISO,IMP,IDA,IDA ISO,IDA,ISO,ISO,ISO IBA,IMP,IGI ISO IBA,ISS ISO,ISO,IGI,IDA IMP IGI IBA,ISO IBA,IMP,IDA ISO,ISS ISO IBA,ISS ISO,ISO,ISO TAS,ISO,ISO,IMP,IGI,ISO IBA,IDA,IDA,IDA,ISO,IDA,ISS ISO,ISO,IGI,IBA,ISO,ISO,ISO,ISO…	Map2,Syt11,Stxbp1,Napb,Nrxn1,Trim37,Mdga1,Stmn2,Pfn2,Dnm3,Ntrk2,Arhgef9,Map1b,Lhfpl4,Adgrl1,Chga,Isl1,Arhgap44,Rab3ip,Clstn1,Prkaca,Eml2,Fez1,Mapt,Gpm6b,Dync1h1,Thy1,Ndel1,Lrrn1,Ntrk3,Adgrl3,Cldn19,Gsk3b,Dbn1,Ttbk2,Limk1,Pak3,Map4,Six4,Clstn3,Kank4,Cux2,Adgrb1,Tppp,Ctnna2,Enpp2,Unc13a,Dag1,Gnl3l,Grin1,Stx1b,Svip,Epha7,Amigo3,Akain1,P2rx7,Slitrk1,Clip3,Ppp1r9a,Cdkn1b,Wasf3,Tubb4a,Rap1gap,Inpp5j,No…
Enriched_in_OCSGN	TRUE	4.37315e-06	96	24	6	0.25	0.0625	GO:0090174	GO:BP	organelle membrane fusion	19049	21304	GO:0048731	ISO IBA,IDA IMP,IDA IMP,IDA IMP IBA,IBA,ISO TAS	Snap25,Syt7,Cplx1,Vamp1,Syt11,Stxbp1
Enriched_in_OCSGN	TRUE	6.15574e-06	17	1016	10	0.00984252	0.588235	GO:0099640	GO:BP	axo-dendritic protein transport	19049	22512	GO:0048731	ISS ISO IBA,IGI,IMP ISO,IDA IMP ISS ISO IBA,IDA IMP,ISO,ISO,IGI,ISS ISO IBA,ISO	Kif5c,Map1a,Mapk8ip3,Kif5a,Pura,Kif3a,Myo5a,Dlg2,Kif5b,Stau2
Enriched_in_OCSGN	TRUE	6.29229e-06	199	2118	52	0.0245515	0.261307	GO:0030100	GO:BP	regulation of endocytosis	19049	7738	GO:0048731	IDA IMP,IDA ISO,ISO,IDA ISO,ISO,ISO,IMP,ISO,ISO,IDA IBA,ISO,ISS ISO,IMP,ISO,ISS,ISO IBA,ISO,IMP,ISS ISO,ISS ISO,IDA IMP,IMP ISO,ISO,IDA,ISS ISO,ISS ISO,ISO,ISO,ISS ISO IBA,ISO,IDA IMP,IMP,ISS ISO,IDA IMP,ISO,ISO,IDA IBA,IDA IMP,ISO,IGI,ISO,ISO,ISS ISO,ISO,IMP,ISO IBA,IMP,ISS ISO,IDA,ISO,IMP ISO,ISO	Syt7,Syt11,Napb,Sh3gl2,Slc17a7,Nsf,Btbd9,Scamp5,Dnm1,Pacsin1,Snph,Dlg4,Dnajc6,Kif3a,Stx1b,Bicd1,Sfrp4,Sgip1,Clip3,Magi2,Iqsec1,Syt4,Ptpn5,Gpc3,Wasl,Ubqln2,Dcx,Ap2m1,Aak1,Rit2,Efnb2,Appl1,Ankrd13b,Atad1,Gata2,Ppp3cc,Rab5b,Ppp3cb,Dnm1l,Lrrtm1,Vtn,Sirt2,Ankrd13d,Cav1,Pard3,Rubcn,Appl2,Wdr54,Wnt5a,Bin1,Nlgn1,Mtmr2
Enriched_in_OCSGN	TRUE	6.31981e-06	114	1791	33	0.0184255	0.289474	GO:0060996	GO:BP	dendritic spine development	19049	17817	GO:0048731	ISO,IMP IBA,ISO,IMP,IDA ISO,IMP,IMP ISO IBA,IMP IGI ISO,IMP,ISO,ISS ISO,ISO,IMP,IMP ISO,IMP,ISS ISO,IDA IMP,ISS ISO,ISO,IDA,IMP,IMP,IMP,IMP,ISO,IMP ISO,ISO,IMP,ISO,IMP,IMP,IMP ISO,IMP	Dnm3,Arhgap44,Ngfr,Epha4,Dlg4,Cdk5r1,Dbn1,Pak3,Cux2,Epha5,Camk2b,Ppp1r9a,Iqsec1,Ephb1,Pafah1b1,Sipa1l1,Reln,Tanc2,Stau2,Sdk1,Wasl,Ephb3,Cdk5,Slc9a6,Lpar1,Srgap2,Opa1,Zfp365,Dnm1l,Abi2,Uba6,Nlgn3,Lrp8
Enriched_in_OCSGN	TRUE	7.49235e-06	1279	1767	181	0.102434	0.141517	GO:0007010	GO:BP	cytoskeleton organization	19049	2952	GO:0048731	IMP IGI ISO,IMP IGI ISO,IDA IMP ISO IBA,IMP,IDA IBA,IGI,IMP ISS IBA,ISS ISO IBA,IMP,ISS ISO IBA,IMP ISO IBA,IMP,IBA,IMP ISO IBA,IBA,IMP,ISO IBA,IBA,ISO IBA,IMP ISO IBA,ISO,IDA,IMP IBA,IBA,ISO,IBA,ISO,IBA,IDA,ISS ISO IBA,IMP IGI,IMP ISS ISO IBA,ISS ISO,IBA,IMP,ISS ISO IBA,IMP ISO IBA,ISS ISO IBA,ISS ISO,IMP IGI IBA,IMP IBA,IDA ISO IBA,IBA TAS,ISO IBA,ISS ISO,IMP IGI ISS ISO,ISO,IMP,ISO,IMP,ISO IBA…	Nefh,Nefl,Map2,Rufy3,Stmn3,Abr,Dst,Trim37,Ugt8a,Stmn2,Pfn2,Sema3e,Map7d2,Map1b,Tubb3,Cntn2,Pacsin1,Stmn4,Map6,Map1a,Cnp,Dpysl2,Arhgap44,Clip4,Rap1gds1,Mapre2,Sptan1,Tmod2,Pclo,Eml2,Brsk1,Mapt,Gpm6b,Tuba1a,Cdk5r1,Dync1h1,Cdc42bpa,Thy1,Shtn1,Ndel1,Dync1li2,Katnal1,Epb41l3,Dync1li1,Trim36,Gfap,Ntrk3,Prox1,Cldn19,Mycbp2,Gsk3b,Frmd3,Dbn1,Ttbk2,Ermn,Limk1,Pak3,Kif3a,Map4,Six4,Prkar1a,Kank4,Tppp,Spryd3,…
Enriched_in_OCSGN	TRUE	8.57124e-06	83	2037	29	0.0142366	0.349398	GO:0048814	GO:BP	regulation of dendrite morphogenesis	19049	15170	GO:0048731	ISO,IDA,IBA,ISO,ISO,IMP ISO IBA,ISO,IMP,IMP,ISS ISO,ISS ISO,IMP,ISO,IDA IMP,ISO,ISO IBA,ISS ISO,ISS ISO,ISO,ISO,IMP,ISO,IMP,IMP,IMP,IDA,IMP,IBA,IMP IBA	Epha4,Kndc1,Hecw1,Ptprf,Gsk3b,Dbn1,Pak3,Cux2,Grin1,Nsmf,Camk2b,Pafah1b1,Sipa1l1,Reln,Stau2,Lzts1,Tnik,Rap2a,Fbxo31,Opa1,Adgrb3,Dnm1l,Sarm1,Chrnb2,Lrp8,Ywhah,Vamp7,Hecw2,Ss18l1
Enriched_in_OCSGN	TRUE	9.85128e-06	161	2295	47	0.0204793	0.291925	GO:0051961	GO:BP	negative regulation of nervous system development	19049	16288	GO:0048731	IMP ISO,ISS ISO,ISS ISO,ISO,IBA,IBA,IMP ISO,IBA,IMP ISS ISO,IGI,ISS ISO IBA,ISO,IMP,ISO,ISO,IMP,IDA,IDA,ISS ISO,IMP ISO,IMP,IMP,IMP IGI,IDA IMP,IGI,ISO IBA,IMP,IMP,IMP ISO,IDA,IGI,IGI,ISO,IMP,ISS ISO,IDA,IDA,IGI,IDA,IDA IGI ISO IBA,IMP,IMP,IDA IGI,IDA ISS,IDA,IBA,IBA	Map2,Rufy3,Mag,Mdga1,Sema3e,Sema7a,Ptn,Sema4c,Rtn4,Cdk5r1,Thy1,Rgma,Gpr37l1,Ntrk3,Gsk3b,Lingo1,Efnb3,Epha7,Gdi1,Sox11,Id2,Syt4,Id4,Tnr,Cdk5,Sema6c,Pcm1,Brinp1,D130043K22Rik,Bmp7,Dlx2,Nkx6-2,Sox10,Ulk2,Sirt2,Wnt3,Ywhah,Ldlr,Bdnf,Sema3a,Appl2,Bmpr1a,Wnt5a,Mt3,Ntn1,Sema6b,Sema6a
Enriched_in_OCSGN	TRUE	1.12635e-05	112	1767	32	0.0181098	0.285714	GO:0031109	GO:BP	microtubule polymerization or depolymerization	19049	8194	GO:0048731	ISO,IBA,IMP,ISS ISO IBA,ISO IBA,IBA,ISO IBA,IBA,ISS ISO,ISS ISO,IBA,ISO,IDA ISS ISO,ISS ISO,IGI,ISO,IMP,ISO,ISO,IGI,ISS ISO,ISS ISO IBA,ISO,ISO,ISO IBA,IDA,IMP,IBA,IMP IBA,IDA,ISO,IDA	Map2,Stmn3,Dst,Stmn2,Map1b,Stmn4,Map1a,Mapre2,Eml2,Mapt,Ndel1,Ttbk2,Tppp,Clip3,Cdkn1b,Tubb4a,Bmerb1,Inpp5j,Pde4dip,Mid1ip1,Fkbp4,Camsap1,Mapk8,Cryab,Mapre3,Map6d1,Slc39a12,Tubg2,Nin,Trim54,Cav1,Hdgfl3
Enriched_in_OCSGN	TRUE	1.15135e-05	148	2097	42	0.0200286	0.283784	GO:1903305	GO:BP	regulation of regulated secretory pathway	19049	26372	GO:0048731	IMP IBA,IBA,IDA ISO,IMP,IDA IMP,IGI,IDA IMP,ISS ISO,ISS ISO,IMP,ISO,IDA IMP,IDA,IDA,ISO IBA,IMP,ISS ISO,IMP,EXP IDA,EXP IDA IMP ISO IBA TAS,ISO,IBA,IMP ISS ISO IBA,IDA,EXP IDA IMP,IMP,IBA,ISO,IMP,ISO,ISO,IMP,IDA IMP,IDA IMP,ISO,IMP,ISO,IMP IBA,IMP,IDA IMP,EXP IDA IMP,IMP ISO	Syt7,Syt11,Stxbp1,Apba1,Cacnb4,Abr,Pfn2,Rims4,Scamp5,Adcy1,Cadps,Syp,Cdk5r2,Cacna1a,Rims3,Apba2,Prepl,Atp2a2,Grm7,Syt4,Trim9,Rims2,Syt1,Cdk5,Nrn1,Bace1,Syt12,Gata2,Cspg5,Htr7,Dnm1l,Slc4a8,Glra3,Chrnb2,P2rx2,Nrxn3,Vamp7,Cbarp,Rab3gap1,Prkcb,Stxbp5l,Nlgn1
Enriched_in_OCSGN	TRUE	1.18689e-05	38	1670	17	0.0101796	0.447368	GO:0021955	GO:BP	central nervous system neuron axonogenesis	19049	7526	GO:0048731	IMP,IMP,IMP,IMP,IMP,IMP,IMP,IMP,IDA IMP,ISO,IDA,IGI,IMP,IMP,IMP,IGI,IMP	Scn1b,Sptbn4,Epha4,Adarb1,Ndel1,Mycbp2,Nr4a2,Plxna4,Ephb1,Pafah1b1,Ephb3,Dcx,Fbxo45,B4galt6,Hsp90aa1,Nin,Chrnb2
Enriched_in_OCSGN	TRUE	1.26489e-05	157	2295	46	0.0200436	0.292994	GO:0050768	GO:BP	negative regulation of neurogenesis	19049	15371	GO:0048731	IMP ISO,ISS ISO,ISS ISO,IBA,IBA,IMP ISO,IBA,IMP ISS ISO,IGI,ISS ISO IBA,ISO,IMP,ISO,ISO,IMP,IDA,IDA,ISS ISO,IMP ISO,IMP,IMP,IMP IGI,IDA IMP,IGI,ISO IBA,IMP,IMP,IMP ISO,IDA,IGI,IGI,ISO,IMP,ISS ISO,IDA,IDA,IGI,IDA,IDA IGI ISO IBA,IMP,IMP,IGI,IDA ISS,IDA,IBA,IBA	Map2,Rufy3,Mag,Sema3e,Sema7a,Ptn,Sema4c,Rtn4,Cdk5r1,Thy1,Rgma,Gpr37l1,Ntrk3,Gsk3b,Lingo1,Efnb3,Epha7,Gdi1,Sox11,Id2,Syt4,Id4,Tnr,Cdk5,Sema6c,Pcm1,Brinp1,D130043K22Rik,Bmp7,Dlx2,Nkx6-2,Sox10,Ulk2,Sirt2,Wnt3,Ywhah,Ldlr,Bdnf,Sema3a,Appl2,Bmpr1a,Wnt5a,Mt3,Ntn1,Sema6b,Sema6a
Enriched_in_OCSGN	TRUE	1.34671e-05	21	134	6	0.0447761	0.285714	GO:1900242	GO:BP	regulation of synaptic vesicle endocytosis	19049	23573	GO:0048731	IDA IMP,ISO,ISO,IMP,ISO,ISO	Syt7,Syt11,Slc17a7,Btbd9,Scamp5,Dnm1
Enriched_in_OCSGN	TRUE	1.42941e-05	199	2507	57	0.0227363	0.286432	GO:0021953	GO:BP	central nervous system neuron differentiation	19049	7524	GO:0048731	IDA,IMP,IGI,IMP,IMP IBA,IMP,IMP,IMP,IMP IGI,IMP,IMP,IMP,IMP,IMP,IMP,IMP,IMP,IMP,IDA IMP,IMP IBA,IMP,IDA,IMP,IMP,IMP IGI,IDA IMP,IDA IMP,ISO,IMP,IDA,IMP,IGI,IMP,IMP,IGI,IMP,IMP,IMP,IGI,IGI,IGI ISO,IMP,IMP,IMP,ISO,IMP,IEP,IDA IMP IGI,IMP,IMP,ISO,IMP,IGI,IC,IMP,ISS,IMP	Elavl4,Atp2b2,Nrxn1,Ntrk2,Cend1,Cntn2,Scn1b,Sptbn4,Isl1,Epha4,Chd5,Adarb1,Ndel1,Kndc1,Faim2,Cacna1a,Prox1,Mycbp2,Lingo1,Nr4a2,Pou4f1,Unc5d,Plxna4,Psap,Agtpbp1,Foxg1,Ephb1,Pafah1b1,Id4,Ephb3,Cdk5,Dcx,Fbxo45,B4galt6,Ptch1,Rora,Hsp90aa1,Gata2,Nin,Dlx2,Shh,Olig2,Chrnb2,Slc25a46,Wnt3,Sema3a,Ogdh,Wnt5a,Nfe2l1,Drd1,Wnt2,Arhgap35,Dclk2,Csnk1d,Nkx2-2,Zc4h2,Tox
Enriched_in_OCSGN	TRUE	1.51064e-05	62	1087	18	0.0165593	0.290323	GO:0017156	GO:BP	calcium-ion regulated exocytosis	19049	5923	GO:0048731	ISO,IMP ISS IBA,IMP IBA,IDA IMP ISO,ISS ISO,IDA IMP IGI ISO,IDA,IDA IMP,ISS ISO IBA,IMP,IMP,IMP IGI ISO IBA,IMP,EXP IDA IMP ISO IBA TAS,ISO,IDA IGI IBA,IDA IMP ISO IBA,IDA	Snap25,Syt7,Syt11,Stxbp1,Scamp5,Cadps,Cdk5r2,Cacna1a,Rims3,Syn2,Atp2a2,Unc13a,Stx1b,Syt4,Trim9,Rims2,Syt1,Cdk5
Enriched_in_OCSGN	TRUE	1.61285e-05	1352	1899	199	0.104792	0.147189	GO:0051094	GO:BP	positive regulation of developmental process	19049	15637	GO:0048731	IMP,IDA,ISO,IMP IBA,IDA IGI,ISO,IDA ISS ISO,ISO,IDA ISS ISO,IMP,ISO IBA,IDA ISS ISO IBA,ISO,IDA IBA,ISO IBA,ISO,IMP,IMP ISO,IMP,IMP ISO,IGI IBA,ISO,ISO,ISO,ISO,ISO,ISS ISO,IMP ISS ISO,ISO,ISS ISO,ISO,ISS,ISS ISO,ISO,IDA,ISO,ISO,IMP,IMP ISO,ISO,IDA IGI,IDA,IMP,IMP ISO,IMP IGI ISO,IMP ISO IBA,IGI,IMP,IMP IBA,ISO,IMP,IMP,IDA IGI IBA,IMP,IDA IMP,IMP,IGI ISO,ISO,ISO,ISO,ISO,ISO,ISO,ISO,IDA,ISO,ISS ISO…	Nefl,Rufy3,Elavl4,Bend6,Nrxn1,Mag,Ntrk2,Map1b,Adgrl1,Shox2,Pacsin1,Sema7a,Ddah1,Fndc5,Map6,Akap6,Sptbn4,Isl1,Ppargc1a,Ngfr,Clstn1,Epha4,Rgs6,Dlg4,Fez1,Mapk8ip3,Mapt,Ptn,Qk,Gpm6b,Rtn4,Olfm1,Shtn1,Ndel1,Lrrn1,Slc25a4,Ptprf,Nap1l2,Gfap,Itgb8,Ntrk3,Adgrl3,Prox1,Igf2,Gsk3b,Dbn1,Limk1,Erbb3,Islr2,Pak3,Pou3f2,Six4,Clstn3,Cux2,Adgrb1,Cds1,Fgf10,Enpp2,Dcn,Unc13a,Dag1,Mmd2,Foxj1,Sfrp4,Amigo3,Kras,Camk2b,P2…
Enriched_in_OCSGN	TRUE	1.67902e-05	37	1525	16	0.0104918	0.432432	GO:0021799	GO:BP	cerebral cortex radially oriented cell migration	19049	7371	GO:0048731	IMP,IGI,IMP,IMP IGI,IMP,IGI,IDA,IMP,IGI,IMP ISO,IMP,IMP,IMP,IMP,IMP,IMP	Mdga1,Cdk5r2,Rtn4,Cdk5r1,Ndel1,Pou3f2,Foxg1,Bmerb1,Pafah1b1,Lamb1,Reln,Cdk5,Dcx,Fbxo45,Srgap2,Socs7
Enriched_in_OCSGN	TRUE	1.91618e-05	48	1128	16	0.0141844	0.333333	GO:0045773	GO:BP	positive regulation of axon extension	19049	13559	GO:0048731	IDA,ISO,IDA ISS ISO IBA,ISS ISO,ISS ISO,ISO,IGI,IGI,ISO IBA,IGI,IMP IBA,ISO,IMP,ISO,IMP,IDA ISO	Rufy3,Map1b,Sema7a,Mapt,Shtn1,Ndel1,Ntrk3,Gsk3b,Dbn1,Limk1,Islr2,Gdi1,Bmpr2,Pafah1b1,Pou4f2,Dscam
Enriched_in_OCSGN	TRUE	2.00748e-05	48	818	14	0.0171149	0.291667	GO:0008089	GO:BP	anterograde axonal transport	19049	3546	GO:0048731	ISO,ISO,ISS ISO,IMP ISO,IGI,ISO,IMP ISO,IMP IBA,ISS ISO,IDA,IBA,IGI,IGI,ISS ISO	Nefl,Map2,Kif5c,Kif1b,Map1a,Fez1,Mapk8ip3,Ap3b2,Kif5a,Arl8a,Kif3a,Agtpbp1,Dlg2,Kif5b
Enriched_in_OCSGN	TRUE	2.11234e-05	107	766	20	0.0261097	0.186916	GO:0022037	GO:BP	metencephalon development	19049	7608	GO:0048731	IMP,IGI,IMP,IMP IBA,IGI,IGI,IMP,IMP,IMP IGI,IMP,IGI,IMP,IMP,IMP,IMP,IMP,IMP,IMP,IMP IGI,IMP	Atp2b2,Nrxn1,Cntn1,Cend1,Sez6l2,Cdk5r2,Sema4c,Trnp1,Cdk5r1,Kndc1,Sez6,Faim2,Cacna1a,Prox1,Ttbk2,Myh10,Grin1,Psap,Agtpbp1,Sptbn2
Enriched_in_OCSGN	TRUE	2.15164e-05	51	2377	23	0.00967606	0.45098	GO:0061001	GO:BP	regulation of dendritic spine morphogenesis	19049	17822	GO:0048731	ISO,IMP IBA,IMP,IMP,IMP ISO IBA,ISO,IMP,ISS ISO,ISO,IMP,ISS ISO,IDA IMP,ISS ISO,ISO,IMP,ISO,ISO,IMP,IMP,IMP,IMP ISO,IDA,ISO	Dnm3,Arhgap44,Epha4,Cdk5r1,Dbn1,Pak3,Cux2,Camk2b,Ppp1r9a,Pafah1b1,Sipa1l1,Reln,Tanc2,Stau2,Cdk5,Opa1,Dnm1l,Abi2,Nlgn3,Lrp8,Nlgn1,Bhlhb9,Dtnbp1
Enriched_in_OCSGN	TRUE	2.36225e-05	25	1506	13	0.00863214	0.52	GO:0051654	GO:BP	establishment of mitochondrion localization	19049	16079	GO:0048731	ISO,IMP,IMP,IDA,ISO,ISO,IMP,IGI,IMP,ISO,ISS ISO IBA,ISS ISO IBA,ISO IBA	Nefl,Uchl1,Map1b,Kif1b,Map6,Fez1,Mapt,Agtpbp1,Mark1,Wasf1,Rhot1,Rhot2,Sybu
Enriched_in_OCSGN	TRUE	2.40124e-05	98	450	15	0.0333333	0.153061	GO:0021549	GO:BP	cerebellum development	19049	7125	GO:0048731	IMP,IGI,IMP,IMP IBA,IGI,IGI,IMP,IMP,IMP IGI,IMP,IGI,IMP,IMP,IMP,IMP	Atp2b2,Nrxn1,Cntn1,Cend1,Sez6l2,Cdk5r2,Sema4c,Trnp1,Cdk5r1,Kndc1,Sez6,Faim2,Cacna1a,Prox1,Ttbk2
Enriched_in_OCSGN	TRUE	2.46795e-05	18	2417	13	0.00537857	0.722222	GO:0072578	GO:BP	neurotransmitter-gated ion channel clustering	19049	20454	GO:0048731	IDA,IMP,IMP IBA,ISS ISO IBA,ISS ISO,IMP,ISO,IGI,ISO,IDA IMP,IDA IMP ISS ISO,IMP IGI ISS ISO IBA,ISO	Nrxn1,Slc7a11,Lhfpl4,Dlg4,Zdhhc2,Reln,Snx27,Glrb,Grip2,Lrrtm4,Nlgn1,Gphn,Ssh1
Enriched_in_OCSGN	TRUE	2.48426e-05	83	2419	31	0.0128152	0.373494	GO:0060079	GO:BP	excitatory postsynaptic potential	19049	16962	GO:0048731	IMP,IDA IMP,IMP,ISO,IMP IBA,ISS ISO,IMP,ISO,ISO,IMP,IMP,IMP IGI ISO,IGI,ISO,IGI,IDA IMP,IMP,IMP,IMP,ISS ISO,ISO,IMP,ISO,IMP,IDA IMP ISO,ISO,ISO,IMP IGI,IDA ISO,ISO,IMP IBA	Mapk8ip2,Nrxn1,Slc17a7,Ngfr,Tmem25,Dlg4,Sez6,Gsk3b,Dbn1,Celf4,Cux2,Grin1,Stx1b,Ppp1r9a,Rims2,Reln,Cdk5,Atxn1,Tmem108,Prkcz,Grip2,Nlgn3,Bdnf,Rab3gap1,Nlgn1,Igsf11,Mtmr2,Grik2,Adora1,Ssh1,Shank1
Enriched_in_OCSGN	TRUE	2.51979e-05	27	1670	14	0.00838323	0.518519	GO:0021952	GO:BP	central nervous system projection neuron axonogenesis	19049	7523	GO:0048731	IMP,IMP,IMP,IMP,IMP,IMP,IMP,IDA IMP,ISO,IDA,IGI,IMP,IGI,IMP	Scn1b,Sptbn4,Epha4,Adarb1,Mycbp2,Nr4a2,Plxna4,Ephb1,Pafah1b1,Ephb3,Dcx,Fbxo45,Nin,Chrnb2
Enriched_in_OCSGN	TRUE	2.86543e-05	131	24	6	0.25	0.0458015	GO:0048284	GO:BP	organelle fusion	19049	14724	GO:0048731	ISO IBA,IDA IMP,IDA IMP,IDA IMP IBA,IBA,ISO TAS	Snap25,Syt7,Cplx1,Vamp1,Syt11,Stxbp1
Enriched_in_OCSGN	TRUE	3.1853e-05	61	766	15	0.0195822	0.245902	GO:0021695	GO:BP	cerebellar cortex development	19049	7270	GO:0048731	IMP,IGI,IMP IBA,IGI,IMP,IMP,IGI,IMP,IMP,IMP,IMP,IMP,IMP,IMP IGI,IMP	Atp2b2,Nrxn1,Cend1,Sez6l2,Trnp1,Kndc1,Sez6,Faim2,Cacna1a,Prox1,Ttbk2,Myh10,Psap,Agtpbp1,Sptbn2
Enriched_in_OCSGN	TRUE	3.5068e-05	496	711	46	0.0646976	0.0927419	GO:0051640	GO:BP	organelle localization	19049	16065	GO:0048731	ISO,ISO,ISO,IMP,ISS ISO,IMP ISO IBA,IBA,IMP,IDA,IBA,IGI IBA,IMP,IDA ISO,IGI IBA,IBA,ISS ISO,IMP,ISS ISO,ISO,IDA IMP NAS,ISO,IMP,IMP ISO,IMP IBA,ISS ISO IBA,IMP,IMP IGI IBA,IMP,ISO IBA,ISO,ISO IBA,IDA IMP,IMP,IDA ISO,IDA IMP,IGI,IMP,IGI IBA,IMP IGI IBA,IMP,ISO,ISO,ISS ISO,IDA IMP ISO IBA TAS,IDA,IGI	Nefh,Nefl,Map2,Syt11,Dync1i1,Stxbp1,Kif5c,Uchl1,Nrxn1,Nsf,Dnm3,Map1b,Kif1b,Dnm1,Rab3c,Map6,Ndrg4,Chga,Dpysl2,Pclo,Fez1,Kif3c,Mapt,Ap3b2,Dync1h1,Cdc42bpa,Ndel1,Dync1li2,Kif5a,Pacs2,5730455P16Rik,Syn2,Syn1,Map4,Ppfia3,Fgf10,Myh10,Unc13a,Stx1b,Fmn2,Bicd1,Sytl2,Atcay,Myo5a,Magi2,Agtpbp1
Enriched_in_OCSGN	TRUE	3.56221e-05	40	711	12	0.0168776	0.3	GO:0090659	GO:BP	walking behavior	19049	21657	GO:0048731	IMP IGI,IMP,IMP,IMP,IMP,IMP,IMP,IGI,IMP IGI,IMP,IMP,IMP	Uchl1,Cacnb4,Cend1,Cntn2,Scn1a,Sptbn4,Epha4,Mapt,Cacna1a,Efnb3,Psap,Agtpbp1
Enriched_in_OCSGN	TRUE	3.91703e-05	138	24	6	0.25	0.0434783	GO:0061025	GO:BP	membrane fusion	19049	17839	GO:0048731	ISO IBA,IDA IMP,IDA IMP,IDA IMP IBA,IBA,ISO TAS	Snap25,Syt7,Cplx1,Vamp1,Syt11,Stxbp1
Enriched_in_OCSGN	TRUE	4.12986e-05	703	1750	110	0.0628571	0.156472	GO:0048589	GO:BP	developmental growth	19049	14964	GO:0048731	IMP ISO,IDA,IGI,IMP,ISS ISO,IBA,IMP ISO,IDA IMP IGI ISS ISO IBA,ISO,IMP,IMP,IMP ISS ISO,IMP,IBA,IMP ISS ISO,IGI,IDA,ISS ISO,IMP IGI ISO,ISO,ISO,IGI,IGI,IMP,IMP,IGI ISO,ISO IBA,IGI,IMP IBA,IMP,IMP IGI,IMP,IMP IGI ISO IBA,ISO,ISO,IDA,ISO,IMP,IMP IBA,IMP,ISO,IMP,IMP,IMP,IMP IGI TAS,IMP,IMP,IMP,ISS ISO TAS,ISO,IMP,ISO,IMP,ISO,ISO,ISO,IDA IMP,IMP IGI,IMP,IMP,ISO,ISO,IGI,ISO,IGI,IMP ISO,IGI ISO,ISO,IDA…	Map2,Rufy3,Apba1,Sh3gl2,Mag,Sema3e,Map1b,Sema7a,Akap6,Sptbn4,Adarb1,Mapt,Ptn,Sema4c,Rtn4,Cdk5r1,Olfm1,Shtn1,Ndel1,Rgma,Slc25a4,Apba2,Ntrk3,Prox1,Igf2,Gsk3b,Dbn1,Limk1,Islr2,Pou3f2,Six4,Prkar1a,Fgf10,Unc13a,Bcan,Epha7,Sgip1,Plxna4,Psap,Slitrk1,Gdi1,Cdkn1b,Bmpr2,Slc1a2,Fgf9,Sptbn2,Ttl,Col27a1,Fgf1,Slc23a2,Plekha1,Syt4,Ndn,Pafah1b1,Rims2,Pin1,Tnr,Pou4f2,Nek1,Hey2,Syt1,Ppp2r3a,Slc25a25,Cpne6,Cdk5,C9o…
Enriched_in_OCSGN	TRUE	4.13399e-05	2	3	2	0.666667	1	GO:0033693	GO:BP	neurofilament bundle assembly	19049	9653	GO:0048731	ISO,ISO	Nefh,Nefl
Enriched_in_OCSGN	TRUE	4.20579e-05	22	2301	14	0.00608431	0.636364	GO:0007413	GO:BP	axonal fasciculation	19049	3307	GO:0048731	IMP,IMP,IMP ISO,IMP,IMP,IMP,IMP,IMP,IMP,IMP,TAS,ISS ISO,ISO,IMP	Cntn2,Epha4,Rtn4,Cdk5r1,Crtac1,Ndn,Cnr1,Ephb3,Megf8,Sema3a,Wnt5a,Amigo1,Tnfrsf21,Arhgap35
Enriched_in_OCSGN	TRUE	4.20579e-05	22	2301	14	0.00608431	0.636364	GO:0106030	GO:BP	neuron projection fasciculation	19049	22620	GO:0048731	IMP,IDA IMP,IMP ISO,IMP,IMP,IMP,IMP,IMP,IMP,IMP,TAS,ISS ISO,ISO,IMP	Cntn2,Epha4,Rtn4,Cdk5r1,Crtac1,Ndn,Cnr1,Ephb3,Megf8,Sema3a,Wnt5a,Amigo1,Tnfrsf21,Arhgap35
Enriched_in_OCSGN	TRUE	4.37048e-05	22	1506	12	0.00796813	0.545455	GO:0047497	GO:BP	mitochondrion transport along microtubule	19049	14544	GO:0048731	ISO,IMP,IMP,IDA,ISO,ISO,IMP,IGI,ISO,ISS ISO IBA,ISS ISO IBA,ISO IBA	Nefl,Uchl1,Map1b,Kif1b,Map6,Fez1,Mapt,Agtpbp1,Wasf1,Rhot1,Rhot2,Sybu
Enriched_in_OCSGN	TRUE	4.37048e-05	22	1506	12	0.00796813	0.545455	GO:0034643	GO:BP	establishment of mitochondrion localization, microtubule-mediated	19049	10042	GO:0048731	ISO,IMP,IMP,IDA,ISO,ISO,IMP,IGI,ISO,ISS ISO IBA,ISS ISO IBA,ISO IBA	Nefl,Uchl1,Map1b,Kif1b,Map6,Fez1,Mapt,Agtpbp1,Wasf1,Rhot1,Rhot2,Sybu
Enriched_in_OCSGN	TRUE	4.63677e-05	867	1434	111	0.0774059	0.128028	GO:0044070	GO:BP	regulation of anion transport	19049	12668	GO:0048731	IMP,IMP IBA,IDA,IDA ISO IBA,IMP IBA,ISO,ISO,IMP,IDA IMP,ISO,IDA ISO,ISO,ISS ISO IBA,ISO,ISO IBA,ISO,IDA IMP,ISS ISO,IMP,ISS ISO,IDA IBA,ISO,IDA,ISO,IMP IBA,ISO,IMP,ISO,ISO,ISS ISO IBA,ISO,ISO,ISS ISO IBA,ISO,ISS,IMP,IDA,IGI,ISO,IDA,ISO,IDA,ISO IBA,ISO,IDA IMP,IMP ISO,IMP,IMP,ISS ISO,IGI ISO,IMP,ISS ISO,ISS ISO,IDA IMP,ISO,IMP,IMP,ISO,ISO,ISO,IGI ISO,ISO,ISS ISO,IMP,ISO,IMP ISO IBA,ISO,IDA,ISO,IMP…	Kcna2,Syt7,Rufy3,Syt11,Nnat,Stxbp1,Sv2a,Slc7a11,Vsnl1,Pex5l,Nos1,Acsl6,Chga,Dpysl2,Tcaf1,Isl1,Arhgap44,Ank3,Prkaca,Pea15a,Gpm6b,Rtn4,Cdk5r1,Ndel1,Ttc39b,Stk39,Cacna1a,Apbb1,Gsk3b,Uhmk1,Erbb3,Kif3a,Crhbp,Gabbr1,Cabp1,Map1lc3b,Rasl10b,Sncg,Myh10,Epha5,Fbxw7,Dnajc27,Svip,Sfrp4,P2rx7,Brsk2,Sytl2,Clip3,Gdi1,Glud1,Rtn2,Dnaja1,Zdhhc2,Iqsec1,Grm7,Slc1a2,Pfkm,Nol3,Pcp4,Kif5b,Prnp,Ak1,Adcy5,Cyp51,Rab11fip5…
Enriched_in_OCSGN	TRUE	4.78856e-05	368	2295	82	0.0357298	0.222826	GO:0048638	GO:BP	regulation of developmental growth	19049	15002	GO:0048731	IMP ISO,IDA,ISS ISO,IBA,ISO,IDA ISS ISO IBA,ISO,IMP,ISS ISO,IBA,IMP ISS ISO,IGI,IDA,ISS ISO,ISO,ISO,ISO,IGI,IMP,IMP,IGI ISO,ISO IBA,IGI,IMP IBA,IMP,IMP IGI,ISO,IDA,ISO,IMP,ISO,IMP,IMP,IMP IGI TAS,IMP,ISO,ISO,ISO,ISO,ISO,IDA IMP,IMP,IMP,ISO,ISO,IGI,ISO,ISO,IDA ISO,ISO IBA,IMP,IDA,IGI,IMP,IMP,IGI,IDA,IMP ISO,IMP,IMP,IMP,IMP,IMP,IDA,ISO,IMP IGI,IMP,ISO,IMP,IDA IMP IGI ISO IBA,IDA IGI ISO IBA,IMP,IMP…	Map2,Rufy3,Mag,Sema3e,Map1b,Sema7a,Akap6,Sptbn4,Mapt,Sema4c,Rtn4,Cdk5r1,Olfm1,Shtn1,Ndel1,Rgma,Slc25a4,Ntrk3,Prox1,Igf2,Gsk3b,Dbn1,Limk1,Islr2,Pou3f2,Six4,Unc13a,Epha7,Sgip1,Plxna4,Gdi1,Cdkn1b,Bmpr2,Fgf9,Ttl,Slc23a2,Syt4,Pafah1b1,Rims2,Pin1,Tnr,Pou4f2,Hey2,Syt1,Cpne6,Cdk5,Dcx,Spag9,Dscam,Sema6c,Plcb1,Cdh4,Foxc2,Atp8a2,Ptch1,Zfpm2,Crabp2,D130043K22Rik,Megf8,Cxadr,Ulk2,Pik3ca,Col14a1,Wnt3,Gli1,Six1…
Enriched_in_OCSGN	TRUE	5.39904e-05	105	2495	36	0.0144289	0.342857	GO:0060291	GO:BP	long-term synaptic potentiation	19049	17138	GO:0048731	IMP,IMP IBA,IMP,ISS ISO,ISO,IMP,IBA,IGI,IMP,IMP IBA,IMP,IMP,ISO,ISO,ISO,ISS ISO,ISO,ISO,IDA IMP,IMP,IMP,ISS,IMP,ISS ISO,ISO,IGI,IMP,IMP,IMP,ISO,IMP,IMP ISO,ISO,IBA,ISO,IGI	Snap25,Slc24a2,Ntrk2,Nsg1,Nos1,Adcy1,Calb2,Epha4,Ptn,Calb1,Gfap,Gsk3b,Unc13a,Camk2b,Ppp1r9a,Zdhhc2,Prnp,Ptpn5,Reln,Tnr,Prrt1,Nptn,Syt12,Prkcz,Htr7,Lrrtm1,Nlgn3,Itpr3,Snap47,Nlgn1,Igsf11,Drd1,Adora1,Shank1,Adrb1,Lgmn
Enriched_in_OCSGN	TRUE	5.49307e-05	1727	1761	226	0.128336	0.130863	GO:0040011	GO:BP	locomotion	19049	11507	GO:0048731	IMP,ISO,ISS ISO,IGI,ISO,IMP IBA,IMP,IMP IBA,IMP IGI,ISO,IDA IMP,IMP ISO,IBA,IMP,IMP IBA,IMP ISO IBA,IMP IGI,IBA,IMP ISO,IMP,IMP,ISS ISO,ISO,ISO,IDA,IMP IGI,ISO,IMP,IMP,IDA IMP IGI ISO IBA,IGI,IMP,IMP,IMP,ISS ISO,IMP,IMP ISS ISO,IMP IBA,IMP ISO,IDA IMP IGI,ISO,ISS ISO IBA,IMP IGI ISS ISO,IMP IGI IBA,ISS ISO,ISO,IBA,IBA,ISO,IMP,IMP ISO,IGI,ISO,ISO,IMP,IMP,IGI ISO,ISO,IMP ISO,ISS ISO,ISO,IBA,IGI,IGI…	Nefl,Plp1,Rufy3,Rcan2,Akap12,Kif5c,Atp2b2,Ntng1,Abr,Cpeb1,Mdga1,Pfn2,Sema3e,Ntrk2,Cend1,Tubb3,Cntn2,Sema7a,Ndrg4,Rbfox2,Scn1b,Chga,Tcaf1,Cygb,Nfasc,Isl1,Ppargc1a,Ngfr,Mapre2,Epha4,Cdk5r2,Ank3,Scrt1,Mapk8ip3,Adarb1,Mapt,Ptn,Sema4c,Rtn4,Cdk5r1,Cdc42bpa,Thy1,Shtn1,Ndel1,Ptprf,Stk39,Kif5a,Itgb8,Ntrk3,Adgrl3,Prox1,Apbb1,Cldn19,Igf2,Atp1a2,Mycbp2,Gsk3b,Dbn1,Ttbk2,Igfbp6,Pak3,Kif3a,Pou3f2,Six4,Adgrb1,Nr…
Enriched_in_OCSGN	TRUE	6.57771e-05	377	769	40	0.0520156	0.106101	GO:0032535	GO:BP	regulation of cellular component size	19049	8867	GO:0048731	IMP,IMP ISO,IDA,IMP,ISS ISO,IMP ISO IBA,IBA,ISO,IDA ISO,IMP,IDA ISS ISO IBA,ISO IBA,ISS ISO,IBA,IMP ISS ISO,IGI,IDA,ISS ISO,ISO,ISO,IGI,IGI ISO,ISO IBA,IGI,IMP IBA,ISS ISO,IBA,ISS ISO,ISO,IDA,IDA IMP ISO,ISO,IMP,ISO,ISO,TAS,IMP,IBA,ISO,IMP	Nefl,Map2,Rufy3,Atp2b2,Mag,Pfn2,Sema3e,Map1b,Aqp4,Cntn2,Sema7a,Slc12a7,Mapt,Sema4c,Rtn4,Cdk5r1,Olfm1,Shtn1,Ndel1,Rgma,Ntrk3,Gsk3b,Dbn1,Limk1,Islr2,Pak3,Kank4,Ctnna2,Rap1gap2,Epha7,P2rx7,Deptor,Plxna4,Ppp1r9a,Gdi1,Neb,Bmpr2,Wasf3,Cfl2,Ttl
Enriched_in_OCSGN	TRUE	7.51248e-05	394	2495	91	0.0364729	0.230964	GO:0070997	GO:BP	neuron death	19049	19268	GO:0048731	IMP,IMP,IGI IBA,IMP,ISS ISO,IDA IMP,IMP,ISO,ISO,ISS ISO,IMP,IMP ISS ISO,ISO,IMP,ISO,ISS ISO,ISO,IDA,IMP ISO,IMP,IMP ISO,ISS ISO,IMP ISO,ISO,IMP,IMP,ISO IBA,IMP IGI,IMP ISO,IMP,ISS ISO,IGI,IMP ISS ISO,IMP,ISO TAS,ISO,IGI ISO,ISO,ISO,IMP ISO,ISO,IMP,ISO,ISO,IMP ISS ISO IBA,ISO,IGI ISO,ISS ISO,IDA,IGI,ISO,ISS ISO,ISO,IMP ISO,ISO,IMP,ISO,IDA IMP IBA,ISS ISO,IDA,ISS ISO,ISO,IMP ISS ISO IBA,IMP,IMP,ISO…	Nefl,Stxbp1,Sncb,Mag,Ntrk2,Slc7a11,Lancl1,Nos1,Ppp2r2b,Chga,Isl1,Ppargc1a,Ngfr,Adarb1,Mapt,Cdk5r1,Ptprf,Mt1,Faim2,Cacna1a,Trim2,Gsk3b,Erbb3,Pak3,Six4,Nr4a2,Sncg,Grin1,Fbxw7,Epha7,Nsmf,Kras,Pou4f1,Map3k12,Grm7,Pcp4,Prnp,Slc23a2,Ephb1,Jun,Ptpn5,Gabrb3,Pin1,Capn2,Cdk5,Slc25a27,Fyn,Tgfb2,Tigar,Dnajc5,Mapk8,Bag5,Bace1,Pink1,Efnb2,Pou4f3,Ppp1r13b,Oxr1,Wfs1,Chl1,Bnip3,Shh,Sarm1,Pik3ca,Six1,Atp5g1,Bdnf,C…
Enriched_in_OCSGN	TRUE	8.25205e-05	64	2295	25	0.0108932	0.390625	GO:0050771	GO:BP	negative regulation of axonogenesis	19049	15374	GO:0048731	IMP ISO,ISS ISO,ISS ISO,IBA,IBA,IBA,IMP ISS ISO,IGI,ISS ISO IBA,ISO,IDA,IDA,ISS ISO,IDA IMP,IGI,ISO IBA,IMP ISO,IMP,IDA,IDA IGI ISO IBA,IGI,ISS,IDA,IBA,IBA	Map2,Rufy3,Mag,Sema3e,Sema7a,Sema4c,Rtn4,Cdk5r1,Thy1,Rgma,Efnb3,Epha7,Gdi1,Tnr,Cdk5,Sema6c,D130043K22Rik,Ulk2,Wnt3,Sema3a,Wnt5a,Mt3,Ntn1,Sema6b,Sema6a
Enriched_in_OCSGN	TRUE	8.64027e-05	79	1804	25	0.0138581	0.316456	GO:0051899	GO:BP	membrane depolarization	19049	16238	GO:0048731	ISO,ISO,ISS ISO IBA,IBA,IMP ISO,ISO,IMP,ISS ISO,ISO,IMP,ISO,ISO,IMP ISO,ISO,ISO,ISS ISO,ISO,IMP ISO,ISO,ISO,ISO,ISS ISO,IMP,IMP,ISS ISO	Scn4b,Got1,Mllt11,Scn1a,Scn1b,Ngfr,Cacng2,Ank3,Shtn1,Cacna1a,Dcn,Fgf12,P2rx7,Fhl1,Jun,Myoc,Scn2b,Cacna1d,Cck,Hcn1,Prkcz,Cacnb2,Chrnb2,Cav1,Ywhah
Enriched_in_OCSGN	TRUE	9.16979e-05	74	2419	28	0.011575	0.378378	GO:0051966	GO:BP	regulation of synaptic transmission, glutamatergic	19049	16293	GO:0048731	IMP,ISO,IDA IMP,ISO,ISO,IBA,ISO,ISO,IBA,IBA,ISO,IDA IMP,IMP,IMP,ISO,IMP,IBA,IMP,IBA,IMP,IMP,ISS ISO,IMP,IGI ISO,ISO,ISO,ISO,IBA	Mapk8ip2,Stxbp1,Nrxn1,Ntrk2,Ngfr,Cacng2,Prkaca,Gria4,Grm7,Grm8,Glul,Reln,Tnr,Syt1,Cnr1,Cdk5,Cacng5,Atad1,Cacng4,Nlgn3,Rab3gap1,Nlgn1,Drd1,Grik2,Adora1,Grik3,Dtnbp1,Shank1
Enriched_in_OCSGN	TRUE	9.32327e-05	16	450	7	0.0155556	0.4375	GO:0021681	GO:BP	cerebellar granular layer development	19049	7256	GO:0048731	IMP,IGI,IMP IBA,IMP,IMP,IMP,IMP	Atp2b2,Nrxn1,Cend1,Kndc1,Faim2,Prox1,Ttbk2
Enriched_in_OCSGN	TRUE	9.53662e-05	161	1744	38	0.021789	0.236025	GO:0050954	GO:BP	sensory perception of mechanical stimulus	19049	15533	GO:0048731	IMP,IMP IGI ISS ISO,IBA,IMP,IDA,IDA,IMP ISO IBA,IMP,IMP,IMP,IMP,IMP,IMP ISO,IMP,IMP,IMP,ISO,ISO,ISO,IMP,IGI,IMP,IMP,IMP,IMP ISO IBA,IMP,IMP ISO,ISO,IMP IGI,IMP,IMP,IMP,ISS ISO,ISO,IMP,IMP ISO,IMP ISO,IMP	Mbp,Atp2b2,Lhfpl4,Aqp4,Scn1a,Map1a,Ceacam16,Sptbn4,Asic3,Kcna1,Gjc3,Otoa,Homer2,Cntn5,Psap,Cdkn1b,Grm7,Myh14,Grm8,Gabrb3,Pou4f2,Otog,Srrm4,Fyn,Clrn1,Phf24,Cacna1d,Bace1,Pou4f3,Slc1a3,Tub,Tjp1,Wfs1,Htr7,Chrnb2,Get1,P2rx2,Six1
Enriched_in_OCSGN	TRUE	9.71923e-05	28	24	4	0.166667	0.142857	GO:0031338	GO:BP	regulation of vesicle fusion	19049	8307	GO:0048731	IDA IMP,IDA IMP,IMP,ISO	Syt7,Cplx1,Vamp1,Stxbp1
Enriched_in_OCSGN	TRUE	9.7237e-05	65	2452	26	0.0106036	0.4	GO:0043113	GO:BP	receptor clustering	19049	12204	GO:0048731	IDA,ISO,IMP,IMP IBA,ISS ISO IBA,ISS ISO,ISS ISO,IMP,IDA ISS ISO IBA,ISS ISO,ISO IBA,IBA,IDA,IMP,IMP,ISO,IDA IGI,IGI,ISO,IDA IMP,IDA IMP ISS ISO,IGI,ISO,IMP IGI ISS ISO IBA,ISO,IGI	Nrxn1,Arhgef9,Slc7a11,Lhfpl4,Dlg4,Ptn,Thy1,Cacna1a,Magi2,Zdhhc2,Dlg2,Tmeff1,Fnta,Reln,Cdk5,Snx27,Dok7,Glrb,Grip2,Lrrtm4,Nlgn1,Ift122,Grik2,Gphn,Ssh1,Wdr19
Enriched_in_OCSGN	TRUE	0.000107477	30	2266	16	0.0070609	0.533333	GO:0099560	GO:BP	synaptic membrane adhesion	19049	22470	GO:0048731	IDA IMP ISO,IDA IMP,IDA IMP,ISO,ISO IBA,ISO,ISO,ISO,ISO,ISO,IDA IMP,ISO IBA,IDA IMP IC,IDA IMP IBA,IDA IMP,IDA IMP	Ntng1,Nrxn1,Sparcl1,Mdga1,Ptprf,Lrrc4,Slitrk1,Magi2,Slitrk3,Lrrc4b,Mdga2,Lrfn5,Flrt3,Lrfn4,Nlgn1,Pcdh17
Enriched_in_OCSGN	TRUE	0.000116268	463	1505	71	0.0471761	0.153348	GO:0016049	GO:BP	cell growth	19049	5678	GO:0048731	IMP ISO,IDA,IMP,ISS ISO,IBA,IMP ISO,IDA IMP IGI ISS ISO IBA,ISO,IGI,IMP ISS ISO,IBA,IMP ISS ISO,IGI,IDA,ISS ISO,IGI ISO,ISO,ISO,IGI,IDA,IMP IGI ISO,ISO IBA,IGI,IMP IBA,IGI,ISO,ISO,IDA,IMP,ISO,ISO,IMP ISO,ISO,IMP,ISO,ISO,IDA ISO,ISO,IMP,ISO,IDA,ISO,ISO,IDA IMP,IMP IGI,ISO,ISO,ISS ISO,IGI,IMP ISO,IGI ISO,ISO,IDA ISO,ISO IBA,ISS ISO,IGI,IMP,ISO,IDA,ISO,IMP,IMP,IDA,IMP IBA,IMP,IDA,IMP ISO,IDA,IGI,IGI…	Map2,Rufy3,Sh3gl2,Mag,Sema3e,Map1b,Sema7a,Akap6,Clstn1,Mapt,Sema4c,Rtn4,Cdk5r1,Olfm1,Shtn1,Ndel1,Rgma,Slc25a4,Ntrk3,Apbb1,Gsk3b,Dbn1,Limk1,Islr2,Clstn3,Unc13a,Bcan,Epha7,Plxna4,Gdi1,Cdkn1b,Bmpr2,Lgi1,Ttl,Fhl1,Slc23a2,Slc25a33,Syt4,Ndn,Pafah1b1,Tro,Rims2,Pin1,Tnr,Pou4f2,Syt1,Cpne6,Minar1,Cdk5,C9orf72,Dcx,Spag9,Dscam,Sema6c,Tgfb2,Igfbp3,Wasf1,Cryab,Nrn1,Slc9a6,Impact,Ddr1,Cdh4,Tmem108,Hsp90aa1,Crab…
Enriched_in_OCSGN	TRUE	0.000117869	235	1384	42	0.0303468	0.178723	GO:0032886	GO:BP	regulation of microtubule-based process	19049	9129	GO:0048731	ISO,ISO,IBA,IMP,ISS ISO IBA,ISS ISO IBA,ISO IBA,IBA,ISO IBA,ISO IBA,IBA,ISS ISO,ISO,IDA ISS ISO,IMP,ISS ISO,ISO,ISS ISO,IDA ISO IBA,ISO,ISO,ISS ISO,ISO IBA,ISS ISO,ISS ISO,IGI,ISO,IMP,ISO,ISO,IMP,IGI,ISO,ISS ISO,ISS ISO IBA,IMP,ISO,ISO,ISO IBA,IDA IBA,ISO,IMP	Nefh,Map2,Stmn3,Dst,Trim37,Stmn2,Map1b,Stmn4,Map6,Map1a,Mapre2,Eml2,Fez1,Mapt,Cdk5r1,Dync1h1,Dync1li1,Trim36,Gsk3b,Ttbk2,Kif3a,Tppp,Bicd1,Gnai1,Clip3,Cdkn1b,Tubb4a,Bmerb1,Inpp5j,Pde4dip,Pafah1b1,Mid1ip1,Fsd1,Fkbp4,Camsap1,Ttll6,Mapk8,Rhot1,Mapre3,Map6d1,Map9,Slc39a12
Enriched_in_OCSGN	TRUE	0.000124173	256	644	28	0.0434783	0.109375	GO:0043523	GO:BP	regulation of neuron apoptotic process	19049	12437	GO:0048731	IMP,IMP,IGI,IMP,ISS ISO,IMP,ISO,ISO,IMP,IMP,ISO,ISS ISO,ISO,IDA,IMP ISO,IMP,IMP ISO,ISO,IMP,ISO,IMP,IMP,IMP IGI,IMP ISO,IMP,ISS ISO,IGI,IMP ISS ISO	Nefl,Stxbp1,Sncb,Mag,Ntrk2,Lancl1,Nos1,Ppp2r2b,Isl1,Ppargc1a,Ngfr,Cdk5r1,Ptprf,Mt1,Faim2,Cacna1a,Trim2,Gsk3b,Erbb3,Pak3,Six4,Nr4a2,Grin1,Fbxw7,Epha7,Nsmf,Kras,Pou4f1
Enriched_in_OCSGN	TRUE	0.000124667	533	1489	78	0.0523842	0.146341	GO:1903827	GO:BP	regulation of cellular protein localization	19049	26851	GO:0048731	IMP ISO,IDA,IMP,IDA,IDA,ISO,IMP,ISS ISO,IMP,ISO IBA,IDA IMP,ISO,ISO,ISO,ISS ISO,IMP,ISO,ISO,IDA,ISO,IDA,IMP IBA,ISO,IMP ISO,ISO,IMP ISO,ISS ISO IBA,ISO,ISS,IDA IMP,ISO,ISO,ISO,IDA,ISO IBA,ISO,ISO,ISO,ISO,IDA,ISS ISO,ISO,IDA,ISO,ISS ISO,ISO,ISS ISO,IDA IMP,ISO,ISO,IMP IGI ISO,ISO,ISO,IBA,ISO,ISO,IDA,IMP,IDA,IDA IMP IGI,IDA,ISO,IDA IMP,ISS ISO,ISS ISO,ISS ISO,ISS ISO,ISO,ISO,ISO,IDA IMP,ISO,IDA IMP…	Map2,Rufy3,Syt11,Lypd1,Nrxn1,Cacnb4,Slc7a11,Kcnab2,Map1a,Tcaf1,Arhgap44,Ngfr,Cacng2,Dlg4,Ank3,Prkaca,Mapt,Ptn,Gpm6b,Rtn4,Cdk5r1,Stac2,Ndel1,Gsk3b,Dbn1,Ttbk2,Uhmk1,Kif3a,Cabp1,Dag1,Sptbn1,Gnl3l,Fbxw7,Dnajc27,Svip,Bicd1,Camk2g,Dpp6,Camk2b,Maged1,Gnai1,Myo5a,Clip3,Magi2,Gdi1,Dnaja1,Zdhhc2,Iqsec1,Nol3,Kif5b,Prnp,Rab11fip5,Ptpn5,Gpc3,Glul,Pin1,Zic1,Cdk5,Pkia,Fyn,Tgfb2,Ap2m1,Tnik,Ptpn14,Pcm1,Gas6,Chp2,…
Enriched_in_OCSGN	TRUE	0.000126621	830	818	70	0.0855746	0.0843373	GO:0007017	GO:BP	microtubule-based process	19049	2957	GO:0048731	IGI ISO,IMP ISO,IDA IMP ISO IBA,ISS ISO IBA,IDA IBA,ISS ISO IBA,IMP,IMP IBA,ISS ISO IBA,ISS ISO IBA,IBA,IMP ISO IBA TAS,IBA,IDA IMP ISO IBA,IMP,IMP,IBA,IBA,ISO IBA,IMP IGI ISO IBA,ISO,IBA,IPI IBA,IBA,ISS ISO IBA,ISO,IMP ISO,IMP IBA,IMP IGI,IDA IMP IGI ISS ISO IBA,IMP IBA,IBA,IMP,ISS ISO IBA IC,IMP,IDA IMP IGI IBA,IMP IBA,IDA ISO IBA,IDA IMP ISS ISO IBA,ISS ISO IBA,IDA IMP,ISS ISO,IDA ISO IBA,ISO,…	Nefh,Nefl,Map2,Dync1i1,Stmn3,Kif5c,Uchl1,Dst,Trim37,Stmn2,Map7d2,Map1b,Tubb3,Kif1b,Aqp4,Cntn2,Stmn4,Kif21a,Map6,Map1a,Cnp,Clip4,Kifap3,Mapre2,Eml2,Fez1,Mapk8ip3,Kif3c,Brsk1,Mapt,Ap3b2,Tuba1a,Cdk5r1,Dync1h1,Cdc42bpa,Ndel1,Dync1li2,Katnal1,Kif5a,Dync1li1,Pura,Trim36,Gsk3b,Ttbk2,Arl8a,Kif3a,Map4,Tppp,Fgf10,Dag1,Tubb2a,Fmn2,Bicd1,Foxj1,Brsk2,Ttll5,Gnai1,Myo5a,Clip3,Agtpbp1,Dnaja1,Cdkn1b,Tubb4a,Bmerb1…
Enriched_in_OCSGN	TRUE	0.000133157	62	1403	19	0.0135424	0.306452	GO:0048168	GO:BP	regulation of neuronal synaptic plasticity	19049	14656	GO:0048731	IMP,IMP,IMP IBA,IGI ISO NAS,TAS,ISO,ISS ISO,IMP,IMP,ISS ISO,IGI,IMP,ISS ISO,ISO IBA,IMP,IMP IGI,ISS,IMP,IBA	Cpeb1,Cntn2,Syp,Dlg4,Syn1,Gsk3b,Ppfia3,Unc13a,Grin1,Nsmf,Kras,Camk2b,Zdhhc2,Ncdn,Syt4,Jph3,Nptn,Rasgrf1,Shisa8
Enriched_in_OCSGN	TRUE	0.000135922	50	1604	18	0.0112219	0.36	GO:0051646	GO:BP	mitochondrion localization	19049	16071	GO:0048731	ISO,IMP,IMP,IDA,ISO,ISO,IMP ISO,ISS ISO,IGI,ISO,IMP,ISO,ISS ISO IBA,ISS ISO IBA,ISS ISO IBA,ISO,ISO IBA,ISO IBA	Nefl,Uchl1,Map1b,Kif1b,Map6,Fez1,Mapt,Atcay,Agtpbp1,Armc1,Mark1,Wasf1,Mfn2,Rhot1,Rhot2,Opa1,Sybu,Dnm1l
Enriched_in_OCSGN	TRUE	0.000140217	366	317	23	0.0725552	0.0628415	GO:0051656	GO:BP	establishment of organelle localization	19049	16081	GO:0048731	ISO,ISO,ISO,IMP,ISS ISO,ISO,IBA,IMP,IGI IBA,IMP,IDA ISO,IGI IBA,ISO,ISS ISO,ISO,NAS,ISO,IMP,IMP,IMP IBA,ISS ISO IBA,IMP,IGI IBA	Nefh,Nefl,Map2,Syt11,Dync1i1,Stxbp1,Kif5c,Uchl1,Dnm3,Map1b,Kif1b,Dnm1,Map6,Chga,Dpysl2,Pclo,Fez1,Kif3c,Mapt,Ap3b2,Dync1h1,Cdc42bpa,Ndel1
Enriched_in_OCSGN	TRUE	0.00015781	302	841	36	0.0428062	0.119205	GO:0015711	GO:BP	organic anion transport	19049	5410	GO:0048731	ISO,IMP IGI,ISO,IMP,IDA IMP IGI,IPI,IDA IMP,IBA,ISO,IMP ISO,IDA IBA,ISO,ISO,IDA IBA,IMP ISO,ISS ISO,IGI ISS ISO IBA,IMP,IMP,IDA ISO IBA,ISO,ISS ISO IBA,ISO IBA,IMP ISS ISO IBA,IMP ISO IBA,IDA ISO IBA,IMP,ISO,ISO IBA,IDA ISO IBA,ISO,IDA IMP ISS ISO,ISS ISO IBA,IDA IMP ISO,ISS ISO IBA,ISO	Stxbp1,Apba1,Sv2a,Cacnb4,Slc17a7,Ntrk2,Slc7a11,Slco5a1,Slc47a1,Slc6a13,Slc6a15,Dpysl2,Slc22a2,Slc38a1,Slc26a7,Slc25a4,Slc4a4,Cacna1a,Gfap,Slc13a3,Gabbr1,Slc6a17,Slc4a3,Slc22a6,Slc7a2,Slc36a1,P2rx7,Psap,Sfxn5,Slc38a2,Grm7,Slc1a2,Slc25a22,Slc23a2,Slc25a12,Slc22a8
Enriched_in_OCSGN	TRUE	0.000158333	38	396	9	0.0227273	0.236842	GO:0007628	GO:BP	adult walking behavior	19049	3508	GO:0048731	IMP IGI,IMP,IMP,IMP,IMP,IMP,IMP,IGI,IMP IGI	Uchl1,Cacnb4,Cend1,Cntn2,Scn1a,Sptbn4,Epha4,Mapt,Cacna1a
Enriched_in_OCSGN	TRUE	0.000162329	11	15	3	0.2	0.272727	GO:0031630	GO:BP	regulation of synaptic vesicle fusion to presynaptic active zone membrane	19049	8437	GO:0048731	IDA IMP,IDA IMP,IMP	Syt7,Cplx1,Vamp1
Enriched_in_OCSGN	TRUE	0.000167433	201	1170	34	0.0290598	0.169154	GO:0048639	GO:BP	positive regulation of developmental growth	19049	15003	GO:0048731	IDA,ISO,IDA ISS ISO IBA,ISO,IMP,ISS ISO,ISS ISO,ISO,ISO,IGI,IMP,IMP,IGI ISO,ISO IBA,IGI,IMP IBA,IMP,ISO,ISO,ISO,IMP,IMP IGI TAS,ISO,ISO,ISO,ISO,ISO,IMP,IMP,ISO,ISO,ISO,IDA ISO,IMP	Rufy3,Map1b,Sema7a,Akap6,Sptbn4,Mapt,Shtn1,Ndel1,Slc25a4,Ntrk3,Prox1,Igf2,Gsk3b,Dbn1,Limk1,Islr2,Pou3f2,Unc13a,Sgip1,Gdi1,Bmpr2,Fgf9,Slc23a2,Syt4,Pafah1b1,Rims2,Pin1,Pou4f2,Hey2,Syt1,Cpne6,Dcx,Dscam,Plcb1
Enriched_in_OCSGN	TRUE	0.00017803	38	1743	16	0.00917958	0.421053	GO:0021696	GO:BP	cerebellar cortex morphogenesis	19049	7271	GO:0048731	IMP,IGI,IMP IBA,IMP,IMP,IMP,IMP,IMP,IMP,IMP IGI,IMP,IMP,IMP,IMP,IMP,IGI	Atp2b2,Nrxn1,Cend1,Trnp1,Kndc1,Faim2,Cacna1a,Prox1,Psap,Agtpbp1,Sptbn2,Cdk5,Rora,Zfp365,Slc25a46,Gli1
Enriched_in_OCSGN	TRUE	0.000191833	133	1921	35	0.0182197	0.263158	GO:0009612	GO:BP	response to mechanical stimulus	19049	4004	GO:0048731	IMP,ISO,ISO,ISO,IDA,IMP,IMP,IMP,IMP,IMP ISO,ISO,ISO,IMP,ISO,IMP,ISO,IDA,ISO,IMP,ISO,IMP,IBA,IMP,ISO,IMP,IMP,IGI,ISO,IMP,ISO IBA,ISO,IMP,ISO,IBA,IMP	Atp2b2,Nrxn1,Got1,Nos1,Scn1a,Asic3,Strbp,Kcna1,Ptn,Atp1a2,Gsk3b,Cntnap2,Tmem150c,Dag1,P2rx7,Ano3,Jun,Grm8,Fyn,Ryr2,Phf24,Mapk8,Dmd,Bace1,Foxp2,Atp8a2,D130043K22Rik,Clcn6,Slc1a3,Tcap,Htr7,Pik3ca,Cav1,Pkd2l1,Asic2
Enriched_in_OCSGN	TRUE	0.000196875	252	1511	46	0.0304434	0.18254	GO:0046942	GO:BP	carboxylic acid transport	19049	14520	GO:0048731	ISO,IMP IGI,ISO,IMP,IDA IMP IGI,IPI,IMP,ISO,ISO,IDA IBA,ISO,ISO,IDA IBA,ISO,IMP,IMP,IDA ISO IBA,ISO,ISS ISO IBA,ISS ISO,IMP ISO IBA,IDA ISO IBA,IMP,ISO,ISO IBA,IDA ISO IBA,ISO,IDA IMP ISS ISO,ISS ISO IBA,IDA IMP ISO,ISS ISO IBA,IMP,ISO,IBA,IMP ISO,ISO,ISO,IDA ISO IBA,ISS ISO,IBA,ISO,IGI IBA,IBA,ISO,IDA ISO IBA,IDA IMP ISS ISO	Stxbp1,Apba1,Sv2a,Cacnb4,Slc17a7,Ntrk2,Slc7a11,Slc47a1,Slc6a13,Slc6a15,Dpysl2,Slc22a2,Slc38a1,Slc26a7,Cacna1a,Gfap,Slc13a3,Gabbr1,Slc6a17,Slc22a6,Slc7a2,Slc36a1,P2rx7,Psap,Sfxn5,Slc38a2,Grm7,Slc1a2,Slc25a22,Slc23a2,Slc25a12,Syt4,Slc6a20a,Slc16a11,Slc6a1,Abat,Mapk9,Slc36a2,Slc6a8,Slc25a14,Cck,Mpc2,Slc16a9,Slc6a11,Slc38a3,Slc1a3
Enriched_in_OCSGN	TRUE	0.000198225	1387	2337	235	0.100556	0.16943	GO:0045184	GO:BP	establishment of protein localization	19049	13221	GO:0048731	IMP,IMP,IDA IMP,IBA,IDA,IMP IBA,IBA,IPI,IBA,IDA,ISS ISO IBA,IDA,ISO IBA,ISO IBA,IDA IMP ISS ISO,IMP,IMP,IBA,IDA,IBA,IBA,IDA IMP,IBA,ISO,IDA,ISO,IGI,ISS ISO IBA,IBA,ISO IBA,ISO,IDA IMP IBA,IMP,ISO,IMP ISO IBA,IDA IMP,IBA,ISS ISO,ISS ISO,IDA,IMP,IMP ISO,ISO,IBA,TAS,IDA,ISO,ISO,IBA TAS,IDA IMP ISS ISO IBA,IBA,IDA IMP,IMP,ISO,IMP,ISO,IDA ISO,IDA IBA,ISS ISO IBA,IMP ISO,ISO,ISO,ISS,IDA,ISO,IDA,ISO,ISO…	Snap25,Syt7,Cplx1,Rab6b,Rufy3,Nnat,Stxbp1,Apba1,Napb,Ywhag,Kif5c,Nrxn1,Nsf,Dnm3,Nsg1,Mal,Slc7a11,Scamp5,Cntn2,Dnm1,Rab3c,Vsnl1,Pex5l,Nos1,Scg5,Ppp2r2b,Map1a,Gdap1,Chga,Tcaf1,Isl1,Arhgap44,Ngfr,Rab3ip,Cacng2,Clstn1,Sgsm1,Dlg4,Ank3,Pclo,Prkaca,Mapk8ip3,Mapt,Usp6nl,Ap3b2,Cdk5r1,Ndel1,Mlc1,Rab6a,Kif5a,Nacad,Pura,Gfap,5730455P16Rik,Prepl,Apbb1,Gsk3b,Ddx25,Uhmk1,Scarb2,Kif3a,Reep1,Cabp1,Sncg,Myh10,Epha…
Enriched_in_OCSGN	TRUE	0.000211018	288	1681	54	0.0321237	0.1875	GO:0021700	GO:BP	developmental maturation	19049	7275	GO:0048731	IDA IMP,IMP,IDA,IMP,IMP IBA,ISS ISO,IMP,IMP,IMP,IGI,IMP,IDA IMP,IGI,IDA IGI,ISO,IDA,IGI,IGI,IMP,IGI,IMP,IMP,IMP IBA,IMP,IDA IMP,IMP,ISS ISO,IMP,IBA,IMP,ISO,ISO,IMP ISS ISO,IMP,ISO,IMP,IDA IMP,IMP,IBA,ISS ISO,NAS,IMP,IMP,ISS ISO,IMP,IMP,ISO,ISO IBA,IGI IBA,IMP,IMP IGI,IDA,ISO,IMP	Nefl,Stxbp1,Nrxn1,Slc17a7,Cend1,Adgrl1,Gldn,Cntn2,Sptbn4,Sez6l2,Nfasc,Clstn1,Cdk5r2,Dlg4,Ank3,Prkaca,Cdk5r1,Sez6,Cacna1a,Gsk3b,Cntnap2,Nr4a2,Unc13a,Dag1,Bcan,Grin1,Camk2b,Myo5a,Zdhhc2,Septin4,Dlg2,Grb14,Nrcam,Id2,Syt4,Myoc,Reln,Nfia,Srrm4,Tgfb2,Plcb1,Ppp2r1a,Pgr,Actl6b,B4galt6,Gata2,Opa1,Sybu,Adgrb3,Aldh1a2,Sox10,Pebp1,Grip2,Sirt2
Enriched_in_OCSGN	TRUE	0.000235544	85	2442	30	0.012285	0.352941	GO:0021954	GO:BP	central nervous system neuron development	19049	7525	GO:0048731	IMP,IMP,IMP,IMP,IMP,IMP,IMP,IMP,IDA IMP,IMP,IMP,IGI,IDA IMP,IDA IMP,ISO,IDA,IMP,IGI,IMP,IMP,IMP,IMP,IGI,IMP,IMP,IEP,IMP,IMP,IMP,IGI	Ntrk2,Cntn2,Scn1b,Sptbn4,Epha4,Adarb1,Ndel1,Mycbp2,Lingo1,Nr4a2,Plxna4,Agtpbp1,Foxg1,Ephb1,Pafah1b1,Ephb3,Cdk5,Dcx,Fbxo45,B4galt6,Hsp90aa1,Gata2,Nin,Chrnb2,Sema3a,Ogdh,Wnt5a,Drd1,Arhgap35,Dclk2
Enriched_in_OCSGN	TRUE	0.000244154	1390	1843	193	0.104721	0.138849	GO:2000026	GO:BP	regulation of multicellular organismal development	19049	29262	GO:0048731	IMP,IMP ISO,IDA ISS ISO,IGI,IMP ISS ISO,ISO,IMP IBA,IDA ISS ISO,ISO,ISS ISO,IDA,IMP,IDA ISS ISO IBA,ISO,IDA,ISO IBA,IDA,ISO,IMP,IMP ISO,IGI IBA,ISO,ISS ISO,IMP ISS ISO,IBA,ISO,ISS ISO,IMP ISS ISO,IGI,ISS ISO IBA,ISS ISO,ISO,IDA,ISO,ISO,ISO,IMP,IMP ISO,IDA,ISO,IDA IGI ISO,IDA,IMP,ISO,IGI ISO,IMP ISO IBA,IGI,IMP,IMP IBA,ISO,IMP,IDA IGI IBA,IMP,IDA ISS ISO,IMP,IMP ISO,ISO,ISO,ISO,IMP ISO,IDA IMP ISO…	Nefl,Map2,Rufy3,Nrxn1,Mag,Mdga1,Sema3e,Ntrk2,Map1b,Ncmap,Adgrl1,Shox2,Sema7a,Ddah1,Nos1,Map6,Rbfox2,Akap6,Isl1,Ngfr,Clstn1,Epha4,Mapt,Ptn,Sema4c,Qk,Gpm6b,Rtn4,Cdk5r1,Thy1,Shtn1,Ndel1,Lrrn1,Rgma,Slc25a4,Ptprf,Gpr37l1,Gfap,Tcim,Itgb8,Ntrk3,Adgrl3,Prox1,Igf2,Gsk3b,Dbn1,Limk1,Lingo1,Islr2,Pak3,Six4,Clstn3,Cux2,Adgrb1,Maf,Tppp,Enpp2,Dcn,Dag1,Fbxw7,Foxj1,Efnb3,Epha7,Sfrp4,Amigo3,Camk2b,P2rx7,Cd59a,Pou4…
Enriched_in_OCSGN	TRUE	0.000252651	41	1631	16	0.00980993	0.390244	GO:0014003	GO:BP	oligodendrocyte development	19049	5142	GO:0048731	IMP IBA,IMP,IMP,IMP,IMP,IMP,IMP,ISS ISO,IMP,IMP,IDA IMP IBA,IMP,ISO,IDA,IMP,IMP	Plp1,Mag,Cntn2,Olig1,Tppp,Fa2h,Wasf3,Cntnap1,Id2,Id4,Myrf,B4galt6,Hdac11,Shh,Nkx6-2,Sox10
Enriched_in_OCSGN	TRUE	0.000264835	488	1091	58	0.0531622	0.118852	GO:0051493	GO:BP	regulation of cytoskeleton organization	19049	15952	GO:0048731	ISO,IDA IBA,IMP,ISS ISO IBA,ISS ISO IBA,IMP ISO IBA,IMP,ISO IBA,IBA,ISO IBA,ISO IBA,IMP IBA,IBA,ISS ISO,ISS ISO,ISS ISO,IMP,ISS ISO,ISS ISO,ISO,IMP,IMP,ISO IBA,ISO IBA,ISO,IGI ISO IBA,ISS ISO,ISO IBA,ISS ISO,ISS ISO,IDA,ISO IBA,ISS ISO,ISS ISO,ISO,TAS,IGI,IBA,ISO,ISO,IMP,ISO,ISO,IMP,IGI,ISS ISO,IMP ISO,ISO,ISO,ISS ISO,ISO,ISO IBA,IDA,TAS,ISS ISO IBA,ISS,ISO,IMP ISO	Map2,Stmn3,Dst,Trim37,Stmn2,Pfn2,Sema3e,Map1b,Stmn4,Map6,Map1a,Arhgap44,Mapre2,Eml2,Mapt,Gpm6b,Cdk5r1,Dync1h1,Trim36,Ntrk3,Prox1,Mycbp2,Gsk3b,Dbn1,Ttbk2,Limk1,Pak3,Kank4,Tppp,Ctnna2,Epha5,Bicd1,Gnai1,Clip3,Ppp1r9a,Neb,Cdkn1b,Wasf3,Tubb4a,Cfl2,Bmerb1,Inpp5j,Pde4dip,Pafah1b1,Mid1ip1,Myoc,Coro2b,Fzd10,Fsd1,Fkbp4,Stau2,Arhgef10l,Fhod3,Wasl,Camsap1,Nexn,Ppm1e,C9orf72
Enriched_in_OCSGN	TRUE	0.000280588	7	966	6	0.00621118	0.857143	GO:0045162	GO:BP	clustering of voltage-gated sodium channels	19049	13213	GO:0048731	IMP,IMP,IMP,ISO,IMP ISS ISO,IMP	Gldn,Sptbn4,Nfasc,Ank3,Nrcam,Myoc
Enriched_in_OCSGN	TRUE	0.000298139	85	2040	27	0.0132353	0.317647	GO:0002028	GO:BP	regulation of sodium ion transport	19049	760	GO:0048731	ISS ISO,IMP,IMP ISO,ISO IBA,IMP,ISS ISO,IBA,ISO,IMP ISO,ISO,IGI ISS ISO IBA,IBA,ISO,IBA,IGI ISO,ISO,NAS,ISO,IMP,ISS ISO IBA,ISO,IBA,ISO,ISS ISO,IBA,ISO,IMP ISS IBA	Scn4b,Cntn1,Nos1,Scn1b,Sptbn4,Ank3,Hecw1,Stk39,Atp1b1,Atp1a2,Fgf12,Fxyd6,Kif5b,Nkain2,Ahcyl1,Osr1,Plcb1,Scn2b,Dmd,Wnk3,Akt3,Fxyd3,Scnn1b,Ywhah,Hecw2,Gnas,Fxyd1
Enriched_in_OCSGN	TRUE	0.000304526	50	423	10	0.0236407	0.2	GO:0031103	GO:BP	axon regeneration	19049	8189	GO:0048731	ISO,IMP,IGI,IMP ISO,ISS ISO,ISS ISO,ISO,ISO,IMP,IGI	Nefh,Nefl,Mag,Epha4,Mapk8ip3,Ptn,Ndel1,Rgma,Ptprf,Ntrk3
Enriched_in_OCSGN	TRUE	0.000310205	225	2086	52	0.0249281	0.231111	GO:0015980	GO:BP	energy derivation by oxidation of organic compounds	19049	5651	GO:0048731	IBA,IDA IMP,ISO,IBA,ISS ISO IBA,IMP,ISO IBA,ISO,ISO IBA,IMP IBA,ISO IBA,IMP,IBA,ISO IBA,IMP ISS ISO IBA,IDA IBA,ISO IBA,ISO,ISO,ISO,IMP IBA,ISS IBA,IMP,ISO IBA,ISS ISO IBA,IMP,IMP,ISS ISO,ISS ISO,ISO IBA,ISO IBA,IMP IGI,ISS ISO,ISO,IMP ISS ISO,IMP,IBA,IMP ISO IBA,IBA,IMP,ISO IBA,IDA ISO IBA,ISO,IMP,IMP,IBA,ISO IBA,IMP,IMP,ISO IBA,IBA,IMP	Mdh1,Ppargc1a,Prkaca,Cox5a,Mdh2,Igf2,Aco2,Gsk3b,Pygb,Epm2aip1,Idh3b,Pfkm,Slc25a22,Idh3a,Slc25a12,Ndufa10,Ndufs2,Gfpt1,Prkag2,Irs2,Ndufa5,Uqcrfs1,Slc25a25,Sucla2,Sdha,Tigar,Pink1,Dlst,Ndufs1,Ndufb6,Ndufv2,Nhlrc1,Atp5d,Slc1a3,Gaa,Bnip3,Coq10a,Cox10,Ndufs7,Pik3ca,Suclg1,Agl,Bdnf,Cisd1,Sod2,Cyc1,Ogdh,Gpd1,Gnas,Ndufv1,Sdhc,Mt3
Enriched_in_OCSGN	TRUE	0.000324419	160	429	17	0.039627	0.10625	GO:0051648	GO:BP	vesicle localization	19049	16073	GO:0048731	ISO,IMP,ISS ISO,IBA,IDA,IGI IBA,ISO,IGI IBA,ISO,IDA IMP NAS,IMP IBA,IBA,IGI IBA,ISO IBA,ISO IBA,IDA IMP,IMP	Map2,Syt11,Dync1i1,Kif5c,Nrxn1,Dnm3,Kif1b,Dnm1,Dpysl2,Pclo,Ap3b2,Dync1h1,Ndel1,Kif5a,5730455P16Rik,Syn2,Syn1
Enriched_in_OCSGN	TRUE	0.000326779	5	802	5	0.00623441	1	GO:0071205	GO:BP	protein localization to juxtaparanode region of axon	19049	19328	GO:0048731	IDA IMP IGI,IMP,IMP,IMP,IMP	Cntn2,Nfasc,Epb41l3,Cntnap2,Cntnap1
Enriched_in_OCSGN	TRUE	0.000326779	5	802	5	0.00623441	1	GO:0002175	GO:BP	protein localization to paranode region of axon	19049	861	GO:0048731	IMP,IMP,IMP,IMP,IMP	Ugt8a,Mal,Nfasc,Epb41l3,Cntnap1
Enriched_in_OCSGN	TRUE	0.000345929	26	1791	13	0.00725851	0.5	GO:0021801	GO:BP	cerebral cortex radial glia guided migration	19049	7373	GO:0048731	IGI,IMP,IGI,IDA,IMP,IGI,IMP ISO,IMP,IMP,IMP,IMP,IMP,IGI	Cdk5r2,Rtn4,Cdk5r1,Foxg1,Bmerb1,Pafah1b1,Lamb1,Reln,Cdk5,Dcx,Srgap2,Socs7,Lrp8
Enriched_in_OCSGN	TRUE	0.000345929	26	1791	13	0.00725851	0.5	GO:0022030	GO:BP	telencephalon glial cell migration	19049	7601	GO:0048731	IGI,IMP,IGI,IDA,IMP,IGI,IMP ISO,IMP,IMP,IMP,IMP,IMP,IGI	Cdk5r2,Rtn4,Cdk5r1,Foxg1,Bmerb1,Pafah1b1,Lamb1,Reln,Cdk5,Dcx,Srgap2,Socs7,Lrp8
Enriched_in_OCSGN	TRUE	0.000352721	190	2293	49	0.0213694	0.257895	GO:0098742	GO:BP	cell-cell adhesion via plasma-membrane adhesion molecules	19049	22183	GO:0048731	ISO,IDA IMP ISO,IDA IMP IGI,ISS ISO,IDA IMP,ISO,IDA,ISS ISO IBA,IMP,ISO IBA,IMP ISO IBA,ISS,ISO,ISS ISO,ISO,IBA,ISO,ISO,IBA,ISS IBA,IBA,ISS IBA,ISS IBA,IMP,IDA,ISO,IBA,ISO,IDA IBA,IBA,IDA IMP,ISS ISO,ISO IBA,ISO IBA,IBA,IMP,IDA IMP ISO IC,IDA IMP IBA,ISO,ISO,ISO,IBA,IDA IMP ISS ISO,ISS ISO,ISO,ISS ISO,IDA IMP,IBA,IDA IBA	Mbp,Ntng1,Nrxn1,Mag,Sparcl1,Mdga1,Cadm3,Adgrl1,Kifap3,Ptprf,Adgrl3,Cldn19,Lrrc4,Amigo3,Unc5d,Cntn5,Slitrk1,Magi2,Nrcam,Sdk1,Nexn,Nptn,Dscam,Tgfb2,Pcdh10,Slitrk3,Cdh10,Lrrc4b,Cdh4,Cdh7,Mdga2,Cxadr,Cdh22,Lrfn5,Cdh20,Mmp24,Flrt3,Lrfn4,Ptprt,Cx3cl1,Mcam,Cdh19,Nlgn1,Igsf11,Plxnb3,Amigo1,Pcdh17,Cdh18,Sdk2
Enriched_in_OCSGN	TRUE	0.000374197	286	644	29	0.0450311	0.101399	GO:0051402	GO:BP	neuron apoptotic process	19049	15889	GO:0048731	IMP,IMP,IGI,IMP,ISS ISO,IMP,ISO,ISO,IMP,IMP,ISO,IMP,ISS ISO,ISO,IDA,IMP ISO,IMP,IMP ISO,ISO,IMP ISO,ISO,IMP,IMP,IMP IGI,IMP ISO,IMP,ISS ISO,IGI,IMP ISS ISO	Nefl,Stxbp1,Sncb,Mag,Ntrk2,Lancl1,Nos1,Ppp2r2b,Isl1,Ppargc1a,Ngfr,Adarb1,Cdk5r1,Ptprf,Mt1,Faim2,Cacna1a,Trim2,Gsk3b,Erbb3,Pak3,Six4,Nr4a2,Grin1,Fbxw7,Epha7,Nsmf,Kras,Pou4f1
Enriched_in_OCSGN	TRUE	0.000390896	40	1074	13	0.0121043	0.325	GO:0031111	GO:BP	negative regulation of microtubule polymerization or depolymerization	19049	8196	GO:0048731	ISO,ISS ISO,ISO,ISO,ISS ISO,ISO,ISS ISO,ISO,IMP,ISO,IGI,ISS ISO,IBA	Map2,Stmn2,Map1b,Map1a,Eml2,Ttbk2,Clip3,Tubb4a,Bmerb1,Inpp5j,Mid1ip1,Fkbp4,Camsap1
Enriched_in_OCSGN	TRUE	0.000396074	391	1147	51	0.0444638	0.130435	GO:0001558	GO:BP	regulation of cell growth	19049	469	GO:0048731	IMP ISO,IDA,ISS ISO,IBA,ISO,IDA ISS ISO IBA,ISO,IGI,ISS ISO,IBA,IMP ISS ISO,IGI,IDA,ISS ISO,ISO,ISO,ISO,IGI,IDA,IMP IGI ISO,ISO IBA,IGI,IMP IBA,IGI,ISO,IDA,IMP,ISO,ISO,IMP ISO,ISO,IMP,ISO,ISO,IDA ISO,ISO,ISO,IDA,ISO,ISO,IDA IMP,IMP,ISO,ISO,ISS ISO,IGI,ISO,ISO,IDA ISO,ISO IBA,ISS ISO	Map2,Rufy3,Mag,Sema3e,Map1b,Sema7a,Akap6,Clstn1,Mapt,Sema4c,Rtn4,Cdk5r1,Olfm1,Shtn1,Ndel1,Rgma,Slc25a4,Ntrk3,Apbb1,Gsk3b,Dbn1,Limk1,Islr2,Clstn3,Unc13a,Epha7,Plxna4,Gdi1,Cdkn1b,Bmpr2,Lgi1,Ttl,Fhl1,Slc23a2,Slc25a33,Syt4,Pafah1b1,Tro,Rims2,Pin1,Tnr,Pou4f2,Syt1,Cpne6,Minar1,Cdk5,Dcx,Spag9,Dscam,Sema6c,Tgfb2
Enriched_in_OCSGN	TRUE	0.000400329	8	818	6	0.00733496	0.75	GO:0099641	GO:BP	anterograde axonal protein transport	19049	22513	GO:0048731	ISS ISO,IGI,IMP ISO,ISS ISO,IGI,ISS ISO	Kif5c,Map1a,Mapk8ip3,Kif5a,Dlg2,Kif5b
Enriched_in_OCSGN	TRUE	0.000400329	8	818	6	0.00733496	0.75	GO:1905383	GO:BP	protein localization to presynapse	19049	28283	GO:0048731	ISS ISO,IGI,IMP ISO,ISS ISO,IGI,ISS ISO	Kif5c,Map1a,Mapk8ip3,Kif5a,Dlg2,Kif5b
Enriched_in_OCSGN	TRUE	0.000413356	5	3	2	0.666667	0.4	GO:0045110	GO:BP	intermediate filament bundle assembly	19049	13188	GO:0048731	IGI ISO,IGI ISO	Nefh,Nefl
Enriched_in_OCSGN	TRUE	0.00041457	49	2200	20	0.00909091	0.408163	GO:2000649	GO:BP	regulation of sodium ion transmembrane transporter activity	19049	29870	GO:0048731	ISS ISO,ISO IBA,ISS ISO,IBA,ISO,IMP ISO,ISO,ISS ISO IBA,IBA,ISO,ISO,NAS,ISO,IMP,ISS ISO IBA,IBA,ISS ISO,IBA,IMP IBA,ISO	Scn4b,Scn1b,Ank3,Hecw1,Stk39,Atp1b1,Atp1a2,Fgf12,Fxyd6,Kif5b,Osr1,Plcb1,Scn2b,Dmd,Wnk3,Fxyd3,Ywhah,Hecw2,Fxyd1,Ptpn3
Enriched_in_OCSGN	TRUE	0.000441627	82	885	17	0.019209	0.207317	GO:0006835	GO:BP	dicarboxylic acid transport	19049	2803	GO:0048731	ISO,IGI,IDA IMP IGI,IPI,IMP,ISO,ISO,IMP,IDA ISO,ISO,ISS ISO,IMP,ISO,IDA IMP ISS ISO,ISS ISO IBA,ISS ISO IBA,IMP	Stxbp1,Apba1,Slc17a7,Ntrk2,Slc7a11,Dpysl2,Slc26a7,Gfap,Slc13a3,Gabbr1,Slc22a6,P2rx7,Grm7,Slc1a2,Slc25a22,Slc25a12,Syt4
Enriched_in_OCSGN	TRUE	0.000457736	65	1144	17	0.0148601	0.261538	GO:0015800	GO:BP	acidic amino acid transport	19049	5493	GO:0048731	ISO,IGI,IDA IMP IGI,IPI,IMP,ISO,ISO,ISO,ISO,IMP,ISO,IDA IMP ISS ISO,ISS ISO IBA,ISS ISO IBA,IMP,IMP ISO,ISO	Stxbp1,Apba1,Slc17a7,Ntrk2,Slc7a11,Slc6a13,Dpysl2,Slc13a3,Gabbr1,P2rx7,Grm7,Slc1a2,Slc25a22,Slc25a12,Syt4,Slc6a1,Abat
Enriched_in_OCSGN	TRUE	0.000459313	357	2495	82	0.0328657	0.229692	GO:1901214	GO:BP	regulation of neuron death	19049	24520	GO:0048731	IMP,IMP,IGI IBA,IMP,ISS ISO,IDA IMP,IMP,ISO,ISO,ISS ISO,IMP,IMP ISS ISO,ISO,ISO,ISS ISO,ISO,IDA,IMP ISO,IMP,IMP ISO,ISS ISO,IMP,ISO,IMP,IMP,ISO IBA,IMP IGI,IMP ISO,IMP,ISS ISO,IGI,IMP ISS ISO,IMP,ISO TAS,ISO,IGI ISO,ISO,ISO,IMP ISO,ISO,IMP,ISO,ISO,ISS ISO,IGI ISO,ISS ISO,IDA,IGI,ISO,ISO,IMP ISO,ISO,ISO,IDA IMP IBA,ISS ISO,IDA,ISO,IMP ISS ISO IBA,IMP,IMP,ISO,IDA IMP ISO IBA,ISO,ISO,ISO,IDA,ISO,IDA…	Nefl,Stxbp1,Sncb,Mag,Ntrk2,Slc7a11,Lancl1,Nos1,Ppp2r2b,Chga,Isl1,Ppargc1a,Ngfr,Mapt,Cdk5r1,Ptprf,Mt1,Faim2,Cacna1a,Trim2,Gsk3b,Erbb3,Pak3,Six4,Nr4a2,Sncg,Grin1,Fbxw7,Epha7,Nsmf,Kras,Pou4f1,Map3k12,Grm7,Pcp4,Prnp,Slc23a2,Ephb1,Jun,Ptpn5,Gabrb3,Pin1,Capn2,Cdk5,Fyn,Tgfb2,Tigar,Dnajc5,Mapk8,Bace1,Pink1,Efnb2,Ppp1r13b,Oxr1,Wfs1,Chl1,Shh,Sarm1,Pik3ca,Six1,Atp5g1,Bdnf,Cx3cl1,Sod2,Hrk,Wnt5a,Fgf21,Mt3,Nae…
Enriched_in_OCSGN	TRUE	0.00046924	356	404	25	0.0618812	0.0702247	GO:0007018	GO:BP	microtubule-based movement	19049	2958	GO:0048731	ISO,ISO,ISO,ISS ISO IBA,ISS ISO IBA,IMP,IMP,IMP,IDA IMP ISO IBA,IMP,IBA,ISO,IGI,IBA,ISO,IMP ISO,IMP IBA,IDA IMP IGI,IMP IBA,IBA IC,IDA IGI IBA,IBA,IDA IMP ISS ISO IBA,ISS IBA,IDA IMP	Nefh,Nefl,Map2,Dync1i1,Kif5c,Uchl1,Dst,Map1b,Kif1b,Aqp4,Kif21a,Map6,Map1a,Kifap3,Fez1,Mapk8ip3,Kif3c,Mapt,Ap3b2,Dync1h1,Ndel1,Dync1li2,Kif5a,Dync1li1,Pura
Enriched_in_OCSGN	TRUE	0.000476382	77	1878	24	0.0127796	0.311688	GO:0021675	GO:BP	nerve development	19049	7250	GO:0048731	IMP,IMP,IMP,IMP,IMP,IMP,IGI,IMP IBA,IMP,IMP,IGI,IMP,IMP,IMP,IMP,IMP IBA,IMP,IMP,IMP,IMP,IMP,IGI,IMP IBA,IMP	Kcna2,Isl1,Ngfr,Adarb1,Erbb3,Six4,Unc13a,Dag1,Pou4f1,Plxna4,Sulf1,Ephb1,Gabrb3,Mafb,Dmd,Fbxo45,Pou4f3,Slc1a3,Chrnb2,Slc25a46,Six1,Lrig1,Bdnf,Sema3a
Enriched_in_OCSGN	TRUE	0.00048152	279	829	33	0.039807	0.11828	GO:0015849	GO:BP	organic acid transport	19049	5539	GO:0048731	ISO,IMP IGI,ISO,IMP,IDA IMP IGI,IPI,IMP,ISO,IBA,ISO,IMP ISO,IDA ISO IBA,ISO,ISO,IDA ISO IBA,ISO,ISO,IMP,IMP,IDA ISO IBA,ISO,ISS ISO IBA,ISS ISO,IMP ISO IBA,IDA ISO IBA,IMP,ISO IBA,IDA ISO IBA,ISO,IDA IMP ISS ISO,ISS ISO IBA,IDA IMP ISO,ISS ISO IBA	Stxbp1,Apba1,Sv2a,Cacnb4,Slc17a7,Ntrk2,Slc7a11,Slc47a1,Slc7a14,Acsl6,Slc6a13,Slc6a15,Dpysl2,Slc22a2,Slc38a1,Slc26a7,Stk39,Cacna1a,Gfap,Slc13a3,Gabbr1,Slc6a17,Slc22a6,Slc7a2,Slc36a1,P2rx7,Sfxn5,Slc38a2,Grm7,Slc1a2,Slc25a22,Slc23a2,Slc25a12
Enriched_in_OCSGN	TRUE	0.000482617	1293	2408	225	0.0934385	0.174014	GO:0046907	GO:BP	intracellular transport	19049	14504	GO:0048731	ISO,ISO,ISO,ISO,IDA,IBA,IDA,ISS ISO IBA,IBA,IPI,IBA,IDA,ISS ISO IBA,IMP,ISO,IMP,IDA IMP ISO IBA,IMP,IDA IMP ISO IBA,IBA,ISO IBA,IDA,IMP,ISO,IGI,ISS ISO IBA,ISO IBA,IDA IMP IBA,IMP,ISS ISO,ISO,ISO,IBA,ISS ISO,IMP,ISO,IMP ISO,IMP,IMP IGI,IBA,IMP IBA TAS,IDA,ISS ISO IBA,IMP,IDA IGI ISO IBA,ISO,ISS ISO,ISO IBA TAS,IDA IMP ISS ISO IBA,IBA,IDA IMP,IMP,ISO,IMP,IDA ISO,ISO,IDA IBA,ISS ISO IBA,IMP ISO,IDA…	Nefh,Nefl,Snap25,Map2,Syt7,Rab6b,Rufy3,Dync1i1,Stxbp1,Apba1,Napb,Ywhag,Kif5c,Uchl1,Nsf,Dst,Nsg1,Map1b,Kif1b,Pex5l,Map6,Scg5,Ndrg4,Ppp2r2b,Map1a,Gdap1,Tcaf1,Arhgap44,Ngfr,Gprasp1,Rab3ip,Cacng2,Sgsm1,Ank3,Prkaca,Fez1,Mapk8ip3,Kif3c,Mapt,Usp6nl,Ap3b2,Cdk5r1,Dync1h1,Cdc42bpa,Ndel1,Mlc1,Laptm4b,Rab6a,Kif5a,Nacad,Pura,Gfap,5730455P16Rik,Prepl,Gsk3b,Dbn1,Ddx25,Uhmk1,Scarb2,Arl8a,Kif3a,Reep1,Atp2a2,Zfyve…
Enriched_in_OCSGN	TRUE	0.000544053	52	1679	18	0.0107207	0.346154	GO:0042551	GO:BP	neuron maturation	19049	11872	GO:0048731	IDA,IMP,IMP,IMP,IMP,ISO,IGI,IMP,IMP,ISO,IMP ISS ISO,IMP,IBA,ISS ISO,IMP,ISO,IGI IBA,ISO	Nrxn1,Gldn,Cntn2,Sptbn4,Nfasc,Ank3,Gsk3b,Cntnap2,Nr4a2,Dlg2,Nrcam,Myoc,Srrm4,Actl6b,B4galt6,Opa1,Adgrb3,Grip2
Enriched_in_OCSGN	TRUE	0.00055124	63	2196	23	0.0104736	0.365079	GO:0022029	GO:BP	telencephalon cell migration	19049	7600	GO:0048731	IMP,IMP,IGI,IMP,IMP IGI,IMP,IGI,IDA,IMP,IGI,IMP ISO,IMP,IMP,IMP,IMP,IMP,IMP,IMP,IGI,IMP,IEP,IMP IGI,IMP	Mdga1,Cntn2,Cdk5r2,Rtn4,Cdk5r1,Ndel1,Pou3f2,Foxg1,Bmerb1,Pafah1b1,Lamb1,Reln,Tnr,Cdk5,Dcx,Fbxo45,Srgap2,Socs7,Lrp8,Nrg3,Ogdh,Rnf7,Drd1
Enriched_in_OCSGN	TRUE	0.00059027	231	2496	59	0.0236378	0.255411	GO:0034767	GO:BP	positive regulation of ion transmembrane transport	19049	10086	GO:0048731	ISO,ISO,IMP,ISO,ISO,ISO,ISO,ISO IBA,ISO,ISS ISO,ISO,IMP IBA,ISS ISO IBA,ISO,IMP ISO,ISO,ISO,IMP,ISO,IMP,ISO,IMP,ISO,ISO,IDA,IDA IMP,IMP,ISO,ISO,ISO,ISO,NAS,ISO,IMP,ISO,ISO,ISO,ISO,ISS ISO,ISO,ISS ISO IBA,ISO,ISO,ISS ISO,IMP,IMP IBA,ISO,ISO,IMP ISS ISO,ISO,ISO,IDA ISO,ISO,ISO,IMP,ISS ISO IBA,IMP,ISO,IDA IBA	Plp1,Kcnc1,Ank2,Cacnb4,Nos1,Acsl6,Akap6,Tcaf1,Cacng2,Ank3,Kcna1,Stac2,Thy1,Stk39,Atp1b1,Lrrc55,Erbb3,Dpp6,P2rx7,Clip3,Gjc2,Slc1a2,Kif5b,Ak1,Gpc3,Reln,Pou4f2,Irs2,Cdk5,Ryr2,Rgs7,Plcb1,Slc36a2,Dmd,Cacna1d,Asph,Pink1,Hcn1,Appl1,Cacng4,Wnk3,Kcnc2,Abcb1a,Cacnb2,Nlgn3,Pirt,Cx3cl1,Asic2,Fxyd1,Fgf21,Ramp3,Amigo1,Akap7,Drd1,Sumo1,Stim2,Prkci,Adrb1,Azin2
Enriched_in_OCSGN	TRUE	0.00059027	231	2496	59	0.0236378	0.255411	GO:0034764	GO:BP	positive regulation of transmembrane transport	19049	10083	GO:0048731	ISO,ISO,IMP,ISO,ISO,ISO,ISO,ISO IBA,ISO,ISS ISO,ISO,IMP IBA,ISS ISO IBA,ISO,IMP ISO,ISO,ISO,IMP,ISO,IMP,ISO,IMP,ISO,ISO,IDA,IDA IMP,IMP,ISO,ISO,ISO,ISO,NAS,ISO,IMP,ISO,ISO,ISO,ISO,ISS ISO,ISO,ISS ISO IBA,ISO,ISO,ISS ISO,IMP,IMP IBA,ISO,ISO,IMP ISS ISO,ISO,ISO,IDA ISO,ISO,ISO,IMP,ISS ISO IBA,IMP,ISO,IDA IBA	Plp1,Kcnc1,Ank2,Cacnb4,Nos1,Acsl6,Akap6,Tcaf1,Cacng2,Ank3,Kcna1,Stac2,Thy1,Stk39,Atp1b1,Lrrc55,Erbb3,Dpp6,P2rx7,Clip3,Gjc2,Slc1a2,Kif5b,Ak1,Gpc3,Reln,Pou4f2,Irs2,Cdk5,Ryr2,Rgs7,Plcb1,Slc36a2,Dmd,Cacna1d,Asph,Pink1,Hcn1,Appl1,Cacng4,Wnk3,Kcnc2,Abcb1a,Cacnb2,Nlgn3,Pirt,Cx3cl1,Asic2,Fxyd1,Fgf21,Ramp3,Amigo1,Akap7,Drd1,Sumo1,Stim2,Prkci,Adrb1,Azin2
Enriched_in_OCSGN	TRUE	0.000620012	6	3	2	0.666667	0.333333	GO:1903935	GO:BP	response to sodium arsenite	19049	26946	GO:0048731	ISO,ISO	Nefh,Nefl
Enriched_in_OCSGN	TRUE	0.000660708	1288	2337	218	0.093282	0.169255	GO:0015031	GO:BP	protein transport	19049	5371	GO:0048731	IMP,IMP,IDA IMP,IBA,IDA,IMP IBA,IBA,IPI,IBA,IDA,ISS ISO IBA,ISO IBA,ISO IBA,IDA IMP ISS ISO,IMP,IBA,IBA,IBA,IDA IMP,IBA,ISO,IDA,ISO,IGI,ISS ISO IBA,IBA,ISO IBA,ISO,IDA IMP IBA,IMP,ISO,IMP ISO IBA,IDA IMP,IBA,ISS ISO,IDA,IMP,IMP ISO,IBA,TAS,IDA,ISO,ISO,IBA TAS,IDA IMP ISS ISO IBA,IBA,IDA IMP,IMP,ISO,IMP,ISO,IDA ISO,IDA IBA,ISS ISO IBA,IMP ISO,ISO,ISS,IDA,ISO,IDA,ISO,ISO,ISO IBA,IDA IBA,ISO IBA,IDA…	Snap25,Syt7,Cplx1,Rab6b,Rufy3,Nnat,Stxbp1,Apba1,Napb,Ywhag,Kif5c,Nsf,Dnm3,Nsg1,Slc7a11,Scamp5,Dnm1,Rab3c,Vsnl1,Pex5l,Nos1,Scg5,Ppp2r2b,Map1a,Gdap1,Chga,Tcaf1,Isl1,Arhgap44,Ngfr,Rab3ip,Cacng2,Clstn1,Sgsm1,Ank3,Pclo,Prkaca,Mapk8ip3,Usp6nl,Ap3b2,Cdk5r1,Ndel1,Mlc1,Rab6a,Kif5a,Nacad,Pura,Gfap,5730455P16Rik,Prepl,Apbb1,Gsk3b,Ddx25,Uhmk1,Scarb2,Kif3a,Cabp1,Sncg,Myh10,Epha5,Sptbn1,Fbxw7,Stx1b,Dnajc27,Svi…
Enriched_in_OCSGN	TRUE	0.000677452	46	1743	17	0.0097533	0.369565	GO:0021587	GO:BP	cerebellum morphogenesis	19049	7163	GO:0048731	IMP,IGI,IMP IBA,IMP,IMP,IMP,IMP,IMP,IMP,IMP IGI,IMP,IMP,IMP,IMP,IMP,IMP,IGI	Atp2b2,Nrxn1,Cend1,Trnp1,Kndc1,Faim2,Cacna1a,Prox1,Psap,Agtpbp1,Sptbn2,Cdk5,Rora,Gas1,Zfp365,Slc25a46,Gli1
Enriched_in_OCSGN	TRUE	0.00070388	148	2151	39	0.0181311	0.263514	GO:0045333	GO:BP	cellular respiration	19049	13285	GO:0048731	IBA,IDA IMP,ISO,IBA,ISS ISO IBA,ISO IBA,ISO IBA,IBA,ISO IBA,IMP ISS ISO IBA,IDA IBA,ISO IBA,IMP IBA,ISS IBA,IMP,ISO IBA,ISS ISO IBA,IMP,ISS ISO,ISS ISO,ISO IBA,ISO IBA,ISS ISO,ISO,IMP,IBA,IMP ISO IBA,IBA,IMP,ISO IBA,ISO,IMP,IMP,IBA,ISO IBA,IMP,ISO IBA,IBA,ISO	Mdh1,Ppargc1a,Prkaca,Cox5a,Mdh2,Aco2,Idh3b,Slc25a22,Idh3a,Slc25a12,Ndufa10,Ndufs2,Ndufa5,Uqcrfs1,Slc25a25,Sucla2,Sdha,Pink1,Dlst,Ndufs1,Ndufb6,Ndufv2,Atp5d,Slc1a3,Bnip3,Coq10a,Cox10,Ndufs7,Pik3ca,Suclg1,Bdnf,Cisd1,Sod2,Cyc1,Ogdh,Gpd1,Ndufv1,Sdhc,Ndufa12
Enriched_in_OCSGN	TRUE	0.000712145	182	819	25	0.030525	0.137363	GO:1905475	GO:BP	regulation of protein localization to membrane	19049	28373	GO:0048731	IDA,IDA,IMP,ISO IBA,IDA IMP,ISO,ISO,ISS ISO,ISO,IDA,IMP IBA,ISO,ISO,IDA IMP,ISO,ISO,ISO,ISO,ISO,IDA,ISO,ISS ISO,ISS ISO,ISO,IMP IGI ISO	Lypd1,Nrxn1,Slc7a11,Tcaf1,Arhgap44,Cacng2,Dlg4,Ank3,Ptn,Cdk5r1,Stac2,Gsk3b,Dbn1,Dag1,Sptbn1,Camk2g,Dpp6,Camk2b,Myo5a,Clip3,Magi2,Gdi1,Zdhhc2,Kif5b,Prnp
Enriched_in_OCSGN	TRUE	0.000727927	200	2018	46	0.0227948	0.23	GO:0010721	GO:BP	negative regulation of cell development	19049	4882	GO:0048731	IMP ISO,ISS ISO,ISS ISO,IBA,IBA,IMP ISO,IBA,IMP ISS ISO,IGI,ISS ISO IBA,ISO,IMP,ISO,IGI ISO,IMP,IMP ISO,IDA,IDA,ISS ISO,IMP ISO,IMP,ISO,IMP,IMP,IMP IGI,IDA IMP,IGI,ISO IBA,IMP,IMP,ISO,IMP ISO,IDA,IGI,IGI,ISO,IMP,ISS ISO,IDA,IDA,IGI,IDA,IDA IGI ISO IBA,IMP,IMP,IGI	Map2,Rufy3,Mag,Sema3e,Sema7a,Ptn,Sema4c,Rtn4,Cdk5r1,Thy1,Rgma,Gpr37l1,Ntrk3,Gsk3b,Lingo1,Fbxw7,Efnb3,Epha7,Gdi1,Sox11,Tjp2,Grb14,Id2,Syt4,Id4,Tnr,Cdk5,Sema6c,Pcm1,Brinp1,Fbln1,D130043K22Rik,Bmp7,Dlx2,Nkx6-2,Sox10,Ulk2,Sirt2,Wnt3,Ywhah,Ldlr,Bdnf,Sema3a,Appl2,Bmpr1a,Wnt5a
Enriched_in_OCSGN	TRUE	0.00077367	225	1964	49	0.0249491	0.217778	GO:0098657	GO:BP	import into cell	19049	22126	GO:0048731	IMP,ISO IBA,ISO,ISO IBA,IMP,IBA,ISO,IDA,ISO,ISO,ISO,IMP IBA,IDA IBA,IDA IBA,ISO,IMP ISO IBA,IMP,IMP ISO IBA,ISO IBA,IBA,ISO,ISO IBA,IDA IMP,IDA IMP ISS ISO,IGI,IDA ISO,ISO,ISO,IGI,IDA IMP ISO,ISO,IBA,IBA,IDA IMP,IDA IBA,IDA IMP,IBA,IMP,IMP ISS ISO,IBA,IDA,ISO,IDA IMP,IDA ISO,ISO,ISS ISO,IBA,ISO,IGI	Snap25,Atp1a3,Slc24a2,Dnm3,Slc7a11,Dnm1,Slc47a1,Nos1,Acsl6,Slc6a13,Slc22a2,Cacng2,Slc12a7,Gpm6b,Hcn2,Atp1b1,Gfap,Atp1a2,Slc7a2,Fam155a,Slc36a1,Kcnj3,Iqsec1,Slc1a2,Prnp,Slc6a20a,Irs2,Slc6a1,Fyn,Ap2m1,Slc36a2,Cacng5,Slc9a6,Efnb2,Slc39a12,Atad1,Cacng4,Slc6a11,Slc1a3,Wnk3,Kcnk5,Sirt2,Fabp3,Slc1a4,Slc5a6,Slc3a2,Kcnj12,Kcnd3,Slc29a2
Enriched_in_OCSGN	TRUE	0.000820523	172	2463	47	0.0190824	0.273256	GO:0031644	GO:BP	regulation of nervous system process	19049	8448	GO:0048731	IDA IMP,IBA,IMP,ISS ISO,ISO,ISO,IC,IMP IBA,ISS ISO,ISO,ISO,ISO,IMP,IMP,IMP ISO,ISO,ISS ISO,ISO,IGI,IDA IMP,IGI,IDA IMP,IMP,ISO,ISO,ISO,IMP,IMP,IDA IMP,ISS ISO,ISO,ISO,IMP ISO,IMP,IDA IMP ISO,ISO,IMP IGI ISO,ISO IBA,ISO,IMP ISO,ISO,IMP,ISS ISO,ISO,ISO,IMP IBA,ISO	Nrxn1,Dlgap1,Mag,Ncmap,Nos1,Ngfr,Cacng2,Tmem25,Dlg4,Rtn4,Gsk3b,Dbn1,Celf4,Cux2,Tppp,Dag1,Fgf12,Grin1,Stx1b,Wasf3,Rims2,Reln,Tnr,Abat,Cacng5,Cck,Tmem108,Myrf,Cacng4,Prkcz,Sox10,Grip2,Nlgn3,Pard3,Nlgn1,Igsf11,Mtmr2,Tnfrsf21,Oprl1,Zfhx2,Tac1,Adora1,Ccn3,Cnih2,Ssh1,Shank1,Ednrb
Enriched_in_OCSGN	TRUE	0.00099323	747	137	20	0.145985	0.0267738	GO:0061024	GO:BP	membrane organization	19049	17838	GO:0048731	IDA,ISO IBA,IDA IMP,IDA IMP,IDA IMP IBA,IMP ISO IBA,ISO TAS,IMP,ISO,IMP,IDA,IMP IBA,IGI IBA,IMP,IMP,IMP IBA,IMP,IMP ISS ISO,IGI IBA,IMP ISO IBA	Mbp,Snap25,Syt7,Cplx1,Vamp1,Syt11,Stxbp1,Ank2,Sh3gl2,Ndrg1,Nrxn1,Prx,Dnm3,Mal,Slc7a11,Lhfpl4,Gldn,Cntn2,Dnm1,Pacsin1
Enriched_in_OCSGN	TRUE	0.00105453	48	1505	16	0.0106312	0.333333	GO:0031113	GO:BP	regulation of microtubule polymerization	19049	8198	GO:0048731	ISO,ISS ISO,ISO,ISS ISO,ISS ISO,ISS ISO,IGI,ISO,ISO,ISO,ISO,ISS ISO,ISO,ISO,IMP,IMP	Map2,Stmn2,Map1b,Eml2,Mapt,Clip3,Cdkn1b,Tubb4a,Inpp5j,Pde4dip,Fkbp4,Camsap1,Mapk8,Mapre3,Slc39a12,Nin
Enriched_in_OCSGN	TRUE	0.00107231	104	2452	33	0.0134584	0.317308	GO:0051668	GO:BP	localization within membrane	19049	16092	GO:0048731	IDA,ISO,IMP,IMP IBA,IDA IMP IBA,ISS ISO IBA,ISS ISO,ISS ISO,IMP,IDA ISS ISO IBA,ISS ISO,ISO IBA,IBA,IDA,IMP,ISS ISO IBA,IMP,IBA,IBA,ISO,IDA IGI,IGI,IDA,ISO,IDA IMP,IDA IMP ISS ISO,IGI,ISO,IMP IGI IEP ISS ISO IBA,ISO,ISO,IMP,IGI	Nrxn1,Arhgef9,Slc7a11,Lhfpl4,Cacng2,Dlg4,Ptn,Thy1,Cacna1a,Magi2,Zdhhc2,Dlg2,Tmeff1,Fnta,Reln,Sec23a,Cdk5,Cacng5,Cacng4,Snx27,Dok7,Glrb,Reep2,Grip2,Lrrtm4,Nlgn1,Ift122,Grik2,Gphn,Cnih2,Ssh1,Rilpl1,Wdr19
Enriched_in_OCSGN	TRUE	0.00107563	36	2419	17	0.0070277	0.472222	GO:0051968	GO:BP	positive regulation of synaptic transmission, glutamatergic	19049	16295	GO:0048731	ISO,IDA IMP,ISO,ISO,IBA,ISO,ISO,IDA IMP,IMP,IBA,IBA,IMP,IMP,ISS ISO,IMP,ISO,IBA	Stxbp1,Nrxn1,Ntrk2,Ngfr,Cacng2,Gria4,Glul,Reln,Tnr,Cacng5,Cacng4,Nlgn3,Rab3gap1,Nlgn1,Drd1,Dtnbp1,Shank1
Enriched_in_OCSGN	TRUE	0.00107563	36	2419	17	0.0070277	0.472222	GO:2000463	GO:BP	positive regulation of excitatory postsynaptic potential	19049	29693	GO:0048731	IDA IMP,ISO,ISS ISO,ISO,ISO,IMP,ISO,IGI,IGI,IDA IMP,ISS ISO,ISO,IMP,IDA IMP ISO,ISO,ISO,IMP IBA	Nrxn1,Ngfr,Dlg4,Gsk3b,Dbn1,Cux2,Grin1,Stx1b,Rims2,Reln,Prkcz,Grip2,Nlgn3,Nlgn1,Igsf11,Ssh1,Shank1
Enriched_in_OCSGN	TRUE	0.00108464	172	1147	29	0.0252833	0.168605	GO:0030307	GO:BP	positive regulation of cell growth	19049	7828	GO:0048731	IDA,ISO,IDA ISS ISO IBA,ISO,ISS ISO,ISS ISO,ISO,ISO,IGI,IGI,ISO IBA,IGI,IMP IBA,ISO,ISO,IMP,ISO,ISO,IDA ISO,ISO,ISO,ISO,ISO,IMP,ISO,ISO,ISO,IDA ISO,ISS ISO	Rufy3,Map1b,Sema7a,Akap6,Mapt,Shtn1,Ndel1,Slc25a4,Ntrk3,Gsk3b,Dbn1,Limk1,Islr2,Unc13a,Gdi1,Bmpr2,Lgi1,Slc23a2,Slc25a33,Syt4,Pafah1b1,Rims2,Pin1,Pou4f2,Syt1,Cpne6,Dcx,Dscam,Tgfb2
Enriched_in_OCSGN	TRUE	0.00115727	8	3	2	0.666667	0.25	GO:0060052	GO:BP	neurofilament cytoskeleton organization	19049	16939	GO:0048731	IMP IGI,IMP IGI	Nefh,Nefl
Enriched_in_OCSGN	TRUE	0.00119874	47	2467	20	0.00810701	0.425532	GO:0048489	GO:BP	synaptic vesicle transport	19049	14882	GO:0048731	ISO,IBA,IGI IBA,IGI IBA,ISO,IMP IBA,IBA,IBA,TAS,IDA IMP,IBA,IMP,IMP,IMP,IBA,NAS,ISO,ISO,IMP IBA,ISS ISO	Map2,Kif5c,Dnm3,Dnm1,Dpysl2,Ap3b2,Kif5a,Kif5b,Syt4,Ap1s2,Cdk5,Lin7a,Ap3m2,Ap3s2,Borcs5,Rab3gap1,Nlgn1,Cnih2,Dtnbp1,Tmem230
Enriched_in_OCSGN	TRUE	0.00121976	28	711	9	0.0126582	0.321429	GO:0021533	GO:BP	cell differentiation in hindbrain	19049	7109	GO:0048731	IMP,IGI,IMP IBA,IMP,IMP,IMP,IMP,IMP,IMP IGI	Atp2b2,Nrxn1,Cend1,Kndc1,Faim2,Cacna1a,Prox1,Psap,Agtpbp1
Enriched_in_OCSGN	TRUE	0.00123755	247	24	6	0.25	0.0242915	GO:0016050	GO:BP	vesicle organization	19049	5679	GO:0048731	ISO IBA,IDA IMP,IDA IMP,IDA IMP IBA,IBA,IMP ISO TAS	Snap25,Syt7,Cplx1,Vamp1,Syt11,Stxbp1
Enriched_in_OCSGN	TRUE	0.00125816	227	1681	44	0.0261749	0.193833	GO:0031503	GO:BP	protein-containing complex localization	19049	8374	GO:0048731	IMP,IDA IMP,ISO IBA,IDA,ISO IBA,IDA IMP ISS ISO,IBA,ISO,IDA IMP IBA,IDA IMP IBA,IDA IMP,IDA IMP ISS ISO IBA,ISO,IDA IMP IBA,IDA IMP,ISO,IMP,IDA IBA,IDA IMP,ISO IBA,ISO,IDA IMP,IDA IMP,IDA IMP IBA,IMP,IBA,IMP,IMP,IDA,ISO,IMP,IMP,IDA IMP ISO,IDA IMP,ISS ISO IBA,IBA,IDA IMP,IDA IMP,IBA,ISO,ISO,IDA IMP IBA,IDA IMP IBA,ISO	Snap25,Cplx1,Kif5c,Nrxn1,Dnm3,Nsg1,Dnm1,Akap6,Arhgap44,Cacng2,Clstn1,Dlg4,Nacc2,Kif5a,Pura,Gsk3b,Dbn1,Ddx25,Dag1,Stx1b,Magi2,Lgi1,Iqsec1,Dlg2,Adam22,Kif5b,Arl3,Reln,Fkbp4,Stau2,Wasl,Nptn,Ap2m1,Tnik,Pcm1,Cacng5,Efnb2,Atad1,Cacng4,Zfp365,Tub,Grip1,Grip2,Sirt2
Enriched_in_OCSGN	TRUE	0.00126052	48	1525	16	0.0104918	0.333333	GO:0021795	GO:BP	cerebral cortex cell migration	19049	7367	GO:0048731	IMP,IGI,IMP,IMP IGI,IMP,IGI,IDA,IMP,IGI,IMP ISO,IMP,IMP,IMP,IMP,IMP,IMP	Mdga1,Cdk5r2,Rtn4,Cdk5r1,Ndel1,Pou3f2,Foxg1,Bmerb1,Pafah1b1,Lamb1,Reln,Cdk5,Dcx,Fbxo45,Srgap2,Socs7
Enriched_in_OCSGN	TRUE	0.00126207	7	578	5	0.00865052	0.714286	GO:0021578	GO:BP	hindbrain maturation	19049	7154	GO:0048731	IMP IBA,IGI,IGI,IMP,IMP	Cend1,Cdk5r2,Cdk5r1,Cacna1a,Grin1
Enriched_in_OCSGN	TRUE	0.00127668	204	1753	42	0.0239589	0.205882	GO:0006898	GO:BP	receptor-mediated endocytosis	19049	2860	GO:0048731	IMP,ISO,ISO,IDA ISO,ISO,ISO IBA,IDA,ISO IBA,IMP IBA,ISS ISO,IMP IBA,IDA,ISO,ISO IBA,IBA,ISO,IMP IBA,ISS ISO,IDA IMP,ISO,IDA,ISO,ISS ISO,ISS ISO,IMP ISO,IDA IMP ISO IBA,IDA,IMP,IBA,ISS ISO IBA,IDA IMP,IMP,ISS ISO,IDA IMP,IBA,IGI,ISO,ISO,ISS ISO,ISS ISO,IMP ISS ISO,IMP	Snap25,Syt11,Napb,Sh3gl2,Nsf,Dnm3,Cntn2,Dnm1,Cacng2,Dlg4,Dnajc6,Scarb2,Kif3a,Bicd1,Cltb,Sfrp4,Sgip1,Magi2,Iqsec1,Ptpn5,Inpp5f,Atp5b,Wasl,Ubqln2,Gria1,Ap2m1,Ldlrad3,Wasf1,Cacng5,Aak1,Efnb2,Tmem108,Ankrd13b,Atad1,Cacng4,Lrrtm1,Vtn,Sirt2,Ankrd13d,Nlgn3,Cav1,Pard3
Enriched_in_OCSGN	TRUE	0.00133307	83	2256	27	0.0119681	0.325301	GO:1901379	GO:BP	regulation of potassium ion transmembrane transport	19049	24668	GO:0048731	ISO,IMP,ISS ISO IBA,ISO,IMP,ISO,IGI ISO,IMP ISO,ISO,IDA IBA,IDA IMP IGI ISO,IGI,ISO,ISS ISO,ISO,IMP,ISO,IMP ISS ISO,IBA,ISO,ISO,ISO,IMP,IMP,IDA ISO,ISO,ISS ISO	Kcnc1,Ank2,Kcnab2,Akap6,Ank3,Kcna1,Stk39,Atp1b1,Lrrc55,Kcns1,Dpp6,Prnp,Fhl1,Kcnip1,Rgs7,Cacna1d,Snx27,Kcnip4,Wnk3,Kcnc2,Cav1,Ywhae,Bin1,Crbn,Amigo1,Akap7,Sumo1
Enriched_in_OCSGN	TRUE	0.00138981	12	1506	8	0.00531208	0.666667	GO:1901950	GO:BP	dense core granule transport	19049	25199	GO:0048731	ISO,ISO,ISO,ISO,IMP ISO,ISS ISO,ISO,ISO	Map2,Kif1b,Kif5a,Kif5b,Syt4,Tanc2,Mapk8,Sybu
Enriched_in_OCSGN	TRUE	0.00138981	12	1506	8	0.00531208	0.666667	GO:0032253	GO:BP	dense core granule localization	19049	8667	GO:0048731	ISO,ISO,ISO,ISO,IMP ISO,ISS ISO,ISO,ISO	Map2,Kif1b,Kif5a,Kif5b,Syt4,Tanc2,Mapk8,Sybu
Enriched_in_OCSGN	TRUE	0.00140093	1350	2337	225	0.0962773	0.166667	GO:0015833	GO:BP	peptide transport	19049	5524	GO:0048731	IMP,IMP,IDA IMP,IBA,IDA,IMP IBA,IBA,IPI,IBA,IDA,ISS ISO IBA,ISO IBA,ISO IBA,IDA IMP ISS ISO,IDA IMP,IBA,IBA,IBA,IDA IMP,ISO IBA,ISO,IDA,ISO,IGI,ISS ISO IBA,IBA,ISO IBA,ISO,IDA IMP IBA,IMP,ISO,IMP ISO IBA,IDA IMP,IBA,ISS ISO,IDA,IMP,IMP ISO,IBA,TAS,IDA,ISO,ISO,IBA TAS,IDA IMP ISS ISO IBA,IBA,IDA IMP,IMP,ISO,IMP,ISO,IDA ISO,IDA IBA,ISS ISO IBA,ISO,IMP ISO,ISO,ISS ISO IBA,ISO,ISS,IDA,IDA,ISO,IDA,ISO…	Snap25,Syt7,Cplx1,Rab6b,Rufy3,Nnat,Stxbp1,Apba1,Napb,Ywhag,Kif5c,Nsf,Dnm3,Nsg1,Slc7a11,Scamp5,Dnm1,Rab3c,Vsnl1,Pex5l,Nos1,Scg5,Ppp2r2b,Map1a,Gdap1,Chga,Tcaf1,Isl1,Arhgap44,Ngfr,Rab3ip,Cacng2,Clstn1,Sgsm1,Ank3,Pclo,Prkaca,Mapk8ip3,Usp6nl,Ap3b2,Cdk5r1,Ndel1,Mlc1,Rab6a,Kif5a,Nacad,Pura,Gfap,5730455P16Rik,Prepl,Apbb1,Gsk3b,Ddx25,Uhmk1,Slc13a3,Scarb2,Kif3a,Crhbp,Gabbr1,Cabp1,Rasl10b,Sncg,Myh10,Epha5,S…
Enriched_in_OCSGN	TRUE	0.0014482	66	2196	23	0.0104736	0.348485	GO:0021885	GO:BP	forebrain cell migration	19049	7456	GO:0048731	IMP,IMP,IGI,IMP,IMP IGI,IMP,IGI,IDA,IMP,IGI,IMP ISO,IMP,IMP,IMP,IMP,IMP,IMP,IMP,IGI,IMP,IEP,IMP IGI,IMP	Mdga1,Cntn2,Cdk5r2,Rtn4,Cdk5r1,Ndel1,Pou3f2,Foxg1,Bmerb1,Pafah1b1,Lamb1,Reln,Tnr,Cdk5,Dcx,Fbxo45,Srgap2,Socs7,Lrp8,Nrg3,Ogdh,Rnf7,Drd1
Enriched_in_OCSGN	TRUE	0.00148787	9	3	2	0.666667	0.222222	GO:1902074	GO:BP	response to salt	19049	25316	GO:0048731	ISO,ISO	Nefh,Nefl
Enriched_in_OCSGN	TRUE	0.00150446	1512	1491	170	0.114017	0.112434	GO:0045595	GO:BP	regulation of cell differentiation	19049	13387	GO:0048731	IMP,IMP ISO,IDA ISS ISO,IMP IBA,ISS ISO,ISS ISO,IBA,ISS ISO,ISO,IMP,IMP,IMP IGI,IDA ISS ISO IBA,IDA,IDA IBA,ISO IBA,IDA,ISO,ISO,IMP IGI ISO,ISO,IMP ISO,ISO,ISO,ISO,IMP,ISO,IMP,ISS ISO,IMP ISS ISO,IBA,ISO,IMP ISS ISO,IGI,ISS,ISS ISO IBA,ISS ISO,ISO,ISO,ISO,IMP ISO,ISO,IMP,IMP,IMP ISO,IGI ISO,IMP,IMP,IMP IBA,IMP IGI ISO,IMP,IMP ISO IBA,IGI,IMP,IMP IBA,IMP,ISO,IMP,IMP,IMP,IMP,IBA,IMP,IDA,ISO,ISO,IMP…	Nefl,Map2,Rufy3,Bend6,Ywhag,Mag,Sema3e,Ntrk2,Map1b,Tlcd3b,Shox2,Cntn2,Sema7a,Nos1,Fndc5,Map6,Rbfox2,Akap6,Dpysl2,Isl1,Ngfr,Epha4,Rgs6,Prkaca,Fez1,Rbfox1,Mapk8ip3,Chd5,Mapt,Ptn,Sema4c,Qk,Rtn4,Cdk5r1,Olfm1,Thy1,Shtn1,Ndel1,Rgma,Slc25a4,Sostdc1,Ptprf,Nap1l2,Gpr37l1,Gfap,Ntrk3,Prox1,Apbb1,Igf2,Gsk3b,Nr1d2,Dbn1,Limk1,Lingo1,Islr2,Dusp15,Pak3,Pou3f2,Six4,Cux2,Maf,Plekhb1,Cds1,Fgf10,Enpp2,Dag1,Fbxw7,Mmd…
Enriched_in_OCSGN	TRUE	0.00152787	2648	2453	421	0.171627	0.158988	GO:0044085	GO:BP	cellular component biogenesis	19049	12682	GO:0048731	IGI ISO,IGI ISO,ISO IBA,ISO,IMP,IDA IMP IBA,ISS ISO,ISO,IDA IMP ISO,ISO,IDA IMP,IDA IMP IGI IBA,ISO,IBA,IDA IMP IGI ISO,IBA,ISS ISO IBA,ISO,IMP,IMP,ISO,ISS ISO,IMP ISO IBA,IMP,ISO IBA,IDA,IDA IMP,IBA,ISS ISO,IBA,ISO,IMP,ISS ISO,ISS ISO IBA,IDA,IBA,IMP,IDA,IMP,ISO,ISS ISO,ISO,ISO,IGI IBA,IDA IMP IGI,IBA,IBA,ISS ISO,ISS ISO,ISO IBA,ISO,ISS ISO,IMP,ISS ISO,ISS ISO,ISS ISO,ISS ISO,IBA,ISO,IMP ISS ISO…	Nefh,Nefl,Snap25,Map2,Syt7,Vamp1,Kcnc1,Syt11,Stxbp1,Slc24a2,Sv2a,Napb,Sh3gl2,Ntng1,Nrxn1,Dst,Trim37,Dlgap1,Ugt8a,Cpeb1,Mdga1,Stmn2,Pfn2,Prx,Dnm3,Ntrk2,Arhgef9,Nsg1,Aldh1a3,Ablim2,Map1b,Lhfpl4,Aqp4,Ncmap,Adgrl1,Dnm1,Lgi2,Chga,Nfasc,Isl1,Arhgap44,Rap1gds1,Rab3ip,Clstn1,Cadps,Mapre2,Tmod2,Dlg4,Ank3,Pclo,Prkaca,Eml2,Clgn,Fez1,Mapt,Gpm6b,Rtn4,Dynll2,Nacc2,Dync1h1,Thy1,Shtn1,Ndel1,Lrrn1,Ttyh1,Nap1l2,Pa…
Enriched_in_OCSGN	TRUE	0.0016229	2429	1562	263	0.168374	0.108275	GO:0006793	GO:BP	phosphorus metabolic process	19049	2768	GO:0048731	ISO,IBA,IMP,ISO,ISO,ISS ISO IBA,IMP,ISO,IMP ISO,IMP ISS ISO IBA,ISO,IBA,ISO,IBA,IDA,IDA IBA,ISS ISO,ISS ISO,ISO IBA,ISO,ISO IBA,ISS ISO IBA,IBA,ISO IBA,ISO,ISO,IBA,IDA,IDA,IMP ISO,IDA IGI ISS ISO IBA,IGI,ISO,IDA IMP ISO,IDA ISO IBA,IMP ISO IBA,ISS ISO,ISS ISO IBA,ISO,IBA,ISO IBA,IDA IGI ISO,ISO IBA,IDA ISS ISO IBA,IBA,ISO,IDA,IMP ISO,IDA ISS ISO,ISS ISO IBA,IMP IGI ISS ISO,ISO IBA,ISS ISO IBA,IBA…	Sh3gl2,Ppp2r2c,Atp2b2,Uchl1,Nrxn1,Aldoc,Cacnb4,Cntn1,Pfn2,Ntrk2,Camta1,Hmgcs1,Eef1a2,Sgpp2,Sema7a,Gdpd1,Slc7a14,Efr3b,Nos1,Pdp1,Acsl6,Adcy1,Prune2,Ppp2r2b,Chga,Akap6,Ckb,Sptbn4,Isl1,Ppargc1a,Epha4,Cdk5r2,Dlg4,Prkaca,Mapk8ip3,Abhd3,Adarb1,Brsk1,Mapt,Cox5a,Acot7,Cdk5r1,Cdc42bpa,Thy1,Ppip5k2,Rgma,Kndc1,Slc4a4,Mapk8ip1,Ptprf,Stk39,Nmnat2,Zfyve28,Ckmt1,Tcim,Ntrk3,Eno2,Prox1,Mtmr7,Cldn19,Igf2,Cdk15,Gsk…
Enriched_in_OCSGN	TRUE	0.00164311	1374	2337	228	0.097561	0.165939	GO:0042886	GO:BP	amide transport	19049	12074	GO:0048731	IMP,IMP,IDA IMP,IBA,IDA,IMP IBA,IBA,IPI,IBA,IDA,ISS ISO IBA,ISO IBA,ISO IBA,IDA IMP ISS ISO,IDA IMP,IBA,IBA,IBA,IDA IMP,ISO IBA,ISO,IDA,ISO,IGI,ISS ISO IBA,IBA,ISO IBA,ISO,IDA IMP IBA,IMP,ISO,IMP ISO IBA,IDA IMP,IBA,ISS ISO,IDA,IMP,IMP ISO,IBA,TAS,IDA,ISO,ISO,IBA TAS,IDA IMP ISS ISO IBA,IBA,IDA IMP,IMP,ISO,IMP,ISO,IDA ISO,IDA IBA,ISS ISO IBA,ISO,IMP ISO,ISO,ISS ISO IBA,ISO,ISS,IDA,IDA,ISO,IDA,ISO…	Snap25,Syt7,Cplx1,Rab6b,Rufy3,Nnat,Stxbp1,Apba1,Napb,Ywhag,Kif5c,Nsf,Dnm3,Nsg1,Slc7a11,Scamp5,Dnm1,Rab3c,Vsnl1,Pex5l,Nos1,Scg5,Ppp2r2b,Map1a,Gdap1,Chga,Tcaf1,Isl1,Arhgap44,Ngfr,Rab3ip,Cacng2,Clstn1,Sgsm1,Ank3,Pclo,Prkaca,Mapk8ip3,Usp6nl,Ap3b2,Cdk5r1,Ndel1,Mlc1,Rab6a,Kif5a,Nacad,Pura,Gfap,5730455P16Rik,Prepl,Apbb1,Gsk3b,Ddx25,Uhmk1,Slc13a3,Scarb2,Kif3a,Crhbp,Gabbr1,Cabp1,Rasl10b,Sncg,Myh10,Epha5,S…
Enriched_in_OCSGN	TRUE	0.00173958	8	1048	6	0.00572519	0.75	GO:0006681	GO:BP	galactosylceramide metabolic process	19049	2668	GO:0048731	ISS,ISO,IDA IMP ISO,IMP,ISO,IDA IMP IBA	Ugt8a,B3galt2,Fa2h,Psap,B3galt1,Gal3st1
Enriched_in_OCSGN	TRUE	0.00179812	160	2474	44	0.017785	0.275	GO:1903169	GO:BP	regulation of calcium ion transmembrane transport	19049	26248	GO:0048731	ISO,IMP IC,ISO IBA,ISO,ISO,IMP IBA,ISS ISO IBA,IMP,ISO,ISO,IMP,ISO,ISO,IMP ISO,IGI,IMP,ISO,IGI,IGI,IGI ISO,ISO,IMP ISO IBA,IMP IBA,IMP,ISO,ISO,IMP,IDA,ISS ISO IBA,IMP,ISO,IMP ISO IBA,ISS ISO,ISO,IMP,IDA IMP ISO,ISO,IDA,ISO,IMP,ISO,ISO,ISS ISO IBA,ISO	Plp1,Ank2,Cacnb4,Akap6,Vdac1,Stac2,Thy1,Atp1b1,Cacna1a,Atp1a2,Myo5a,Gjc2,Nol3,Fkbp1a,Prnp,Jph3,Cdk5,Tmem38a,Fyn,Ryr2,Tgfb2,Fkbp1b,Jsrp1,Dmd,Cacna1d,Asph,Dysf,Tspan13,Cacnb2,Pde4d,Ywhae,Cbarp,Ubqln1,Cx3cl1,Bin1,Prkce,Ramp3,Prkd1,Drd1,Sumo1,Oprl1,Ppp2ca,Stim2,Adrb1
Enriched_in_OCSGN	TRUE	0.00190783	100	2495	32	0.0128257	0.32	GO:0008306	GO:BP	associative learning	19049	3599	GO:0048731	IMP,IMP,IMP,IMP,IMP,IMP,IMP,IMP,IMP IGI,IGI,IMP,IMP,IMP,IDA IMP,IMP,IMP,IMP,IMP,ISO,IMP IGI ISO,IMP,IMP,IMP,IGI,IMP ISO,IMP,ISO,ISO,ISO,IMP,IMP,IGI	Snap25,Atp1a3,Slc7a11,Ndrg4,Map1a,Brsk1,Atp1a2,Csmd1,Grin1,Kras,Grm7,Asic1,Ap1s2,Reln,Tnr,Slc6a1,Cdk5,Atxn1,Cck,Chrnb2,Tafa2,Nlgn3,Nptx2,Hmgcr,Drd1,Ddhd2,Oprl1,Tac1,Pgrmc1,Dcdc2a,Shank1,Lgmn
Enriched_in_OCSGN	TRUE	0.0019282	49	1743	17	0.0097533	0.346939	GO:0021575	GO:BP	hindbrain morphogenesis	19049	7151	GO:0048731	IMP,IGI,IMP IBA,IMP,IMP,IMP,IMP,IMP,IMP,IMP IGI,IMP,IMP,IMP,IMP,IMP,IMP,IGI	Atp2b2,Nrxn1,Cend1,Trnp1,Kndc1,Faim2,Cacna1a,Prox1,Psap,Agtpbp1,Sptbn2,Cdk5,Rora,Gas1,Zfp365,Slc25a46,Gli1
Enriched_in_OCSGN	TRUE	0.0019431	2226	1356	216	0.159292	0.097035	GO:0065009	GO:BP	regulation of molecular function	19049	18689	GO:0048731	ISO,ISO,IMP,ISO,IMP,ISO,IDA ISO,ISS ISO,ISO IBA,ISS ISO,ISO IBA,IBA,ISO,IBA,ISO,ISO,ISS ISO,ISO,IMP IBA,IBA,ISO IBA,IMP,ISO,ISO,ISO,ISO IBA,IDA,IDA ISO IBA,ISO,ISO,ISO IBA,IDA ISS ISO IBA IC,IMP,IDA IGI ISS ISO IBA,IBA,ISO,ISS ISO,IGI,ISS ISO,IMP ISS ISO,IDA ISO IBA,ISO,ISS ISO,ISO,ISO IBA,IBA,IBA,IGI,IMP IBA,IDA ISS ISO IBA,IDA ISO,IDA IMP,ISO,IBA,ISS ISO,ISS ISO,IGI ISS ISO,IMP ISO,ISO,ISS ISO …	Mbp,Map2,Mapk8ip2,Kcnc1,Ank2,Uchl1,Nrxn1,Scn4b,Cacnb4,Abr,Trim37,Dlgap1,Pfn2,Ntrk2,Bex2,Eef1a2,Slc7a14,Spock3,Nos1,Pdp1,Scn1b,Adcy1,Ppp2r2b,Akap6,Gnao1,Tcaf1,Isl1,Ppargc1a,Slc22a2,Ngfr,Rap1gds1,Cacng2,Mapre2,Epha4,Sgsm1,Rph3a,Rgs6,Cdk5r2,Dlg4,Ank3,Mapk8ip3,Kcna1,Adarb1,Mapt,Usp6nl,Serpini1,Dynll2,Cdk5r1,Stac2,Thy1,Ndel1,Rgma,Slc25a4,Hecw1,Mapk8ip1,Ptprf,Stk39,Atp1b1,Lrrc55,Zfyve28,Cacna1a,Ckmt1,T…
Enriched_in_OCSGN	TRUE	0.00208295	578	769	49	0.0637191	0.0847751	GO:0000226	GO:BP	microtubule cytoskeleton organization	19049	107	GO:0048731	IGI,IMP,IDA IMP ISO IBA,IDA IBA,IMP IBA,ISS ISO IBA,ISS ISO IBA,IBA,IMP ISO IBA,IBA,IMP,IBA,ISO IBA,IMP ISO IBA,ISO,IBA,IBA,ISS ISO IBA,IMP IGI,IMP ISS ISO IBA,IBA,IMP,ISS ISO IBA,IMP,IMP IGI IBA,IMP IBA,IDA ISO IBA,ISO IBA,ISS ISO,ISO IBA,ISO,IMP,IDA ISO IBA,IDA ISS ISO,IGI,ISO,IBA,IMP,IMP ISO IBA,ISS ISO,IGI,IMP IBA,ISS ISO,ISS ISO IBA,IGI,ISO IBA,IMP,ISO,IMP	Nefh,Nefl,Map2,Stmn3,Dst,Trim37,Stmn2,Map7d2,Map1b,Tubb3,Cntn2,Stmn4,Map6,Map1a,Cnp,Clip4,Mapre2,Eml2,Brsk1,Mapt,Tuba1a,Cdk5r1,Dync1h1,Cdc42bpa,Ndel1,Dync1li2,Katnal1,Dync1li1,Trim36,Gsk3b,Ttbk2,Kif3a,Map4,Tppp,Fgf10,Dag1,Tubb2a,Fmn2,Bicd1,Foxj1,Brsk2,Ttll5,Gnai1,Clip3,Cdkn1b,Tubb4a,Bmerb1,Inpp5j,Ttl
Enriched_in_OCSGN	TRUE	0.00211969	103	2300	31	0.0134783	0.300971	GO:0043266	GO:BP	regulation of potassium ion transport	19049	12263	GO:0048731	ISO,IMP,ISS ISO IBA,IMP,ISO,IMP ISS ISO,ISO,IGI ISO,IMP ISO,ISO,ISO,IDA IBA,IDA IMP IGI ISO,ISO,IGI,ISO,ISS ISO,ISO,IMP,ISO,IMP ISS ISO,IBA,ISO,ISO,ISO,IMP,IMP,IDA ISO,ISO,ISS ISO,ISO	Kcnc1,Ank2,Kcnab2,Nos1,Akap6,Ank3,Kcna1,Stk39,Atp1b1,Lrrc55,Plcb4,Kcns1,Dpp6,Kif5b,Prnp,Fhl1,Kcnip1,Rgs7,Cacna1d,Snx27,Kcnip4,Wnk3,Kcnc2,Cav1,Ywhae,Bin1,Crbn,Amigo1,Akap7,Sumo1,Adora1
Enriched_in_OCSGN	TRUE	0.00214661	88	2164	27	0.0124769	0.306818	GO:0045685	GO:BP	regulation of glial cell differentiation	19049	13474	GO:0048731	ISO,IMP,IMP,ISS ISO,ISO,ISO,IMP,ISO,IMP,IMP,ISO,ISO,ISO,IMP,IMP IGI,ISO,IMP ISO,IGI,IDA,IGI,IGI,ISO,IMP,IGI,ISS ISO,IMP,IMP	Mag,Cntn2,Epha4,Ptn,Qk,Rtn4,Gpr37l1,Ntrk3,Lingo1,Dusp15,Enpp2,Dag1,Aspa,Id2,Id4,Prpf19,Zfp365,Dlx2,Shh,Nkx6-2,Olig2,Sirt2,Rnf112,Ldlr,Bin1,Rheb,Tnfrsf21
Enriched_in_OCSGN	TRUE	0.00216367	103	689	16	0.0232221	0.15534	GO:0007009	GO:BP	plasma membrane organization	19049	2951	GO:0048731	IDA,IMP,IMP,ISO,IMP,IMP IBA,IMP ISO IBA,ISO,IMP,IMP,IMP,ISO,IDA ISO,IMP,IMP,IDA	Syt7,Syt11,Ank2,Sh3gl2,Ndrg1,Prx,Pacsin1,Ank3,Epb41l3,Atp2a2,Myh10,Sptbn1,P2rx7,Fa2h,Psap,Ano3
Enriched_in_OCSGN	TRUE	0.0021672	106	32	5	0.15625	0.0471698	GO:0051952	GO:BP	regulation of amine transport	19049	16280	GO:0048731	IMP,IMP IBA,IDA ISO IBA,ISO,ISO	Kcna2,Syt7,Syt11,Stxbp1,Sv2a
Enriched_in_OCSGN	TRUE	0.00229088	123	374	13	0.0347594	0.105691	GO:0032411	GO:BP	positive regulation of transporter activity	19049	8781	GO:0048731	ISO,IMP,ISO,ISO,ISO IBA,ISO,ISS ISO,ISO,IMP IBA,ISO,ISO,IMP ISO,ISO	Kcnc1,Ank2,Cacnb4,Akap6,Tcaf1,Cacng2,Ank3,Kcna1,Stac2,Slc25a4,Stk39,Atp1b1,Lrrc55
Enriched_in_OCSGN	TRUE	0.00235638	2	19	2	0.105263	1	GO:1990927	GO:BP	calcium ion regulated lysosome exocytosis	19049	29201	GO:0048731	IMP ISS,IMP	Syt7,Syt11
Enriched_in_OCSGN	TRUE	0.00236276	30	711	9	0.0126582	0.3	GO:0021697	GO:BP	cerebellar cortex formation	19049	7272	GO:0048731	IMP,IGI,IMP IBA,IMP,IMP,IMP,IMP,IMP,IMP IGI	Atp2b2,Nrxn1,Cend1,Kndc1,Faim2,Cacna1a,Prox1,Psap,Agtpbp1
Enriched_in_OCSGN	TRUE	0.00256088	36	766	10	0.0130548	0.277778	GO:0021680	GO:BP	cerebellar Purkinje cell layer development	19049	7255	GO:0048731	IMP,IMP IBA,IGI,IGI,IMP,IMP,IMP,IMP,IMP IGI,IMP	Atp2b2,Cend1,Sez6l2,Sez6,Faim2,Cacna1a,Myh10,Psap,Agtpbp1,Sptbn2
Enriched_in_OCSGN	TRUE	0.00256838	2410	1562	260	0.166453	0.107884	GO:0006796	GO:BP	phosphate-containing compound metabolic process	19049	2771	GO:0048731	ISO,IBA,IMP,ISO,ISO,ISS ISO IBA,IMP,ISO,IMP ISO,IMP ISS ISO IBA,ISO,IBA,ISO,IBA,IDA,IDA IBA,ISS ISO,ISS ISO,ISO IBA,ISO,ISO IBA,ISS ISO IBA,ISO IBA,ISO,ISO,IBA,IDA,IDA,IMP ISO,IDA IGI ISS ISO IBA,IGI,ISO,IDA IMP ISO,IDA ISO IBA,IMP ISO IBA,ISS ISO,ISS ISO IBA,ISO,IBA,ISO IBA,IDA IGI ISO,ISO IBA,IDA ISS ISO IBA,IBA,ISO,IDA,IMP ISO,IDA ISS ISO,ISS ISO IBA,IMP IGI ISS ISO,ISO IBA,ISS ISO IBA,IBA,ISO…	Sh3gl2,Ppp2r2c,Atp2b2,Uchl1,Nrxn1,Aldoc,Cacnb4,Cntn1,Pfn2,Ntrk2,Camta1,Hmgcs1,Eef1a2,Sgpp2,Sema7a,Gdpd1,Slc7a14,Efr3b,Nos1,Pdp1,Acsl6,Adcy1,Ppp2r2b,Chga,Akap6,Ckb,Sptbn4,Isl1,Ppargc1a,Epha4,Cdk5r2,Dlg4,Prkaca,Mapk8ip3,Abhd3,Adarb1,Brsk1,Mapt,Cox5a,Acot7,Cdk5r1,Cdc42bpa,Thy1,Ppip5k2,Rgma,Kndc1,Slc4a4,Mapk8ip1,Ptprf,Stk39,Nmnat2,Zfyve28,Ckmt1,Tcim,Ntrk3,Eno2,Prox1,Mtmr7,Cldn19,Igf2,Cdk15,Gsk3b,Ttbk…
Enriched_in_OCSGN	TRUE	0.00272466	111	32	5	0.15625	0.045045	GO:0015837	GO:BP	amine transport	19049	5528	GO:0048731	IMP,IMP IBA,IDA ISO IBA,ISO,ISO	Kcna2,Syt7,Syt11,Stxbp1,Sv2a
Enriched_in_OCSGN	TRUE	0.00280043	732	1761	107	0.0607609	0.146175	GO:0030029	GO:BP	actin filament-based process	19049	7710	GO:0048731	IMP,IMP,ISO,IGI,IMP ISO IBA,IMP,ISO,ISO,ISO IBA,ISO,IMP IBA,ISO,ISO,IBA,ISS ISO,IMP,ISO IBA,ISS ISO,IBA,ISO,IMP,NAS,ISO,ISO,IBA,IDA ISO IBA,IDA ISO IBA,IGI ISO IBA,ISS ISO,ISO,IMP,IMP,ISO IBA,ISO,ISS ISO,IDA IMP IGI ISO,IDA,ISO IBA,IMP ISS ISO,IMP,IGI,ISO,ISO,IDA ISO IBA TAS,IPI ISO IBA,IBA TAS,IBA,IDA IMP IGI ISO IBA,IBA,IBA,IBA,IDA ISO,IMP IBA,IMP,ISO,IMP,ISS ISO,ISS ISO,ISS ISO,IMP IBA,IMP ISO…	Rufy3,Ank2,Scn4b,Abr,Pfn2,Sema3e,Nos1,Scn1a,Scn1b,Akap6,Arhgap44,Rap1gds1,Sptan1,Tmod2,Gpm6b,Cdk5r1,Cdc42bpa,Shtn1,Epb41l3,Ntrk3,Prox1,Apbb1,Cldn19,Atp1a2,Frmd3,Dbn1,Ermn,Limk1,Pak3,Atp2a2,Six4,Prkar1a,Kank4,Fgf10,Ctnna2,Myh10,Epha5,Arhgef17,Fmn2,Foxj1,Kras,Brsk2,Epdr1,Myo5a,Ppp1r9a,Neb,Wasf3,Cfl2,Iqsec1,Iqsec3,Cap2,Myh14,Ldb3,Akap11,Ctnna3,Pafah1b1,Sipa1l1,Arhgap12,Myoc,Amot,Coro2b,Fzd10,Stau2,F…
Enriched_in_OCSGN	TRUE	0.0028106	160	2256	41	0.0181738	0.25625	GO:1904064	GO:BP	positive regulation of cation transmembrane transport	19049	27064	GO:0048731	ISO,ISO,IMP,ISO,ISO,ISO,ISO,ISS ISO,ISO,IMP IBA,ISS ISO IBA,IMP ISO,ISO,IMP,ISO,ISO,IDA IMP,ISO,ISO,ISO,NAS,ISO,IMP,ISO,ISO,ISO,ISO,ISO,ISS ISO IBA,ISO,ISS ISO,IMP,IMP IBA,ISO,ISO,IMP ISS,ISO,IDA ISO,ISO,ISO,IMP	Plp1,Kcnc1,Ank2,Cacnb4,Nos1,Akap6,Cacng2,Ank3,Kcna1,Stac2,Thy1,Atp1b1,Lrrc55,Dpp6,Gjc2,Kif5b,Reln,Cdk5,Ryr2,Rgs7,Plcb1,Slc36a2,Dmd,Cacna1d,Asph,Pink1,Hcn1,Cacng4,Wnk3,Kcnc2,Cacnb2,Nlgn3,Pirt,Cx3cl1,Asic2,Fxyd1,Ramp3,Amigo1,Akap7,Drd1,Sumo1
Enriched_in_OCSGN	TRUE	0.00292349	46	2417	19	0.00786098	0.413043	GO:0001941	GO:BP	postsynaptic membrane organization	19049	682	GO:0048731	IDA,IMP,IMP IBA,ISS ISO IBA,ISO,ISO,IDA,IDA,ISS ISO,IDA,IMP,ISO,IGI,ISO,IMP IBA,IMP,IDA IMP ISS ISO IBA,IMP IGI ISS ISO IBA,ISO	Nrxn1,Slc7a11,Lhfpl4,Dlg4,Ptn,Dbn1,Lrrc4,Magi2,Zdhhc2,Fnta,Reln,Snx27,Glrb,Grip2,Nlgn3,Lrrtm4,Nlgn1,Gphn,Ssh1
Enriched_in_OCSGN	TRUE	0.00303677	37	423	8	0.0189125	0.216216	GO:0070570	GO:BP	regulation of neuron projection regeneration	19049	19006	GO:0048731	IMP ISO,ISS ISO,ISO,IMP ISO,ISO,ISO,IMP,IGI	Epha4,Ptn,Rtn4,Thy1,Ndel1,Rgma,Ptprf,Ntrk3
Enriched_in_OCSGN	TRUE	0.00307894	59	2200	21	0.00954545	0.355932	GO:1902305	GO:BP	regulation of sodium ion transmembrane transport	19049	25524	GO:0048731	ISS ISO,ISO,ISO IBA,ISS ISO,IBA,ISO,IMP ISO,ISO,ISS ISO IBA,IBA,ISO,ISO,NAS,ISO,IMP,ISS ISO IBA,IBA,ISS ISO,IBA,IMP ISS IBA,ISO	Scn4b,Nos1,Scn1b,Ank3,Hecw1,Stk39,Atp1b1,Atp1a2,Fgf12,Fxyd6,Kif5b,Osr1,Plcb1,Scn2b,Dmd,Wnk3,Fxyd3,Ywhah,Hecw2,Fxyd1,Ptpn3
Enriched_in_OCSGN	TRUE	0.00323564	80	2302	26	0.0112945	0.325	GO:0050805	GO:BP	negative regulation of synaptic transmission	19049	15400	GO:0048731	IDA IMP,IMP IBA,IMP IBA,ISO,IMP,ISO,ISO,ISO,IGI ISO,IMP ISO,IMP,IMP,ISO,ISO,IGI,IMP,IMP,IMP,IDA,ISO,ISO,IMP ISO,IGI ISO,IMP,IMP IGI ISO,ISO	Stxbp1,Slc24a2,Tmem25,Mapt,Celf4,Gabbr1,Gnai1,Ppp1r9a,Pnkd,Syt4,Asic1,Tnr,Stau2,Slc6a1,Gria1,Atad1,Abhd6,Nlgn3,Bdnf,Kcnq4,Mtmr2,Drd1,Grik2,Pcdh17,Adora1,Grik3
Enriched_in_OCSGN	TRUE	0.00340996	72	1767	21	0.0118846	0.291667	GO:0046785	GO:BP	microtubule polymerization	19049	14422	GO:0048731	ISO,ISS ISO,ISO,ISS ISO,ISS ISO,IBA,IDA ISS ISO,ISS ISO,IGI,ISO,ISO,ISO,ISO,ISS ISO,ISO,ISO,IMP,IBA,IMP IBA,ISO,IDA	Map2,Stmn2,Map1b,Eml2,Mapt,Ndel1,Tppp,Clip3,Cdkn1b,Tubb4a,Inpp5j,Pde4dip,Fkbp4,Camsap1,Mapk8,Mapre3,Slc39a12,Tubg2,Nin,Cav1,Hdgfl3
Enriched_in_OCSGN	TRUE	0.00347313	487	2432	99	0.0407072	0.203285	GO:0007005	GO:BP	mitochondrion organization	19049	2947	GO:0048731	IBA,IBA,ISS ISO IBA,ISO,ISS ISO IBA,ISO,IMP ISO TAS,ISO,ISO,IMP ISO,IGI ISO,ISO IBA,IDA ISO,ISS ISO IBA,ISO,ISO,IBA,IDA,IMP ISS ISO ISA IBA,IDA IBA,ISS ISO,IMP,IMP,IBA,ISS ISO IBA,IMP ISS ISO,ISS ISO,ISS ISO,ISS ISO,ISO,ISO,ISS ISO IBA,ISO,ISS ISO IBA,ISS ISO,ISO,ISS ISO,ISO,ISS ISO,IMP,IMP ISO IBA,ISO,ISS ISO,ISS ISO,IMP,IMP IGI ISS ISO IBA,ISO,ISS ISO IBA,ISO,ISS ISO IBA,ISS ISO IBA,ISS ISO,NAS…	Dnm3,Dnm1,Mllt11,Ppp2r2b,Gdap1,Cnp,Ppargc1a,Fez1,Mapt,Vdac1,Slc25a4,Map1lc3a,Gsk3b,Map1lc3b,Dcn,Fbxw7,Gabarapl1,P2rx7,Mtfp1,Higd1a,Atcay,Agtpbp1,Septin4,Atpaf1,Tmem14a,Nol3,Ndufb5,Slc25a33,Ndufa10,Myh14,Jun,Ttc19,Ptpn5,Uqcc1,Ndufa5,Armc1,Ndufc2,Cdk5,Ndufb8,Tigar,Miga1,Mapk9,Wasf1,Them4,Tmem135,Mfn2,Hebp2,Rhot1,Cck,Pink1,Rhot2,Ndufs1,Dctn6,Ndufb6,Mtx3,Dusp18,Hsp90aa1,Opa1,Atp5d,Akt3,Ndufa6,Cxadr,N…
Enriched_in_OCSGN	TRUE	0.00354042	18	24	3	0.125	0.166667	GO:0035493	GO:BP	SNARE complex assembly	19049	10467	GO:0048731	ISO,IDA IBA,ISO	Snap25,Vamp1,Stxbp1
Enriched_in_OCSGN	TRUE	0.00374791	21	1144	9	0.00786713	0.428571	GO:0015812	GO:BP	gamma-aminobutyric acid transport	19049	5505	GO:0048731	IMP,ISO,IMP,ISO,IMP,ISO,IMP,IMP ISO,ISO	Apba1,Sv2a,Cacnb4,Slc6a13,Cacna1a,Gabbr1,P2rx7,Slc6a1,Abat
Enriched_in_OCSGN	TRUE	0.00377759	275	1679	49	0.029184	0.178182	GO:0072659	GO:BP	protein localization to plasma membrane	19049	20484	GO:0048731	ISO,IDA,IMP IGI IBA,IDA,IBA,ISS ISO IBA,IDA IMP,IBA,ISO,ISS ISO IBA,IMP,ISO,IDA IMP IBA,IDA IMP ISS ISO,IMP IBA,ISO,ISO IBA,IMP,IMP,IMP ISO,ISO,IDA ISO,ISO,IDA,IMP ISO,IDA,IMP ISS ISO,ISO,IMP ISO,IBA,IMP,IMP,ISS ISO,ISO,ISO,ISO,ISS ISO,ISO,ISO,ISO,IDA,IMP,ISO,IGI,ISS ISO,ISS ISO,IDA IMP IBA,ISS ISO,IDA IMP IBA	Stxbp1,Lypd1,Ank2,Nrxn1,Nsf,Efr3a,Nsg1,Rab3c,Pacsin1,Efr3b,Sptbn4,Nfasc,Arhgap44,Ank3,Stac2,Atp1b1,Pacs2,Epb41l3,Prepl,Sptbn1,Camk2g,Dpp6,Camk2b,Sytl2,Myo5a,Clip3,Zdhhc2,Kif5b,Prnp,Fam126b,Sec23a,Cdk5,Kcnb2,Ap2m1,Tnik,Rap2a,Gas6,Appl1,Ptch1,Snx27,Gpr158,Prkcz,Rab11fip2,Nhlrc1,Kcnip4,Wnk3,Grip1,Cacnb2,Grip2
Enriched_in_OCSGN	TRUE	0.00385112	55	2419	21	0.00868127	0.381818	GO:0098815	GO:BP	modulation of excitatory postsynaptic potential	19049	22227	GO:0048731	IDA IMP,ISO,IMP IBA,ISS ISO,ISO,ISO,IMP,IMP,ISO,IGI,IGI,IDA IMP,IMP,ISS ISO,ISO,IMP,IDA IMP ISO,ISO,ISO,ISO,IMP IBA	Nrxn1,Ngfr,Tmem25,Dlg4,Gsk3b,Dbn1,Celf4,Cux2,Grin1,Stx1b,Rims2,Reln,Tmem108,Prkcz,Grip2,Nlgn3,Nlgn1,Igsf11,Mtmr2,Ssh1,Shank1
Enriched_in_OCSGN	TRUE	0.00394373	65	423	10	0.0236407	0.153846	GO:0048678	GO:BP	response to axon injury	19049	15041	GO:0048731	ISO,IMP,IGI,IMP ISO,ISS ISO,ISS ISO,ISO,ISO,IMP,IGI	Nefh,Nefl,Mag,Epha4,Mapk8ip3,Ptn,Ndel1,Rgma,Ptprf,Ntrk3
Enriched_in_OCSGN	TRUE	0.00395319	29	1029	10	0.00971817	0.344828	GO:0060074	GO:BP	synapse maturation	19049	16959	GO:0048731	IDA IMP,IDA,ISS ISO,IGI,IDA IMP,IGI,IDA IMP,ISS ISO,IDA IMP,IMP	Nefl,Nrxn1,Adgrl1,Sez6l2,Clstn1,Sez6,Bcan,Camk2b,Reln,Nfia
Enriched_in_OCSGN	TRUE	0.00416563	15	1791	9	0.00502513	0.6	GO:0021819	GO:BP	layer formation in cerebral cortex	19049	7391	GO:0048731	IGI,IGI,IMP,IGI,IMP,IMP,IMP,IMP,IGI	Cdk5r2,Cdk5r1,Bmerb1,Pafah1b1,Reln,Cdk5,Dcx,Socs7,Lrp8
Enriched_in_OCSGN	TRUE	0.0044814	95	2196	28	0.0127505	0.294737	GO:0021761	GO:BP	limbic system development	19049	7333	GO:0048731	IMP,IGI,IMP,IGI,IMP,IMP,ISO,IEP,IMP,IMP,IDA IBA,IMP,IMP IGI,IDA ISO,IMP,IMP,IMP IGI,IMP,IGI,IMP,IMP IGI,IDA,IMP,IMP,ISO,IEP,IMP,IMP	Aldh1a3,Cdk5r2,Kcna1,Cdk5r1,Prox1,Atp1a2,Gsk3b,Cntnap2,Kif3a,Pou3f2,Epha5,Bcan,Pafah1b1,Reln,Id4,Cdk5,Dcx,Tmem108,Dlx2,Uba6,Lrp8,Mfsd2a,Ywhae,Sema3a,Rab3gap1,Ogdh,Bbs2,Drd1
Enriched_in_OCSGN	TRUE	0.00461669	10	1506	7	0.00464807	0.7	GO:0099519	GO:BP	dense core granule cytoskeletal transport	19049	22440	GO:0048731	ISO,ISO,ISO,ISO,IMP ISO,ISS ISO,ISO	Map2,Kif1b,Kif5a,Kif5b,Syt4,Tanc2,Sybu
Enriched_in_OCSGN	TRUE	0.00476135	493	2355	97	0.041189	0.196755	GO:0044089	GO:BP	positive regulation of cellular component biogenesis	19049	12685	GO:0048731	IGI,IMP ISO IBA,ISO,IDA,ISO,IDA,IDA,IGI IBA,ISS ISO,ISS ISO,IMP ISO,IMP,IDA,IDA,IDA,ISO,ISO,IMP,IGI ISO IBA,IDA IGI IBA,IMP,IDA,ISS ISO IBA,ISS ISO,ISO,ISO,ISO,IDA,ISO,IDA,IGI,IBA,IMP,ISO,ISS ISO,IDA,ISS ISO,IBA,ISO,IDA,ISO IBA,ISS ISO TAS,IMP,ISO,ISO,IDA,IMP,ISO IBA,IMP ISO,IDA,ISO,IGI,IDA,IDA,IC,IDA,ISO,ISS ISO,IGI IBA,IMP,IDA,IMP,ISO,ISO IBA,IBA,IDA,ISO,ISO,IMP ISS ISO,IDA,IMP ISO,IMP ISS ISO …	Nrxn1,Pfn2,Dnm3,Ntrk2,Map1b,Adgrl1,Chga,Clstn1,Mapt,Dync1h1,Thy1,Ndel1,Lrrn1,Ntrk3,Adgrl3,Cldn19,Gsk3b,Ttbk2,Limk1,Clstn3,Cux2,Adgrb1,Tppp,Ctnna2,Enpp2,Dag1,Gnl3l,Amigo3,P2rx7,Slitrk1,Cdkn1b,Wasf3,Ephb1,Pde4dip,Gpm6a,Lrtm2,Myoc,Tppp3,Stau2,Lrrtm3,Arhgef10l,Wasl,Ephb3,Ppm1e,Clrn1,Lrrn3,Mapk9,Wasf1,Mapk8,Slitrk3,Cck,Wnt4,Lpar1,Lrrc4b,Foxc2,Slitrk4,Hsp90aa1,Ttbk1,Clstn2,Nin,Adgrb3,Plppr5,Bmp7,Arhgef…
Enriched_in_OCSGN	TRUE	0.00497445	9	1048	6	0.00572519	0.666667	GO:0019374	GO:BP	galactolipid metabolic process	19049	6648	GO:0048731	ISS,ISO,IDA IMP ISO,IMP,ISO,IDA IMP IBA	Ugt8a,B3galt2,Fa2h,Psap,B3galt1,Gal3st1
Enriched_in_OCSGN	TRUE	0.00507152	117	184	9	0.048913	0.0769231	GO:0043624	GO:BP	cellular protein complex disassembly	19049	12504	GO:0048731	ISO,IBA,IGI IBA,IGI,ISS,ISO IBA,ISO IBA,IBA,ISO IBA	Map2,Stmn3,Napb,Sh3gl2,Nsf,Stmn2,Map1b,Stmn4,Map1a
Enriched_in_OCSGN	TRUE	0.00515839	43	1684	15	0.00890736	0.348837	GO:0000266	GO:BP	mitochondrial fission	19049	118	GO:0048731	IBA,IBA,ISO,ISS ISO IBA,ISO,ISO,ISO,ISS ISO IBA,IMP,ISO IBA,IBA,IMP ISS ISO IBA,ISO,IMP,ISS ISO	Dnm3,Dnm1,Ppp2r2b,Gdap1,Ppargc1a,Mapt,Dcn,Mtfp1,Tmem135,Pink1,Opa1,Dnm1l,Bnip3,Cox10,Slc25a46
Enriched_in_OCSGN	TRUE	0.00557782	116	1785	28	0.0156863	0.241379	GO:0032414	GO:BP	positive regulation of ion transmembrane transporter activity	19049	8784	GO:0048731	ISO,IMP,ISO,ISO,ISO IBA,ISO,ISS ISO,ISO,IMP IBA,ISO,IMP ISO,ISO,ISO,IDA IMP,ISO,ISO,NAS,IMP,ISO,ISO,ISO,ISO,ISS ISO IBA,ISO,ISO,ISS ISO,IMP,IMP IBA	Kcnc1,Ank2,Cacnb4,Akap6,Tcaf1,Cacng2,Ank3,Kcna1,Stac2,Stk39,Atp1b1,Lrrc55,Kif5b,Reln,Cdk5,Ryr2,Plcb1,Dmd,Asph,Pink1,Hcn1,Cacng4,Wnk3,Kcnc2,Abcb1a,Cacnb2,Nlgn3,Pirt
Enriched_in_OCSGN	TRUE	0.00568656	315	1307	45	0.03443	0.142857	GO:0032386	GO:BP	regulation of intracellular transport	19049	8772	GO:0048731	ISO,ISO,IDA,IMP,IMP,ISO IBA,IDA IMP,ISS ISO,IMP,ISO,IMP,IDA,ISS ISO,ISO,ISO,ISO,ISO,ISS ISO IBA,ISO,IDA,ISS,ISO,IDA,ISO IBA,ISS ISO,ISS ISO,ISO,ISO,IGI,ISO,IDA,IMP ISO IBA,IMP,IDA,IGI,ISS ISO,ISS ISO,ISS ISO,ISO,ISO,ISS ISO,ISO,ISO,ISO,ISO	Nefh,Map2,Rufy3,Map1b,Ndrg4,Tcaf1,Arhgap44,Ank3,Prkaca,Fez1,Mapt,Cdk5r1,Dync1h1,Ndel1,Mlc1,Gsk3b,Dbn1,Uhmk1,Kif3a,Reep1,Cabp1,Fbxw7,Dnajc27,Svip,Gdi1,Zdhhc2,Nol3,Kif5b,Prnp,Ptpn5,Zic1,Inpp5f,Cdk5,Pkia,Fyn,Ptpn14,Pcm1,Gas6,Mapk8,Cryab,Chp2,Asph,Rhot1,Ube2j1,Pink1
Enriched_in_OCSGN	TRUE	0.00572248	147	1811	33	0.018222	0.22449	GO:0021543	GO:BP	pallium development	19049	7119	GO:0048731	IMP,IMP,IGI,IMP,IMP,IMP IGI,IMP,IMP,ISO,IMP,IGI,IDA IBA,IMP,IMP,IDA,IMP,IMP IGI ISO,IMP ISO,IDA IMP ISO,IMP,IMP,IMP IGI,IMP,IMP,IMP,IMP,IMP,IGI,IMP,IMP,IMP IGI,IDA,IMP	Mdga1,Ntrk2,Cdk5r2,Kcna1,Rtn4,Cdk5r1,Ndel1,Prox1,Gsk3b,Kif3a,Pou3f2,Epha5,Bcan,Grin1,Foxg1,Bmerb1,Pafah1b1,Lamb1,Reln,Id4,Cdk5,Dcx,Plcb1,Fbxo45,Tmem108,Srgap2,Socs7,Dlx2,Uba6,Cep120,Lrp8,Mfsd2a,Ywhae
Enriched_in_OCSGN	TRUE	0.00572527	32	2080	14	0.00673077	0.4375	GO:0035640	GO:BP	exploration behavior	19049	10565	GO:0048731	IMP,IMP,IMP,ISO,ISO,IMP,IMP,IMP,ISO,IMP,IMP,IMP,IMP,IGI	Lsamp,Dlg4,Atp1a2,Penk,Ptpn5,Gabrb3,Tnr,Jph3,Abat,Brinp1,Chl1,Lrrtm1,Crbn,Prkce
Enriched_in_OCSGN	TRUE	0.00580182	61	1147	15	0.0130776	0.245902	GO:0008347	GO:BP	glial cell migration	19049	3612	GO:0048731	ISO,IGI,IMP,IGI,ISO,ISO,IDA,IMP,IMP,IGI,IMP ISO,IMP,IMP,IMP,ISS ISO	Epha4,Cdk5r2,Rtn4,Cdk5r1,Grin1,Efemp1,Foxg1,Bmerb1,Ndn,Pafah1b1,Lamb1,Reln,Cdk5,Dcx,Tgfb2
Enriched_in_OCSGN	TRUE	0.00580651	99	1753	25	0.0142613	0.252525	GO:0048259	GO:BP	regulation of receptor-mediated endocytosis	19049	14707	GO:0048731	ISO,ISO,IDA ISO,ISO,ISS ISO,IMP,ISO,ISO IBA,ISO,IMP,ISS ISO,IDA IMP,ISO,ISS ISO,ISS ISO,ISO,ISS ISO IBA,IDA IMP,ISS ISO,IDA IMP,IGI,ISO,ISO,ISS ISO,IMP	Syt11,Napb,Sh3gl2,Nsf,Dlg4,Dnajc6,Kif3a,Bicd1,Sfrp4,Sgip1,Magi2,Iqsec1,Ptpn5,Wasl,Ubqln2,Ap2m1,Aak1,Efnb2,Ankrd13b,Atad1,Lrrtm1,Vtn,Sirt2,Ankrd13d,Pard3
Enriched_in_OCSGN	TRUE	0.00582905	133	1921	32	0.016658	0.240602	GO:0007605	GO:BP	sensory perception of sound	19049	3486	GO:0048731	IMP,IMP IGI ISS ISO,IBA,IMP,IDA,IMP ISO IBA,IMP,IMP,IMP,IMP ISO,IMP,IMP,IMP,ISO,ISO,IMP,IGI,IMP,IMP,IMP ISO IBA,IMP ISO,IMP IGI,IMP,IMP,IMP,ISS ISO,IMP,IMP ISO,IMP ISO,IMP,IMP,IMP	Mbp,Atp2b2,Lhfpl4,Aqp4,Map1a,Ceacam16,Sptbn4,Gjc3,Otoa,Homer2,Cntn5,Psap,Cdkn1b,Grm7,Myh14,Gabrb3,Pou4f2,Otog,Srrm4,Clrn1,Cacna1d,Pou4f3,Slc1a3,Tub,Tjp1,Wfs1,Chrnb2,Get1,P2rx2,Six1,Lrig1,Asic2
Enriched_in_OCSGN	TRUE	0.00609859	28	1417	11	0.00776288	0.392857	GO:0099645	GO:BP	neurotransmitter receptor localization to postsynaptic specialization membrane	19049	22517	GO:0048731	IDA IMP IBA,IDA IMP ISO IBA,ISO,IDA IMP,ISO,IDA IMP,IDA IMP,IMP,IDA IMP,IBA,IBA	Cacng2,Dlg4,Gsk3b,Dag1,Magi2,Lgi1,Dlg2,Adam22,Tnik,Cacng5,Cacng4
Enriched_in_OCSGN	TRUE	0.00609859	28	1417	11	0.00776288	0.392857	GO:0099633	GO:BP	protein localization to postsynaptic specialization membrane	19049	22507	GO:0048731	IDA IMP IBA,IDA IMP ISO IBA,ISO,IDA IMP,ISO,IDA IMP,IDA IMP,IMP,IDA IMP,IBA,IBA	Cacng2,Dlg4,Gsk3b,Dag1,Magi2,Lgi1,Dlg2,Adam22,Tnik,Cacng5,Cacng4
Enriched_in_OCSGN	TRUE	0.00616233	17	1144	8	0.00699301	0.470588	GO:0014051	GO:BP	gamma-aminobutyric acid secretion	19049	5189	GO:0048731	IMP,ISO,IMP,IMP,ISO,IMP,ISO,ISO	Apba1,Sv2a,Cacnb4,Cacna1a,Gabbr1,P2rx7,Slc6a1,Abat
Enriched_in_OCSGN	TRUE	0.00628942	42	1087	12	0.0110396	0.285714	GO:0017158	GO:BP	regulation of calcium ion-dependent exocytosis	19049	5925	GO:0048731	IMP IBA,IBA,IDA ISO,ISS ISO,ISO,IDA,IDA,IMP,EXP IDA IMP ISO IBA TAS,ISO,IMP ISO IBA,IDA	Syt7,Syt11,Stxbp1,Scamp5,Cadps,Cdk5r2,Cacna1a,Atp2a2,Syt4,Trim9,Syt1,Cdk5
Enriched_in_OCSGN	TRUE	0.00630475	168	252	12	0.047619	0.0714286	GO:0043112	GO:BP	receptor metabolic process	19049	12203	GO:0048731	IMP,ISO,IDA,ISO,ISO IBA,IMP ISO,IDA,ISO IBA,ISO,ISS ISO,IMP IBA,ISS ISO	Snap25,Napb,Sh3gl2,Nsf,Dnm3,Nsg1,Cntn2,Dnm1,Gria3,Gprasp1,Cacng2,Dlg4
Enriched_in_OCSGN	TRUE	0.00665564	46	2295	18	0.00784314	0.391304	GO:0030517	GO:BP	negative regulation of axon extension	19049	7923	GO:0048731	IMP ISO,ISS ISO,IBA,IBA,IBA,IMP ISS ISO,IGI,IDA IMP,IGI,ISO IBA,IMP ISO,IDA,IDA IGI ISO IBA,IGI,ISS,IDA,IBA,IBA	Map2,Mag,Sema3e,Sema7a,Sema4c,Rtn4,Cdk5r1,Tnr,Cdk5,Sema6c,D130043K22Rik,Wnt3,Sema3a,Wnt5a,Mt3,Ntn1,Sema6b,Sema6a
Enriched_in_OCSGN	TRUE	0.00689059	55	968	13	0.0134298	0.236364	GO:1900271	GO:BP	regulation of long-term synaptic potentiation	19049	23596	GO:0048731	ISS ISO,ISO,IMP,IBA,IGI,IMP,IMP IBA,IMP,ISO,ISS ISO,ISO,ISO,IDA	Nsg1,Nos1,Adcy1,Calb2,Epha4,Ptn,Calb1,Gsk3b,Ppp1r9a,Zdhhc2,Prnp,Ptpn5,Reln
Enriched_in_OCSGN	TRUE	0.00691271	19	235	5	0.0212766	0.263158	GO:0098969	GO:BP	neurotransmitter receptor transport to postsynaptic membrane	19049	22310	GO:0048731	IMP,IDA IMP,IDA IMP,IDA IMP IBA,IDA IMP	Snap25,Cplx1,Nsg1,Arhgap44,Clstn1
Enriched_in_OCSGN	TRUE	0.00691271	19	235	5	0.0212766	0.263158	GO:0098877	GO:BP	neurotransmitter receptor transport to plasma membrane	19049	22254	GO:0048731	IMP,IDA IMP,IDA IMP,IDA IMP IBA,IDA IMP	Snap25,Cplx1,Nsg1,Arhgap44,Clstn1
Enriched_in_OCSGN	TRUE	0.00715035	6	1048	5	0.00477099	0.833333	GO:0019375	GO:BP	galactolipid biosynthetic process	19049	6649	GO:0048731	ISS,ISO,IDA IMP ISO,ISO,IDA IBA	Ugt8a,B3galt2,Fa2h,B3galt1,Gal3st1
Enriched_in_OCSGN	TRUE	0.00715035	6	1048	5	0.00477099	0.833333	GO:0006682	GO:BP	galactosylceramide biosynthetic process	19049	2669	GO:0048731	ISS,ISO,IDA IMP ISO,ISO,IDA IBA	Ugt8a,B3galt2,Fa2h,B3galt1,Gal3st1
Enriched_in_OCSGN	TRUE	0.00719809	9	578	5	0.00865052	0.555556	GO:0021626	GO:BP	central nervous system maturation	19049	7201	GO:0048731	IMP IBA,IGI,IGI,IMP,IMP	Cend1,Cdk5r2,Cdk5r1,Cacna1a,Grin1
Enriched_in_OCSGN	TRUE	0.00734707	142	417	14	0.0335731	0.0985915	GO:0051650	GO:BP	establishment of vesicle localization	19049	16075	GO:0048731	ISO,IMP,ISS ISO,IBA,IGI IBA,ISO,IGI IBA,ISO,NAS,IMP IBA,IBA,IGI IBA,ISO IBA,ISO IBA	Map2,Syt11,Dync1i1,Kif5c,Dnm3,Kif1b,Dnm1,Dpysl2,Pclo,Ap3b2,Dync1h1,Ndel1,Kif5a,5730455P16Rik
Enriched_in_OCSGN	TRUE	0.0073666	14	1015	7	0.00689655	0.5	GO:0031115	GO:BP	negative regulation of microtubule polymerization	19049	8200	GO:0048731	ISO,ISS ISO,ISS ISO,ISS ISO,ISO,ISO,ISO	Map2,Stmn2,Eml2,Clip3,Tubb4a,Inpp5j,Fkbp4
Enriched_in_OCSGN	TRUE	0.00741044	110	2388	32	0.0134003	0.290909	GO:0031623	GO:BP	receptor internalization	19049	8434	GO:0048731	IMP,ISO,IDA,ISO,ISO IBA,IDA,ISO IBA,IMP IBA,ISS ISO,ISO,ISS ISO,IDA IMP,ISO,ISS ISO,IMP ISO,IDA IMP ISO,IBA,IDA IMP,ISS ISO,IDA IMP,IBA,IGI,ISO,ISS ISO,IMP ISS ISO,IMP,ISS ISO,ISO,ISO IBA,IMP,ISO,ISO	Snap25,Napb,Sh3gl2,Nsf,Dnm3,Cntn2,Dnm1,Cacng2,Dlg4,Sfrp4,Magi2,Iqsec1,Ptpn5,Ubqln2,Gria1,Ap2m1,Cacng5,Efnb2,Ankrd13b,Atad1,Cacng4,Lrrtm1,Sirt2,Ankrd13d,Cav1,Pard3,Wdr54,Mtmr2,Ramp3,Ache,Dtnbp1,Cltc
Enriched_in_OCSGN	TRUE	0.0074264	18	1506	9	0.0059761	0.5	GO:0032252	GO:BP	secretory granule localization	19049	8666	GO:0048731	ISO,ISO,ISO,IMP ISO,ISO,IMP ISO,ISS ISO,ISO,ISO	Map2,Kif1b,Kif5a,Myo5a,Kif5b,Syt4,Tanc2,Mapk8,Sybu
Enriched_in_OCSGN	TRUE	0.00750605	40	1393	13	0.00933238	0.325	GO:0014046	GO:BP	dopamine secretion	19049	5184	GO:0048731	IMP,IMP IBA,IDA ISO IBA,ISO,ISO,IGI,ISO,IMP IBA,IMP ISO IBA,ISO,ISO,IMP,IBA	Kcna2,Syt7,Syt11,Rtn4,Gabbr1,Sncg,Pcp4,Syt4,Syt1,Cnr1,Abat,Pink1,Syt12
Enriched_in_OCSGN	TRUE	0.00750605	40	1393	13	0.00933238	0.325	GO:0014059	GO:BP	regulation of dopamine secretion	19049	5197	GO:0048731	IMP,IMP IBA,IDA ISO IBA,ISO,ISO,IGI,ISO,IMP IBA,IMP ISO IBA,ISO,ISO,IMP,IBA	Kcna2,Syt7,Syt11,Rtn4,Gabbr1,Sncg,Pcp4,Syt4,Syt1,Cnr1,Abat,Pink1,Syt12
Enriched_in_OCSGN	TRUE	0.00752839	21	1631	10	0.00613121	0.47619	GO:0032291	GO:BP	axon ensheathment in central nervous system	19049	8697	GO:0048731	IMP IBA,IMP,IMP,IMP,ISS ISO,IMP,IMP IBA,IMP,IMP,IMP	Plp1,Mag,Cntn2,Fa2h,Cntnap1,Id4,Myrf,B4galt6,Nkx6-2,Sox10
Enriched_in_OCSGN	TRUE	0.00752839	21	1631	10	0.00613121	0.47619	GO:0022010	GO:BP	central nervous system myelination	19049	7581	GO:0048731	IMP IBA,IMP,IMP,IMP,ISS ISO,IMP,IMP IBA,IMP,IMP,IMP	Plp1,Mag,Cntn2,Fa2h,Cntnap1,Id4,Myrf,B4galt6,Nkx6-2,Sox10
Enriched_in_OCSGN	TRUE	0.00755241	502	769	43	0.0559168	0.0856574	GO:0090066	GO:BP	regulation of anatomical structure size	19049	21203	GO:0048731	IMP,IMP ISO,IDA,IMP,ISS ISO,IMP ISO IBA,IBA,ISO,IDA ISO,IMP,IDA ISS ISO IBA,ISO,ISO,ISO IBA,ISS ISO,IBA,IMP ISS ISO,IGI,IDA,ISS ISO,ISO,ISO,IGI,IMP IGI,IGI ISO,ISO IBA,IGI,IMP IBA,ISS ISO,IBA,ISS ISO,ISO,IDA,IDA IMP ISO,ISO,IMP,ISO,ISO,TAS,IMP,IBA,ISO,IMP	Nefl,Map2,Rufy3,Atp2b2,Mag,Pfn2,Sema3e,Map1b,Aqp4,Cntn2,Sema7a,Nos1,Rap1gds1,Slc12a7,Mapt,Sema4c,Rtn4,Cdk5r1,Olfm1,Shtn1,Ndel1,Rgma,Ntrk3,Atp1a2,Gsk3b,Dbn1,Limk1,Islr2,Pak3,Kank4,Ctnna2,Rap1gap2,Epha7,P2rx7,Deptor,Plxna4,Ppp1r9a,Gdi1,Neb,Bmpr2,Wasf3,Cfl2,Ttl
Enriched_in_OCSGN	TRUE	0.00762615	40	1170	12	0.0102564	0.3	GO:0007215	GO:BP	glutamate receptor signaling pathway	19049	3133	GO:0048731	ISO,IMP,ISS ISO,IMP,IDA ISO IBA,IBA TAS,ISS ISO IBA,ISS ISO IBA,IGI,ISS ISO IBA,IGI,IMP	Plp1,Atp1a3,Cdk5r1,Unc13a,Grin1,Homer2,Frrs1l,Grm7,Prnp,Grm8,Fyn,Plcb1
Enriched_in_OCSGN	TRUE	0.00776416	487	1751	76	0.0434038	0.156057	GO:1903793	GO:BP	positive regulation of anion transport	19049	26821	GO:0048731	IDA,IMP IBA,ISO,IDA,ISO,ISO,ISO,ISO IBA,ISO,ISS ISO,IMP,ISO,IDA,ISO,ISO,ISO,ISO,ISO,IMP,IDA,ISO,ISO,IDA IMP,IMP,IMP,IGI ISO,ISS ISO,IMP,IMP,ISO,ISO,IGI,ISO,IMP,ISO,IDA,ISO,IMP,IMP ISO,IDA,ISO,IDA,ISO,IMP,ISO,IGI,ISO,ISS ISO,ISS ISO,ISS ISO,ISO,ISO,ISO,ISO,ISS ISO,ISO,ISO,IMP,IMP,ISS ISO,IDA,ISO,ISO,IDA,ISO,ISO,ISO,IMP ISO,ISO,IGI,ISO,IMP,ISO,IMP,IDA IMP,ISO	Rufy3,Nnat,Stxbp1,Vsnl1,Pex5l,Acsl6,Dpysl2,Tcaf1,Isl1,Ank3,Prkaca,Rtn4,Cdk5r1,Apbb1,Gsk3b,Erbb3,Kif3a,Gabbr1,Map1lc3b,Rasl10b,Myh10,Fbxw7,P2rx7,Sytl2,Clip3,Glud1,Zdhhc2,Slc1a2,Pfkm,Pcp4,Kif5b,Prnp,Ak1,Syt4,Ptpn5,Gpc3,Glul,Pou4f2,Irs2,Zic1,Syt1,Dennd5b,Slc6a1,Cdk5,Camk2n1,Fyn,Abat,Tgfb2,Pcm1,Gas6,Mapk9,Slc36a2,Phpt1,Cacna1d,Chp2,Asph,Cck,Pink1,Mpc2,Appl1,Atp8a2,Ptch1,Hsp90aa1,Oaz2,Prkcz,Slc38a3,Sy…
Enriched_in_OCSGN	TRUE	0.0087572	79	2461	26	0.0105648	0.329114	GO:1901019	GO:BP	regulation of calcium ion transmembrane transporter activity	19049	24331	GO:0048731	IMP,ISO IBA,ISO,IMP IBA,IMP,ISO,ISO,IMP,IMP ISO,IMP,ISO,ISO,IMP ISO,IMP IBA,IMP,ISO,IMP,ISS ISO IBA,IMP,ISO,IMP ISO IBA,ISS ISO,IMP,ISO,ISO,ISS ISO IBA	Ank2,Cacnb4,Akap6,Stac2,Atp1b1,Cacna1a,Atp1a2,Myo5a,Fkbp1a,Jph3,Cdk5,Ryr2,Fkbp1b,Jsrp1,Dmd,Asph,Dysf,Cacnb2,Pde4d,Ywhae,Cbarp,Ubqln1,Sumo1,Oprl1,Ppp2ca,Stim2
Enriched_in_OCSGN	TRUE	0.00893286	45	1670	15	0.00898204	0.333333	GO:0051954	GO:BP	positive regulation of amine transport	19049	16282	GO:0048731	ISO,ISO,ISO,ISO,IMP,ISO,IMP,ISO,ISO,ISO,ISO,ISO,IMP,ISO,IMP	Stxbp1,Dpysl2,Rtn4,Gabbr1,P2rx7,Pcp4,Syt4,Syt1,Slc6a1,Abat,Slc36a2,Cck,Pink1,Slc38a3,Chrnb2
Enriched_in_OCSGN	TRUE	0.00932076	38	2040	15	0.00735294	0.394737	GO:0010765	GO:BP	positive regulation of sodium ion transport	19049	4923	GO:0048731	ISO,IMP,ISO,ISO,ISS ISO,IMP ISO,IGI,ISO,IGI ISO,NAS,IMP,ISS ISO IBA,ISO,ISO,IMP ISS	Scn4b,Cntn1,Nos1,Scn1b,Ank3,Atp1b1,Fgf12,Kif5b,Ahcyl1,Plcb1,Dmd,Wnk3,Akt3,Gnas,Fxyd1
Enriched_in_OCSGN	TRUE	0.00983676	19	729	7	0.00960219	0.368421	GO:0099010	GO:BP	modification of postsynaptic structure	19049	22333	GO:0048731	IDA IMP,IDA IMP IBA,ISO,IDA IMP,IDA IMP,ISO,IDA IMP	Pfn2,Arhgap44,Gsk3b,Cabp1,Ctnna2,Myh10,Wasf3
Enriched_in_OCSGN	TRUE	0.0104513	23	3	2	0.666667	0.0869565	GO:0046685	GO:BP	response to arsenic-containing substance	19049	14357	GO:0048731	ISO,ISO	Nefh,Nefl
Enriched_in_OCSGN	TRUE	0.0107093	29	656	8	0.0121951	0.275862	GO:0001964	GO:BP	startle response	19049	701	GO:0048731	IMP,IMP ISO,IMP,ISO,IMP,IMP,IMP,IMP	Nrxn1,Kcna1,Fabp7,Dbn1,Csmd1,Ctnna2,Grin1,Penk
Enriched_in_OCSGN	TRUE	0.0107852	90	2294	27	0.0117698	0.3	GO:0098876	GO:BP	vesicle-mediated transport to the plasma membrane	19049	22253	GO:0048731	IMP,IDA IMP,IBA,IDA IMP,IDA IMP IBA,IDA IMP,ISO,IMP,ISO,ISO IBA,ISS ISO,IMP,ISS ISO,ISS ISO,ISS ISO IBA,IDA IMP IBA,IDA IMP IBA,ISS ISO,IMP IBA,IMP,IDA IMP,ISS ISO,IBA,IDA,ISO,IMP,ISS ISO	Snap25,Cplx1,Nsf,Nsg1,Arhgap44,Clstn1,Ank3,Prepl,Sptbn1,Stx1b,Zdhhc2,Arl3,Vps29,Steap2,Snx27,Grip1,Grip2,Llgl1,Rabep1,Vamp7,Snap47,Rab10,Exoc6b,Pkdcc,Bbs2,Vamp4,Gga3
Enriched_in_OCSGN	TRUE	0.0112169	26	2419	13	0.00537412	0.5	GO:2000311	GO:BP	regulation of AMPA receptor activity	19049	29544	GO:0048731	IMP,IDA,IDA ISS ISO IBA,IDA IMP,IDA,ISS ISO IBA,IBA,IMP ISO IBA,IMP,ISS ISO,ISS ISO,IDA ISO IBA,IMP IBA	Mapk8ip2,Nrxn1,Cacng2,Reln,Prrt1,Cacng5,Shisa8,Cacng4,Nlgn3,Mink1,Nlgn1,Cnih2,Shank1
Enriched_in_OCSGN	TRUE	0.011401	24	3	2	0.666667	0.0833333	GO:0045109	GO:BP	intermediate filament organization	19049	13187	GO:0048731	IGI ISO,IMP IGI ISO	Nefh,Nefl
Enriched_in_OCSGN	TRUE	0.0117497	376	2273	75	0.032996	0.199468	GO:0006816	GO:BP	calcium ion transport	19049	2791	GO:0048731	ISO,IMP IC,IDA ISO IBA,IMP ISO,IMP ISO IBA,IMP,ISO,ISO,IBA,ISO,IMP IBA,ISS ISO IBA,ISO,IMP,IMP ISS ISO IBA,ISO,ISO,IMP ISO IBA,IMP ISO,IMP,IBA,IBA,IMP,IMP ISO,IMP,ISO,ISO,IDA IMP ISO,IGI,IMP,IMP,IMP,ISO,IMP ISO,IGI,IGI,IDA IPI IMP IGI ISO IBA,ISO,IMP ISO IBA,IMP IBA,ISO,IMP IBA,IMP,IMP ISO IBA,ISO,IMP,IMP,ISS ISO,ISO,ISS ISO IBA,IMP ISO IBA,ISS ISO,ISS ISO IBA,ISO,IMP,IDA,ISS ISO IBA,IGI,IMP,IDA …	Plp1,Ank2,Slc24a2,Atp2b2,Cacnb4,Nos1,Akap6,Gnao1,Micu3,Vdac1,Stac2,Thy1,Atp2b3,Atp1b1,Cacna1a,Cacna2d3,Atp1a2,Atp2a2,Grin1,Camk2g,Fam155a,Homer2,Camk2b,P2rx7,Myo5a,Gjc2,Nol3,Fkbp1a,Prnp,Asic1,Slc25a25,Jph3,Adcyap1r1,Cdk5,Tmem38a,Fyn,Ryr2,Tgfb2,Fkbp1b,Selenok,Gas6,Jsrp1,Dmd,Cacna1d,Asph,Anxa6,Dysf,Saraf,Opa1,Ryr3,Cacna1b,Wfs1,Wnk3,Mchr1,Dnm1l,Tspan13,Cacnb2,Chrnb2,Pde4d,Cav1,Ywhae,Itpr3,Cbarp,Ubql…
Enriched_in_OCSGN	TRUE	0.0117765	1687	1324	164	0.123867	0.097214	GO:0050790	GO:BP	regulation of catalytic activity	19049	15388	GO:0048731	ISO,ISO,IDA,ISO,ISO,ISO,ISS ISO,ISO,IDA IBA,ISO,ISS ISO,ISO,IMP IBA,IBA,TAS,ISO,ISO,ISO,IDA ISS ISO,ISO,ISO,ISO IBA,IMP,IDA IMP IGI ISS ISO IBA,IBA,ISS ISO,IGI,ISO,ISO,IDA ISO IBA,ISS ISO,ISO,ISO IBA,IBA,IBA,IGI,IDA ISS ISO IBA,IDA ISO,IDA,ISS ISO,ISS ISO,ISO,ISS ISO IBA,ISO,ISO IBA,ISO,IMP IBA,ISO,ISO,ISS ISO,IMP,ISO,ISO IBA,IBA,ISO,IMP ISO,ISO,IMP,IBA,ISO,IDA IBA,ISO,ISO,ISS ISO,ISO,ISS ISO,IDA…	Mbp,Map2,Stmn3,Napb,Uchl1,Nrxn1,Abr,Pfn2,Ntrk2,Eef1a2,Slc7a14,Spock3,Nos1,Pdp1,Adcy1,Ppp2r2b,Akap6,Gnao1,Arhgap44,Slc22a2,Ngfr,Rap1gds1,Mapre2,Epha4,Sgsm1,Rgs6,Cdk5r2,Dlg4,Pclo,Mapk8ip3,Adarb1,Mapt,Usp6nl,Serpini1,Dynll2,Cdk5r1,Thy1,Ndel1,Rgma,Mapk8ip1,Stk39,Atp1b1,Zfyve28,Tcim,Ntrk3,Prox1,Igf2,Gsk3b,Dbn1,Igfbp6,Scarb2,Limk1,Erbb3,Pak3,Dusp26,Prkar1a,Gabbr1,Nr4a2,Camk2n2,Fgf10,Epha5,Dag1,Grin1,Fb…
Enriched_in_OCSGN	TRUE	0.0118558	21	235	5	0.0212766	0.238095	GO:1903540	GO:BP	establishment of protein localization to postsynaptic membrane	19049	26592	GO:0048731	IMP,IDA IMP,IDA IMP,IDA IMP IBA,IDA IMP	Snap25,Cplx1,Nsg1,Arhgap44,Clstn1
Enriched_in_OCSGN	TRUE	0.0120953	18	802	7	0.00872818	0.388889	GO:0032288	GO:BP	myelin assembly	19049	8694	GO:0048731	IMP,IMP,ISS ISO IBA,IMP,IMP,IMP ISO,IMP ISO	Ugt8a,Prx,Ncmap,Nfasc,Epb41l3,Tppp,Cntnap1
Enriched_in_OCSGN	TRUE	0.0124697	2039	285	56	0.196491	0.0274644	GO:0050877	GO:BP	nervous system process	19049	15459	GO:0048731	IMP,IMP,IMP ISO,ISS ISO,IMP,IMP,IMP,IMP,IGI,IMP,IMP IGI ISS ISO,IMP ISO,IMP,IDA IMP ISO,IMP,IMP,IGI,IMP,IBA,IMP,IMP,IMP IGI ISO,IMP,IMP,IMP,IBA,IMP,ISS ISO,IMP,IMP,ISO,IDA IMP ISO IBA,IMP,IDA,IGI,IMP,IGI,IDA IMP,IMP ISO IBA,IMP,IMP,IMP ISO,ISO,IMP IGI IBA IC,IMP IBA,IMP,IMP ISS ISO,IMP,IGI,IMP ISS ISO,IMP,IMP,ISO,IMP,IMP,IMP	Nefl,Mbp,Snap25,Kcna2,Mapk8ip2,Syt11,Elavl4,Atp1a3,Rcan2,Slc24a2,Atp2b2,Uchl1,Amph,Nrxn1,Cacnb4,Slc17a7,Abr,Btbd9,Dlgap1,Mag,Prx,Ntrk2,Camta1,Aldh1a3,Slc7a11,Lhfpl4,Aqp4,Ncmap,Cntn2,Kcnab2,Nos1,Scn1a,Ndrg4,Insyn1,Rbfox2,Scn1b,Adcy1,Map1a,Ceacam16,Sptbn4,Nfasc,Asic3,Ngfr,Cacng2,Tmem25,Tmod2,Dlg4,Ank3,Rbfox1,Kcna1,Adarb1,Brsk1,Mapt,Gjc3,Ptn,Vdac1
Enriched_in_OCSGN	TRUE	0.0128284	38	2387	16	0.00670297	0.421053	GO:0019228	GO:BP	neuronal action potential	19049	6511	GO:0048731	ISS ISO,IMP ISO IBA,IMP,IMP ISS ISO,ISS ISO,IMP,ISO,ISO,ISO,IMP,ISO,IMP,ISS ISO,IMP,IMP,IMP	Kcna2,Scn1a,Ank3,Kcna1,Fgf12,Dpp6,Kcnmb2,Myh14,Gria1,Kcnd2,P2rx2,Gpr88,Kcnmb4,Drd1,Grik2,Dcdc2a
Enriched_in_OCSGN	TRUE	0.0128825	100	915	17	0.0185792	0.17	GO:0010927	GO:BP	cellular component assembly involved in morphogenesis	19049	5069	GO:0048731	IMP,IMP,ISS ISO IBA,IMP,IBA,IMP,IMP,IMP,IMP,IMP ISO,IMP,ISO,IBA TAS,IMP,IMP ISO,IMP,IMP	Ugt8a,Prx,Ncmap,Nfasc,Tmod2,Epb41l3,Prox1,Six4,Prkar1a,Tppp,Myh10,Dag1,Neb,Cfl2,Cntnap1,Ldb3,Pafah1b1
Enriched_in_OCSGN	TRUE	0.0137181	125	2462	35	0.0142161	0.28	GO:1904375	GO:BP	regulation of protein localization to cell periphery	19049	27353	GO:0048731	IDA,IDA,IDA IMP,ISO,IMP IBA,ISO,IDA IMP,ISO,ISO,ISO,ISO,ISS ISO,ISO,IDA,ISO,ISS ISO,ISO,IMP ISO,IMP,ISO,IDA IMP,ISO,ISO,IGI,ISS ISO,ISS ISO,IDA,ISS ISO,ISO,IMP,IGI,ISO,ISO,ISO,IMP	Lypd1,Nrxn1,Arhgap44,Cacng2,Stac2,Gsk3b,Dag1,Sptbn1,Camk2g,Dpp6,Camk2b,Gnai1,Myo5a,Clip3,Magi2,Zdhhc2,Kif5b,Prnp,Cdk5,Ap2m1,Tnik,Appl1,Rab11fip2,Nhlrc1,Wnk3,Epb41l2,Pkdcc,Ramp3,Lztfl1,Vamp4,Epm2a,Vps4a,Pgrmc1,Cltc,Prkci
Enriched_in_OCSGN	TRUE	0.014374	47	1878	16	0.0085197	0.340426	GO:0021545	GO:BP	cranial nerve development	19049	7121	GO:0048731	IMP,IMP,IMP,IMP,IMP,IMP,IMP,IMP,IMP,IMP,IMP,IMP,IMP,IMP,IMP,IMP	Kcna2,Isl1,Adarb1,Erbb3,Six4,Pou4f1,Plxna4,Ephb1,Mafb,Dmd,Pou4f3,Slc1a3,Chrnb2,Slc25a46,Six1,Sema3a
Enriched_in_OCSGN	TRUE	0.0144619	47	184	6	0.0326087	0.12766	GO:0007019	GO:BP	microtubule depolymerization	19049	2959	GO:0048731	ISO,IBA,ISO IBA,ISO IBA,IBA,ISO IBA	Map2,Stmn3,Stmn2,Map1b,Stmn4,Map1a
Enriched_in_OCSGN	TRUE	0.014889	546	2408	105	0.0436047	0.192308	GO:0006897	GO:BP	endocytosis	19049	2859	GO:0048731	IMP,IDA IMP,IDA ISO,ISO IC,IDA IGI ISO,IDA IMP IBA,IDA IMP IBA,ISO,ISO,IMP,IDA IMP IGI ISO IBA,ISO,IDA,IDA IMP IGI ISO IBA,IDA IMP IBA,ISS ISO,IMP IBA,IMP ISS ISO TAS,ISO,ISS ISO,ISO,IDA IMP IBA,IDA,ISO,IDA IMP ISO IBA,IBA,IBA,ISS,ISO IBA,IBA,ISO,IMP IBA,IBA,ISS ISO,ISS ISO,IDA IMP,IMP ISO,ISO,ISO,ISO,IDA,ISS ISO,IDA,ISO,IBA,IMP,ISS ISO,ISS ISO,ISO,ISS ISO IBA,ISO,IMP ISO,IDA IMP ISO IBA,IDA,IMP,…	Snap25,Syt7,Syt11,Napb,Sh3gl2,Sncb,Amph,Slc17a7,Nsf,Btbd9,Dnm3,Scamp5,Cntn2,Dnm1,Pacsin1,Dpysl2,Cacng2,Syp,Snph,Dlg4,Mlc1,Dnajc6,Scarb2,Kif3a,Adgrb1,Sncg,Epn3,Stx1b,Bicd1,Cltb,Sfrp4,Sgip1,Atp9a,Clip3,Magi2,Iqsec1,Syt4,Scamp1,Atp6v1h,Ptpn5,Gpc3,Arhgap12,Inpp5f,Atp5b,Syt1,Necap1,Wasl,Ubqln2,Cdk5,C9orf72,Dcx,Gria1,Ap2m1,Ldlrad3,Wasf1,Cacng5,Aak1,Rit2,Efnb2,Steap2,Tmem108,Appl1,Ankrd13b,Atad1,Cacng4,…
Enriched_in_OCSGN	TRUE	0.0151814	552	1434	71	0.0495119	0.128623	GO:0070201	GO:BP	regulation of establishment of protein localization	19049	18788	GO:0048731	IMP,IMP,IDA,IMP IBA,IMP,IDA IMP,ISO,IBA,ISO IBA,ISO,IDA IMP,ISS ISO,IMP,ISO,IDA,ISO,ISO,ISO,ISS ISO IBA,ISO,ISS,ISO,IDA,ISO,IDA,ISO IBA,IDA,IMP ISO,ISS ISO,IGI ISO,ISS ISO,ISS ISO,IDA IMP,IMP,ISO,ISO,IGI,ISS ISO,IMP,ISO,IMP,ISO,ISO,IMP,IDA,ISO,ISO,IMP,IDA,ISO,IMP,IGI,ISO,ISS ISO,IMP,IMP,ISS ISO,ISS ISO,ISS ISO,ISO,ISS ISO,ISO,ISS ISO,ISO,ISO,ISO,IDA IMP,IMP,IDA IMP,ISO,IDA	Snap25,Syt7,Rufy3,Nnat,Slc7a11,Vsnl1,Nos1,Chga,Tcaf1,Isl1,Arhgap44,Ank3,Prkaca,Mapt,Cdk5r1,Ndel1,Apbb1,Gsk3b,Uhmk1,Kif3a,Cabp1,Myh10,Epha5,Fbxw7,Dnajc27,Svip,P2rx7,Brsk2,Gdi1,Glud1,Dnaja1,Zdhhc2,Iqsec1,Pfkm,Nol3,Kif5b,Prnp,Adcy5,Cyp51,Rab11fip5,Syt4,Ptpn5,Glul,Irs2,Zic1,Coro2b,Cnr1,Cdk5,Pkia,Camk2n1,Myt1,Fyn,Abat,Tgfb2,Fkbp1b,Selenok,Ptpn14,Pcm1,Gas6,Phpt1,Klf7,Cacna1d,Chp2,Asph,Ube2j1,Pink1,Efnb…
Enriched_in_OCSGN	TRUE	0.0152779	38	2419	16	0.0066143	0.421053	GO:0099084	GO:BP	postsynaptic specialization organization	19049	22366	GO:0048731	IDA IMP,IDA IMP,ISO,ISO,IDA,ISO,IMP IC,IMP IBA,ISO,ISO,ISO,ISO IBA,ISO,IDA IMP ISO,IC,IBA	Nrxn1,Arhgef9,Ntrk3,Dbn1,Lrrc4,Sipa1l1,Reln,Tmem108,Lrrtm1,Nlgn3,Hspa8,Lrfn4,Lrfn1,Nlgn1,Gphn,Shank1
Enriched_in_OCSGN	TRUE	0.0164891	2688	285	68	0.238596	0.0252976	GO:0003008	GO:BP	system process	19049	1597	GO:0048731	IMP,IMP,IMP ISO,ISS ISO,IMP,IMP,IMP,IDA IMP,IGI,IMP IBA IC,IMP,ISO,ISO,IMP IGI ISS ISO,IMP ISO,IMP,IDA IMP ISO,ISO,IMP,IMP,IMP IGI,IMP,IBA,IMP,IMP,IMP IGI ISO,IMP,IMP,IMP,IBA,IMP IGI,ISS ISO,IMP,ISO,IMP ISO,IMP,IMP ISO IBA,IDA IMP ISO IBA,IMP,IDA,IGI,IMP ISO IBA,IGI,IDA IMP,ISS ISO IBA,ISO,IMP,IMP ISO IBA,IMP,IMP,NAS,IMP ISO,ISO,ISO,IMP IGI IBA IC,IMP IBA,IMP IBA,IMP ISS ISO,IMP,IGI,IDA,IMP ISS I…	Nefl,Mbp,Snap25,Kcna2,Mapk8ip2,Syt11,Elavl4,Atp1a3,Rcan2,Ank2,Slc24a2,Akap12,Sh3gl2,Atp2b2,Uchl1,Amph,Nrxn1,Scn4b,Cacnb4,Slc17a7,Abr,Btbd9,Dlgap1,Mag,Prx,Ntrk2,Camta1,Aldh1a3,Slc7a11,Lhfpl4,Aqp4,Ncmap,Cntn2,Pex5l,Ddah1,Kcnab2,Nos1,Scn1a,Ndrg4,Insyn1,Rbfox2,Scn1b,Adcy1,Map1a,Chga,Akap6,Gnao1,Ceacam16,Sptbn4,Nfasc,Slc22a2,Asic3,Ngfr,Rap1gds1,Cacng2,Tmem25,Tmod2,Dlg4,Ank3,Rbfox1,Slc26a7,Kcna1,Adarb1…
Enriched_in_OCSGN	TRUE	0.016676	431	2277	83	0.0364515	0.192575	GO:0010035	GO:BP	response to inorganic substance	19049	4330	GO:0048731	ISO,ISO,IBA,IBA,ISO,IMP ISS IBA,ISS,IDA,IMP,IMP,ISO,IDA IGI IBA,IMP,ISO,IDA ISS ISO,ISO,ISO,IDA,IDA IMP,IDA,IBA,ISO,ISO,ISO,ISO IBA,ISO,ISO,IDA,ISO,ISS ISO,ISO,IDA,IBA,IEP,IDA ISO,ISO,ISO,ISS ISO IBA,IMP IBA,ISO,ISO,ISO,ISO,ISO,ISO,IGI ISO,IDA IMP IGI ISO,IMP,ISS ISO,ISO,ISO,IDA,ISO,IBA,IDA,ISO,ISS,ISO,IMP,ISO,IDA,ISS ISO,ISO,IMP,IDA,ISO,ISO,IMP,ISO,IMP,IMP ISO,ISS ISO IBA,ISS ISO IBA,ISS IBA,IMP…	Nefh,Nefl,Syt7,Syt11,Nrxn1,Mt2,Adcy1,Dlg4,Ank3,Kcna1,Mapt,Mt1,Gpr37l1,Gsk3b,Crhbp,Nr4a2,Kcnq3,Camk2b,P2rx7,Psap,Cpne4,Gdi1,Slc38a2,Glud1,Kcnmb2,Cdkn1b,Nol3,Dlg2,Prnp,Slc25a12,Plekha1,Id2,Syt4,Fibin,Jun,Fnta,Ahcyl1,Syt1,Cpne6,Slc6a1,Fyn,Ryr2,Abat,Tigar,Plcb1,Mapk9,Mapk8,Cryab,Chp2,Asph,Pink1,Impact,Hcn1,Syt12,Ptch1,Rnf146,Ryr3,Slc1a3,Gpr37,Bnip3,Shh,Kcnc2,Glra3,Pik3ca,Cav1,Alg2,Itpr3,Rnf112,Fntb,P…
Enriched_in_OCSGN	TRUE	0.0167907	33	1874	13	0.00693703	0.393939	GO:0042220	GO:BP	response to cocaine	19049	11669	GO:0048731	ISO,NAS,IMP,ISS ISO,IMP,IDA,ISO,IMP,IMP ISO,ISO,ISO,IMP,ISO	Nos1,Dlg4,Adgrl3,Crhbp,Homer2,Sdk1,Cnr1,Cdk5,Abat,Pgr,Cacng4,Chrnb2,Bdnf
Enriched_in_OCSGN	TRUE	0.0174158	54	2481	20	0.00806127	0.37037	GO:0007528	GO:BP	neuromuscular junction development	19049	3412	GO:0048731	IMP IBA,IMP,ISS,ISO,ISO,IGI,IGI IBA,IBA,IDA IMP,ISO,IDA IGI IBA,IBA,IMP,IGI,IBA,ISO,IMP IBA,IMP ISO,IBA,ISS	Cacnb4,Cacng2,Ank3,Ptn,Gsk3b,Six4,Unc13a,Tmeff1,Fnta,Utrn,Dok7,Cacnb2,P2rx2,Six1,Unc13c,Dctn1,Gphn,Dnaja3,Shank1,Zc4h2
Enriched_in_OCSGN	TRUE	0.0178033	70	2196	22	0.0100182	0.314286	GO:0043279	GO:BP	response to alkaloid	19049	12273	GO:0048731	ISO,NAS,IMP,ISS ISO,IMP,IMP,IMP,IMP,IDA,ISO,IMP,IGI,IDA ISO,IMP ISO,ISO,ISO,ISS,IMP,ISO,IMP,IMP,IMP ISO	Nos1,Dlg4,Adgrl3,Crhbp,Grin1,Homer2,Gnal,Fkbp1a,Sdk1,Cnr1,Cdk5,Tmem38a,Ryr2,Abat,Pgr,Cacng4,Ryr3,Chrnb2,Bdnf,Prkce,Ppp5c,Drd1
Enriched_in_OCSGN	TRUE	0.0185106	525	1518	71	0.0467721	0.135238	GO:0051223	GO:BP	regulation of protein transport	19049	15750	GO:0048731	IMP,IDA,IMP IBA,IMP,IDA IMP,ISO,IBA,ISO IBA,ISO,IDA IMP,ISS ISO,IMP,IDA,ISO,ISO,ISO,ISS ISO IBA,ISO,ISS,ISO,IDA,ISO,IDA,ISO IBA,IDA,IMP ISO,ISS ISO,IGI ISO,ISS ISO,ISS ISO,IDA IMP,IMP,ISO,ISO,IGI,ISS ISO,IMP,ISO,IMP,ISO,ISO,IMP,IDA,ISO,IMP,IDA,ISO,IMP,IGI,ISO,ISS ISO,IMP,IMP,ISS ISO,ISS ISO,ISS ISO,ISO,ISS ISO,ISO,ISS ISO,ISO,ISO,ISO,IDA IMP,IMP,IDA IMP,ISO,IDA,ISO,ISO,IMP ISS ISO	Syt7,Rufy3,Nnat,Slc7a11,Vsnl1,Nos1,Chga,Tcaf1,Isl1,Arhgap44,Ank3,Prkaca,Cdk5r1,Ndel1,Apbb1,Gsk3b,Uhmk1,Kif3a,Cabp1,Myh10,Epha5,Fbxw7,Dnajc27,Svip,P2rx7,Brsk2,Gdi1,Glud1,Dnaja1,Zdhhc2,Iqsec1,Pfkm,Nol3,Kif5b,Prnp,Adcy5,Cyp51,Rab11fip5,Syt4,Ptpn5,Glul,Irs2,Zic1,Cnr1,Cdk5,Pkia,Camk2n1,Myt1,Fyn,Abat,Tgfb2,Fkbp1b,Selenok,Ptpn14,Pcm1,Gas6,Phpt1,Klf7,Cacna1d,Chp2,Asph,Ube2j1,Pink1,Efnb2,Mpc2,Atad1,Hsp90a…
Enriched_in_OCSGN	TRUE	0.0185719	174	962	24	0.024948	0.137931	GO:0043524	GO:BP	negative regulation of neuron apoptotic process	19049	12438	GO:0048731	IMP,IMP,IGI,IMP,ISS ISO,ISO,IMP,IMP,ISO,IDA,IMP,IMP,IMP,IMP,IMP,IMP IGI,IGI,IMP ISS ISO,IMP,ISO,ISO,IMP,IMP,ISO	Nefl,Stxbp1,Sncb,Mag,Ntrk2,Nos1,Isl1,Ppargc1a,Ngfr,Mt1,Faim2,Cacna1a,Erbb3,Six4,Nr4a2,Grin1,Kras,Pou4f1,Map3k12,Grm7,Pcp4,Jun,Gabrb3,Pin1
Enriched_in_OCSGN	TRUE	0.0187974	750	396	35	0.0883838	0.0466667	GO:0050801	GO:BP	ion homeostasis	19049	15396	GO:0048731	IDA ISO IBA,IMP IC,IMP ISO IBA,IDA,IMP ISO IBA,IMP,IMP IBA,IMP IGI,ISO,ISS ISO IBA,ISO,ISO,ISO,ISO,ISO,IBA,IBA,ISO,ISO,TAS,IBA,ISS ISO,IMP ISS ISO,ISO IBA,ISS ISO,ISS ISO IBA,IMP ISO IBA TAS,ISO IBA,IMP,IMP ISO IBA,ISO IBA,IDA IMP IBA,IBA,ISO,IDA IMP ISS ISO	Atp1a3,Ank2,Slc24a2,Sv2a,Atp2b2,Btbd9,Mt2,Slc7a11,Got1,Mllt11,Nos1,Scn1b,Chga,Akap6,Ckb,Calb2,Micu3,Ngfr,Rap1gds1,Clstn1,Slc12a7,Dlg4,Ank3,Fth1,Kcna1,Thy1,Slc4a4,Atp2b3,Stk39,Atp1b1,Calb1,Mt1,Atp6v0a1,Pacs2,Cacna1a
Enriched_in_OCSGN	TRUE	0.0190656	12	7	2	0.285714	0.166667	GO:1902513	GO:BP	regulation of organelle transport along microtubule	19049	25692	GO:0048731	ISO,ISO	Nefh,Map2
Enriched_in_OCSGN	TRUE	0.0197862	255	2269	55	0.0242398	0.215686	GO:0070588	GO:BP	calcium ion transmembrane transport	19049	19019	GO:0048731	ISO,IMP IC,ISO IBA,ISO IBA,ISO,IBA,ISO,IMP IBA,ISS ISO IBA,ISO,IMP,ISS ISO,ISO,ISO IBA,ISO,IBA,IMP,IMP,ISO,ISO,IDA IMP ISO,IGI,IMP,IMP,IMP,ISO,IGI,IGI,IDA IMP IGI ISO IBA,ISO,IMP ISO IBA,ISO,IMP IBA,IMP,IMP ISO,ISO,IMP,ISO,ISS IBA,IMP,IDA,ISS ISO IBA,IMP,ISO,IBA,IMP ISO IBA,ISS ISO,ISO,IMP,IDA IMP ISO,ISO,IDA,ISO,IMP,ISO	Plp1,Ank2,Slc24a2,Cacnb4,Akap6,Micu3,Vdac1,Stac2,Thy1,Atp2b3,Atp1b1,Cacna1a,Atp1a2,Atp2a2,Grin1,Fam155a,P2rx7,Myo5a,Gjc2,Nol3,Fkbp1a,Prnp,Asic1,Slc25a25,Jph3,Cdk5,Tmem38a,Fyn,Ryr2,Tgfb2,Fkbp1b,Gas6,Jsrp1,Dmd,Cacna1d,Asph,Dysf,Opa1,Ryr3,Cacna1b,Tspan13,Cacnb2,Pde4d,Ywhae,Itpr3,Cbarp,Ubqln1,Cx3cl1,Bin1,Prkce,Ramp3,Prkd1,Drd1,Sumo1,Oprl1
Enriched_in_OCSGN	TRUE	0.0202275	930	1750	125	0.0714286	0.134409	GO:0040007	GO:BP	growth	19049	11503	GO:0048731	IMP ISO,IDA,IGI,IMP,ISS ISO,IBA,ISS,IMP ISO,IDA IMP IGI ISS ISO IBA,ISO,IMP,IGI,IMP,IMP ISS ISO,IMP,IBA,IMP ISS ISO,IGI,IDA,ISS ISO,IMP IGI ISO,ISO,ISO,ISS,IGI,IGI,IMP,IDA,IMP,IMP IGI ISO,ISO IBA,IGI,IMP IBA,IMP,IMP IGI,IMP,IGI,IMP IGI ISO IBA,ISO,ISO,IDA,ISO,IMP,IMP IBA,IMP,ISO,IMP ISO,IMP ISO,ISO,IMP,IMP IGI TAS,IMP,IMP,IMP,ISS ISO TAS,ISO,ISO,IDA ISO,IMP,ISO,IMP,ISO,IDA,ISO,IMP IGI,ISO,IDA IMP…	Map2,Rufy3,Apba1,Sh3gl2,Mag,Sema3e,Mt2,Map1b,Sema7a,Akap6,Sptbn4,Clstn1,Adarb1,Mapt,Ptn,Sema4c,Rtn4,Cdk5r1,Olfm1,Shtn1,Ndel1,Rgma,Slc25a4,Mt1,Apba2,Ntrk3,Prox1,Apbb1,Igf2,Gsk3b,Dbn1,Limk1,Islr2,Pou3f2,Six4,Prkar1a,Clstn3,Fgf10,Unc13a,Bcan,Epha7,Sgip1,Plxna4,Psap,Slitrk1,Gdi1,Cdkn1b,Bmpr2,Lgi1,Slc1a2,Fgf9,Sptbn2,Ttl,Col27a1,Fgf1,Fhl1,Slc23a2,Slc25a33,Plekha1,Syt4,Ndn,Pafah1b1,Tro,Rims2,Gpc3,Pin1,T…
Enriched_in_OCSGN	TRUE	0.0208025	82	2161	24	0.011106	0.292683	GO:0051881	GO:BP	regulation of mitochondrial membrane potential	19049	16220	GO:0048731	ISO,ISS ISO IBA,ISO,ISO,ISO,ISO,IMP,ISS ISO,ISS ISO,ISO,ISO,ISO,ISO,ISO,ISO,ISO,ISS ISO,ISO,ISO,IMP,IMP IBA,ISO,ISS ISO,ISS ISO	Got1,Mllt11,Ngfr,Mapt,Gsk3b,Dcn,P2rx7,Slc25a33,Myoc,Ppa2,Ndufc2,Slc25a27,Tmem135,Hebp2,Cck,Pink1,Ndufs1,Bnip3,Atp5g1,Sod2,Tusc2,Prkce,Slc25a36,Pip5kl1
Enriched_in_OCSGN	TRUE	0.0213327	684	1858	102	0.0548977	0.149123	GO:0097435	GO:BP	supramolecular fiber organization	19049	21954	GO:0048731	IGI ISO,IMP IGI ISO,ISO,IMP,IDA IBA,IMP IBA,ISS ISO IBA,IMP ISO IBA,ISO IBA,IBA,ISO IBA,IBA,ISO,IBA,ISS ISO,ISS ISO,IBA,ISS ISO,IBA,IBA,IMP IGI ISS ISO,IMP,IDA ISO IBA,ISO,IDA ISO IBA,IGI ISO IBA,ISS ISO,IMP,IMP,ISO IBA,IDA ISS ISO,ISS ISO,IMP ISO,IMP ISS ISO,IBA,ISS ISO IBA,IPI ISO IBA,IBA TAS,IGI,IBA,ISO,IDA IMP IGI ISO IBA,IMP,IMP,ISO,ISO,ISO,IBA,IMP,IMP,ISS ISO,IGI,ISS ISO,IMP,ISO,ISO,ISO IBA…	Nefh,Nefl,Map2,Rufy3,Stmn3,Dst,Stmn2,Pfn2,Map1b,Stmn4,Map1a,Clip4,Rap1gds1,Tmod2,Eml2,Mapt,Dync1h1,Shtn1,Ndel1,Katnal1,Gfap,Prox1,Dbn1,Ttbk2,Ermn,Limk1,Pak3,Six4,Prkar1a,Kank4,Tppp,Ctnna2,Myh10,Fmn2,Myo5a,Clip3,Ppp1r9a,Neb,Cdkn1b,Wasf3,Tubb4a,Cfl2,Fmod,Bmerb1,Inpp5j,Fkbp1a,Pde4dip,Cap2,Ldb3,Pafah1b1,Arhgap12,Mid1ip1,Myoc,Coro2b,Fsd1,Fkbp4,Arhgef10l,Fhod3,Wasl,Camsap1,Ppm1e,C9orf72,Acan,Clrn1,Tgfb…
Enriched_in_OCSGN	TRUE	0.0225199	280	1170	37	0.0316239	0.132143	GO:0045927	GO:BP	positive regulation of growth	19049	13697	GO:0048731	IDA,ISO,IDA ISS ISO IBA,ISO,IMP,ISS ISO,ISS ISO,ISO,ISO,IGI,IMP,IMP,IGI ISO,ISO IBA,IGI,IMP IBA,IMP,ISO,ISO,ISO,IMP,ISO,IMP IGI TAS,ISO,IDA ISO,ISO,ISO,ISO,ISO,IMP,IMP,ISO,ISO,ISO,IDA ISO,ISS ISO,IMP	Rufy3,Map1b,Sema7a,Akap6,Sptbn4,Mapt,Shtn1,Ndel1,Slc25a4,Ntrk3,Prox1,Igf2,Gsk3b,Dbn1,Limk1,Islr2,Pou3f2,Unc13a,Sgip1,Gdi1,Bmpr2,Lgi1,Fgf9,Slc23a2,Slc25a33,Syt4,Pafah1b1,Rims2,Pin1,Pou4f2,Hey2,Syt1,Cpne6,Dcx,Dscam,Tgfb2,Plcb1
Enriched_in_OCSGN	TRUE	0.0225232	64	1896	19	0.0100211	0.296875	GO:0099518	GO:BP	vesicle cytoskeletal trafficking	19049	22439	GO:0048731	ISO,ISS ISO,ISO,IMP IBA,IBA,IGI IBA,ISO,ISO IBA TAS,IMP IGI ISS ISO,IMP ISO,IGI IBA,ISS ISO,ISS ISO,IMP,ISO,ISO,IMP,ISO,IBA	Map2,Dync1i1,Kif1b,Ap3b2,Dync1h1,Ndel1,Kif5a,Myo5a,Kif5b,Syt4,Pafah1b1,Tanc2,Wasl,Ap3m2,Prkcz,Sybu,Ap3s2,Vamp7,Borcs5
Enriched_in_OCSGN	TRUE	0.0226012	58	2118	19	0.00897073	0.327586	GO:0002090	GO:BP	regulation of receptor internalization	19049	807	GO:0048731	ISO,IDA,ISO,ISS ISO,ISO,ISS ISO,IDA IMP,ISO,ISS ISO,ISO,IDA IMP,ISS ISO,IDA IMP,IGI,ISO,ISS ISO,IMP,ISS ISO,ISO	Napb,Sh3gl2,Nsf,Dlg4,Sfrp4,Magi2,Iqsec1,Ptpn5,Ubqln2,Ap2m1,Efnb2,Ankrd13b,Atad1,Lrrtm1,Sirt2,Ankrd13d,Pard3,Wdr54,Mtmr2
Enriched_in_OCSGN	TRUE	0.0232481	29	729	8	0.0109739	0.275862	GO:0099563	GO:BP	modification of synaptic structure	19049	22473	GO:0048731	IDA IMP,IDA IMP IBA,IGI ISO,ISO,IDA IMP,IDA IMP,ISO,IDA IMP	Pfn2,Arhgap44,Epha4,Gsk3b,Cabp1,Ctnna2,Myh10,Wasf3
Enriched_in_OCSGN	TRUE	0.0237626	45	2308	17	0.00736568	0.377778	GO:0010257	GO:BP	NADH dehydrogenase complex assembly	19049	4530	GO:0048731	ISS ISO,ISS ISO,ISS ISO,ISS ISO,ISS ISO,ISS ISO,ISS ISO,ISS ISO,ISS ISO IBA,ISS ISO,ISS ISO IBA,ISS ISO IBA,ISS ISO IBA,ISS ISO IBA,ISS ISO,ISS ISO,ISS ISO	Ndufb5,Ndufa10,Ndufa5,Ndufc2,Ndufb8,Ndufb6,Ndufa6,Ndufb2,Ndufs7,Ndufb9,Dmac2,Ndufb3,Foxred1,Ndufaf5,Ndufa8,Ndufc1,Ndufa1
Enriched_in_OCSGN	TRUE	0.0237626	45	2308	17	0.00736568	0.377778	GO:0032981	GO:BP	mitochondrial respiratory chain complex I assembly	19049	9210	GO:0048731	ISS ISO,ISS ISO,ISS ISO,ISS ISO,ISS ISO,ISS ISO,ISS ISO,ISS ISO,ISS ISO IBA,ISS ISO,ISS ISO IBA,ISS ISO IBA,ISS ISO IBA,ISS ISO IBA,ISS ISO,ISS ISO,ISS ISO	Ndufb5,Ndufa10,Ndufa5,Ndufc2,Ndufb8,Ndufb6,Ndufa6,Ndufb2,Ndufs7,Ndufb9,Dmac2,Ndufb3,Foxred1,Ndufaf5,Ndufa8,Ndufc1,Ndufa1
Enriched_in_OCSGN	TRUE	0.0238855	7	1048	5	0.00477099	0.714286	GO:0046476	GO:BP	glycosylceramide biosynthetic process	19049	14217	GO:0048731	ISS,ISO,IDA IMP ISO,ISO,IDA IBA	Ugt8a,B3galt2,Fa2h,B3galt1,Gal3st1
Enriched_in_OCSGN	TRUE	0.0239176	25	1498	10	0.00667557	0.4	GO:0051957	GO:BP	positive regulation of amino acid transport	19049	16285	GO:0048731	ISO,ISO,ISO,IMP,IMP,ISO,ISO,ISO,ISO,ISO	Stxbp1,Dpysl2,Gabbr1,P2rx7,Syt4,Slc6a1,Abat,Slc36a2,Cck,Slc38a3
Enriched_in_OCSGN	TRUE	0.0246299	570	1434	72	0.0502092	0.126316	GO:0090087	GO:BP	regulation of peptide transport	19049	21223	GO:0048731	IMP,IDA,IMP IBA,IMP,IDA IMP,ISO,ISO,IBA,ISO IBA,ISO,IDA IMP,ISS ISO,IMP,IDA,ISO,ISO,ISO,ISS ISO IBA,ISO,ISS ISO IBA,ISO,ISS,IDA,ISO,IDA,ISO,IDA,ISO IBA,IDA,IMP ISO,ISS ISO,IGI ISO,ISS ISO,ISS ISO,IDA IMP,IMP,ISO,ISO,IGI,ISS ISO,IMP,ISO,IMP,ISO,ISO,IMP,IDA,ISO,IMP,IDA,ISO,IMP,IGI,ISO,ISS ISO,IMP,IMP,ISS ISO,ISS ISO,ISS ISO,ISO,ISS ISO,ISO,ISS ISO,ISO,ISO,ISO,IDA IMP,IMP,IDA IMP,ISO,IDA	Syt7,Rufy3,Nnat,Slc7a11,Vsnl1,Pex5l,Nos1,Chga,Tcaf1,Isl1,Arhgap44,Ank3,Prkaca,Cdk5r1,Ndel1,Apbb1,Gsk3b,Uhmk1,Kif3a,Crhbp,Gabbr1,Cabp1,Rasl10b,Myh10,Epha5,Fbxw7,Dnajc27,Svip,P2rx7,Brsk2,Gdi1,Glud1,Dnaja1,Zdhhc2,Iqsec1,Pfkm,Nol3,Kif5b,Prnp,Adcy5,Cyp51,Rab11fip5,Syt4,Ptpn5,Glul,Irs2,Zic1,Cnr1,Cdk5,Pkia,Camk2n1,Myt1,Fyn,Abat,Tgfb2,Fkbp1b,Selenok,Ptpn14,Pcm1,Gas6,Phpt1,Klf7,Cacna1d,Chp2,Asph,Ube2j1,Pi…
Enriched_in_OCSGN	TRUE	0.026674	14	1232	7	0.00568182	0.5	GO:0010882	GO:BP	regulation of cardiac muscle contraction by calcium ion signaling	19049	5024	GO:0048731	IMP IC,IMP,ISO IBA,IGI,IGI ISO,IMP IBA,IMP	Ank2,Atp1b1,Atp2a2,Tmem38a,Ryr2,Fkbp1b,Dmd
Enriched_in_OCSGN	TRUE	0.0270971	322	1531	49	0.0320052	0.152174	GO:0016311	GO:BP	dephosphorylation	19049	5807	GO:0048731	IBA,ISO,IBA,ISS ISO,ISO,ISO IBA,ISS ISO IBA,IDA IBA,ISO,ISO,ISO IBA,ISS ISO,ISS ISO,ISS ISO,ISS ISO IBA,ISS ISO,IDA,IBA,ISS ISO,ISO,ISO IBA,ISO IBA,IBA,IMP ISO,ISO,IDA IMP ISO IBA,IBA,IMP ISO,ISS ISO,ISS ISO,ISO,IDA IBA,ISS ISO,IDA,ISO IBA,ISO IBA,ISS ISO,IMP,ISS ISO,IMP,IDA,ISS ISO,ISS ISO,ISS ISO IBA,IDA,ISO,ISS ISO,IMP ISO,IBA	Ppp2r2c,Camta1,Sgpp2,Slc7a14,Pdp1,Ppp2r2b,Ptprf,Mtmr7,Dusp15,Dusp26,Mtmr6,Rimbp2,Nsmf,Sytl2,Plpp3,Magi2,Rcan1,Inpp5j,Dlg2,Fkbp1a,Plppr4,Mtmr4,Hdhd2,Ptpn5,Pin1,Inpp5f,Ppp2r3a,Ppm1e,Csrnp3,Tgfb2,Fkbp1b,Dusp8,Dupd1,Ppp2r1a,Phpt1,Dusp16,Chp2,Ppargc1b,Elfn2,Pink1,Nceh1,Arfgef3,Dusp18,Sacm1l,Ptprr,Ppp3cc,Pptc7,Ppp3cb,Plppr5
Enriched_in_OCSGN	TRUE	0.0277028	5312	1682	545	0.324019	0.102598	GO:0048522	GO:BP	positive regulation of cellular process	19049	14907	GO:0048731	IMP,ISO,ISO,IMP ISO,ISO,IDA IMP,ISO,IDA ISS ISO,ISO,IMP,ISO,IMP IBA,IDA ISO,IMP,IMP IBA,ISO,ISO,IMP IBA,IDA IMP IGI ISO,ISO,ISO,IGI,IMP ISO,IGI ISO,ISS ISO,ISS ISO,IMP ISO IBA,IBA,ISO,IDA IMP ISS ISO IBA,IDA ISO,ISS ISO,IMP IGI ISO,IDA,IGI,IMP,ISO,IMP,IDA,ISS ISO,ISS ISO,ISO,IDA ISO,IDA ISS ISO,ISO,IMP,IDA IMP,ISO,ISO IBA,IDA ISS ISO IBA,IDA,ISO,ISS ISO IBA,IMP ISO IBA,IDA IMP,ISO TAS,IMP ISO IBA…	Nefl,Mbp,Plp1,Snap25,Map2,Syt7,Mapk8ip2,Rufy3,Kcnc1,Syt11,Elavl4,Nnat,Stxbp1,Ank2,Slc24a2,Akap12,Sh3gl2,Bend6,Nrxn1,Cacnb4,Nsf,Abr,Mag,Cntn1,Cpeb1,Stmn2,Pfn2,Sema3e,Dnm3,Ntrk2,Camta1,Nsg1,Aldh1a3,Mal,Peg3,Ablim2,Map1b,Itm2c,Spock2,Scamp5,Ncmap,Bex2,Eef1a2,Adgrl1,Got1,Shox2,Cntn2,Dnm1,Pacsin1,Sema7a,Vsnl1,Pex5l,Mllt11,Ddah1,Esrrg,Ncs1,Nos1,Fndc5,Map6,Acsl6,Ndrg4,Scn1b,Slc6a13,Adcy1,Ppp2r2b,Map1a,C…
Enriched_in_OCSGN	TRUE	0.0282556	51	2491	19	0.00762746	0.372549	GO:2001222	GO:BP	regulation of neuron migration	19049	30398	GO:0048731	IMP,IMP,IMP,IMP IGI ISO,ISO,ISS ISO,ISS ISO,IMP ISO,IGI,IMP,ISO,ISO,ISS ISO,IGI IBA,IDA,ISO IBA,IMP IBA,IMP IGI,IMP	Ntng1,Scrt1,Mapk8ip3,Shtn1,Gsk3b,Ctnna2,Nsmf,Camk2b,Unc5d,Reln,Mapk8,Fbxo31,Srgap2,Sema3a,Nrg3,Nexmif,Sema6a,Lrig2,Scrt2
Enriched_in_OCSGN	TRUE	0.0283439	258	2269	55	0.0242398	0.213178	GO:0051924	GO:BP	regulation of calcium ion transport	19049	16252	GO:0048731	ISO,IMP IC,IMP,ISO IBA,IMP,ISO,ISO,ISO,IMP IBA,ISS ISO IBA,IMP,ISO,ISO,ISO,IBA,ISO,IMP,ISO,ISO,IMP ISO,IGI,IMP,ISO,ISO,IGI,IGI,IGI ISO,ISO,IMP ISO IBA,IMP IBA,IMP,ISO,ISO,IMP,ISS ISO,IMP,ISS ISO,ISS ISO IBA,ISO,IDA,ISS ISO IBA,IMP,IDA,ISO,IMP ISO IBA,ISS ISO,ISO,IMP,IDA IMP ISO,ISO,IDA,ISO,IMP,IMP,ISO	Plp1,Ank2,Atp2b2,Cacnb4,Nos1,Akap6,Gnao1,Vdac1,Stac2,Thy1,Atp1b1,Cacna1a,Atp1a2,Grin1,Homer2,P2rx7,Myo5a,Gjc2,Nol3,Fkbp1a,Prnp,Jph3,Adcyap1r1,Cdk5,Tmem38a,Fyn,Ryr2,Tgfb2,Fkbp1b,Jsrp1,Dmd,Cacna1d,Asph,Dysf,Saraf,Cacna1b,Wfs1,Wnk3,Mchr1,Tspan13,Cacnb2,Pde4d,Cav1,Ywhae,Cbarp,Ubqln1,Cx3cl1,Bin1,Prkce,Ramp3,Prkd1,Drd1,Sumo1,Jph4,Oprl1
Enriched_in_OCSGN	TRUE	0.0293368	21	766	7	0.00913838	0.333333	GO:0021692	GO:BP	cerebellar Purkinje cell layer morphogenesis	19049	7267	GO:0048731	IMP,IMP IBA,IMP,IMP,IMP,IMP IGI,IMP	Atp2b2,Cend1,Faim2,Cacna1a,Psap,Agtpbp1,Sptbn2
Enriched_in_OCSGN	TRUE	0.0301337	8	396	4	0.010101	0.5	GO:0007270	GO:BP	neuron-neuron synaptic transmission	19049	3181	GO:0048731	IMP,IMP,IMP,IMP	Kif1b,Tmod2,Vdac1,Cacna1a
Enriched_in_OCSGN	TRUE	0.0308337	581	2352	107	0.0454932	0.184165	GO:0044057	GO:BP	regulation of system process	19049	12655	GO:0048731	IMP IBA IC,IDA IMP,ISO,IBA,IMP,ISS ISO,ISO,IMP ISO,IMP ISO IBA,ISS ISO,ISO,IMP,IMP,ISO,IC,IMP IBA,ISS ISO,ISS ISO,ISO,ISO,IMP,IMP,IMP IGI ISO,IDA ISO,ISO,IMP,ISS ISO IBA,IMP,IDA IGI ISO IBA TAS,IMP,IMP ISO,ISO,ISO,ISO,ISS ISO,ISO,IGI,IGI,IMP,IDA IMP,IMP,IMP ISO,IDA ISO IBA,ISO,IGI,ISO,IDA IMP,IMP,IMP,IMP,IGI,IMP IGI ISO,ISO,ISS ISO,IMP IBA,IMP,ISS ISO,ISO,IMP ISO,ISO,IMP ISS ISO,ISO,IMP IBA,IMP,I…	Ank2,Nrxn1,Scn4b,Dlgap1,Mag,Ncmap,Pex5l,Nos1,Scn1b,Chga,Akap6,Gnao1,Sptbn4,Ngfr,Cacng2,Tmem25,Dlg4,Kcna1,Rtn4,Slc25a4,Stk39,Atp1b1,Atp1a2,Gsk3b,Dbn1,Pbx3,Crhbp,Celf4,Atp2a2,Cux2,Tppp,Slc4a3,Fgf10,Dag1,Fgf12,Grin1,Stx1b,Camk2g,Bmpr2,Wasf3,Nol3,Corin,Chrm3,Ctnna3,Rims2,Pin1,Reln,Tnr,Coro2b,Hey2,Tmem38a,Ryr2,Abat,Tgfb2,Fkbp1b,Zdhhc21,Gas6,Scn2b,Dmd,Cacng5,Cacna1d,Cck,Anxa6,Tmem108,Myrf,Cacng4,Prkcz,…
Enriched_in_OCSGN	TRUE	0.0328106	17	644	6	0.00931677	0.352941	GO:0021535	GO:BP	cell migration in hindbrain	19049	7111	GO:0048731	IMP IBA,IMP,IMP,IMP,IMP,IMP	Cend1,Rbfox2,Sema4c,Ttbk2,Ctnna2,Pou4f1
Enriched_in_OCSGN	TRUE	0.0334797	15	1684	8	0.00475059	0.533333	GO:0031987	GO:BP	locomotion involved in locomotory behavior	19049	8512	GO:0048731	IGI,IMP,ISO,IMP,IGI,IMP,IMP,IMP	Rcan2,Adgrl3,Dbn1,Myo5a,Rcan1,Ppp3cb,Gpr37,Slc25a46
Enriched_in_OCSGN	TRUE	0.0334985	44	2164	16	0.00739372	0.363636	GO:0048713	GO:BP	regulation of oligodendrocyte differentiation	19049	15076	GO:0048731	ISS ISO,ISO,IMP,IMP,ISO,ISO,ISO,IMP,IMP,IMP ISO,IGI,IDA,IGI,ISO,IMP,IMP	Ptn,Qk,Lingo1,Dusp15,Enpp2,Dag1,Aspa,Id2,Id4,Zfp365,Dlx2,Shh,Olig2,Sirt2,Rheb,Tnfrsf21
Enriched_in_OCSGN	TRUE	0.0345113	145	1907	32	0.0167803	0.22069	GO:1902904	GO:BP	negative regulation of supramolecular fiber organization	19049	26023	GO:0048731	ISO,ISS ISO,ISO,ISO,ISO,ISS ISO,ISO,ISO,ISO IBA,ISS ISO,ISS ISO,ISO,ISO,IMP,ISO,IGI,ISS ISO,IMP,ISO,IDA,IBA,ISO,IDA,IMP,ISO IBA,ISO,IMP,ISO,IDA,IDA,IGI,IDA IBA	Map2,Stmn2,Pfn2,Map1b,Map1a,Eml2,Dbn1,Ttbk2,Kank4,Ctnna2,Clip3,Ppp1r9a,Tubb4a,Bmerb1,Inpp5j,Mid1ip1,Myoc,Coro2b,Fkbp4,Fhod3,Camsap1,Cryab,Map6d1,Tjp1,Add2,Tmeff2,Pik3ca,Hspa8,Trim54,Hdgfl3,Ldlr,Arhgap28
Enriched_in_OCSGN	TRUE	0.0346258	1411	2313	223	0.0964116	0.158044	GO:0016477	GO:BP	cell migration	19049	5846	GO:0048731	ISO,ISS ISO,ISO,IMP IBA,IMP IGI,ISO,IDA IMP,IMP ISO,IBA,IMP,IMP IBA,IMP,IBA,IMP ISO,IMP,ISS ISO,ISO,ISO,IGI,ISO,IMP,ISO,IGI,IMP,IMP,ISS ISO,IMP,IMP ISS ISO,IMP IBA,IMP ISO,IDA IMP IGI,ISO,ISS ISO IBA,IMP IGI ISS ISO,IMP IGI IBA,ISS ISO,ISO,IBA,ISO,IMP,IMP ISO,IGI,ISO,ISO,IGI ISO,IMP ISO,ISS ISO,ISO,IGI,IGI,ISS ISO,IMP,IDA IMP ISO IBA,IMP ISS ISO,ISO,ISO,IMP,ISO,ISO,IBA,ISO,IMP,IMP,ISS ISO,IMP ISO…	Plp1,Rufy3,Akap12,Ntng1,Abr,Cpeb1,Mdga1,Pfn2,Sema3e,Ntrk2,Cend1,Cntn2,Sema7a,Ndrg4,Rbfox2,Chga,Tcaf1,Cygb,Isl1,Ppargc1a,Mapre2,Epha4,Cdk5r2,Scrt1,Mapk8ip3,Adarb1,Mapt,Ptn,Sema4c,Rtn4,Cdk5r1,Cdc42bpa,Thy1,Shtn1,Ndel1,Ptprf,Stk39,Itgb8,Ntrk3,Adgrl3,Prox1,Apbb1,Cldn19,Igf2,Gsk3b,Ttbk2,Igfbp6,Pak3,Pou3f2,Six4,Adgrb1,Nr4a2,Fgf10,Ctnna2,Enpp2,Dcn,Myh10,Dag1,Rasgef1a,Tubb2a,Grin1,Fbxw7,Foxj1,Nsmf,Camk2b…
Enriched_in_OCSGN	TRUE	0.0347154	62	2419	21	0.00868127	0.33871	GO:0099601	GO:BP	regulation of neurotransmitter receptor activity	19049	22489	GO:0048731	IMP,IDA,IBA,ISO,IDA ISS ISO IBA IC,ISO,ISS ISO,IDA,IDA IMP,IDA,ISS ISO IBA,IGI,ISO,IBA,IDA IMP ISO IBA,IMP,ISS ISO,IDA IMP ISS ISO,ISS ISO,IDA ISO IBA,IMP IBA	Mapk8ip2,Nrxn1,Dlgap1,Ppargc1a,Cacng2,Rph3a,Dlg4,Crhbp,Reln,Prrt1,Cacng5,Rasgrf1,Pink1,Shisa8,Cacng4,Nlgn3,Mink1,Nlgn1,Lynx1,Cnih2,Shank1
Enriched_in_OCSGN	TRUE	0.035023	8	14	2	0.142857	0.25	GO:0098967	GO:BP	exocytic insertion of neurotransmitter receptor to postsynaptic membrane	19049	22308	GO:0048731	IMP,IDA IMP	Snap25,Cplx1
Enriched_in_OCSGN	TRUE	0.0352947	45	2377	17	0.00715187	0.377778	GO:0047496	GO:BP	vesicle transport along microtubule	19049	14543	GO:0048731	ISO,ISS ISO,ISO,IMP IBA,IBA,IGI IBA,ISO,IMP IGI ISS ISO,IGI IBA,IMP,ISO,ISO,IMP,ISO,IBA,ISO,IMP IBA	Map2,Dync1i1,Kif1b,Ap3b2,Dync1h1,Ndel1,Kif5a,Kif5b,Pafah1b1,Ap3m2,Prkcz,Sybu,Ap3s2,Vamp7,Borcs5,Cnih2,Dtnbp1
Enriched_in_OCSGN	TRUE	0.0355438	42	3	2	0.666667	0.047619	GO:0045104	GO:BP	intermediate filament cytoskeleton organization	19049	13182	GO:0048731	IMP IGI ISO,IMP IGI ISO	Nefh,Nefl
Enriched_in_OCSGN	TRUE	0.0359079	1006	1227	99	0.0806846	0.0984095	GO:0051270	GO:BP	regulation of cellular component movement	19049	15785	GO:0048731	ISO,ISO,ISO,ISS ISO,IMP,ISO,IMP,IMP IGI,ISO,IMP ISO,IBA,IBA,ISO,ISO,ISO,ISO,ISO,ISO,IMP,IMP,ISO,IMP,ISS ISO,IDA,IMP ISS ISO,IBA,ISO,ISS ISO IBA,IMP IGI ISO,ISO,ISO,ISO,ISO,ISO,ISO,IMP,ISO,ISO,ISO,ISO,ISO,ISO,ISS ISO,IDA IMP ISO IBA,ISS ISO,ISO,ISO,ISO,ISO,IMP,ISS ISO,IMP ISO,IGI,IBA,ISO,ISO,ISO,ISS ISO,ISO,IDA,ISO,IMP ISO,IMP,IMP,ISO IBA,ISS ISO,ISS ISO IBA,IMP,ISO,IDA ISS ISO,IMP ISO,ISO,ISS ISO…	Nefh,Plp1,Map2,Rufy3,Ank2,Akap12,Ntng1,Abr,Cpeb1,Pfn2,Sema3e,Sema7a,Nos1,Ndrg4,Akap6,Tcaf1,Cygb,Ppargc1a,Mapre2,Scrt1,Fez1,Mapk8ip3,Adarb1,Mapt,Ptn,Sema4c,Rtn4,Thy1,Shtn1,Stk39,Ntrk3,Prox1,Cldn19,Igf2,Atp1a2,Mycbp2,Gsk3b,Dbn1,Ttbk2,Pak3,Kif3a,Atp2a2,Adgrb1,Fgf10,Ctnna2,Enpp2,Dcn,Dag1,Grin1,Fbxw7,Nsmf,Camk2b,Unc5d,Plxna4,Myo5a,Plpp3,Efemp1,Magi2,Adamts1,Cdkn1b,Bmpr2,Cadm4,Iqsec1,Bmerb1,Fgf9,Sulf1,…
Enriched_in_OCSGN	TRUE	0.0360762	146	1628	29	0.0178133	0.19863	GO:0071248	GO:BP	cellular response to metal ion	19049	19367	GO:0048731	IBA,IBA,ISO,ISS IBA,ISS,IDA,IMP,IMP,IDA IBA,IDA ISS ISO,IBA,ISO,IDA,ISO,IDA,IBA,IDA ISO,ISS ISO IBA,IMP IBA,ISO,ISO,ISO,ISS ISO,ISO,IBA,ISS,ISO,IDA,ISO	Syt7,Syt11,Nrxn1,Mt2,Adcy1,Dlg4,Ank3,Kcna1,Mt1,Crhbp,Cpne4,Cdkn1b,Dlg2,Prnp,Id2,Syt4,Jun,Syt1,Cpne6,Tigar,Mapk9,Mapk8,Chp2,Asph,Syt12,Ryr3,Bnip3,Shh,Glra3
Enriched_in_OCSGN	TRUE	0.0369053	5	2061	5	0.00242601	1	GO:0038007	GO:BP	netrin-activated signaling pathway	19049	11180	GO:0048731	IMP,ISS ISO,IDA IGI,ISS ISO,IGI	Tubb3,Shtn1,Dscam,Unc5a,Unc5c
Enriched_in_OCSGN	TRUE	0.0372764	43	3	2	0.666667	0.0465116	GO:0045103	GO:BP	intermediate filament-based process	19049	13181	GO:0048731	IMP IGI ISO,IMP IGI ISO	Nefh,Nefl
Enriched_in_OCSGN	TRUE	0.0377428	73	2196	22	0.0100182	0.30137	GO:0021766	GO:BP	hippocampus development	19049	7338	GO:0048731	IGI,IMP,IGI,IMP,ISO,IMP,IDA IBA,IMP,IMP IGI,IDA ISO,IMP,IMP,IMP IGI,IMP,IGI,IMP,IMP IGI,IDA,IMP,IEP,IMP,IMP	Cdk5r2,Kcna1,Cdk5r1,Prox1,Gsk3b,Kif3a,Epha5,Bcan,Pafah1b1,Reln,Id4,Cdk5,Dcx,Tmem108,Dlx2,Uba6,Lrp8,Mfsd2a,Ywhae,Ogdh,Bbs2,Drd1
Enriched_in_OCSGN	TRUE	0.038291	1410	1339	140	0.104556	0.0992908	GO:0019220	GO:BP	regulation of phosphate metabolic process	19049	6506	GO:0048731	ISO,ISO,ISO,ISO,IMP ISO,IMP IBA,ISO,ISO,IDA,ISS ISO,ISO IBA,ISO,ISO,ISO,IDA,IDA,IMP ISO,IDA IGI IBA,IGI,ISO,IDA ISO IBA,ISS ISO,ISO,IGI,IDA ISS ISO IBA,ISO,IDA,IMP ISO,ISS ISO,ISS ISO,ISS ISO IBA,ISO,ISO IBA,ISO,ISO,IMP IBA,IDA ISO,ISS ISO,ISO IBA,IBA,ISO,IMP ISO,IBA,ISO IBA,ISO,IBA,ISO,ISS ISO,ISO,ISS ISO,IDA ISO IBA,ISS ISO,ISO,IMP ISO,IMP,ISS ISO,ISO,IMP,IDA ISO,IDA,IGI,ISO,ISS ISO,ISS ISO,IDA…	Sh3gl2,Uchl1,Nrxn1,Cntn1,Pfn2,Ntrk2,Camta1,Eef1a2,Sema7a,Slc7a14,Nos1,Ppp2r2b,Chga,Akap6,Sptbn4,Isl1,Ppargc1a,Epha4,Cdk5r2,Dlg4,Mapk8ip3,Adarb1,Mapt,Cdk5r1,Thy1,Rgma,Kndc1,Slc4a4,Mapk8ip1,Stk39,Zfyve28,Tcim,Ntrk3,Prox1,Cldn19,Igf2,Gsk3b,Igfbp6,Erbb3,Pak3,Dusp26,Prkar1a,Camk2n2,Fgf10,Enpp2,Epha5,Dag1,Fbxw7,Mmd2,Rimbp2,Epha7,Nsmf,Kras,P2rx7,Maged1,Sytl2,Deptor,Higd1a,Plpp3,Clip3,Plcl1,Ppp1r9a,Magi2…
Enriched_in_OCSGN	TRUE	0.0384568	16	711	6	0.00843882	0.375	GO:0021702	GO:BP	cerebellar Purkinje cell differentiation	19049	7277	GO:0048731	IMP,IMP IBA,IMP,IMP,IMP,IMP IGI	Atp2b2,Cend1,Faim2,Cacna1a,Psap,Agtpbp1
Enriched_in_OCSGN	TRUE	0.039221	243	962	29	0.0301455	0.119342	GO:1901215	GO:BP	negative regulation of neuron death	19049	24521	GO:0048731	IMP,IMP,IGI,IMP,ISS ISO,IDA IMP,ISO,ISS ISO,IMP,IMP ISS ISO,ISO,IDA,IMP,IMP,ISS ISO,IMP,IMP,IMP,ISO,IMP IGI,IGI,IMP ISS ISO,IMP,ISO,ISO,ISO,IMP,IMP,ISO	Nefl,Stxbp1,Sncb,Mag,Ntrk2,Slc7a11,Nos1,Chga,Isl1,Ppargc1a,Ngfr,Mt1,Faim2,Cacna1a,Gsk3b,Erbb3,Six4,Nr4a2,Sncg,Grin1,Kras,Pou4f1,Map3k12,Grm7,Pcp4,Slc23a2,Jun,Gabrb3,Pin1
Enriched_in_OCSGN	TRUE	0.0396712	881	1875	125	0.0666667	0.141884	GO:0045597	GO:BP	positive regulation of cell differentiation	19049	13389	GO:0048731	IMP,IDA,IMP IBA,ISO,ISS ISO,ISO,IMP,IDA ISS ISO IBA,IDA IBA,ISO IBA,ISO,IMP ISO,ISO,ISO,ISO,ISO,ISO,ISS ISO,IMP ISS ISO,ISO,ISO,ISS,ISS ISO,ISO,ISO,ISO,IMP,IMP ISO,IGI,IMP,IMP IGI ISO,IMP ISO IBA,IGI,IMP IBA,ISO,IMP,IMP,ISO,ISO,ISO,ISO,ISO,ISS ISO,IMP,IBA,ISS ISO,ISO,IMP ISO,ISO,IMP IGI,IDA IMP ISS ISO,ISO,ISS ISO,ISO,IMP IGI,ISO,ISO,IMP ISO,ISO,ISS ISO,IDA IMP,IMP,ISO,ISO,IMP,IDA,ISS,IMP,IDA ISO…	Nefl,Rufy3,Bend6,Mag,Ntrk2,Map1b,Shox2,Sema7a,Fndc5,Map6,Akap6,Isl1,Ngfr,Epha4,Rgs6,Fez1,Mapk8ip3,Mapt,Ptn,Qk,Rtn4,Olfm1,Shtn1,Ndel1,Slc25a4,Ptprf,Nap1l2,Gfap,Ntrk3,Prox1,Gsk3b,Dbn1,Limk1,Islr2,Pak3,Cux2,Cds1,Enpp2,Dag1,Mmd2,Foxj1,Sfrp4,Camk2b,Pou4f1,Plxna4,Slitrk1,Gdi1,Bmpr2,Gjc2,Foxg1,Sox11,Smad9,Pcp4,Aspa,Id2,Jun,Akap11,Pafah1b1,Pin1,Myoc,Reln,Pou4f2,Stau2,Dcx,Tmem64,Socs5,Nptn,Spag9,Dscam,Tgf…
Enriched_in_OCSGN	TRUE	0.0396786	1411	1339	140	0.104556	0.0992204	GO:0051174	GO:BP	regulation of phosphorus metabolic process	19049	15709	GO:0048731	ISO,ISO,ISO,ISO,IMP ISO,IMP IBA,ISO,ISO,IDA,ISS ISO,ISO IBA,ISO,ISO,ISO,IDA,IDA,IMP ISO,IDA IGI IBA,IGI,ISO,IDA ISO IBA,ISS ISO,ISO,IGI,IDA ISS ISO IBA,ISO,IDA,IMP ISO,ISS ISO,ISS ISO,ISS ISO IBA,ISO,ISO IBA,ISO,ISO,IMP IBA,IDA ISO,ISS ISO,ISO IBA,IBA,ISO,IMP ISO,IBA,ISO IBA,ISO,IBA,ISO,ISS ISO,ISO,ISS ISO,IDA ISO IBA,ISS ISO,ISO,IMP ISO,IMP,ISS ISO,ISO,IMP,IDA ISO,IDA,IGI,ISO,ISS ISO,ISS ISO,IDA…	Sh3gl2,Uchl1,Nrxn1,Cntn1,Pfn2,Ntrk2,Camta1,Eef1a2,Sema7a,Slc7a14,Nos1,Ppp2r2b,Chga,Akap6,Sptbn4,Isl1,Ppargc1a,Epha4,Cdk5r2,Dlg4,Mapk8ip3,Adarb1,Mapt,Cdk5r1,Thy1,Rgma,Kndc1,Slc4a4,Mapk8ip1,Stk39,Zfyve28,Tcim,Ntrk3,Prox1,Cldn19,Igf2,Gsk3b,Igfbp6,Erbb3,Pak3,Dusp26,Prkar1a,Camk2n2,Fgf10,Enpp2,Epha5,Dag1,Fbxw7,Mmd2,Rimbp2,Epha7,Nsmf,Kras,P2rx7,Maged1,Sytl2,Deptor,Higd1a,Plpp3,Clip3,Plcl1,Ppp1r9a,Magi2…
Enriched_in_OCSGN	TRUE	0.0405156	26	1186	9	0.00758853	0.346154	GO:1902473	GO:BP	regulation of protein localization to synapse	19049	25667	GO:0048731	IDA IMP,ISO,ISO,IMP,IDA,IDA IMP,ISO,IMP,IDA IMP	Arhgap44,Mapt,Gsk3b,Dbn1,Clstn3,Dag1,Magi2,Nptn,Tnik
Enriched_in_OCSGN	TRUE	0.0409962	80	2474	25	0.0101051	0.3125	GO:2001259	GO:BP	positive regulation of cation channel activity	19049	30434	GO:0048731	ISO,IMP,ISO,ISO,ISO,ISS ISO,ISO,IMP IBA,ISO,ISO,IDA IMP,ISO,ISO,ISO,ISO,ISO,ISO,ISS ISO,IMP,IMP IBA,ISO,ISO,ISO,ISS ISO IBA,ISO	Kcnc1,Ank2,Cacnb4,Akap6,Cacng2,Ank3,Kcna1,Stac2,Lrrc55,Kif5b,Reln,Cdk5,Asph,Pink1,Hcn1,Cacng4,Kcnc2,Cacnb2,Nlgn3,Pirt,Asic2,Amigo1,Akap7,Stim2,Adrb1
Enriched_in_OCSGN	TRUE	0.0411122	13	2097	8	0.00381497	0.615385	GO:0098917	GO:BP	retrograde trans-synaptic signaling	19049	22279	GO:0048731	IMP IBA,IDA IMP,IMP,IDA IMP,IMP,EXP,IMP,ISO	Nos1,Dag1,Syt4,Cnr1,Plcb1,Abhd6,Bdnf,Nlgn1
Enriched_in_OCSGN	TRUE	0.0422059	8	1803	6	0.00332779	0.75	GO:0015824	GO:BP	proline transport	19049	5516	GO:0048731	IDA,ISS ISO IBA,IDA,ISO,IDA ISO,ISO	Slc6a15,Slc6a17,Slc36a1,Slc6a20a,Slc36a2,Slc1a4
Enriched_in_OCSGN	TRUE	0.0430536	10	2097	7	0.0033381	0.7	GO:0007158	GO:BP	neuron cell-cell adhesion	19049	3078	GO:0048731	IDA,IMP,IMP,IBA,ISS ISO IBA,IDA IBA,IDA ISO IBA	Nrxn1,Cdk5r1,Tnr,Astn2,Nlgn3,Astn1,Nlgn1
Enriched_in_OCSGN	TRUE	0.0432251	5	231	3	0.012987	0.6	GO:0051490	GO:BP	negative regulation of filopodium assembly	19049	15949	GO:0048731	IDA,ISS ISO,ISO	Nrxn1,Arhgap44,Rab3ip
Enriched_in_OCSGN	TRUE	0.0435629	94	300	9	0.03	0.0957447	GO:0015844	GO:BP	monoamine transport	19049	5535	GO:0048731	IMP,IMP IBA,IDA ISO IBA,IDA,ISS ISO IBA,ISO,IMP,IDA IBA,ISO	Kcna2,Syt7,Syt11,Nos1,Chga,Slc22a2,Cadps,Gpm6b,Rtn4
Enriched_in_OCSGN	TRUE	0.047299	29	1681	11	0.00654372	0.37931	GO:0099590	GO:BP	neurotransmitter receptor internalization	19049	22486	GO:0048731	IMP,ISO IBA,IBA,IMP IBA,IDA IMP,IDA IMP ISO,IBA,IDA IMP,IDA IMP,IBA,ISO	Snap25,Dnm3,Dnm1,Cacng2,Iqsec1,Ap2m1,Cacng5,Efnb2,Atad1,Cacng4,Sirt2
Enriched_in_OCSGN	TRUE	0.0480539	256	2506	58	0.0231445	0.226562	GO:0010038	GO:BP	response to metal ion	19049	4333	GO:0048731	IBA,IBA,ISO,IMP ISS IBA,ISS,IDA,IMP,IMP,ISO,IDA IGI IBA,ISO,IDA ISS ISO,IDA,IDA IMP,IBA,ISO,ISO,ISO IBA,ISO,IDA,ISO,ISS ISO,IDA,IBA,IEP,IDA ISO,ISO,ISS ISO IBA,IMP IBA,ISO,ISO,ISO,IGI ISO,IGI ISO,ISS ISO,ISO,ISO,IBA,ISS,ISO,IDA,ISO,IDA,ISO,ISO,ISS ISO IBA,ISS ISO IBA,ISS IBA,ISO,IMP,ISO,ISO,ISS ISO,ISO,ISO,IGI ISO,ISO,IDA ISO	Syt7,Syt11,Nrxn1,Mt2,Adcy1,Dlg4,Ank3,Kcna1,Mapt,Mt1,Gsk3b,Crhbp,Camk2b,P2rx7,Cpne4,Gdi1,Glud1,Kcnmb2,Cdkn1b,Dlg2,Prnp,Slc25a12,Id2,Syt4,Fibin,Jun,Ahcyl1,Syt1,Cpne6,Ryr2,Abat,Tigar,Mapk9,Mapk8,Chp2,Asph,Hcn1,Syt12,Ryr3,Bnip3,Shh,Glra3,Cav1,Alg2,Itpr3,Kcnmb4,Carf,Mt3,Nlgn1,Nfe2l1,Ppp5c,Npc1,Sumo1,Gphn,Ppp2ca,Prkaa2,Lgmn,Slc41a1
Enriched_in_OCSGN	TRUE	0.0488081	446	2474	89	0.0359741	0.199552	GO:1905114	GO:BP	cell surface receptor signaling pathway involved in cell-cell signaling	19049	28032	GO:0048731	IMP,IDA IMP,IMP,IDA,IGI,ISO,IMP IBA,ISS ISO,IMP ISO IBA,IMP,IDA IMP IGI ISO IBA,ISO,IMP,IMP,IMP IBA,IDA ISO IBA,IMP IGI ISO,ISO,IGI,IPI ISO,IMP ISO IBA,ISO,IDA ISO IBA,ISO,IMP IGI,ISS ISO IBA,ISO IBA,ISO,IGI,IMP ISS ISO IBA,IMP,ISO IC,ISS ISO,IDA IMP,IGI ISO IBA,IDA IBA,ISO,IMP,IMP,ISO,ISS ISO,ISS ISO,IMP,IMP,IDA IGI ISS ISO IBA,IMP,IMP ISO IBA,IGI,ISS ISO,ISS ISO,IC,IDA IMP IBA,IDA IMP IGI ISS I…	Mapk8ip2,Nrxn1,Slc17a7,Insyn1,Isl1,Ngfr,Tmem25,Dlg4,Sostdc1,Sez6,Gsk3b,Dbn1,Celf4,Cux2,Fgf10,Dkk2,Grin1,Cpe,Stx1b,Cxxc4,Sfrp4,Rbms3,Plpp3,Ppp1r9a,Fgf9,Sulf1,Dkk3,Lrrk1,Rims2,Gpc3,Gabrb3,Pin1,Myoc,Reln,Fzd10,Wnt6,Ppp2r3a,Cdk5,Tmem64,Abat,Cdk14,Rnf220,Atxn1,Gprc5b,Wnt4,Tmem108,Fzd3,Pygo1,Rnf146,Prkcz,Thra,Porcn,Dact1,Shh,Sox10,Grip2,Nlgn3,Fermt2,Wnt3,Gli1,Cav1,Trabd2b,Amer2,Wwox,Nkd1,Bdnf,Cx3cl1,Us…
Enriched_in_OCSGN	TRUE	1.14914e-84	1224	1681	336	0.199881	0.27451	GO:0045202	GO:CC	synapse	18935	2457	GO:0048731	IDA IMP,IDA IMP,IDA IMP ISO,IDA,IDA ISO IBA,IDA IMP IBA,IDA,IDA IMP ISO IBA,IDA IMP,ISO,ISO,IDA ISO IBA,IDA ISS ISO,IDA IMP ISO IC,IDA IMP ISO IBA,IDA,IDA IMP ISO IBA,IDA IMP ISO,IDA IMP,IDA ISO,IDA ISO IBA,ISO,ISO,ISO IBA,IDA IMP,IDA IMP ISO IBA,IDA IMP IC,ISO,IDA IMP ISO,IDA ISO IBA,ISO,EXP IDA,IMP,IDA,IDA IMP ISO IBA,IDA,IDA IBA,ISO IBA,IDA IMP ISO,ISO,IDA IMP,IDA ISO IBA,IDA ISO IBA,IDA ISO,I…	Nefh,Nefl,Snap25,Map2,Kcna2,Syt7,Mapk8ip2,Cplx1,Vamp1,Rab6b,Kcnc1,Syt11,Atp1a3,Stxbp1,Apba1,Ank2,Sv2a,Napb,Akap12,Sh3gl2,Sncb,Ywhag,Ndrg1,Atp2b2,Ntng1,Amph,Nrxn1,Drp2,Cacnb4,Slc17a7,Nsf,Elavl2,Abr,Dst,Dlgap1,Cntn1,Adam23,Cpeb1,Sparcl1,Mdga1,Pfn2,Sv2c,Dnm3,Rims4,Ntrk2,Arhgef9,Nsg1,Magee1,Ntm,Cadm3,Map1b,Lhfpl4,Scamp5,Eef1a2,Adgrl1,Got1,Cntn2,Dnm1,Rab3c,Pacsin1,Bcas1,Kcnab2,Ncs1,Nos1,Scn1a,Insyn1,A…
Enriched_in_OCSGN	TRUE	7.18727e-73	1756	1792	411	0.229353	0.234055	GO:0030054	GO:CC	cell junction	18935	1035	GO:0048731	IDA IMP,IDA IMP,IDA IMP ISO,IDA,IDA ISO IBA,IDA IMP IBA,IDA,IDA IMP ISO IBA,IDA IMP,ISO,ISO,IDA ISO IBA,IDA ISS ISO,IDA IMP ISO IC,IDA IMP ISO IBA,IDA,IDA IMP ISO IBA,IDA IMP ISO,IDA IMP,IDA ISO,IDA ISO IBA,ISO,ISO,ISO IBA,IDA IMP,IDA IMP ISO IBA,IDA IMP ISO IC,IDA,ISO,IDA IMP ISO,IDA ISO IBA,ISO,EXP IDA,IMP,IDA IBA,IDA IMP ISO IBA,IDA,IDA IBA,ISO IBA,IDA IMP ISO,ISO,IDA IMP,IDA ISO IBA,IDA ISO I…	Nefh,Nefl,Snap25,Map2,Kcna2,Syt7,Mapk8ip2,Cplx1,Vamp1,Rab6b,Kcnc1,Syt11,Atp1a3,Stxbp1,Apba1,Ank2,Sv2a,Napb,Akap12,Sh3gl2,Sncb,Ywhag,Ndrg1,Atp2b2,Ntng1,Amph,Nrxn1,Scn4b,Drp2,Cacnb4,Slc17a7,Nsf,Elavl2,Abr,Dst,Dlgap1,Cntn1,Adam23,Cpeb1,Sparcl1,Mdga1,Pfn2,Sv2c,Dnm3,Rims4,Ntrk2,Arhgef9,Nsg1,Magee1,Ntm,Cadm3,Map1b,Lhfpl4,Pcdh9,Scamp5,Aqp4,Eef1a2,Adgrl1,Got1,Cntn2,Dnm1,Rab3c,Pacsin1,Bcas1,Kcnab2,Ncs1,No…
Enriched_in_OCSGN	TRUE	2.38288e-70	1384	2321	410	0.176648	0.296243	GO:0043005	GO:CC	neuron projection	18935	2104	GO:0048731	IDA ISO,IDA ISO,IDA IBA,IDA ISO,IDA ISO IBA,IDA ISO IBA,IDA,IDA ISO IBA,IDA ISS ISO IBA,IDA ISO IBA,IDA ISO IBA,ISO,IDA ISO,ISO,IDA ISO,ISO IBA,IDA ISO IBA,ISO IBA,ISO,ISO IBA,IDA ISO,ISO,IDA,ISO,IDA,ISO,ISO,IDA,ISO,IDA,IDA,ISO IBA,IDA ISS ISO IBA,IBA,ISO IBA,IDA ISS ISO IBA,ISS ISO,IDA,ISO,IDA ISO IBA,IDA ISO,IDA ISO,ISS ISO IBA,IDA,ISS ISO IBA,ISS ISO IBA,ISO,IDA,ISO IBA,ISS ISO,IDA,IDA ISS ISO…	Nefh,Nefl,Mbp,Snap25,Map2,Kcna2,Syt7,Cplx1,Rufy3,Kcnc1,Syt11,Dync1i1,Elavl4,Atp1a3,Stxbp1,Apba1,Sv2a,Stmn3,Sh3gl2,Sncb,Kif5c,Atp2b2,Uchl1,Amph,Nrxn1,Drp2,Aldoc,Slc17a7,Nsf,Dst,Mag,Cpeb1,Stmn2,Sv2c,Dnm3,Ntrk2,Nsg1,Magee1,Ntm,Map1b,Tubb3,Dner,Kif1b,Pcdh9,Ncmap,Adgrl1,Got1,Cntn2,Dnm1,Pacsin1,Pex5l,Kcnab2,Stmn4,Ncs1,Nos1,Map6,Scn1a,Scn1b,Slc6a13,Map1a,Ckb,Gria3,Gnao1,Ceacam16,Dpysl2,Calb2,Septin3,Spt…
Enriched_in_OCSGN	TRUE	7.06322e-65	654	1353	190	0.140429	0.29052	GO:0030424	GO:CC	axon	18935	1108	GO:0048731	IDA ISO,IDA ISO,IDA IBA,IDA ISO,IDA ISO,IDA ISO IBA,IDA,IDA IBA,IDA ISS ISO IBA,IDA IBA,ISO IBA,ISO,IDA ISO,ISO,IDA ISO,ISO IBA,IDA,IDA,ISO,IDA,ISO,IDA,IDA,IDA,ISO,IDA ISO IBA,ISO IBA,IDA ISO IBA,ISO,ISO,IDA ISO,IBA,IDA,ISS ISO IBA,ISS ISO IBA,ISO,IDA,ISO IBA,ISS ISO,IDA ISS ISO IBA,IDA ISO,IDA IMP,ISO IBA,IDA IBA,IDA ISO,IDA ISO,ISO,IDA ISO,IBA,IDA ISO,ISO,IDA ISO,ISO,ISO,IDA ISO,IDA ISO,IDA,ISO…	Nefh,Nefl,Mbp,Snap25,Map2,Kcna2,Syt7,Cplx1,Rufy3,Kcnc1,Syt11,Dync1i1,Elavl4,Atp1a3,Stxbp1,Sncb,Kif5c,Uchl1,Amph,Nrxn1,Aldoc,Slc17a7,Dst,Mag,Cpeb1,Stmn2,Dnm3,Ntrk2,Ntm,Map1b,Tubb3,Kif1b,Pcdh9,Ncmap,Adgrl1,Got1,Cntn2,Dnm1,Pacsin1,Kcnab2,Ncs1,Nos1,Map6,Scn1a,Scn1b,Map1a,Gria3,Dpysl2,Calb2,Sptbn4,Rgs7bp,Nfasc,Cacng2,Zfp804a,Epha4,Syp,Sptan1,Tmod2,Cdk5r2,Dlg4,Ank3,Pclo,Slc38a1,Fez1,Mapk8ip3,Kif3c,Kcna…
Enriched_in_OCSGN	TRUE	3.44292e-64	957	2377	319	0.134203	0.333333	GO:0036477	GO:CC	somatodendritic compartment	18935	1974	GO:0048731	ISO,IDA IBA,IDA ISO,IDA ISO,IDA IBA,IDA,IDA,ISO,IDA ISS ISO IBA,IDA ISO IBA,IDA ISO,IDA ISO,ISO,ISO IBA,ISO,ISO,ISO,ISO IBA,IDA ISO,IDA ISO,IDA,IDA,ISO,ISO,ISO,ISS ISO,ISO IBA,ISS ISO IBA,ISS ISO,IDA,IDA ISO IBA,IDA,IDA ISO,IBA,ISO,IDA,IBA,IDA,IDA,ISO,ISO IBA,IDA,IDA ISO IBA,ISO,ISO IBA,IDA,IDA ISO,IBA,IDA,IDA,IDA,ISO,ISO,IDA ISS ISO IBA,ISO,ISO,ISO,IDA,ISO,IDA ISO IBA,ISO,ISO,IDA ISS ISO,ISS ISO…	Nefh,Mbp,Snap25,Map2,Kcna2,Syt7,Mapk8ip2,Cplx1,Rufy3,Kcnc1,Syt11,Elavl4,Atp1a3,Apba1,Sv2a,Akap12,Sh3gl2,Sncb,Kif5c,Atp2b2,Uchl1,Nrxn1,Drp2,Nsf,Cpeb1,Stmn2,Dnm3,Ntrk2,Nsg1,Magee1,Map1b,Tubb3,Dner,Kif1b,Eef1a2,Cntn2,Dnm1,Pex5l,Ncs1,Nos1,Map6,Scn1a,Map1a,Ckb,Gria3,Gnao1,Dpysl2,Calb2,Sptbn4,Sez6l2,Cygb,Rgs7bp,Nfasc,Arhgap44,Ppargc1a,Ngfr,Rab3ip,Cacng2,Zfp804a,Epha4,Rph3a,Snph,Dlg4,Ank3,Pclo,Prkaca,Sl…
Enriched_in_OCSGN	TRUE	1.43844e-53	642	2313	230	0.099438	0.358255	GO:0043025	GO:CC	neuronal cell body	18935	2106	GO:0048731	ISO,IDA IBA,ISO,IDA ISO,IDA,IDA,IDA,ISO,IDA ISS ISO IBA,IDA ISO IBA,ISO,ISO,ISO,ISO,ISO,ISO IBA,IDA,IDA ISO,IDA,IDA,ISO,ISS ISO,ISO,IDA ISO IBA,IDA,IDA,ISO,IDA,IDA,IDA ISO IBA,ISO,ISO,IDA ISO,IDA,IDA,IDA,ISO,ISO,ISO,ISO,ISO,ISO,ISO,ISO,ISO,IDA,ISO,IDA ISO IBA,ISO,IDA ISO,IDA ISO,ISS ISO,ISO,IDA,ISS ISO,IDA,IDA,IDA,ISO,IDA,IDA ISO,ISO,IDA ISO,IDA,IDA ISO,IDA ISO,ISO,IDA,IDA,ISO,IDA,IDA,IDA ISO,ISO…	Nefh,Mbp,Snap25,Map2,Kcna2,Syt7,Mapk8ip2,Cplx1,Rufy3,Kcnc1,Elavl4,Atp1a3,Sv2a,Akap12,Sh3gl2,Sncb,Kif5c,Atp2b2,Uchl1,Nrxn1,Cpeb1,Stmn2,Ntrk2,Map1b,Tubb3,Dner,Eef1a2,Cntn2,Scn1a,Map1a,Ckb,Gria3,Dpysl2,Sptbn4,Sez6l2,Cygb,Rgs7bp,Ppargc1a,Ngfr,Zfp804a,Epha4,Snph,Pclo,Slc38a1,Fez1,Rbfox3,Kif3c,Kcna1,Mapt,Serpini1,Rtn4,Cdk5r1,Dync1h1,Olfm1,Thy1,Shtn1,Ndel1,Kndc1,Hcn2,Fabp7,Ptprf,Pvalb,Calb1,Sez6,Kif5a,C…
Enriched_in_OCSGN	TRUE	1.98453e-52	732	2321	248	0.10685	0.338798	GO:0044297	GO:CC	cell body	18935	2316	GO:0048731	ISO,IDA IBA,ISO,IDA ISO,IDA,IDA,IDA,ISO,IDA ISS ISO IBA,IDA ISO IBA,ISO,ISO,ISO,ISO,ISO,ISO,ISO IBA,IDA,IDA ISO,IDA,IDA,ISO,ISS ISO,ISO,IDA ISO IBA,IDA,IDA,ISO,IDA,IDA,IDA ISO IBA,ISO,ISO,IDA,IDA ISO,IDA,IDA,IDA,ISO,ISO,ISO,ISO,ISO,ISO,ISO,ISO,ISO,IDA,ISS ISO,ISO,IDA ISO IBA,IDA ISO,IDA,IDA ISO,IDA ISO,ISS ISO,ISO,IDA,ISS ISO,IDA,IDA ISO,IDA,ISO,IDA,IDA,IDA ISO,ISO,IDA ISO,IDA,IDA ISO,IDA ISO,ISO…	Nefh,Mbp,Snap25,Map2,Kcna2,Syt7,Mapk8ip2,Cplx1,Rufy3,Kcnc1,Syt11,Elavl4,Atp1a3,Sv2a,Akap12,Sh3gl2,Sncb,Kif5c,Atp2b2,Uchl1,Nrxn1,Cpeb1,Stmn2,Ntrk2,Map1b,Tubb3,Dner,Eef1a2,Cntn2,Scn1a,Map1a,Ckb,Gria3,Gnao1,Dpysl2,Sptbn4,Sez6l2,Cygb,Rgs7bp,Ppargc1a,Ngfr,Zfp804a,Epha4,Snph,Pclo,Slc38a1,Fez1,Rbfox3,Mapk8ip3,Kif3c,Kcna1,Mapt,Acot7,Serpini1,Rtn4,Cdk5r1,Dync1h1,Olfm1,Thy1,Shtn1,Ndel1,Kndc1,Hcn2,Mapk8ip1,…
Enriched_in_OCSGN	TRUE	2.00933e-49	585	1791	184	0.102736	0.31453	GO:0098794	GO:CC	postsynapse	18935	3641	GO:0048731	IDA,IDA,IDA,IDA,IDA,IDA ISO,IDA ISO,ISO,ISO,ISO IBA,IDA,ISO,ISO IBA,ISO,ISO,IDA,IDA IMP ISO IBA,IDA,ISO,IDA,ISO IBA,IDA ISO IBA,IDA ISO,IDA ISO,IDA,IDA ISO,IDA IMP IBA,ISO IBA,ISO,IBA,ISO,ISO,IDA,ISO,ISO IBA,IDA,IDA,IDA,IDA ISO IBA,IDA ISO,IDA ISO IBA,IDA,IDA ISS ISO IBA,ISO,IDA ISO IBA,IDA ISO IBA,ISO,ISO,IDA ISS ISO IBA,ISS ISO,IDA,IDA,IDA,IDA,IDA ISO,ISS ISO,ISO,ISO IBA,IDA,IDA,IDA ISO,IBA,ISO…	Nefh,Nefl,Snap25,Map2,Mapk8ip2,Cplx1,Syt11,Atp1a3,Stxbp1,Apba1,Ank2,Napb,Atp2b2,Drp2,Nsf,Dst,Dlgap1,Cntn1,Cpeb1,Pfn2,Dnm3,Ntrk2,Arhgef9,Nsg1,Magee1,Map1b,Lhfpl4,Adgrl1,Cntn2,Dnm1,Pacsin1,Bcas1,Kcnab2,Ncs1,Nos1,Insyn1,Adcy1,Map1a,Gria3,Rgs7bp,Arhgap44,Ngfr,Cacng2,Zfp804a,Clstn1,Epha4,Syp,Rph3a,Dlg4,Ank3,Pclo,Prkaca,Mapt,Sema4c,Rtn4,Cdk5r1,Gabbr2,Calb1,Sez6,Epb41l3,Pura,Apba2,Ntrk3,Syn2,Syn1,Apbb1,…
Enriched_in_OCSGN	TRUE	1.21782e-46	678	2377	230	0.0967606	0.339233	GO:0097447	GO:CC	dendritic tree	18935	3372	GO:0048731	ISO,IDA ISO,IDA IBA,IDA,ISO,IDA ISS ISO IBA,IDA ISO IBA,IDA ISO,IDA ISO,ISO,ISO IBA,ISO,ISO,ISO,ISO,ISO,ISO,ISO IBA,ISS ISO IBA,ISS ISO,IDA,IDA ISO IBA,IDA,IDA ISO,IBA,IBA,IDA,IDA,ISO,ISO IBA,IDA ISO IBA,ISO,ISO IBA,IDA,IDA ISO,IBA,ISO,ISO,IDA ISS ISO IBA,ISO,ISO,ISO,ISO,IDA ISO IBA,ISO,IDA ISS ISO,ISS ISO,ISO,IDA,ISO,IDA ISS ISO,ISO,IDA ISO IBA,ISS ISO,ISS ISO,IDA ISS ISO IBA,IDA,ISO,IDA ISO,IDA…	Nefh,Map2,Kcna2,Syt7,Cplx1,Rufy3,Kcnc1,Syt11,Elavl4,Atp1a3,Apba1,Sv2a,Sh3gl2,Kif5c,Atp2b2,Drp2,Nsf,Dnm3,Ntrk2,Nsg1,Magee1,Map1b,Tubb3,Dner,Kif1b,Dnm1,Pex5l,Ncs1,Nos1,Map6,Map1a,Ckb,Gria3,Gnao1,Dpysl2,Calb2,Rgs7bp,Nfasc,Arhgap44,Ppargc1a,Ngfr,Rab3ip,Zfp804a,Epha4,Rph3a,Dlg4,Ank3,Pclo,Prkaca,Fez1,Mapk8ip3,Kif3c,Kcna1,Mapt,Cdk5r1,Thy1,Kndc1,Hcn2,Mapk8ip1,Calb1,Sez6,Kif5a,Cntnap4,Cacna1a,Pura,Apba2,S…
Enriched_in_OCSGN	TRUE	2.16601e-46	2133	1353	337	0.249076	0.157993	GO:0042995	GO:CC	cell projection	18935	2103	GO:0048731	IDA ISO,IDA ISO,IDA IBA,IDA ISO,IDA ISO IBA,IDA ISS ISO IBA,IDA,IDA ISO IBA,IDA ISS ISO IBA,IDA ISO IBA,IDA ISO IBA,ISO,IDA ISO,ISO,IDA ISO,ISO IBA,IDA ISO IBA,ISO IBA,ISO,ISO IBA,IDA ISO,IDA ISO,IDA,ISO,IDA,ISO,ISO,IDA,ISO,IDA,IDA,ISO IBA,IDA ISS ISO IBA,IBA,ISO IBA,IDA ISS ISO IBA,ISS ISO,IDA,ISO,IDA,IDA ISO IBA,IDA ISO,IDA ISO,ISS ISO IBA,IDA,IDA ISO,ISS ISO IBA,ISS ISO IBA,ISO,IDA,ISO IBA,IDA…	Nefh,Nefl,Mbp,Snap25,Map2,Kcna2,Syt7,Cplx1,Rufy3,Kcnc1,Syt11,Dync1i1,Elavl4,Atp1a3,Stxbp1,Apba1,Sv2a,Stmn3,Sh3gl2,Sncb,Kif5c,Atp2b2,Uchl1,Amph,Nrxn1,Drp2,Aldoc,Slc17a7,Nsf,Dst,Mag,Cpeb1,Stmn2,Sv2c,Dnm3,Ntrk2,Nsg1,Magee1,Ntm,Slc7a11,Map1b,Tubb3,Dner,Kif1b,Pcdh9,Aqp4,Ncmap,Adgrl1,Got1,Cntn2,Dnm1,Pacsin1,Pex5l,Kcnab2,Stmn4,Ncs1,Nos1,Map6,Scn1a,Ndrg4,Scn1b,Slc6a13,Map1a,Ckb,Cnp,Gria3,Gnao1,Ceacam16,D…
Enriched_in_OCSGN	TRUE	2.69767e-46	2096	1353	333	0.24612	0.158874	GO:0120025	GO:CC	plasma membrane bounded cell projection	18935	3875	GO:0048731	IDA ISO,IDA ISO,IDA IBA,IDA ISO,IDA ISO IBA,IDA ISS ISO IBA,IDA,IDA ISO IBA,IDA ISS ISO IBA,IDA ISO IBA,IDA ISO IBA,ISO,IDA ISO,ISO,IDA ISO,ISO IBA,IDA ISO IBA,ISO IBA,ISO,ISO IBA,IDA ISO,IDA ISO,IDA,ISO,IDA,ISO,ISO,IDA,ISO,IDA,IDA,ISO IBA,IDA ISS ISO IBA,IBA,ISO IBA,IDA ISS ISO IBA,ISS ISO,IDA,ISO,IDA,IDA ISO IBA,IDA ISO,IDA ISO,ISS ISO IBA,IDA,IDA ISO,ISS ISO IBA,ISS ISO IBA,ISO,IDA,ISO IBA,IDA…	Nefh,Nefl,Mbp,Snap25,Map2,Kcna2,Syt7,Cplx1,Rufy3,Kcnc1,Syt11,Dync1i1,Elavl4,Atp1a3,Stxbp1,Apba1,Sv2a,Stmn3,Sh3gl2,Sncb,Kif5c,Atp2b2,Uchl1,Amph,Nrxn1,Drp2,Aldoc,Slc17a7,Nsf,Dst,Mag,Cpeb1,Stmn2,Sv2c,Dnm3,Ntrk2,Nsg1,Magee1,Ntm,Slc7a11,Map1b,Tubb3,Dner,Kif1b,Pcdh9,Aqp4,Ncmap,Adgrl1,Got1,Cntn2,Dnm1,Pacsin1,Pex5l,Kcnab2,Stmn4,Ncs1,Nos1,Map6,Scn1a,Ndrg4,Scn1b,Slc6a13,Map1a,Ckb,Cnp,Gria3,Gnao1,Ceacam16,D…
Enriched_in_OCSGN	TRUE	7.59983e-46	675	2377	228	0.0959192	0.337778	GO:0030425	GO:CC	dendrite	18935	1109	GO:0048731	ISO,IDA ISO,IDA IBA,IDA,ISO,IDA ISS ISO IBA,IDA ISO IBA,IDA ISO,IDA ISO,ISO,ISO IBA,ISO,ISO,ISO,ISO,ISO,ISO,ISO IBA,ISS ISO IBA,ISS ISO,IDA,IDA ISO IBA,IDA,IDA ISO,IBA,IBA,IDA,IDA,ISO,ISO IBA,IDA ISO IBA,ISO,ISO IBA,IDA,IDA ISO,IBA,ISO,ISO,IDA ISS ISO IBA,ISO,ISO,ISO,ISO,IDA ISO IBA,ISO,IDA ISS ISO,ISS ISO,ISO,IDA,ISO,IDA ISS ISO,ISO,IDA ISO IBA,ISS ISO,ISS ISO,IDA ISS ISO IBA,IDA,ISO,IDA ISO,IDA…	Nefh,Map2,Kcna2,Syt7,Cplx1,Rufy3,Kcnc1,Syt11,Elavl4,Atp1a3,Apba1,Sv2a,Sh3gl2,Kif5c,Atp2b2,Drp2,Nsf,Dnm3,Ntrk2,Nsg1,Magee1,Map1b,Tubb3,Dner,Kif1b,Dnm1,Pex5l,Ncs1,Nos1,Map6,Map1a,Ckb,Gria3,Gnao1,Dpysl2,Calb2,Rgs7bp,Nfasc,Arhgap44,Ppargc1a,Ngfr,Rab3ip,Zfp804a,Epha4,Rph3a,Dlg4,Ank3,Pclo,Prkaca,Fez1,Mapk8ip3,Kif3c,Kcna1,Mapt,Cdk5r1,Thy1,Kndc1,Hcn2,Mapk8ip1,Calb1,Sez6,Kif5a,Cntnap4,Cacna1a,Pura,Apba2,S…
Enriched_in_OCSGN	TRUE	7.94017e-44	390	1764	138	0.0782313	0.353846	GO:0098978	GO:CC	glutamatergic synapse	18935	3713	GO:0048731	IDA IMP ISO,IDA IMP,IDA IMP,IDA IMP,IDA IMP,IDA IMP,IDA IMP,IDA IMP,ISO,ISO,ISO,IDA IMP,IDA IMP,IDA IMP,ISO,IDA IMP,IMP,ISO IBA,IDA,IDA IMP ISO,IDA IMP,ISO,ISO,IDA IMP ISO,IMP,ISO,ISO,IMP,IDA IMP,IDA IMP ISO,IDA IMP,IDA IMP ISO,IDA IMP IBA,EXP IDA IMP,IDA IMP ISO,IBA,ISO,IDA,ISO,IDA IMP,IDA IMP,ISO,IDA,ISO,IDA IMP,IDA IMP IBA,IDA IMP,IDA ISO IBA,IDA ISO,IMP ISO,IDA,EXP IDA,IDA IMP,ISO,IBA,IDA IMP…	Snap25,Syt7,Cplx1,Vamp1,Stxbp1,Apba1,Sv2a,Napb,Sh3gl2,Ndrg1,Atp2b2,Ntng1,Amph,Nrxn1,Drp2,Cacnb4,Abr,Dlgap1,Adam23,Sparcl1,Pfn2,Dnm3,Rims4,Nsg1,Dnm1,Pacsin1,Nos1,Adcy1,Rgs7bp,Arhgap44,Cacng2,Clstn1,Cadps,Epha4,Dlg4,Pclo,Rtn4,Olfm1,Gabbr2,Calb1,Cacna1a,Rims3,Pura,Ntrk3,Syn2,Adgrl3,Apbb1,Gsk3b,Dbn1,Lrrc4,Pak3,Prkar1a,Clstn3,Gabbr1,Adgrb1,Plcb4,Cabp1,Ppfia3,Gria4,Myh10,Unc13a,Dag1,Bcan,Ina,Grin1,Fxyd…
Enriched_in_OCSGN	TRUE	1.14594e-43	508	2527	194	0.0767709	0.38189	GO:0098793	GO:CC	presynapse	18935	3640	GO:0048731	IDA,IDA ISO,IDA ISO IBA,IDA IMP IBA,IDA IBA,ISO,ISO,ISO,ISO,IDA ISO IC,IDA,IDA ISO IBA,IDA ISO,ISO IBA,ISO,IDA,IDA ISO IBA,IDA IMP,IDA ISO IBA,IDA,IDA IBA,IDA,IDA ISO IBA,IDA,IDA ISO IBA,IDA,ISS ISO,ISS ISO IBA,ISO,IDA ISO,IDA ISO IBA,IDA ISS ISO,IDA,ISO,IDA IMP,ISO,ISO,ISO,IBA,IDA ISO IBA,IDA,ISO IBA,IDA ISO IBA,ISO,IDA ISO,IDA ISO IBA TAS,ISS ISO,ISO,IDA,IDA,IDA ISO IBA,ISO,ISO,IDA ISS ISO,ISS …	Nefl,Snap25,Kcna2,Syt7,Cplx1,Rab6b,Kcnc1,Syt11,Atp1a3,Stxbp1,Apba1,Sv2a,Sh3gl2,Sncb,Ywhag,Ntng1,Amph,Nrxn1,Slc17a7,Cntn1,Adam23,Pfn2,Sv2c,Dnm3,Ntrk2,Cadm3,Scamp5,Adgrl1,Got1,Dnm1,Rab3c,Pacsin1,Kcnab2,Ncs1,Nos1,Scn1a,Gria3,Dpysl2,Calb2,Septin3,Rgs7bp,Arhgap44,Sv2b,Zfp804a,Epha4,Syp,Rph3a,Snph,Atp6v1g2,Dlg4,Pclo,Prkaca,Kif3c,Kcna1,Brsk1,Vdac1,Sema4c,Cdk5r1,Ndel1,Calb1,Rab6a,Atp6v0a1,Cntnap4,Cacna1a…
Enriched_in_OCSGN	TRUE	8.61693e-40	357	1789	127	0.0709894	0.355742	GO:0097060	GO:CC	synaptic membrane	18935	3262	GO:0048731	IDA ISO,ISO,IDA,ISO,ISO,ISO,IDA IC,IDA,ISO IBA,IDA,IDA IMP,ISO,IDA,IDA IBA,ISO IBA,IDA,IDA,IDA,IDA,IDA IMP IBA,ISS ISO IBA,ISO,IDA ISO IBA,ISO,ISO,IDA,IDA,ISO,ISO,IDA,IDA ISS ISO IBA,IDA ISO IBA,IDA,IDA,ISO,ISO,IDA ISO IBA,ISS ISO,ISS ISO,ISO,IDA,ISO,IDA IMP,ISO,IBA,ISO,ISO,ISO,ISO,IDA ISO IBA,IDA ISO,ISO,IDA ISO IBA,IDA ISO,IDA,ISS ISO IBA,IDA IBA,IDA ISO,ISO,EXP IDA,ISO IBA IC,IDA ISO,ISO,IDA,I…	Snap25,Kcna2,Syt7,Kcnc1,Syt11,Atp1a3,Stxbp1,Apba1,Atp2b2,Ntng1,Nrxn1,Dlgap1,Cntn1,Adam23,Dnm3,Rims4,Nsg1,Magee1,Cadm3,Lhfpl4,Adgrl1,Cntn2,Dnm1,Pacsin1,Scn1a,Adcy1,Gria3,Calb2,Septin3,Rgs7bp,Cacng2,Clstn1,Epha4,Syp,Rph3a,Snph,Dlg4,Ank3,Kcna1,Rtn4,Olfm1,Gabbr2,Cntnap4,Cacna1a,Rims3,Ntrk3,Eno2,Apbb1,Cntnap2,Dbn1,Lrrc4,Erbb3,Clstn3,Gabbr1,Ctnna2,Unc13a,Grik4,Grin1,Cpe,Fxyd6,Stx1b,Efnb3,Epha7,Cntn5,Sl…
Enriched_in_OCSGN	TRUE	9.12649e-40	361	1882	131	0.0696068	0.362881	GO:0098984	GO:CC	neuron to neuron synapse	18935	3719	GO:0048731	IDA,IDA,IDA,IDA ISO,IDA,IDA,ISO,ISO IBA,ISO,ISO,IDA,IDA IMP ISO,ISO,ISO IBA,IDA ISO IBA,IDA,IDA ISO,ISO IBA,IBA,ISO,ISO,IDA,ISO IBA,IDA,IDA IMP,IDA,ISO,IDA,ISO IBA,IDA,IDA IMP ISS ISO IBA,IDA ISO,ISO,ISO,IDA ISS ISO IBA,IDA,IDA,IDA,IDA ISO,ISS ISO,IMP,IDA,ISO,IDA,IDA,IDA IBA,IDA,IDA ISO IBA,IDA ISO,IDA,IDA,IDA,IDA IBA,IDA,IDA,ISO,IDA,IDA,IDA ISO,IDA,IDA IMP ISO,ISS ISO,IDA IBA,IDA ISO,ISO,IDA,IDA…	Nefh,Map2,Mapk8ip2,Syt11,Atp1a3,Ank2,Sh3gl2,Atp2b2,Drp2,Nsf,Dst,Dlgap1,Cpeb1,Dnm3,Ntrk2,Arhgef9,Map1b,Adgrl1,Dnm1,Pacsin1,Bcas1,Kcnab2,Nos1,Insyn1,Adcy1,Map1a,Gria3,Rgs7bp,Arhgap44,Ngfr,Cacng2,Clstn1,Epha4,Syp,Dlg4,Pclo,Mapt,Sema4c,Rtn4,Cdk5r1,Calb1,Epb41l3,Pura,Syn2,Syn1,Dnajc6,Gsk3b,Dbn1,Lrrc4,Pak3,Map4,Clstn3,Adgrb1,Plcb4,Ctnna2,Gria4,Sptbn1,Grik4,Grin1,Camk2g,Efnb3,Nsmf,Homer2,Camk2b,Penk,Gng…
Enriched_in_OCSGN	TRUE	8.41407e-38	206	1927	95	0.0492994	0.461165	GO:0043209	GO:CC	myelin sheath	18935	2131	GO:0048731	HDA,HDA,IDA HDA ISO IBA,IDA HDA ISO IBA,HDA,HDA ISO,HDA,HDA,HDA,HDA,HDA,HDA,IDA HDA ISO,HDA,ISO,ISO,ISS ISO IBA,HDA,IDA,HDA,HDA,HDA,HDA,IDA HDA ISO,HDA ISO,HDA ISO,HDA,HDA,HDA,HDA,IDA,HDA,HDA,HDA,ISO,HDA ISO,HDA,HDA,HDA,HDA,HDA,HDA,HDA,HDA,HDA,HDA,HDA,HDA,IDA IBA,HDA ISO,HDA,HDA,HDA,HDA ISO,HDA,IDA HDA,IDA,HDA,HDA,HDA,HDA,HDA,HDA,HDA ISO,ISO,HDA,HDA,HDA,HDA,HDA,HDA,HDA,HDA,HDA,HDA,HDA,HDA,HDA,HDA…	Nefh,Nefl,Mbp,Plp1,Snap25,Atp1a3,Stxbp1,Napb,Ywhag,Ndrg1,Uchl1,Nsf,Mag,Cntn1,Prx,Pllp,Ncmap,Eef1a2,Cntn2,Dnm1,Pacsin1,Mdh1,Ckb,Cnp,Gnao1,Dpysl2,Tagln3,Nfasc,Sptan1,Atp6v1b2,Gjc3,Vdac1,Pitpna,Cox5a,Rtn4,Tuba1a,Thy1,Slc25a4,Ldhb,Atp1b1,Ckmt1,Gfap,Syn2,Mdh2,Eno2,Syn1,Atp1a2,Aco2,Ermn,Mobp,Tppp,Ina,Slc25a3,Gdi1,Septin4,Tubb4a,Gjc2,Idh3a,Cntnap1,Slc25a12,Ndufa10,Myh14,Atp6v1a,Glul,Myoc,Atp5b,Uqcrfs1,G…
Enriched_in_OCSGN	TRUE	2.38564e-36	335	1882	121	0.0642933	0.361194	GO:0032279	GO:CC	asymmetric synapse	18935	1518	GO:0048731	IDA,IDA,IDA,IDA ISO,IDA,ISO IBA,ISO,ISO,IDA,IDA IMP ISO,ISO,ISO IBA,IDA ISO IBA,IDA,IDA ISO,ISO IBA,IBA,ISO,ISO,IDA,ISO IBA,IDA,IDA,IDA,ISO,IDA,ISO IBA,IDA,IDA ISS ISO IBA,IDA ISO,ISO,ISO,IDA ISS ISO IBA,IDA,IDA,IDA,IDA ISO,ISS ISO,IDA,ISO,IDA,IDA,IDA IBA,IDA,IDA ISO IBA,IDA ISO,IDA,IDA,IDA,IDA IBA,IDA,IDA,ISO,IDA,IDA ISO,IDA,ISO,ISS ISO,IDA IBA,IDA ISO,IDA,IDA,ISO IBA,ISS ISO,ISS ISO,IDA,ISO,IDA…	Nefh,Map2,Mapk8ip2,Syt11,Ank2,Atp2b2,Drp2,Nsf,Dst,Dlgap1,Cpeb1,Dnm3,Ntrk2,Arhgef9,Map1b,Adgrl1,Dnm1,Pacsin1,Bcas1,Kcnab2,Nos1,Insyn1,Adcy1,Map1a,Gria3,Rgs7bp,Arhgap44,Ngfr,Cacng2,Clstn1,Epha4,Syp,Dlg4,Pclo,Mapt,Sema4c,Rtn4,Cdk5r1,Epb41l3,Pura,Syn2,Syn1,Dnajc6,Gsk3b,Dbn1,Lrrc4,Pak3,Map4,Clstn3,Adgrb1,Plcb4,Ctnna2,Gria4,Sptbn1,Grin1,Camk2g,Efnb3,Nsmf,Homer2,Camk2b,Gng3,Slitrk1,Ppp1r9a,Magi2,Zdhhc2,…
Enriched_in_OCSGN	TRUE	1.2285e-35	330	1882	119	0.0632306	0.360606	GO:0014069	GO:CC	postsynaptic density	18935	832	GO:0048731	IDA,IDA,IDA,IDA ISO,IDA,ISO IBA,ISO,ISO,IDA,IDA IMP ISO,ISO,ISO IBA,IDA ISO IBA,IDA,IDA ISO,ISO IBA,IBA,ISO,ISO,IDA,ISO IBA,IDA,IDA,IDA,ISO,IDA,ISO IBA,IDA,IDA ISS ISO IBA,IDA ISO,ISO,ISO,IDA ISS ISO IBA,IDA,IDA,IDA,IDA ISO,ISS ISO,IDA,ISO,IDA,IDA,IDA IBA,IDA,IDA ISO IBA,IDA ISO,IDA,IDA,IDA,IDA IBA,IDA,IDA,ISO,IDA,IDA ISO,IDA,ISO,ISS ISO,IDA IBA,IDA ISO,IDA,IDA,ISO IBA,ISS ISO,ISS ISO,IDA,ISO,IDA…	Nefh,Map2,Mapk8ip2,Syt11,Ank2,Atp2b2,Drp2,Nsf,Dst,Dlgap1,Cpeb1,Dnm3,Ntrk2,Arhgef9,Map1b,Adgrl1,Dnm1,Pacsin1,Bcas1,Kcnab2,Nos1,Insyn1,Adcy1,Map1a,Gria3,Rgs7bp,Arhgap44,Ngfr,Cacng2,Clstn1,Epha4,Syp,Dlg4,Pclo,Mapt,Sema4c,Rtn4,Cdk5r1,Epb41l3,Pura,Syn2,Syn1,Dnajc6,Gsk3b,Dbn1,Lrrc4,Pak3,Map4,Clstn3,Adgrb1,Plcb4,Ctnna2,Gria4,Sptbn1,Grin1,Camk2g,Efnb3,Nsmf,Homer2,Camk2b,Gng3,Slitrk1,Ppp1r9a,Magi2,Zdhhc2,…
Enriched_in_OCSGN	TRUE	8.22896e-35	366	1791	122	0.0681184	0.333333	GO:0099572	GO:CC	postsynaptic specialization	18935	3806	GO:0048731	IDA,IDA,IDA,IDA ISO,IDA,ISO IBA,ISO,ISO,IDA,IDA IMP ISO IBA,ISO,ISO IBA,IDA ISO IBA,IDA ISO,IDA ISO,ISO IBA,IBA,ISO,ISO,IDA,ISO IBA,IDA,IDA,IDA,ISO,IDA,ISO IBA,IDA,IDA ISS ISO IBA,IDA ISO,ISO,ISO,IDA ISS ISO IBA,IDA,IDA,IDA,IDA ISO,ISS ISO,IDA,ISO,IDA,IDA,IDA IBA,IDA,IDA ISO IBA,IDA ISO,IDA,IDA,IDA,IDA IBA,IDA,IDA,ISO,IDA,IDA ISO,IDA,ISO,ISO,ISS ISO,IDA IBA,IDA ISO,IDA,IDA,ISO IBA,ISS ISO,ISS ISO…	Nefh,Map2,Mapk8ip2,Syt11,Ank2,Atp2b2,Drp2,Nsf,Dst,Dlgap1,Cpeb1,Dnm3,Ntrk2,Arhgef9,Map1b,Adgrl1,Dnm1,Pacsin1,Bcas1,Kcnab2,Nos1,Insyn1,Adcy1,Map1a,Gria3,Rgs7bp,Arhgap44,Ngfr,Cacng2,Clstn1,Epha4,Syp,Dlg4,Pclo,Mapt,Sema4c,Rtn4,Cdk5r1,Epb41l3,Pura,Syn2,Syn1,Dnajc6,Gsk3b,Dbn1,Lrrc4,Pak3,Map4,Clstn3,Adgrb1,Plcb4,Ctnna2,Gria4,Sptbn1,Grin1,Camk2g,Efnb3,Epha7,Nsmf,Homer2,Camk2b,Gng3,Slitrk1,Ppp1r9a,Magi2,Z…
Enriched_in_OCSGN	TRUE	1.20126e-32	342	1874	117	0.0624333	0.342105	GO:0150034	GO:CC	distal axon	18935	3989	GO:0048731	ISO,ISO,ISO,IDA ISO IBA,IDA,IDA IBA,IDA ISS ISO,ISO,ISO,ISO IBA,IDA,ISO,IDA,ISO,IDA ISO IBA,IDA ISO IBA,ISO,IDA,IDA,ISS ISO,ISO,ISS ISO,IDA,ISO,IDA IMP,ISO,ISO,IBA,ISO,ISO,IDA ISO,ISO,ISO,ISO,ISO,ISO,IDA,ISO,ISS ISO,ISS ISO,IDA,ISS ISO,IDA ISO,ISO,ISO,ISO,IBA,ISO,ISO,ISS ISO,IDA,IDA ISO,ISO,ISS ISO,ISO IBA,ISO,ISO,IDA,IDA IBA,ISO,ISO NAS,ISO,ISO IBA,IDA,ISO,IDA,ISS ISO,IDA,ISO,IDA ISO,ISO,ISO,IDA…	Nefl,Snap25,Map2,Kcna2,Syt7,Cplx1,Rufy3,Syt11,Elavl4,Sncb,Kif5c,Amph,Nrxn1,Cpeb1,Stmn2,Ntrk2,Map1b,Tubb3,Pcdh9,Adgrl1,Got1,Pacsin1,Kcnab2,Ncs1,Nos1,Gria3,Dpysl2,Calb2,Zfp804a,Epha4,Syp,Tmod2,Cdk5r2,Pclo,Fez1,Kif3c,Kcna1,Brsk1,Mapt,Cdk5r1,Olfm1,Thy1,Shtn1,Ndel1,Mapk8ip1,Ptprf,Calb1,Kif5a,Eno2,Apbb1,Gsk3b,Dbn1,Limk1,Crhbp,Sncg,Ptbp2,Gria4,Myh10,Unc13a,Grik4,Grin1,Brsk2,Penk,Crtac1,Ppp1r9a,Kcna6,Erc…
Enriched_in_OCSGN	TRUE	3.64858e-30	73	816	38	0.0465686	0.520548	GO:0044304	GO:CC	main axon	18935	2323	GO:0048731	IDA IBA,IDA ISO,IDA ISO IBA,IDA,IDA,ISO,ISS ISO IBA,IDA,ISO,IDA ISO IBA,IDA,IDA ISO,IDA,IDA ISO,IDA ISO,IDA,IDA ISO,IDA IMP ISO,IDA,IDA ISS ISO IBA,ISO,ISS ISO,IDA ISO,ISO,IDA ISS ISO,IDA ISO IBA,ISS ISO,ISO,IDA ISO IBA,IMP,ISO,IDA,IDA,ISO,IDA,IDA ISO,IDA ISO,ISO	Mbp,Map2,Kcna2,Kcnc1,Mag,Map1b,Ncmap,Cntn2,Dnm1,Kcnab2,Scn1a,Scn1b,Map1a,Sptbn4,Nfasc,Sptan1,Dlg4,Ank3,Mapk8ip3,Kcna1,Mapt,Thy1,Epb41l3,Apbb1,Cntnap2,Ermn,Crhbp,Gabbr1,Kcnq3,Dag1,Bcan,Sptbn1,Tubb4a,Gjc2,Slc1a2,Dlg2,Cntnap1,Nrcam
Enriched_in_OCSGN	TRUE	6.45858e-27	1074	1861	225	0.120903	0.209497	GO:0098590	GO:CC	plasma membrane region	18935	3598	GO:0048731	IDA ISO,ISO,ISO,IDA,IDA ISO IBA,ISO,ISO,IDA IC,IDA,IDA ISO IBA,IDA,IDA IMP,ISO,IDA,IDA IBA,ISO IBA,IDA,IDA,IDA,IDA,IDA IMP,IDA,IDA IMP IBA,IDA ISO IBA,ISS ISO IBA,ISO,IDA ISO IBA,IDA ISO,ISO,IDA,ISO,IDA ISO,IDA,IDA,ISO,IDA,ISO,ISO,IDA,IDA ISO,ISO,IDA,IDA ISS ISO IBA,IDA ISO IBA,IDA,IDA,ISO,ISO,IDA,IDA ISO IBA,ISS ISO,ISO,IDA ISO,IDA ISO IBA,IDA,ISO,ISS ISO,ISO,ISO,IDA,ISS ISO,IDA ISO,ISS ISO IBA,…	Snap25,Map2,Kcna2,Syt7,Kcnc1,Syt11,Atp1a3,Stxbp1,Apba1,Atp2b2,Ntng1,Nrxn1,Dlgap1,Cntn1,Adam23,Dnm3,Rims4,Nsg1,Magee1,Cadm3,Mal,Slc7a11,Lhfpl4,Aqp4,Adgrl1,Cntn2,Dnm1,Pacsin1,Slc47a1,Nos1,Scn1a,Ndrg4,Slc6a13,Adcy1,Akap6,Gria3,Calb2,Septin3,Rgs7bp,Slc22a2,Ngfr,Kifap3,Cacng2,Clstn1,Epha4,Syp,Rph3a,Snph,Atp6v1b2,Dlg4,Ank3,Prkaca,Slc38a1,Slc26a7,Mapk8ip3,Kcnk1,Kcna1,Mapt,Rtn4,Olfm1,Thy1,Mlc1,Slc4a4,Gab…
Enriched_in_OCSGN	TRUE	1.16506e-23	183	1128	57	0.0505319	0.311475	GO:0030426	GO:CC	growth cone	18935	1110	GO:0048731	ISO,ISO,ISO,IDA ISS ISO,ISO,ISO,IDA,IDA,ISO,IDA ISO IBA,ISO,ISO,IDA,IDA,ISS ISO,ISO,ISO,ISO,ISO,ISO,ISO,ISO,ISO,ISS ISO,ISS ISO,IDA,ISS ISO,IDA ISO,ISO,ISO,ISO,ISO,ISO,ISS ISO,IDA,IDA ISO,ISO,ISO,IDA,NAS,IDA,ISO,ISS ISO,IDA,IDA ISO,ISO,IDA IBA,IDA,ISO,ISO,ISS ISO,IDA,ISS ISO,ISS ISO,ISO,IDA,IDA	Nefl,Snap25,Map2,Rufy3,Elavl4,Sncb,Kif5c,Nrxn1,Cpeb1,Stmn2,Ntrk2,Map1b,Tubb3,Pcdh9,Adgrl1,Dpysl2,Zfp804a,Epha4,Tmod2,Cdk5r2,Pclo,Fez1,Kif3c,Mapt,Cdk5r1,Olfm1,Thy1,Shtn1,Ndel1,Mapk8ip1,Ptprf,Kif5a,Eno2,Apbb1,Gsk3b,Dbn1,Limk1,Ptbp2,Myh10,Grin1,Crtac1,Ppp1r9a,Erc2,Map3k12,Inpp5j,Kif5b,Gpm6a,Myh14,Pafah1b1,Utrn,Fkbp4,Cnr1,Cdk5,C9orf72,Dcx,Crmp1,Dscam
Enriched_in_OCSGN	TRUE	1.37335e-23	190	1128	58	0.0514184	0.305263	GO:0030427	GO:CC	site of polarized growth	18935	1111	GO:0048731	ISO,ISO,ISO,IDA ISS ISO,ISO,ISO,IDA,IDA,ISO,IDA ISO IBA,ISO,ISO,IDA,IDA,ISS ISO,ISO,ISO,ISO,ISO,ISO,ISO,ISO,ISO,ISS ISO,ISS ISO,IDA,ISS ISO,IDA ISO,ISO,ISO,ISO,ISO,ISO,ISS ISO,IDA,IDA ISO IBA,ISO,ISO,IDA,NAS,IDA,ISO,ISS ISO,IDA,IDA ISO,IBA,ISO,IDA IBA,IDA,ISO,ISO,ISS ISO,IDA,ISS ISO,ISS ISO,ISO,IDA,IDA	Nefl,Snap25,Map2,Rufy3,Elavl4,Sncb,Kif5c,Nrxn1,Cpeb1,Stmn2,Ntrk2,Map1b,Tubb3,Pcdh9,Adgrl1,Dpysl2,Zfp804a,Epha4,Tmod2,Cdk5r2,Pclo,Fez1,Kif3c,Mapt,Cdk5r1,Olfm1,Thy1,Shtn1,Ndel1,Mapk8ip1,Ptprf,Kif5a,Eno2,Apbb1,Gsk3b,Dbn1,Limk1,Ptbp2,Myh10,Grin1,Crtac1,Ppp1r9a,Erc2,Map3k12,Inpp5j,Fryl,Kif5b,Gpm6a,Myh14,Pafah1b1,Utrn,Fkbp4,Cnr1,Cdk5,C9orf72,Dcx,Crmp1,Dscam
Enriched_in_OCSGN	TRUE	3.97587e-21	229	2523	91	0.0360682	0.39738	GO:0045211	GO:CC	postsynaptic membrane	18935	2459	GO:0048731	ISO IBA,ISO,IDA,ISO IBA,IDA,IDA,IDA IMP IBA,ISO,IBA,ISO,IDA,IDA,IDA,IDA ISS ISO IBA,IDA ISO IBA,IDA,ISO,IDA ISO IBA,ISS ISO,ISO,ISO,ISO,ISO,IDA ISO IBA,IDA ISO,ISO,IDA ISO IBA,IDA ISO,IDA,IDA IBA,IDA,EXP IDA,ISO,ISO,IDA,ISO,ISO,IDA,IDA IBA,IDA IMP IBA,IDA,IDA,ISO,ISO,IDA IMP,ISO,ISO,IDA,ISO,IDA,IDA IC,IDA IMP ISO,IBA,ISO IBA,ISO,IDA,IBA,IDA,ISO IBA,ISO,IDA,IDA ISO IBA,IDA ISS ISO IBA IC,IDA,ISO,I…	Atp2b2,Dlgap1,Cntn1,Dnm3,Nsg1,Magee1,Lhfpl4,Cntn2,Dnm1,Pacsin1,Adcy1,Gria3,Rgs7bp,Cacng2,Clstn1,Epha4,Rph3a,Dlg4,Ank3,Rtn4,Gabbr2,Ntrk3,Apbb1,Dbn1,Lrrc4,Erbb3,Clstn3,Gabbr1,Ctnna2,Grik4,Grin1,Fxyd6,Efnb3,Epha7,Slitrk1,Magi2,Grm7,Iqsec3,Dlg2,Adam22,Nrcam,Plppr4,Chrm3,Gabrb3,Lrrtm3,Lzts1,Cnksr2,Prrt1,Slc6a1,Rgs7,Gria1,Slitrk3,Cacng5,Lrfn2,Lrrc4b,Efnb2,Shisa8,Atad1,Cacng4,Slc6a11,Srgap2,Clstn2,Kcnd2…
Enriched_in_OCSGN	TRUE	1.07334e-20	183	1764	66	0.037415	0.360656	GO:0099240	GO:CC	intrinsic component of synaptic membrane	18935	3790	GO:0048731	ISO,ISO,ISO,ISO,ISO,ISO,IDA,IDA IMP,IDA,IDA IBA,IDA,ISO,ISO,IDA,IDA,IDA,ISO,IDA,ISO,ISO,ISO,IDA IMP,ISO,ISO,IDA ISO,IDA,ISO,IDA,IDA ISO,EXP IDA,IC,IDA ISO,ISO,IDA,IDA,IDA,ISO,IDA IMP IBA,IDA,IDA,ISO,ISO,ISO,IDA IMP,IDA IMP,ISO,IDA IC,IDA IMP ISO,IDA,ISO IBA,ISO,IDA ISO,ISO,IDA,IDA IC,IDA,ISO,ISO,ISO,ISO IBA,IDA,IDA ISO,ISS ISO,ISO,IDA IMP ISO IC,ISO IBA	Snap25,Kcna2,Kcnc1,Syt11,Atp1a3,Atp2b2,Ntng1,Nrxn1,Cntn1,Adam23,Cadm3,Cntn2,Scn1a,Adcy1,Rgs7bp,Cacng2,Clstn1,Epha4,Dlg4,Rtn4,Gabbr2,Cntnap4,Cacna1a,Ntrk3,Lrrc4,Clstn3,Gabbr1,Grik4,Grin1,Fxyd6,Stx1b,Efnb3,Epha7,Cntn5,Slitrk1,Kcnj3,Grm7,Adam22,Nrcam,Plppr4,Gpm6a,Chrm3,Gabrb3,Lrrtm3,Cnr1,Slc6a1,Gria1,Slitrk3,Cacna1d,Lrfn2,Lrrc4b,Efnb2,Slc6a11,Clstn2,Kcnd2,Cspg5,Htr7,Lrrtm1,Glra3,Lrfn5,Abhd6,Chrnb2,N…
Enriched_in_OCSGN	TRUE	1.96821e-20	151	2388	68	0.0284757	0.450331	GO:0042734	GO:CC	presynaptic membrane	18935	2092	GO:0048731	IDA ISO,ISO,IDA,ISO,ISO,ISO,IDA IC,IDA,IDA,IDA IMP,IDA,IDA IBA,IDA,ISS ISO IBA,IDA ISO,ISO,ISO,IDA,IDA,IDA,ISO,ISS ISO,IDA IMP,ISO,IBA,ISO,IDA,IDA,ISS ISO IBA,IDA IBA,ISO,EXP IDA,ISO IBA IC,IDA,IDA,IDA,ISS ISO,IDA ISO TAS,ISO,ISO,ISO,ISO,ISO,IBA,IDA,IDA IMP,ISO,ISS,IDA,IDA,ISO,ISO,ISO,ISO,IDA,IDA,IDA,ISO,ISA,IBA,ISO,IDA ISO,IDA IBA,IDA,ISO,IBA,ISO,IDA	Snap25,Kcna2,Syt7,Kcnc1,Syt11,Atp1a3,Stxbp1,Apba1,Ntng1,Nrxn1,Cntn1,Adam23,Cadm3,Adgrl1,Dnm1,Scn1a,Septin3,Rgs7bp,Epha4,Syp,Snph,Kcna1,Cntnap4,Cacna1a,Rims3,Apbb1,Gabbr1,Ctnna2,Unc13a,Grik4,Grin1,Fxyd6,Stx1b,Efnb3,Cntn5,Kcnj3,Erc2,Grm7,Slc1a2,Cntnap1,Gpm6a,Chrm3,Grm8,Rims2,Syt1,Cnr1,Slc6a1,Nptn,Cacna1d,Pi4k2a,Efnb2,Slc6a11,Htr7,Dnm1l,Slc4a8,Kcnc2,Chrnb2,P2rx2,Nrxn3,Unc13c,Exoc3,Drd1,Grik2,Pcdh17,…
Enriched_in_OCSGN	TRUE	5.79001e-20	77	2524	47	0.0186212	0.61039	GO:0098982	GO:CC	GABA-ergic synapse	18935	3717	GO:0048731	IDA IMP,IDA IMP,ISO,IDA IMP,ISO,IDA IMP ISO,ISO,IBA,ISO,IMP,IDA IMP,IDA IMP,EXP IMP ISO,IDA IMP,IDA IMP,ISO,IDA IMP,ISO,IDA ISO,IDA IMP IBA,IDA IMP,IDA IMP ISO,IDA IMP,ISO,IDA,IMP,IDA IMP ISO,ISO,ISO,IDA IMP,IDA,IMP,ISO,IDA IMP IBA,IDA,IDA,ISO,IDA IMP,IDA IMP,IMP,IDA,IDA,IDA,IDA IMP,IDA IMP,ISO,ISO	Syt7,Sv2a,Atp2b2,Nrxn1,Mdga1,Arhgef9,Clstn1,Pclo,Gabbr2,Calb1,Cntnap4,Clstn3,Gabbr1,Dag1,Cntn5,Magi2,Erc2,Grm7,Iqsec3,Bsn,Rims2,Gabrb3,Cnr1,Slc6a1,Acan,Plcb1,Slitrk3,Gabrb1,Slc6a11,Mdga2,Kcnd2,Cspg5,Lrrtm1,Lrfn5,Abhd6,Glrb,Nlgn3,Lrfn4,Gabrg2,Nrxn3,Kcnd3,Cbln4,Drd1,Pcdh17,Gphn,Arhgef7,Git1
Enriched_in_OCSGN	TRUE	1.75814e-19	4502	1888	623	0.329979	0.138383	GO:0071944	GO:CC	cell periphery	18935	3147	GO:0048731	IDA IBA,ISS ISO IBA,IDA ISS ISO IBA TAS,ISO,IDA IMP ISO IBA,IDA IBA,IBA,IDA ISS ISO IBA,IDA ISO IBA,IDA ISS ISO,IDA ISO IBA TAS IC,IDA ISO IBA,IDA IMP IBA NAS,ISO IBA,ISO,ISO,IDA ISS ISO IBA,IDA ISO,ISO,ISO IBA,IDA IMP ISS ISO IC,ISS ISO IC,IDA IBA,IDA IMP ISO IBA TAS,ISO,IDA,IDA ISO IBA,ISO,IDA ISS ISO IBA,IDA TAS,IDA IBA,ISS ISO,IBA,IDA,ISO IBA,IDA,IDA ISS ISO IBA TAS,ISO TAS,IDA,IDA,IDA,IDA IM…	Mbp,Plp1,Snap25,Map2,Kcna2,Syt7,Vamp1,Kcnc1,Syt11,Atp1a3,Stxbp1,Apba1,Ank2,Slc24a2,Akap12,Ndrg1,Atp2b2,Ntng1,Uchl1,Amph,Nrxn1,Scn4b,Drp2,Cacnb4,Nsf,Abr,Efr3a,Dlgap1,Mag,Cntn1,Adam23,Mdga1,Sema3e,Prx,Dnm3,Rims4,Ntrk2,Arhgef9,Nsg1,Magee1,Cadm3,Mal,Slc7a11,Map1b,Tubb3,Dner,Itm2c,Lhfpl4,Pcdh9,Scamp5,Aqp4,Ncmap,Lancl1,Tmem88b,Adgrl1,Gldn,Cntn2,Dnm1,Slco5a1,Rab3c,Pacsin1,Sema7a,Slc47a1,Kcnab2,Diras1,Sl…
Enriched_in_OCSGN	TRUE	1.32747e-18	232	2485	87	0.0350101	0.375	GO:0070382	GO:CC	exocytic vesicle	18935	2812	GO:0048731	IDA,IMP IBA,IBA,IDA ISO IBA,ISO,IDA IBA,IDA ISO IBA,IDA ISO IBA,ISS ISO,ISO,IDA ISO IBA,IDA ISO IBA,IBA,IDA ISO IBA TAS,ISS ISO,IDA,IDA,ISO,ISS ISO,ISO,IDA,IDA,ISO,ISO,IDA,IDA ISO IBA,IDA ISO IBA,ISO,ISS ISO IBA,IBA,IDA,IBA,ISO IBA,ISO IBA,ISO,ISO,IBA,ISO,ISO,IDA,ISS ISO,ISS ISO,IDA,IBA,ISO IBA,ISO,IDA ISO TAS,ISO,ISO,IDA ISO IBA TAS,IDA,IDA,IDA ISO IBA,IDA ISO,ISO,ISO,IDA ISO IBA,ISO,ISO,ISO,ISO…	Snap25,Syt7,Syt11,Sv2a,Sh3gl2,Amph,Slc17a7,Sv2c,Scamp5,Dnm1,Rab3c,Sv2b,Rab3ip,Syp,Rph3a,Atp6v1g2,Dlg4,Kif3c,Brsk1,Vdac1,Sema4c,Ndel1,Rab6a,Atp6v0a1,Lgi3,Syn2,Syn1,Gabbr1,Slc6a17,Unc13a,Grin1,Stx1b,Cltb,Sytl2,Myo5a,Dmxl2,Septin4,Rab2a,Sptbn2,Dlg2,Bsn,Svop,Ica1,Clcn4,Syt4,Trim9,Scamp1,Cttnbp2,Ptpn5,Syt1,Prrt1,Gria1,Tmem163,Dnajc5,Bace1,Pi4k2a,Syt12,Rab5b,Wfs1,Htr7,Shh,Slc4a8,Cops5,Pebp1,Hspa8,Vdac2…
Enriched_in_OCSGN	TRUE	5.60011e-18	211	2485	81	0.0325956	0.383886	GO:0008021	GO:CC	synaptic vesicle	18935	604	GO:0048731	IDA,IMP IBA,IDA ISO IBA,ISO,IDA IBA,IDA ISO IBA,IDA ISO IBA,ISS ISO,ISO,IDA ISO IBA,IDA ISO IBA,IDA ISO IBA TAS,ISS ISO,IDA,IDA,ISO,ISS ISO,ISO,IDA,IDA,ISO,IDA,IDA ISO IBA,IDA ISO IBA,ISO,ISS ISO IBA,IBA,IDA,IBA,ISO IBA,ISO,ISO,IBA,ISO,ISO,IDA,ISS ISO,ISS ISO,IDA,IBA,ISO,IDA ISO TAS,ISO,ISO,IDA ISO IBA TAS,IDA,IDA,IDA ISO IBA,IDA ISO,ISO,ISO,IDA ISO,ISO,ISO,ISO,ISO,ISO,ISO,ISO,ISO,ISO,IDA,ISO,ISO…	Snap25,Syt7,Sv2a,Sh3gl2,Amph,Slc17a7,Sv2c,Scamp5,Dnm1,Rab3c,Sv2b,Syp,Rph3a,Atp6v1g2,Dlg4,Kif3c,Brsk1,Vdac1,Sema4c,Ndel1,Atp6v0a1,Lgi3,Syn2,Syn1,Gabbr1,Slc6a17,Unc13a,Grin1,Stx1b,Cltb,Myo5a,Dmxl2,Septin4,Rab2a,Sptbn2,Dlg2,Bsn,Svop,Ica1,Clcn4,Trim9,Scamp1,Cttnbp2,Ptpn5,Syt1,Prrt1,Gria1,Tmem163,Dnajc5,Bace1,Pi4k2a,Syt12,Rab5b,Wfs1,Htr7,Shh,Slc4a8,Cops5,Pebp1,Hspa8,Vdac2,Rnf112,Th,Vamp7,Bdnf,Snap47,B…
Enriched_in_OCSGN	TRUE	7.3439e-18	167	1764	59	0.0334467	0.353293	GO:0099699	GO:CC	integral component of synaptic membrane	18935	3813	GO:0048731	ISO,ISO,ISO,ISO,ISO,IDA IMP,IDA IBA,IDA,ISO,IDA,IDA,ISO,IDA,ISO,ISO,IDA IMP,ISO,ISO,IDA ISO,IDA,ISO,IDA,IDA ISO,EXP IDA,IC,IDA ISO,ISO,IDA,IDA,ISO,IDA IMP IBA,IDA,IDA,ISO,ISO,ISO,IDA IMP,IDA IMP,ISO,IDA IC,IDA IMP ISO,IDA,ISO IBA,ISO,IDA ISO,ISO,IDA,IDA IC,IDA,ISO,ISO,ISO,ISO IBA,IDA,IDA ISO,ISS ISO,ISO,IDA IMP ISO IC,ISO IBA	Kcna2,Kcnc1,Syt11,Atp1a3,Atp2b2,Nrxn1,Adam23,Cadm3,Scn1a,Adcy1,Cacng2,Clstn1,Epha4,Rtn4,Gabbr2,Cntnap4,Cacna1a,Ntrk3,Lrrc4,Clstn3,Gabbr1,Grik4,Grin1,Fxyd6,Stx1b,Efnb3,Epha7,Slitrk1,Kcnj3,Grm7,Adam22,Nrcam,Plppr4,Gpm6a,Chrm3,Gabrb3,Lrrtm3,Cnr1,Slc6a1,Gria1,Slitrk3,Cacna1d,Lrfn2,Lrrc4b,Efnb2,Slc6a11,Clstn2,Kcnd2,Cspg5,Htr7,Lrrtm1,Glra3,Lrfn5,Abhd6,Chrnb2,Nlgn3,P2rx2,Flrt3,Lrfn4
Enriched_in_OCSGN	TRUE	1.77628e-17	4368	1888	599	0.317267	0.137134	GO:0005886	GO:CC	plasma membrane	18935	522	GO:0048731	ISS ISO IBA,IDA ISS ISO IBA TAS,ISO,IDA IMP ISO IBA,IDA IBA,IBA,IDA ISS ISO IBA,IDA ISO IBA,IDA ISS ISO,IDA ISO IBA TAS IC,IDA ISO IBA,IDA IMP IBA NAS,ISO IBA,ISO,ISO,IDA ISS ISO IBA,IDA ISO,ISO,ISO IBA,IDA IMP ISS ISO IC,ISS ISO IC,IDA IBA,IDA IMP ISO IBA TAS,ISO,IDA,IDA ISO IBA,ISO,IDA ISS ISO IBA,IDA TAS,IDA IBA,ISS ISO,IBA,IDA,ISO IBA,IDA,IDA ISS ISO IBA TAS,IDA,IDA,IDA,IDA IMP,IDA ISO,ISO,IS…	Plp1,Snap25,Map2,Kcna2,Syt7,Vamp1,Kcnc1,Syt11,Atp1a3,Stxbp1,Apba1,Ank2,Slc24a2,Akap12,Ndrg1,Atp2b2,Ntng1,Uchl1,Amph,Nrxn1,Scn4b,Drp2,Cacnb4,Nsf,Abr,Efr3a,Dlgap1,Mag,Cntn1,Adam23,Mdga1,Sema3e,Prx,Dnm3,Rims4,Ntrk2,Nsg1,Magee1,Cadm3,Mal,Slc7a11,Map1b,Dner,Itm2c,Lhfpl4,Pcdh9,Scamp5,Aqp4,Ncmap,Lancl1,Tmem88b,Adgrl1,Gldn,Cntn2,Dnm1,Slco5a1,Rab3c,Pacsin1,Sema7a,Slc47a1,Kcnab2,Diras1,Slc7a14,Ncs1,Tmem63b…
Enriched_in_OCSGN	TRUE	1.25825e-14	197	2347	70	0.0298253	0.35533	GO:0034703	GO:CC	cation channel complex	18935	1781	GO:0048731	ISS ISO,IDA ISO IBA,ISS ISO IBA,ISS ISO IC,IDA IMP ISO IBA,ISO,ISS ISO IBA,IPI ISO IBA,IPI ISS ISO IBA,ISO,IDA ISS ISO IBA,IBA,IDA ISS ISO IBA,IDA ISS ISO,IDA ISS ISO,IDA ISO IBA,IDA,ISO,ISO IBA,IDA ISO,IBA,IDA ISO,IGI ISS ISO IBA,IDA ISS ISO IBA,IPI IBA,IPI ISO IBA,IDA ISS ISO,IDA ISO,ISO,ISO IBA,ISS ISO IBA,ISO,ISS ISO,ISS,IDA,IDA ISO,IDA ISO IBA,IDA ISO,ISS ISO IBA,IDA ISO IBA,ISO,ISS ISO IBA,…	Snap25,Kcna2,Kcnc1,Scn4b,Cacnb4,Pex5l,Kcnab2,Scn1a,Scn1b,Akap6,Gria3,Micu3,Cacng2,Dlg4,Kcnk1,Kcna1,Olfm1,Hcn2,Lrrc55,Cacna1a,Cacna2d3,Cntnap2,Kcnq3,Gria4,Grik4,Grin1,Kcns1,Dpp6,Kcnj3,Kcnmb2,Kcna6,Atp5g3,Dlg2,Fkbp1a,Olfm3,Kcnip1,Ryr2,Fkbp1b,Kcnb2,Gria1,Scn2b,Cacng5,Nrn1,Cacna1d,Hcn1,Shisa8,Sacm1l,Cacng4,Ryr3,Cacna1b,Kcnip4,Kcnd2,Porcn,Kcnc2,Abhd6,Cacnb2,Pde4d,Scnn1b,Atp5g1,Pkd2l1,Kcnd3,Kcnmb4,Lrrt…
Enriched_in_OCSGN	TRUE	1.92947e-14	310	2496	97	0.0388622	0.312903	GO:0030133	GO:CC	transport vesicle	18935	1082	GO:0048731	IDA,IMP IBA,IBA,IDA ISO IBA,ISO,IDA IBA,IDA ISO IBA,IDA ISO IBA,ISS ISO,ISO,IDA ISO IBA,IDA ISO IBA,IBA,IDA ISO IBA TAS,ISS ISO,IDA,IDA,ISO,ISO,ISS ISO,ISO,IDA,IDA,ISO,ISO,IDA,IDA ISO IBA,IDA ISO IBA,ISO,ISS ISO IBA,IBA,IDA,IBA,ISO IBA,ISO IBA,ISO,ISO,IBA,ISO,ISO,IDA,ISS ISO,ISS ISO,IDA,IBA,ISO IBA,ISO,IDA ISO TAS,ISO,ISO,ISS ISO IBA,IDA ISO IBA TAS,IDA,IDA,IDA,IDA ISO IBA,IDA ISO,ISO,IBA,IDA IBA…	Snap25,Syt7,Syt11,Sv2a,Sh3gl2,Amph,Slc17a7,Sv2c,Scamp5,Dnm1,Rab3c,Sv2b,Rab3ip,Syp,Rph3a,Atp6v1g2,Dlg4,Pclo,Kif3c,Brsk1,Vdac1,Sema4c,Ndel1,Rab6a,Atp6v0a1,Lgi3,Syn2,Syn1,Gabbr1,Slc6a17,Unc13a,Grin1,Stx1b,Cltb,Sytl2,Myo5a,Dmxl2,Septin4,Rab2a,Sptbn2,Dlg2,Bsn,Svop,Ica1,Clcn4,Syt4,Trim9,Scamp1,Cttnbp2,Ptpn5,Sec23a,Syt1,Prrt1,Clrn1,Gria1,Tmem163,Dnajc5,Bace1,Nrsn1,Nrsn2,Pi4k2a,Steap2,Syt12,Rab5b,Wfs1,Ht…
Enriched_in_OCSGN	TRUE	4.70509e-14	191	2302	67	0.0291051	0.350785	GO:0044306	GO:CC	neuron projection terminus	18935	2325	GO:0048731	IDA ISO IBA,IDA,IDA IBA,ISO,ISO IBA,IDA,ISO,IDA ISO IBA,ISO,ISS ISO,IDA,ISO,IDA IMP,ISO,ISO,IBA,ISO,IDA ISO,IDA,ISO,IDA,IBA,ISS ISO,ISO IBA,ISO,IDA IBA,ISO,ISO,ISO IBA,ISO,IDA,ISO,ISO,ISO,IDA,IDA,IDA IBA,ISO,ISO,ISO,ISO,ISO,ISO,IDA,ISS ISO,ISO,IDA,ISO,ISO,ISO,IDA IMP,ISO,ISO,ISO,ISO IBA,ISO,ISS ISO,ISO,ISO,IDA IMP,ISO,ISO,IDA ISS IBA,ISO,ISO,ISO,ISO	Kcna2,Syt7,Cplx1,Syt11,Sncb,Uchl1,Amph,Ntrk2,Got1,Pacsin1,Kcnab2,Ncs1,Nos1,Gria3,Dpysl2,Calb2,Epha4,Syp,Dlg4,Pclo,Kcna1,Calb1,Crhbp,Sncg,Gria4,Unc13a,Grik4,Grin1,Penk,Atcay,Kcna6,Erc2,Grm7,Fkbp1a,Bsn,Prnp,Prss12,Syt4,Chrm3,Gabrb3,Glul,Syt1,Pgr,Dmd,Aak1,Cck,Slc9a6,Hcn1,Cacna1b,Htr7,Tspoap1,Slc4a8,Kcnc2,Pebp1,Hspa8,P2rx2,Flrt3,Th,Bdnf,Prkcb,Bin1,Hcn3,Unc13c,Drd1,Grik2,Adora1,Grik3
Enriched_in_OCSGN	TRUE	7.55244e-14	245	2347	79	0.03366	0.322449	GO:1902495	GO:CC	transmembrane transporter complex	18935	4004	GO:0048731	ISS ISO,IDA ISO IBA,ISS ISO IBA,IDA ISO,ISS ISO IC,IDA IMP ISO IBA,ISO,ISS ISO IBA,IPI ISO IBA,IPI ISS ISO IBA,ISO,IDA ISS ISO IBA,IBA,IDA ISS ISO IBA,IDA ISS ISO IBA,IDA ISS ISO,IDA ISO IBA,IDA,ISO,IMP ISO IBA,ISO IBA,IDA ISO,IBA,ISO,IDA ISO,ISO,IGI ISS ISO IBA,IDA ISS ISO IBA,IPI IBA,IPI ISO IBA,IDA ISS ISO,IDA ISO,ISO,ISO IBA,ISS ISO IBA,ISO,ISS ISO IBA,ISS,IDA,IDA ISO,IDA ISO IBA,IDA ISO,ISS …	Snap25,Kcna2,Kcnc1,Atp1a3,Scn4b,Cacnb4,Pex5l,Kcnab2,Scn1a,Scn1b,Akap6,Gria3,Micu3,Cacng2,Dlg4,Kcnk1,Kcna1,Olfm1,Hcn2,Atp1b1,Lrrc55,Cacna1a,Cacna2d3,Atp1a2,Cntnap2,Atp2a2,Kcnq3,Gria4,Grik4,Grin1,Kcns1,Dpp6,Kcnj3,Kcnmb2,Kcna6,Atp5g3,Dlg2,Fkbp1a,Olfm3,Kcnip1,Ryr2,Fkbp1b,Kcnb2,Gria1,Scn2b,Cacng5,Nrn1,Cacna1d,Hcn1,Shisa8,Sacm1l,Cacng4,Ryr3,Cacna1b,Kcnip4,Kcnd2,Porcn,Kcnc2,Glra3,Abhd6,Glrb,Cacnb2,Chrnb…
Enriched_in_OCSGN	TRUE	1.01158e-13	84	505	22	0.0435644	0.261905	GO:0098685	GO:CC	Schaffer collateral - CA1 synapse	18935	3625	GO:0048731	IMP,IMP,IDA IMP,ISO,IMP,IDA IMP,ISO,IDA,IDA IMP,IMP,IDA,IMP,IDA,IDA,IDA IMP,IMP,IMP,IMP,IDA IMP,ISO,IDA,EXP IMP	Nefh,Nefl,Cplx1,Syt11,Apba1,Akap12,Sh3gl2,Ntng1,Nrxn1,Abr,Pfn2,Adcy1,Cacng2,Epha4,Syp,Apba2,Syn2,Syn1,Apbb1,Gsk3b,Lrrc4,Gabbr1
Enriched_in_OCSGN	TRUE	1.47766e-13	126	1764	45	0.0255102	0.357143	GO:0098936	GO:CC	intrinsic component of postsynaptic membrane	18935	3696	GO:0048731	ISO,IDA,ISO,IDA,IDA,IDA,ISO,IDA,ISO,ISO,ISO,ISO,IDA ISO,IDA,ISO,IDA,IDA,EXP IDA,ISO,ISO,IDA,IDA IMP IBA,IDA,IDA,ISO,ISO,IDA IMP,ISO,IDA IC,IDA IMP ISO,ISO IBA,ISO,IDA,ISO,IDA,IDA IC,IDA,ISO,ISO,ISO IBA,IDA,IDA ISO,ISS ISO,IDA IMP ISO IC,ISO IBA	Atp2b2,Cntn1,Cntn2,Adcy1,Rgs7bp,Cacng2,Clstn1,Epha4,Dlg4,Rtn4,Gabbr2,Ntrk3,Lrrc4,Clstn3,Gabbr1,Grik4,Grin1,Fxyd6,Efnb3,Epha7,Slitrk1,Adam22,Nrcam,Plppr4,Chrm3,Gabrb3,Lrrtm3,Slc6a1,Gria1,Slitrk3,Lrfn2,Lrrc4b,Efnb2,Slc6a11,Clstn2,Kcnd2,Cspg5,Lrrtm1,Glra3,Lrfn5,Abhd6,Chrnb2,Nlgn3,Flrt3,Lrfn4
Enriched_in_OCSGN	TRUE	1.86294e-13	256	2419	82	0.0338983	0.320312	GO:1990351	GO:CC	transporter complex	18935	4258	GO:0048731	ISS ISO,IDA ISO IBA,ISS ISO IBA,IDA ISO,ISS ISO IC,IDA IMP ISO IBA,ISO,ISS ISO IBA,IPI ISO IBA,IPI ISS ISO IBA,ISO,IDA ISS ISO IBA,IBA,IDA ISS ISO IBA,IDA ISS ISO IBA,IDA ISS ISO,IDA ISO IBA,IDA,ISO,IMP ISO IBA,ISO IBA,IDA ISO,IBA,ISO,IDA ISO,ISO,IGI ISS ISO IBA,IDA ISS ISO IBA,IPI IBA,IPI ISO IBA,IDA ISS ISO,IDA ISO,ISO,ISO IBA,ISS ISO IBA,ISO,ISS ISO IBA,ISS,IDA,IDA ISO,IDA ISO IBA,IDA ISO,ISS …	Snap25,Kcna2,Kcnc1,Atp1a3,Scn4b,Cacnb4,Pex5l,Kcnab2,Scn1a,Scn1b,Akap6,Gria3,Micu3,Cacng2,Dlg4,Kcnk1,Kcna1,Olfm1,Hcn2,Atp1b1,Lrrc55,Cacna1a,Cacna2d3,Atp1a2,Cntnap2,Atp2a2,Kcnq3,Gria4,Grik4,Grin1,Kcns1,Dpp6,Kcnj3,Kcnmb2,Kcna6,Atp5g3,Dlg2,Fkbp1a,Olfm3,Kcnip1,Ryr2,Fkbp1b,Kcnb2,Gria1,Scn2b,Cacng5,Nrn1,Cacna1d,Hcn1,Shisa8,Sacm1l,Cacng4,Ryr3,Cacna1b,Kcnip4,Kcnd2,Porcn,Kcnc2,Glra3,Abhd6,Glrb,Cacnb2,Chrnb…
Enriched_in_OCSGN	TRUE	3.12865e-13	75	943	26	0.0275716	0.346667	GO:0048786	GO:CC	presynaptic active zone	18935	2563	GO:0048731	ISO,ISO,IDA IC,IDA,IDA ISO,IDA,IDA IMP,IDA ISO,ISO,ISO IBA,IDA ISO IBA,IDA ISO IBA,ISO,IBA,IDA ISO,IDA IBA,IDA,IDA ISO IBA IC,ISO IBA,IDA,IDA ISO,ISO TAS,ISO,IDA ISO IBA,ISO,IBA	Snap25,Syt11,Stxbp1,Apba1,Sv2a,Ntng1,Nrxn1,Slc17a7,Ntrk2,Arhgap44,Syp,Pclo,Cacna1a,Rims3,Syn1,Ppfia3,Ctnna2,Unc13a,Stx1b,Rimbp2,Erc2,Grm7,Cntnap1,Bsn,Gpm6a,Rims2
Enriched_in_OCSGN	TRUE	5.90086e-13	229	2347	74	0.0315296	0.323144	GO:0034702	GO:CC	ion channel complex	18935	1780	GO:0048731	ISS ISO,IDA ISO IBA,ISS ISO IBA,ISS ISO IC,IDA IMP ISO IBA,ISO,ISS ISO IBA,IPI ISO IBA,IPI ISS ISO IBA,ISO,IDA ISS ISO IBA,IBA,IDA ISS ISO IBA,IDA ISS ISO IBA,IDA ISS ISO,IDA ISO IBA,IDA,ISO,ISO IBA,IDA ISO,IBA,IDA ISO,IGI ISS ISO IBA,IDA ISS ISO IBA,IPI IBA,IPI ISO IBA,IDA ISS ISO,IDA ISO,ISO,ISO IBA,ISS ISO IBA,ISO,ISS ISO IBA,ISS,IDA,IDA ISO,IDA ISO IBA,IDA ISO,ISS ISO IBA,IDA ISO IBA,ISO,ISS …	Snap25,Kcna2,Kcnc1,Scn4b,Cacnb4,Pex5l,Kcnab2,Scn1a,Scn1b,Akap6,Gria3,Micu3,Cacng2,Dlg4,Kcnk1,Kcna1,Olfm1,Hcn2,Lrrc55,Cacna1a,Cacna2d3,Cntnap2,Kcnq3,Gria4,Grik4,Grin1,Kcns1,Dpp6,Kcnj3,Kcnmb2,Kcna6,Atp5g3,Dlg2,Fkbp1a,Olfm3,Kcnip1,Ryr2,Fkbp1b,Kcnb2,Gria1,Scn2b,Cacng5,Nrn1,Cacna1d,Hcn1,Shisa8,Sacm1l,Cacng4,Ryr3,Cacna1b,Kcnip4,Kcnd2,Porcn,Kcnc2,Glra3,Abhd6,Glrb,Cacnb2,Chrnb2,Pde4d,Scnn1b,Atp5g1,Pkd2l1…
Enriched_in_OCSGN	TRUE	7.24832e-13	3273	1918	460	0.239833	0.140544	GO:0012505	GO:CC	endomembrane system	18935	825	GO:0048731	IDA ISO,ISO,IMP IBA,ISO,ISO IBA,IDA IBA,ISO,ISO,ISS ISO,ISO IBA,ISO,ISO IBA,IDA ISO IBA,IDA ISO,ISO,IDA,IDA IBA,IDA,IDA ISO IBA,ISO IBA,ISS,ISO,ISO,IDA ISO IBA,ISO,IDA ISO,IDA ISS ISO IBA,ISO,ISO,ISO,ISO IBA,ISS ISO IBA,ISO,ISO,ISO IBA,ISO,IDA ISO IBA,IBA,ISS ISO IBA TAS,ISO IBA,ISO,IDA ISO,IDA ISO,IDA,ISO IBA,ISS ISO,ISS ISO IBA,ISS,ISO,ISS ISO IBA,IDA ISO IBA,IBA,IDA,ISO,ISO,IDA,IDA ISO IBA,ISO…	Snap25,Map2,Syt7,Vamp1,Rab6b,Syt11,Dync1i1,Elavl4,Atp1a3,Stxbp1,Apba1,Chgb,Sv2a,Sh3gl2,Ndrg1,Atp2b2,Amph,Nrxn1,Slc17a7,Nsf,Ugt8a,Mdga1,Stmn2,Sv2c,Dnm3,Ntrk2,Nsg1,Mal,Slc7a11,Dner,Itm2c,Scamp5,Tlcd3b,Scrn1,Sgpp2,Dnm1,Rab3c,Pacsin1,Gdpd1,Chst2,Ncs1,Rtn1,Nos1,Fndc5,Map6,Osbpl1a,Acsl6,Scg5,Ndrg4,Chga,Akap6,B3galt5,Sez6l2,Ngfr,Rap1gds1,Kifap3,Sv2b,Rab3ip,Clstn1,Cadps,Epha4,Syp,Rph3a,Rgs6,Atp6v1g2,Tmem…
Enriched_in_OCSGN	TRUE	2.42118e-12	172	2302	60	0.0260643	0.348837	GO:0043679	GO:CC	axon terminus	18935	2219	GO:0048731	IDA ISO IBA,IDA,IDA IBA,ISO,ISO IBA,ISO,IDA ISO IBA,ISO,ISS ISO,IDA,ISO,IDA IMP,ISO,ISO,IBA,ISO,IDA ISO,ISO,IDA,IBA,ISS ISO,ISO IBA,ISO,IDA IBA,ISO,ISO,ISO IBA,IDA,ISO,ISO,ISO,IDA,IDA IBA,ISO,ISO,ISO,ISO,ISS ISO,ISO,IDA,ISO,ISO,ISO,IDA IMP,ISO,ISO,ISO,ISO IBA,ISO,ISS ISO,ISO,ISO,IDA IMP,ISO,ISO,IDA ISS IBA,ISO,ISO,ISO,ISO	Kcna2,Syt7,Cplx1,Syt11,Sncb,Amph,Ntrk2,Got1,Pacsin1,Kcnab2,Ncs1,Nos1,Gria3,Dpysl2,Calb2,Epha4,Syp,Pclo,Kcna1,Calb1,Crhbp,Sncg,Gria4,Unc13a,Grik4,Grin1,Penk,Kcna6,Erc2,Grm7,Fkbp1a,Prnp,Prss12,Chrm3,Gabrb3,Glul,Pgr,Aak1,Cck,Slc9a6,Hcn1,Cacna1b,Htr7,Tspoap1,Slc4a8,Kcnc2,Pebp1,Hspa8,P2rx2,Flrt3,Th,Bdnf,Prkcb,Bin1,Hcn3,Unc13c,Drd1,Grik2,Adora1,Grik3
Enriched_in_OCSGN	TRUE	2.63747e-12	190	2443	66	0.027016	0.347368	GO:0044309	GO:CC	neuron spine	18935	2328	GO:0048731	ISO,ISO,ISO IBA,ISO IBA,ISO IBA,IBA,ISO IBA,ISO,IDA IBA,ISO,ISO IBA,ISO,ISO,IDA ISO,IDA,ISS ISO,ISO IBA,IDA,IBA,ISO,ISO,ISO,IDA,ISO,IDA,ISO,ISO IBA,IDA,IDA ISO,ISO,IDA ISO,ISO,ISO,ISO,ISS ISO,ISO,ISS ISO,ISO IBA,ISS ISO IBA,IDA ISO IBA,ISO,ISO,IDA,ISO,IBA,ISO,ISS ISO,ISO,IDA ISO IBA,IDA,ISO,ISO,ISO,IDA,ISO IBA,IBA,ISS ISO,ISO,ISO,IDA ISO,IDA,ISS ISO,IDA,IDA ISO,IDA ISO IBA,IDA IBA	Syt11,Atp1a3,Apba1,Dnm3,Ntrk2,Dnm1,Gria3,Rgs7bp,Arhgap44,Zfp804a,Epha4,Syp,Rph3a,Dlg4,Prkaca,Cdk5r1,Calb1,Sez6,Apba2,Apbb1,Atp1a2,Gsk3b,Cntnap2,Dbn1,Lrrc4,Gabbr1,Gria4,Myh10,Grin1,Nsmf,Ppp1r9a,Slc1a2,Asic1,P2rx6,Sipa1l1,Lama2,Tanc2,Lzts1,Frmpd4,Gria1,Pgr,Cryab,Slc9a6,Lpar1,Shisa8,Mob4,Srgap2,Slc1a3,Kcnd2,Abi2,Grip2,Hspa8,P2rx2,Asic2,Usp8,Kcnd3,Nlgn1,Mtmr2,Ppp1r2,Drd1,Adora1,Syndig1,Cnih2,Dtnbp1,S…
Enriched_in_OCSGN	TRUE	8.97074e-12	131	1341	38	0.0283371	0.290076	GO:0043204	GO:CC	perikaryon	18935	2130	GO:0048731	ISO,IDA,IDA ISS ISO,ISO,ISO,ISO,ISO,ISO,ISO,IDA,IDA,ISO,ISO,ISO,IDA,ISS ISO,ISO,ISO,ISS ISO,ISO,ISO,ISO,ISO,ISO,ISO,ISO,ISO,ISO,ISO,IDA ISS ISO,ISO,ISO,ISO,ISO,ISO,ISO,ISO,ISO	Nefh,Kcna2,Rufy3,Ntrk2,Map1b,Gria3,Rgs7bp,Ngfr,Epha4,Rbfox3,Shtn1,Kif5a,Cacna1a,Ckmt1,Eno2,Crhbp,Grik4,Cpe,Nsmf,Camk2b,Penk,Gjc2,Resp18,Ncdn,Pcsk2,Ptpn5,Glul,Reln,Got2,C9orf72,Clcn2,Mapk9,Pgr,Mapk8,Cryab,Cck,Ntsr2,Pi4k2a
Enriched_in_OCSGN	TRUE	1.22359e-11	119	1764	41	0.0232426	0.344538	GO:0099055	GO:CC	integral component of postsynaptic membrane	18935	3747	GO:0048731	ISO,IDA,IDA,ISO,IDA,ISO,ISO,ISO,IDA ISO,IDA,ISO,IDA,IDA,EXP IDA,ISO,ISO,IDA,IDA IMP IBA,IDA,IDA,ISO,ISO,IDA IMP,ISO,IDA IC,IDA IMP ISO,ISO IBA,ISO,IDA,ISO,IDA,IDA IC,IDA,ISO,ISO,ISO IBA,IDA,IDA ISO,ISS ISO,IDA IMP ISO IC,ISO IBA	Atp2b2,Adcy1,Cacng2,Clstn1,Epha4,Rtn4,Gabbr2,Ntrk3,Lrrc4,Clstn3,Gabbr1,Grik4,Grin1,Fxyd6,Efnb3,Epha7,Slitrk1,Adam22,Nrcam,Plppr4,Chrm3,Gabrb3,Lrrtm3,Slc6a1,Gria1,Slitrk3,Lrfn2,Lrrc4b,Efnb2,Slc6a11,Clstn2,Kcnd2,Cspg5,Lrrtm1,Glra3,Lrfn5,Abhd6,Chrnb2,Nlgn3,Flrt3,Lrfn4
Enriched_in_OCSGN	TRUE	1.31549e-11	564	936	73	0.0779915	0.129433	GO:0099503	GO:CC	secretory vesicle	18935	3795	GO:0048731	IDA,IMP IBA,ISO,IBA,ISO IBA,ISO IBA,IDA ISO IBA,ISO,IDA IBA,IDA ISO IBA,IDA ISO IBA,ISS ISO,ISO,IDA ISO IBA,ISO,ISO,ISO,ISS,ISS ISO IBA,IDA ISO IBA,IBA,ISO,IDA ISO IBA TAS,ISS ISO,IDA,IDA,IDA,ISO,ISS ISO,ISO,IDA,IDA,IDA,IDA,ISO,ISO,IDA,IDA IBA,IDA,IDA ISO IBA,IDA ISO IBA,ISS ISO,ISO,ISS ISO IBA,IDA ISO,IBA,IDA,IDA ISO TAS,IBA,ISO,ISO IBA,ISO IBA,ISO,IDA ISO,IDA ISO,IBA,ISO,ISO,ISO,IDA,ISS ISO,ISS…	Snap25,Syt7,Vamp1,Syt11,Stxbp1,Chgb,Sv2a,Sh3gl2,Amph,Slc17a7,Sv2c,Scamp5,Dnm1,Rab3c,Ncs1,Nos1,Map6,Scg5,Chga,Sv2b,Rab3ip,Cadps,Syp,Rph3a,Atp6v1g2,Dlg4,Prkaca,Kif3c,Brsk1,Vdac1,Sema4c,Serpini1,Ndel1,Pcsk1n,Rab6a,Atp6v0a1,Trim36,Scg3,Lgi3,Syn2,Syn1,Crhbp,Gabbr1,Slc6a17,Ppfia3,Unc13a,Grin1,Cpe,Stx1b,Bicd1,Cltb,Sytl2,Penk,Myo5a,Dmxl2,Septin4,Resp18,Rab2a,Sptbn2,Dlg2,Bsn,Svop,Ica1,Clcn4,Rab11fip5,Syt4…
Enriched_in_OCSGN	TRUE	1.92692e-11	62	817	21	0.0257038	0.33871	GO:0060076	GO:CC	excitatory synapse	18935	2590	GO:0048731	ISO,IC,IDA ISO IBA,ISO,ISO,IDA,IDA IMP,IDA IMP,IDA ISO,IDA ISO,ISO,IDA IMP,ISO,IDA,IDA IMP,IDA,ISO,ISO,IDA,IDA IMP,ISS ISO	Syt11,Nrxn1,Slc17a7,Ntrk2,Ntm,Cadm3,Gria3,Calb2,Syp,Dlg4,Ptprf,Cntnap2,Dbn1,Lrrc4,Plcb4,Ctnna2,Unc13a,Grin1,Kcnj3,Sptbn2,Bsn
Enriched_in_OCSGN	TRUE	3.22237e-11	1993	2496	373	0.149439	0.187155	GO:0031090	GO:CC	organelle membrane	18935	1226	GO:0048731	ISO,ISO,ISO IBA,IBA,ISO,ISO,IDA,IDA ISO IBA,IBA,IBA,ISS ISO,IDA,ISS ISO IBA,ISO,IBA,IBA,ISO,IBA,IBA TAS,ISO,IDA ISO IBA,ISO,ISS ISO,ISS ISO IBA,IDA ISO,ISO,IBA,IBA,ISO,IDA ISO,IDA ISO IBA TAS,IDA ISO,ISS ISO,ISO,IDA IPI IBA,IBA,IDA,HDA ISS ISO IBA,IDA,IDA HDA ISO IBA,ISS ISO,IBA,HDA ISS ISO,ISS ISO IBA,IDA IBA,ISS ISO,ISO,ISS ISO,ISO IBA,IBA,ISS ISO IBA,IBA,ISO,IDA ISS ISO IBA,ISO,IDA IBA,TAS,IDA…	Vamp1,Atp1a3,Sv2a,Napb,Sh3gl2,Ndrg1,Nrxn1,Slc17a7,Sv2c,Dnm3,Nsg1,Kif1b,Scamp5,Scrn1,Sgpp2,Dnm1,Rab3c,Pex5l,Gdpd1,Rtn1,Nos1,Ndrg4,Ppp2r2b,Gdap1,Akap6,Cnp,Micu3,Sv2b,Cadps,Epha4,Syp,Sgsm1,Rph3a,Snph,Atp6v1g2,Clgn,Mapk8ip3,Vdac1,Sema4c,Cox5a,Rtn4,Scd2,Slc25a4,Laptm4b,Ttyh1,Tecr,Atp1b1,Rab6a,Atp6v0a1,Msmo1,Zfyve28,Dnajb14,Ckmt1,Map1lc3a,Gfap,Scg3,Ntrk3,Syn2,Mdh2,Syn1,Atp1a2,B3gat1,Scarb2,Arl8a,Reep1,…
Enriched_in_OCSGN	TRUE	5.21959e-11	17	802	12	0.0149626	0.705882	GO:0033270	GO:CC	paranode region of axon	18935	1652	GO:0048731	IDA,ISS ISO IBA,IDA,IDA,IDA,IDA,IDA ISS ISO IBA,IDA ISO,ISO,IDA ISO IBA,ISO,IDA ISO	Mag,Ncmap,Sptbn4,Nfasc,Sptan1,Ank3,Kcna1,Epb41l3,Cntnap2,Ermn,Gjc2,Cntnap1
Enriched_in_OCSGN	TRUE	6.59718e-11	9484	2501	1422	0.568573	0.149937	GO:0005737	GO:CC	cytoplasm	18935	392	GO:0048731	IDA HDA ISO,IDA ISO,IDA ISS ISO IBA,IDA ISO,ISO TAS,IDA IMP IBA,IDA ISS ISO IBA,IDA ISO IBA,HDA ISO IBA,ISO IBA,ISS ISO IBA,IDA ISO IBA,ISS ISO,IDA ISO,IDA ISS ISO,IDA IBA,IDA HDA ISO IBA,ISO IBA,IBA,ISO IBA,IDA IMP,IDA ISO IBA,IDA ISS ISO IBA,IDA IBA,ISO,IDA ISO,HDA IBA,TAS,IDA,IDA ISO IBA,IBA,IDA ISS ISO,IDA ISO IBA,IDA IBA,IDA ISS ISO,HDA ISO IBA,ISO,IDA ISO IBA,ISO IBA,IDA,ISO,ISS ISO IBA,ISS…	Nefh,Nefl,Snap25,Map2,Sult4a1,Syt7,Mapk8ip2,Cplx1,Vamp1,Rab6b,Rufy3,Syt11,Dync1i1,Elavl4,Atp1a3,Nnat,Stxbp1,Apba1,Rcan2,Chgb,Ank2,Sv2a,Stmn3,Napb,Akap12,Sh3gl2,Sncb,Ywhag,Kif5c,Ndrg1,Ppp2r2c,Atp2b2,Uchl1,Amph,Nrxn1,Aldoc,Cacnb4,Slc17a7,Nsf,Abr,Efr3a,Dst,Trim37,Mag,Ugt8a,Cpeb1,Mdga1,Stmn2,Pfn2,Sv2c,Prx,Dnm3,Ntrk2,Arhgef9,Camta1,Hmgcs1,Nsg1,Magee1,Ntm,Lsamp,Aldh1a3,Cend1,Mt2,Mal,Peg3,Ablim2,Slc7a11…
Enriched_in_OCSGN	TRUE	7.55955e-11	1685	1882	258	0.137088	0.153116	GO:0031982	GO:CC	vesicle	18935	1462	GO:0048731	IDA ISO,IDA IMP IBA,ISO,IDA ISO IBA,ISS ISO,IDA ISO IBA,ISO IBA,IDA ISO IBA,IDA ISO,ISO,ISO,IDA IBA,IDA ISS ISO,IDA ISO IBA,ISO,ISO,IDA ISO IBA,IBA,IDA,IDA ISS ISO IBA,ISO,ISO,IDA ISS ISO IBA,ISS ISO IBA,ISO IBA,IDA ISO IBA,IDA IBA,ISO,ISO,ISO IBA,ISO IBA,ISS ISO,ISS,ISS ISO IBA,ISO,IDA ISO IBA,IBA,IDA,IDA ISO,IDA,IDA ISO IBA TAS,IDA ISO,ISS ISO,IDA,IDA,IDA,ISO,TAS,IDA,ISO,ISO,IDA,ISS ISO,ISO,IDA…	Snap25,Syt7,Vamp1,Syt11,Dync1i1,Stxbp1,Chgb,Sv2a,Sh3gl2,Ywhag,Ndrg1,Amph,Nrxn1,Slc17a7,Dst,Stmn2,Sv2c,Dnm3,Ntrk2,Nsg1,Cend1,Dner,Kif1b,Scamp5,Dnm1,Rab3c,Pacsin1,Slc47a1,Ncs1,Nos1,Map6,Osbpl1a,Scg5,Chga,Ngfr,Sv2b,Rab3ip,Clstn1,Cadps,Epha4,Syp,Sgsm1,Rph3a,Atp6v1g2,Tmem25,Dlg4,Pclo,Fth1,Prkaca,Slc26a7,Kif3c,Kcnk1,Brsk1,Vdac1,Sema4c,Usp6nl,Serpini1,Tuba1a,Ndel1,Mlc1,Dync1li2,Laptm4b,Pcsk1n,Ptprf,Rab6…
Enriched_in_OCSGN	TRUE	1.08525e-10	185	2443	62	0.0253786	0.335135	GO:0043197	GO:CC	dendritic spine	18935	2126	GO:0048731	ISO,ISO,ISO IBA,ISO IBA,ISO IBA,IBA,ISO IBA,ISO,IDA IBA,ISO,ISO IBA,ISO,IDA ISO,IDA,ISS ISO,ISO IBA,IDA,IBA,ISO,ISO,ISO,ISO,IDA,ISO,ISO IBA,IDA,IDA ISO,ISO,IDA ISO,ISO,ISO,ISO,ISS ISO,ISO,ISS ISO,ISO IBA,ISS ISO IBA,IDA ISO IBA,ISO,ISO,ISO,IBA,ISO,ISS ISO,ISO,IDA ISO IBA,IDA,ISO,ISO,IDA,ISO IBA,IBA,ISS ISO,ISO,ISO,IDA ISO,IDA,ISS ISO,IDA,IDA ISO,IDA ISO IBA,IDA IBA	Syt11,Atp1a3,Apba1,Dnm3,Ntrk2,Dnm1,Gria3,Rgs7bp,Arhgap44,Zfp804a,Epha4,Rph3a,Dlg4,Prkaca,Cdk5r1,Calb1,Sez6,Apba2,Apbb1,Atp1a2,Gsk3b,Dbn1,Lrrc4,Gabbr1,Gria4,Myh10,Grin1,Nsmf,Ppp1r9a,Slc1a2,Asic1,P2rx6,Sipa1l1,Lama2,Tanc2,Lzts1,Frmpd4,Gria1,Pgr,Cryab,Lpar1,Shisa8,Mob4,Srgap2,Slc1a3,Kcnd2,Abi2,Hspa8,P2rx2,Asic2,Usp8,Kcnd3,Nlgn1,Mtmr2,Ppp1r2,Drd1,Adora1,Syndig1,Cnih2,Dtnbp1,Shank1,Fxr1
Enriched_in_OCSGN	TRUE	1.10812e-10	98	2485	42	0.0169014	0.428571	GO:0099501	GO:CC	exocytic vesicle membrane	18935	3794	GO:0048731	ISO IBA,ISO,IDA ISO IBA,IBA,ISO,ISO,IBA,IDA ISO IBA TAS,ISS ISO,IDA,IDA,ISO,IDA ISO IBA,IDA ISO IBA,IBA,IDA,ISO IBA,ISO,IDA,IDA,IDA ISO,IDA ISO IBA,IDA,IDA,IDA ISO IBA,ISO,ISO,ISO,ISO,ISO,IDA,IBA,ISO,ISO IBA,ISO,IBA,IDA,IDA ISS ISO IBA,ISO,ISO,ISO IBA,ISO	Sv2a,Sh3gl2,Slc17a7,Sv2c,Scamp5,Rab3c,Sv2b,Syp,Rph3a,Atp6v1g2,Sema4c,Atp6v0a1,Syn2,Syn1,Unc13a,Grin1,Cltb,Rab2a,Dlg2,Ica1,Scamp1,Syt1,Prrt1,Gria1,Tmem163,Dnajc5,Pi4k2a,Rab5b,Wfs1,Vamp7,Snap47,Borcs5,Bin1,Unc13c,Vamp4,Syngr3,Syndig1,Dtnbp1,Cltc,Mff,Stx12,Stx16
Enriched_in_OCSGN	TRUE	1.10812e-10	98	2485	42	0.0169014	0.428571	GO:0030672	GO:CC	synaptic vesicle membrane	18935	1139	GO:0048731	ISO IBA,ISO,IDA ISO IBA,IBA,ISO,ISO,IBA,IDA ISO IBA TAS,ISS ISO,IDA,IDA,ISO,IDA ISO IBA,IDA ISO IBA,IBA,IDA,ISO IBA,ISO,IDA,IDA,IDA ISO,IDA ISO IBA,IDA,IDA,IDA ISO IBA,ISO,ISO,ISO,ISO,ISO,IDA,IBA,ISO,ISO IBA,ISO,IBA,IDA,IDA ISS ISO IBA,ISO,ISO,ISO IBA,ISO	Sv2a,Sh3gl2,Slc17a7,Sv2c,Scamp5,Rab3c,Sv2b,Syp,Rph3a,Atp6v1g2,Sema4c,Atp6v0a1,Syn2,Syn1,Unc13a,Grin1,Cltb,Rab2a,Dlg2,Ica1,Scamp1,Syt1,Prrt1,Gria1,Tmem163,Dnajc5,Pi4k2a,Rab5b,Wfs1,Vamp7,Snap47,Borcs5,Bin1,Unc13c,Vamp4,Syngr3,Syndig1,Dtnbp1,Cltc,Mff,Stx12,Stx16
Enriched_in_OCSGN	TRUE	1.47795e-10	1539	1882	239	0.126993	0.155296	GO:0031410	GO:CC	cytoplasmic vesicle	18935	1331	GO:0048731	IDA ISO,IDA IMP IBA,ISO,IDA IBA,ISO,IDA ISO IBA,ISO IBA,IDA ISO IBA,IDA ISO,ISO,IDA IBA,ISS ISO,IDA ISO IBA,ISO,IDA ISO IBA,IBA,IDA,IDA ISS ISO IBA,ISO,IDA ISS ISO IBA,ISS ISO IBA,ISO IBA,IDA ISO IBA,IDA IBA,ISO,ISO,ISO IBA,ISS ISO,ISS,ISS ISO IBA,ISO,IDA ISO IBA,IBA,IDA,IDA ISO,IDA,IDA ISO IBA TAS,IDA ISO,ISS ISO,IDA,IDA,IDA,ISO,TAS,IDA,ISO,ISO,IDA,ISS ISO,ISO,IDA,ISS ISO IBA,IDA ISO,ISO,IDA,ISO…	Snap25,Syt7,Vamp1,Syt11,Dync1i1,Stxbp1,Chgb,Sv2a,Sh3gl2,Ndrg1,Amph,Nrxn1,Slc17a7,Dst,Sv2c,Dnm3,Ntrk2,Nsg1,Dner,Kif1b,Scamp5,Dnm1,Rab3c,Pacsin1,Ncs1,Nos1,Map6,Osbpl1a,Scg5,Chga,Ngfr,Sv2b,Rab3ip,Clstn1,Cadps,Epha4,Syp,Sgsm1,Rph3a,Atp6v1g2,Tmem25,Dlg4,Pclo,Fth1,Prkaca,Slc26a7,Kif3c,Kcnk1,Brsk1,Vdac1,Sema4c,Usp6nl,Serpini1,Tuba1a,Ndel1,Mlc1,Dync1li2,Laptm4b,Pcsk1n,Ptprf,Rab6a,Atp6v0a1,Nmnat2,Zfyve28,…
Enriched_in_OCSGN	TRUE	1.92156e-10	91	907	25	0.0275634	0.274725	GO:0098889	GO:CC	intrinsic component of presynaptic membrane	18935	3683	GO:0048731	ISO,ISO,ISO,ISO,ISO,IDA,IDA IMP,IDA,IDA IBA,IDA,ISO,IDA,IDA,IDA IMP,ISO,IDA,ISO,EXP IDA,IC,IDA,IDA,IDA,ISO,ISO,ISO	Snap25,Kcna2,Kcnc1,Syt11,Atp1a3,Ntng1,Nrxn1,Cntn1,Adam23,Cadm3,Scn1a,Rgs7bp,Epha4,Cntnap4,Cacna1a,Grik4,Grin1,Fxyd6,Stx1b,Efnb3,Cntn5,Kcnj3,Grm7,Gpm6a,Chrm3
Enriched_in_OCSGN	TRUE	2.09985e-10	1544	1882	239	0.126993	0.154793	GO:0097708	GO:CC	intracellular vesicle	18935	3512	GO:0048731	IDA ISO,IDA IMP IBA,ISO,IDA IBA,ISO,IDA ISO IBA,ISO IBA,IDA ISO IBA,IDA ISO,ISO,IDA IBA,ISS ISO,IDA ISO IBA,ISO,IDA ISO IBA,IBA,IDA,IDA ISS ISO IBA,ISO,IDA ISS ISO IBA,ISS ISO IBA,ISO IBA,IDA ISO IBA,IDA IBA,ISO,ISO,ISO IBA,ISS ISO,ISS,ISS ISO IBA,ISO,IDA ISO IBA,IBA,IDA,IDA ISO,IDA,IDA ISO IBA TAS,IDA ISO,ISS ISO,IDA,IDA,IDA,ISO,TAS,IDA,ISO,ISO,IDA,ISS ISO,ISO,IDA,ISS ISO IBA,IDA ISO,ISO,IDA,ISO…	Snap25,Syt7,Vamp1,Syt11,Dync1i1,Stxbp1,Chgb,Sv2a,Sh3gl2,Ndrg1,Amph,Nrxn1,Slc17a7,Dst,Sv2c,Dnm3,Ntrk2,Nsg1,Dner,Kif1b,Scamp5,Dnm1,Rab3c,Pacsin1,Ncs1,Nos1,Map6,Osbpl1a,Scg5,Chga,Ngfr,Sv2b,Rab3ip,Clstn1,Cadps,Epha4,Syp,Sgsm1,Rph3a,Atp6v1g2,Tmem25,Dlg4,Pclo,Fth1,Prkaca,Slc26a7,Kif3c,Kcnk1,Brsk1,Vdac1,Sema4c,Usp6nl,Serpini1,Tuba1a,Ndel1,Mlc1,Dync1li2,Laptm4b,Pcsk1n,Ptprf,Rab6a,Atp6v0a1,Nmnat2,Zfyve28,…
Enriched_in_OCSGN	TRUE	3.69821e-10	1003	2316	199	0.085924	0.198405	GO:0098796	GO:CC	membrane protein complex	18935	3642	GO:0048731	ISO,IDA ISS ISO IBA,IDA ISO IBA,IDA ISO IBA,IBA,ISS ISO IBA,IDA ISO,IDA IBA,ISS ISO IC,IDA IMP ISO IBA,IDA,ISO,ISS ISO IBA,IPI ISO IBA,IPI ISS ISO IBA,ISO,IDA ISS ISO IBA,IBA TAS,IBA,IDA ISS ISO IBA,IPI IBA,IDA ISS ISO IBA,IDA ISS ISO,IDA ISO IBA,IBA,ISS ISO,IDA ISO IBA,IDA,ISS ISO IBA,ISO,IMP ISO IBA,ISO IBA,IBA,IDA ISO,IBA,IDA ISO,IDA,ISO,IDA ISO,IBA,ISO,ISO,IDA ISS ISO IBA,IGI ISS ISO IBA,IDA …	Plp1,Snap25,Kcna2,Cplx1,Vamp1,Kcnc1,Atp1a3,Napb,Scn4b,Cacnb4,Dnm1,Pex5l,Kcnab2,Scn1a,Scn1b,Akap6,Gria3,Gnao1,Micu3,Cacng2,Atp6v1g2,Dlg4,Kcnk1,Kcna1,Gjc3,Vdac1,Cox5a,Olfm1,Gabbr2,Hcn2,Atp1b1,Lrrc55,Atp6v0a1,Cacna1a,Cacna2d3,Itgb8,Syn2,Atp1a2,Cntnap2,Gjd2,Erbb3,Atp2a2,Gabbr1,Kcnq3,Gria4,Epn3,Dag1,Grik4,Cox7b,Grin1,Stx1b,Kcns1,Cltb,Dpp6,Sgip1,Gnai1,Gng3,Gng2,Gnal,Kcnj3,Kcnmb2,Kcna6,Gjc2,Slc1a2,Atp5g…
Enriched_in_OCSGN	TRUE	4.95328e-10	110	1764	37	0.0209751	0.336364	GO:0099634	GO:CC	postsynaptic specialization membrane	18935	3812	GO:0048731	ISO IBA,ISO,IDA,IDA,IDA ISS ISO IBA,ISO,IDA ISO IBA,ISO,IDA ISO,IDA,IDA,ISO,ISO,IDA,IBA,IDA IMP IBA,IDA,IDA,ISO,ISO,IDA IMP,IDA,IDA IC,ISO,IBA,ISO IBA,ISO,IDA,ISO IBA,IDA,IDA,ISO,ISO,ISO IBA,IDA ISO,IDA,ISO IBA	Atp2b2,Pacsin1,Adcy1,Rgs7bp,Cacng2,Clstn1,Dlg4,Rtn4,Lrrc4,Clstn3,Grin1,Efnb3,Epha7,Slitrk1,Dlg2,Adam22,Nrcam,Plppr4,Chrm3,Gabrb3,Lrrtm3,Prrt1,Gria1,Slitrk3,Cacng5,Lrfn2,Lrrc4b,Efnb2,Cacng4,Clstn2,Kcnd2,Lrrtm1,Glra3,Lrfn5,Chrnb2,Hspa8,Lrfn4
Enriched_in_OCSGN	TRUE	7.00562e-10	83	1963	33	0.016811	0.39759	GO:0098948	GO:CC	intrinsic component of postsynaptic specialization membrane	18935	3702	GO:0048731	ISO,IDA,IDA,IDA,ISO,ISO,ISO,IDA ISO,IDA,IDA,ISO,ISO,IDA,IDA IMP IBA,IDA,IDA,ISO,ISO,IDA IMP,IDA IC,ISO,ISO IBA,ISO,IDA,IDA,IDA,ISO,ISO,ISO IBA,IDA ISO,ISO IBA,ISO IBA,IDA	Atp2b2,Adcy1,Rgs7bp,Cacng2,Clstn1,Dlg4,Rtn4,Lrrc4,Clstn3,Grin1,Efnb3,Epha7,Slitrk1,Adam22,Nrcam,Plppr4,Chrm3,Gabrb3,Lrrtm3,Gria1,Slitrk3,Lrfn2,Lrrc4b,Efnb2,Clstn2,Kcnd2,Lrrtm1,Glra3,Lrfn5,Chrnb2,Lrfn4,Lrfn1,Kcnd3
Enriched_in_OCSGN	TRUE	8.06727e-10	52	1881	25	0.0132908	0.480769	GO:0099146	GO:CC	intrinsic component of postsynaptic density membrane	18935	3777	GO:0048731	ISO,IDA,IDA,IDA,ISO,ISO,ISO,IDA ISO,IDA,IDA,ISO,IDA,IDA IMP IBA,IDA,IDA,ISO,IDA IMP,IDA IC,ISO IBA,ISO,IDA,IDA,ISO IBA,ISO IBA,ISO IBA	Atp2b2,Adcy1,Rgs7bp,Cacng2,Clstn1,Dlg4,Rtn4,Lrrc4,Clstn3,Grin1,Efnb3,Slitrk1,Adam22,Nrcam,Plppr4,Chrm3,Lrrtm3,Gria1,Lrfn2,Lrrc4b,Efnb2,Clstn2,Lrfn5,Lrfn4,Lrfn1
Enriched_in_OCSGN	TRUE	8.53748e-10	88	1198	27	0.0225376	0.306818	GO:0031594	GO:CC	neuromuscular junction	18935	1394	GO:0048731	IDA IMP,IMP,IDA,ISO,IDA,IBA,ISS ISO,ISO,IDA,ISO,IDA IMP,ISS ISO,IDA IMP,IDA,IDA,IDA IBA,IDA IMP,ISO,IDA,ISO,IBA,IDA,IDA ISO,IDA,ISS ISO,ISO,IDA IMP	Nefl,Vamp1,Sv2a,Epha4,Syp,Dlg4,Ank3,Pclo,Prkaca,Ptn,Tuba1a,Cdk5r1,Apbb1,Prkar1a,Myh10,Unc13a,Stx1b,Epha7,P2rx7,Ppp1r9a,Dlg2,Cib2,Utrn,Lama2,Cdk5,Gria1,Dnajc5
Enriched_in_OCSGN	TRUE	1.31103e-09	74	1881	30	0.015949	0.405405	GO:0098839	GO:CC	postsynaptic density membrane	18935	3662	GO:0048731	ISO IBA,ISO,IDA,IDA,IDA ISS ISO IBA,ISO,IDA ISO IBA,ISO,IDA ISO,IDA,IDA,ISO,IDA,IBA,IDA IMP IBA,IDA,IDA,ISO,IDA IMP,IDA,IDA IC,IBA,ISO IBA,ISO,IDA,ISO IBA,IDA,ISO IBA,ISO IBA,ISO IBA	Atp2b2,Pacsin1,Adcy1,Rgs7bp,Cacng2,Clstn1,Dlg4,Rtn4,Lrrc4,Clstn3,Grin1,Efnb3,Slitrk1,Dlg2,Adam22,Nrcam,Plppr4,Chrm3,Lrrtm3,Prrt1,Gria1,Cacng5,Lrfn2,Lrrc4b,Efnb2,Cacng4,Clstn2,Lrfn5,Lrfn4,Lrfn1
Enriched_in_OCSGN	TRUE	2.17292e-09	15	966	11	0.0113872	0.733333	GO:0033268	GO:CC	node of Ranvier	18935	1650	GO:0048731	IDA,IDA,IDA ISO,IDA ISO,ISO,IDA ISO,IDA,IMP,ISO,ISO,IDA	Cntn2,Scn1a,Scn1b,Sptbn4,Nfasc,Ank3,Kcnq3,Dag1,Bcan,Nrcam,Myoc
Enriched_in_OCSGN	TRUE	3.70149e-09	1682	1141	169	0.148116	0.100476	GO:0005856	GO:CC	cytoskeleton	18935	499	GO:0048731	IDA ISO,IDA ISO,ISO,ISO TAS,ISS ISO IBA,ISO,ISO,IDA ISS IBA TAS,ISO,IDA ISS IBA,IDA ISO,IBA,IBA,ISO IBA,ISO,ISO IBA TAS,IDA ISO IBA,IDA IBA,IBA,IBA,ISS ISO,ISO,IBA,ISO,IDA,ISO IBA,ISO,IDA ISO IBA,ISO,ISS ISO,ISO,IDA ISO IBA,IDA ISS ISO,IBA,IDA IPI ISO IBA,ISO,ISO,IDA IBA,ISS ISO IBA,IDA ISO,IBA,ISO,ISS ISO,ISO IBA,ISO,ISS ISO IBA,IDA,IDA,ISO IBA,IDA IBA,IDA ISS ISO,NAS,IDA IPI ISO IBA,IDA ISO IBA…	Nefh,Nefl,Snap25,Map2,Dync1i1,Elavl4,Stxbp1,Kif5c,Ndrg1,Dst,Cpeb1,Dnm3,Map7d2,Ablim2,Slc7a11,Map1b,Tubb3,Kif1b,Dnm1,Pacsin1,Kcnab2,Tmem63b,Kif21a,Efr3b,Nos1,Map6,Ppp2r2b,Map1a,Cnp,Dpysl2,Calb2,Septin3,Sptbn4,Clip4,Kifap3,Rab3ip,Zfp804a,Mapre2,Snph,Sptan1,Tmod2,Dlg4,Ank3,Pclo,Prkaca,Eml2,Strbp,Fez1,Kif3c,Brsk1,Mapt,Pea15a,Dynll2,Tuba1a,Dync1h1,Cdc42bpa,Shtn1,Ndel1,Dync1li2,Dynlt3,Katnal1,Stk39,Pva…
Enriched_in_OCSGN	TRUE	3.85728e-09	282	1716	63	0.0367133	0.223404	GO:0005874	GO:CC	microtubule	18935	512	GO:0048731	IBA,ISO,ISS,ISO IBA,ISO IBA,IBA,ISS ISO,IBA,ISO IBA,IDA IBA,ISO,ISS ISO,IBA,ISO,ISO,IDA IBA,ISS ISO IBA,ISO IBA,ISO,IDA ISO IBA,ISO IBA,IDA ISO,ISO,ISS ISO,ISO IBA,ISO,ISO IBA,ISS ISO,IBA,IDA ISO IBA,ISO IBA,ISO,IDA,IBA,ISO IBA,ISO IC,IBA,ISO,ISO IBA,ISS ISO,ISS ISO,ISS ISO,IBA,ISO,ISS ISO IBA,ISO,ISO,IDA,IBA,IDA ISO IBA,IDA ISO IBA,IBA,IDA ISO,IDA ISO IBA,IDA,ISO,IDA,ISO IBA,ISO,IDA,ISS ISO IBA,…	Kif5c,Ndrg1,Dst,Map1b,Tubb3,Kif1b,Kcnab2,Kif21a,Map6,Map1a,Cnp,Dpysl2,Clip4,Kifap3,Zfp804a,Mapre2,Snph,Kif3c,Mapt,Tuba1a,Dync1h1,Shtn1,Dynlt3,Katnal1,Kif5a,Gsk3b,Kif3a,Crhbp,Reep1,Tppp,Tubb2a,Bicd1,Myo5a,Clip3,Tubb4a,Ttl,Kif5b,Pde4dip,Pafah1b1,Hid1,Mtus2,Arl3,Tppp3,Fsd1,Camsap1,Cdk5,Dcx,Clrn1,Kif26b,Tuba1b,Mapre3,Map6d1,Map9,Tubg2,Dysf,Lrpprc,Nin,Sybu,Dnm1l,Sarm1,Reep2,Sirt2,Hspa8
Enriched_in_OCSGN	TRUE	4.88035e-09	79	1963	31	0.0157922	0.392405	GO:0099060	GO:CC	integral component of postsynaptic specialization membrane	18935	3752	GO:0048731	ISO,IDA,IDA,ISO,ISO,IDA ISO,IDA,IDA,ISO,ISO,IDA,IDA IMP IBA,IDA,IDA,ISO,ISO,IDA IMP,IDA IC,ISO,ISO IBA,ISO,IDA,IDA,IDA,ISO,ISO,ISO IBA,IDA ISO,ISO IBA,ISO IBA,IDA	Atp2b2,Adcy1,Cacng2,Clstn1,Rtn4,Lrrc4,Clstn3,Grin1,Efnb3,Epha7,Slitrk1,Adam22,Nrcam,Plppr4,Chrm3,Gabrb3,Lrrtm3,Gria1,Slitrk3,Lrfn2,Lrrc4b,Efnb2,Clstn2,Kcnd2,Lrrtm1,Glra3,Lrfn5,Chrnb2,Lrfn4,Lrfn1,Kcnd3
Enriched_in_OCSGN	TRUE	5.81146e-09	659	1318	94	0.0713202	0.14264	GO:0099512	GO:CC	supramolecular fiber	18935	3796	GO:0048731	IDA ISO,IDA ISO,IDA IMP,IBA,ISO,ISS IBA,IDA,ISO IBA,ISO IBA,IBA,ISS ISO,IBA,IDA,ISO IBA,IDA,IDA IBA,ISO,ISS ISO,IDA,IBA,ISO,ISO,IDA IBA,ISS ISO IBA,IDA,IBA,ISS ISO,ISO IBA,ISO,IDA ISO IBA,ISS ISO,ISO IBA,IDA ISO,ISO,ISS ISO,ISO IBA,IDA IBA,IDA,ISO,ISO IBA,ISO IBA,ISS ISO,IBA,IDA ISO IBA,ISO,ISO,ISO,IDA,IDA,ISO IBA,ISO,IDA ISO,IBA,IDA ISO IBA TAS,ISO IBA,ISO,ISO IC,IDA,ISO,ISO,IBA,IDA ISO,ISS ISO,…	Nefh,Nefl,Ank2,Kif5c,Ndrg1,Dst,Ablim2,Map1b,Tubb3,Kif1b,Kcnab2,Kif21a,Nos1,Map6,Scn1a,Map1a,Cnp,Dpysl2,Sptbn4,Clip4,Kifap3,Zfp804a,Mapre2,Snph,Sptan1,Tmod2,Ank3,Kif3c,Mapt,Tuba1a,Cdk5r1,Dync1h1,Shtn1,Dynlt3,Katnal1,Kif5a,Smpx,Gfap,Gsk3b,Dbn1,Kif3a,Crhbp,Reep1,Tppp,Dcn,Myh10,Dag1,Sptbn1,Ina,Tubb2a,Bicd1,Myo5a,Clip3,Neb,Tubb4a,Cfl2,Ttl,Col27a1,Pcp4,Fkbp1a,Kif5b,Ak1,Pde4dip,Myh14,Ldb3,Pafah1b1,Hid1,…
Enriched_in_OCSGN	TRUE	6.49262e-09	65	2347	30	0.0127823	0.461538	GO:0043198	GO:CC	dendritic shaft	18935	2127	GO:0048731	IDA ISO,ISO,ISO,ISO,ISO,ISO,ISO,ISO,IDA,IDA,ISO,ISO,ISO,ISO,IDA,ISO,ISO,ISO,ISO,ISO,ISO,ISO,ISO,ISO,ISO,ISO,ISO,IDA,ISS ISO,ISS ISO	Map2,Nsf,Map1a,Gria3,Rgs7bp,Zfp804a,Epha4,Hcn2,Sez6,Gsk3b,Dbn1,Gabbr1,Grm7,Slc1a2,Inpp5j,Asic1,Stau2,Lzts1,Gria1,Lpar1,Ntsr2,Hcn1,Cacna1b,Grip2,Hspa8,Nlgn1,Drd1,Jph4,Syndig1,Cnih2
Enriched_in_OCSGN	TRUE	6.65213e-09	48	1881	23	0.0122275	0.479167	GO:0099061	GO:CC	integral component of postsynaptic density membrane	18935	3753	GO:0048731	ISO,IDA,IDA,ISO,ISO,IDA ISO,IDA,IDA,ISO,IDA,IDA IMP IBA,IDA,IDA,ISO,IDA IMP,IDA IC,ISO IBA,ISO,IDA,IDA,ISO IBA,ISO IBA,ISO IBA	Atp2b2,Adcy1,Cacng2,Clstn1,Rtn4,Lrrc4,Clstn3,Grin1,Efnb3,Slitrk1,Adam22,Nrcam,Plppr4,Chrm3,Lrrtm3,Gria1,Lrfn2,Lrrc4b,Efnb2,Clstn2,Lrfn5,Lrfn4,Lrfn1
Enriched_in_OCSGN	TRUE	7.27444e-09	619	2114	125	0.0591296	0.201939	GO:0048471	GO:CC	perinuclear region of cytoplasm	18935	2552	GO:0048731	IDA,ISO,ISS ISO,ISO,IDA,ISO,ISO,ISO,ISO,ISO,ISO,ISS ISO,IDA,ISO,ISO,ISO,ISO,ISO,ISO,IDA,ISO,ISO,ISO,IDA ISO IBA,ISO,ISO,ISO,IDA,ISO,ISS ISO,ISS ISO,ISO,ISO,IDA,ISO,ISO,IDA,IDA,ISO,ISO,IDA,ISO,ISO,ISO,ISS ISO,ISS ISO,ISO,ISO,ISO,IDA,ISO,ISO,IDA,ISO,ISO,ISO,ISS ISO,ISO,ISO,ISS ISO,ISO,ISO,ISO IBA,ISS ISO,IDA,IDA,ISO,IBA,IDA,ISO,ISO,IDA,ISO,ISO,ISO,ISO,ISO,ISS ISO,ISO,ISO,IDA,IDA,ISS ISO,ISO,ISO,IDA…	Snap25,Syt11,Dync1i1,Stxbp1,Ank2,Stmn3,Sh3gl2,Ndrg1,Cpeb1,Stmn2,Dnm3,Ntrk2,Magee1,Ntm,Map1b,Itm2c,Rab3c,Pacsin1,Pex5l,Gdpd1,Nos1,Map6,Chga,Akap6,Cnp,Asic3,Rab3ip,Syp,Pclo,Prkaca,Mapk8ip3,Ptn,Cdk5r1,Shtn1,Mlc1,Mapk8ip1,Sez6,Atp6v0a1,Apbb1,Cldn19,Gsk3b,Dbn1,Limk1,Atp2a2,Adgrb1,Tppp,Sncg,Epn3,Epha5,Fbxw7,Mmd2,Bicd1,Kcns1,Abcc5,Atp9a,Atcay,Magi2,Rab2a,Sptbn2,Kif5b,Ak1,Ica1,Osbpl3,Atxn10,Syt4,Pafah1b1…
Enriched_in_OCSGN	TRUE	7.88073e-09	39	1753	20	0.011409	0.512821	GO:0044295	GO:CC	axonal growth cone	18935	2314	GO:0048731	ISO,IDA,IDA,ISO,ISO,IDA,IDA ISO,ISO,ISO,ISO,ISO,IDA IBA,ISS ISO,ISS ISO,ISO,IDA,IDA,ISO,IDA,ISO	Snap25,Kif5c,Nrxn1,Epha4,Mapt,Olfm1,Shtn1,Mapk8ip1,Dbn1,Limk1,Kif5b,Gpm6a,Fkbp4,C9orf72,Ptch1,Hsp90aa1,Nin,Pard6a,Flrt3,Pard3
Enriched_in_OCSGN	TRUE	1.05283e-08	666	1318	94	0.0713202	0.141141	GO:0099081	GO:CC	supramolecular polymer	18935	3766	GO:0048731	IDA ISO,IDA ISO,IDA IMP,IBA,ISO,ISS IBA,IDA,ISO IBA,ISO IBA,IBA,ISS ISO,IBA,IDA,ISO IBA,IDA,IDA IBA,ISO,ISS ISO,IDA,IBA,ISO,ISO,IDA IBA,ISS ISO IBA,IDA,IBA,ISS ISO,ISO IBA,ISO,IDA ISO IBA,ISS ISO,ISO IBA,IDA ISO,ISO,ISS ISO,ISO IBA,IDA IBA,IDA,ISO,ISO IBA,ISO IBA,ISS ISO,IBA,IDA ISO IBA,ISO,ISO,ISO,IDA,IDA,ISO IBA,ISO,IDA ISO,IBA,IDA ISO IBA TAS,ISO IBA,ISO,ISO IC,IDA,ISO,ISO,IBA,IDA ISO,ISS ISO,…	Nefh,Nefl,Ank2,Kif5c,Ndrg1,Dst,Ablim2,Map1b,Tubb3,Kif1b,Kcnab2,Kif21a,Nos1,Map6,Scn1a,Map1a,Cnp,Dpysl2,Sptbn4,Clip4,Kifap3,Zfp804a,Mapre2,Snph,Sptan1,Tmod2,Ank3,Kif3c,Mapt,Tuba1a,Cdk5r1,Dync1h1,Shtn1,Dynlt3,Katnal1,Kif5a,Smpx,Gfap,Gsk3b,Dbn1,Kif3a,Crhbp,Reep1,Tppp,Dcn,Myh10,Dag1,Sptbn1,Ina,Tubb2a,Bicd1,Myo5a,Clip3,Neb,Tubb4a,Cfl2,Ttl,Col27a1,Pcp4,Fkbp1a,Kif5b,Ak1,Pde4dip,Myh14,Ldb3,Pafah1b1,Hid1,…
Enriched_in_OCSGN	TRUE	1.06317e-08	530	2445	123	0.0503067	0.232075	GO:0031966	GO:CC	mitochondrial membrane	18935	1448	GO:0048731	IBA,IBA,ISO,ISS ISO,ISS ISO IBA,ISO,IBA,ISO,ISO,HDA ISS ISO IBA,IDA HDA ISO IBA,HDA ISS ISO,ISO,TAS,HDA,ISO,ISS ISO,IDA,IDA,HDA,HDA IBA,HDA IBA,HDA,TAS,IBA,ISS ISO IBA,ISS ISO,ISS ISO,ISO,HDA ISS ISO IBA,HDA TAS,IDA,ISS ISO IBA,ISS ISO IBA,ISS ISO,HDA ISS ISO IBA,ISS ISO IBA,ISS ISO,ISS ISO,ISS ISO IBA,HDA ISS ISO,HDA ISS ISO IBA,HDA ISO IBA,HDA ISO,HDA ISS ISO IBA,IDA,IDA HDA ISO IBA,ISO,HDA,HDA…	Dnm3,Dnm1,Nos1,Ppp2r2b,Gdap1,Cnp,Micu3,Epha4,Snph,Vdac1,Cox5a,Slc25a4,Ckmt1,Ntrk3,Mdh2,Gabbr1,Mtfp1,Higd1a,Atcay,Hmgcs2,Slc25a3,Sfxn5,Glud1,Bckdhb,Atp5g3,Tmem14a,Slc25a22,Ngrn,Prnp,Ndufb5,Slc25a12,Slc25a33,Ndufa10,Ndufs2,Rab11fip5,Atp5md,Ttc19,Uqcc1,Myoc,Ndufa5,Bdh1,Atp5b,Uqcrfs1,Got2,Ndufc2,Cnr1,Ndufb8,Slc25a27,Csde1,Sdha,Cox6c,Tigar,Dhrs1,Aifm3,Atp5mpl,Cox6b1,Wasf1,Nme1,Mfn2,Rhot1,Pink1,Rhot2,N…
Enriched_in_OCSGN	TRUE	5.43438e-08	80	1727	28	0.0162131	0.35	GO:0099056	GO:CC	integral component of presynaptic membrane	18935	3748	GO:0048731	ISO,ISO,ISO,ISO,IDA IMP,IDA IBA,IDA,ISO,IDA,IDA IMP,ISO,IDA,ISO,EXP IDA,IC,IDA,IDA,ISO,ISO,ISO,IDA IMP,ISO,IDA,ISO,ISO,ISO,IDA,ISO	Kcna2,Kcnc1,Syt11,Atp1a3,Nrxn1,Adam23,Cadm3,Scn1a,Epha4,Cntnap4,Cacna1a,Grik4,Grin1,Fxyd6,Stx1b,Efnb3,Kcnj3,Grm7,Gpm6a,Chrm3,Cnr1,Slc6a1,Cacna1d,Efnb2,Slc6a11,Htr7,Chrnb2,P2rx2
Enriched_in_OCSGN	TRUE	6.08159e-08	29	54	6	0.111111	0.206897	GO:0048787	GO:CC	presynaptic active zone membrane	18935	2564	GO:0048731	ISO,ISO,IDA IC,IDA,IDA,IDA IMP	Snap25,Syt11,Stxbp1,Apba1,Ntng1,Nrxn1
Enriched_in_OCSGN	TRUE	7.82344e-08	72	2445	31	0.0126789	0.430556	GO:0005746	GO:CC	mitochondrial respirasome	18935	400	GO:0048731	IDA ISO IBA,ISS ISO IBA,ISS ISO IBA,ISS ISO IBA,ISS ISO IBA,ISO IBA,ISS ISO IBA,IDA ISO IBA,ISS IBA,ISS ISO,IDA ISS ISO IBA,ISO IBA,ISS ISO IBA,ISS ISO IBA,ISS ISO IBA,ISS ISO IBA,ISS ISO IBA,IDA ISO,IDA ISO IBA,IBA,ISS ISO IBA,ISS ISO IBA,IDA ISO IBA,ISS IBA,ISS ISO IBA,ISS ISO IBA,ISS ISO IBA,ISS ISO IBA,ISO IBA,IBA,ISO IBA	Cox5a,Ndufb5,Ndufa10,Ndufs2,Ndufa5,Uqcrfs1,Ndufc2,Ndufb8,Sdha,Ndufs1,Ndufb6,Ndufv2,Ndufa6,Ndufb2,Ndufs7,Ndufb9,Dmac2,Uqcrc2,Ndufa4,Cyc1,Ndufb3,Foxred1,Ndufv1,Sdhc,Ndufa12,Ndufa8,Ndufc1,Ndufa1,Cox4i1,Cox7a2,ND5
Enriched_in_OCSGN	TRUE	8.11518e-08	76	2445	32	0.0130879	0.421053	GO:0098803	GO:CC	respiratory chain complex	18935	3648	GO:0048731	IDA ISO IBA,IBA,ISS ISO IBA,ISS ISO IBA,ISS ISO IBA,IMP ISS ISO IBA,ISO IBA,ISS ISO IBA,IDA ISO IBA,ISS IBA,IBA,ISS ISO,IDA ISS ISO IBA,ISO IBA,ISS ISO IBA,ISS ISO IBA,ISS ISO IBA,ISS ISO IBA,ISS ISO IBA,IDA ISO,IDA ISO IBA,IBA,ISS ISO IBA,ISS ISO IBA,IDA ISO IBA,ISS IBA,ISS ISO IBA,ISS ISO IBA,ISS ISO IBA,ISS ISO IBA,ISO IBA,ISO IBA	Cox5a,Cox7b,Ndufb5,Ndufa10,Ndufs2,Ndufa5,Uqcrfs1,Ndufc2,Ndufb8,Sdha,Cox6b1,Ndufs1,Ndufb6,Ndufv2,Ndufa6,Ndufb2,Ndufs7,Ndufb9,Dmac2,Uqcrc2,Ndufa4,Cyc1,Ndufb3,Foxred1,Ndufv1,Sdhc,Ndufa12,Ndufa8,Ndufc1,Ndufa1,Cox4i1,ND5
Enriched_in_OCSGN	TRUE	8.21404e-08	80	2445	33	0.0134969	0.4125	GO:0070469	GO:CC	respirasome	18935	2840	GO:0048731	IDA ISO IBA,IBA,ISS ISO IBA,ISS ISO IBA,ISS ISO IBA,IMP ISS ISO IBA,ISO IBA,ISS ISO IBA,IDA ISO IBA,ISS IBA,IBA,ISS ISO,IDA ISS ISO IBA,ISO IBA,ISS ISO IBA,ISS ISO IBA,ISS ISO IBA,ISS ISO IBA,ISS ISO IBA,IDA ISO,IDA ISO IBA,IBA,ISS ISO IBA,ISS ISO IBA,IDA ISO IBA,ISS IBA,ISS ISO IBA,ISS ISO IBA,ISS ISO IBA,ISS ISO IBA,ISO IBA,IBA,ISO IBA	Cox5a,Cox7b,Ndufb5,Ndufa10,Ndufs2,Ndufa5,Uqcrfs1,Ndufc2,Ndufb8,Sdha,Cox6b1,Ndufs1,Ndufb6,Ndufv2,Ndufa6,Ndufb2,Ndufs7,Ndufb9,Dmac2,Uqcrc2,Ndufa4,Cyc1,Ndufb3,Foxred1,Ndufv1,Sdhc,Ndufa12,Ndufa8,Ndufc1,Ndufa1,Cox4i1,Cox7a2,ND5
Enriched_in_OCSGN	TRUE	8.32671e-08	80	2302	32	0.013901	0.4	GO:0034705	GO:CC	potassium channel complex	18935	1783	GO:0048731	ISS ISO,IDA ISO IBA,ISS ISO IBA,ISS ISO IBA,ISS ISO,IDA ISS ISO,IDA ISO IBA,ISO,ISO IBA,IDA ISO,IGI ISS ISO IBA,ISS ISO,IPI IBA,IDA ISS ISO,IDA ISO,ISO,ISO IBA,ISS ISO IBA,ISS ISO,IDA ISO,ISS ISO IBA,ISS ISO,IDA ISS ISO,IDA ISO IBA,ISS ISO IBA,ISO IBA,IGI ISS ISO IBA,IBA,IDA,IPI IBA,ISS ISO,IBA	Snap25,Kcna2,Kcnc1,Kcnab2,Dlg4,Kcnk1,Kcna1,Hcn2,Lrrc55,Cntnap2,Kcnq3,Gria4,Grik4,Kcns1,Dpp6,Kcnj3,Kcnmb2,Kcna6,Dlg2,Kcnip1,Kcnb2,Hcn1,Kcnip4,Kcnd2,Kcnc2,Kcnd3,Kcnmb4,Kcnq4,Amigo1,Grik2,Sumo1,Grik3
Enriched_in_OCSGN	TRUE	1.17421e-07	10	785	8	0.0101911	0.8	GO:0044224	GO:CC	juxtaparanode region of axon	18935	2294	GO:0048731	IDA ISO IBA,IDA,IDA ISO IBA,IDA ISO,IDA ISO IBA,IDA,IDA ISO,IDA ISO	Kcna2,Cntn2,Kcnab2,Dlg4,Kcna1,Epb41l3,Cntnap2,Dlg2
Enriched_in_OCSGN	TRUE	1.64066e-07	79	2399	32	0.0133389	0.405063	GO:0043195	GO:CC	terminal bouton	18935	2124	GO:0048731	IBA,ISO,ISO,IDA,ISO,ISO,IBA,IDA ISO,ISO,IBA,ISO,IBA,ISO,ISO,ISO,ISO,IDA,IDA IBA,ISO,ISS ISO,ISO,ISO,ISO,ISO IBA,ISO,ISO,ISO,IBA,ISO,ISO,ISO,ISO	Cplx1,Syt11,Sncb,Ntrk2,Gria3,Dpysl2,Calb2,Syp,Pclo,Calb1,Gria4,Unc13a,Grik4,Grin1,Erc2,Grm7,Prnp,Prss12,Gabrb3,Aak1,Cck,Slc4a8,Kcnc2,Hspa8,P2rx2,Th,Bdnf,Unc13c,Grik2,Adora1,Grik3,Ppp2ca
Enriched_in_OCSGN	TRUE	1.84481e-07	138	392	18	0.0459184	0.130435	GO:0005875	GO:CC	microtubule associated complex	18935	513	GO:0048731	TAS,ISS ISO IBA,ISS IBA TAS,ISO IBA TAS,IDA IBA,IBA,ISO IBA,IDA IPI ISO IBA,IBA,NAS,IPI ISO IBA,ISO ISM IBA,IDA,IDA ISO IBA,IBA,ISS ISO,ISO IBA TAS,ISS ISO IBA	Map2,Dync1i1,Kif5c,Map1b,Kif1b,Kif21a,Map1a,Kifap3,Kif3c,Pea15a,Dynll2,Dync1h1,Shtn1,Ndel1,Dync1li2,Dynlt3,Kif5a,Dync1li1
Enriched_in_OCSGN	TRUE	2.00655e-07	482	2302	106	0.0460469	0.219917	GO:0098797	GO:CC	plasma membrane protein complex	18935	3643	GO:0048731	ISO,ISS ISO,IDA ISO IBA,ISS ISO IBA,IDA ISO,ISS ISO IC,IDA IMP ISO IBA,ISO IBA,ISO IBA,ISS ISO IBA,IDA ISS ISO IBA,IBA TAS,IDA ISS ISO IBA,IDA ISS ISO IBA,IDA,IDA ISO IBA,IBA,IDA,ISS ISO IBA,ISO,IMP ISO IBA,ISO IBA,IDA ISO,IBA,IDA ISO,ISO,IDA ISO,IBA,ISO,IDA ISS ISO IBA,IGI ISS ISO IBA,IDA ISS ISO IBA,IDA IMP ISO IBA,IPI IBA,IPI ISO IBA,IDA ISS ISO,IDA ISO,IDA,IBA,ISO ISA IBA,ISO IBA,ISA IBA,ISO,…	Plp1,Snap25,Kcna2,Kcnc1,Atp1a3,Scn4b,Cacnb4,Kcnab2,Scn1a,Scn1b,Gria3,Gnao1,Cacng2,Dlg4,Kcnk1,Kcna1,Gjc3,Olfm1,Gabbr2,Hcn2,Atp1b1,Lrrc55,Cacna1a,Cacna2d3,Itgb8,Atp1a2,Cntnap2,Gjd2,Erbb3,Gabbr1,Kcnq3,Gria4,Dag1,Grik4,Grin1,Kcns1,Dpp6,Sgip1,Gnai1,Gng3,Gng2,Gnal,Kcnj3,Kcnmb2,Kcna6,Gjc2,Dlg2,Fkbp1a,Olfm3,Utrn,Sgcb,Dtna,Kcnip1,Kcnb2,Gria1,Ap2m1,Scn2b,Dmd,Cacng5,Nrn1,Cacna1d,Cdh10,Hcn1,Cdh4,Shisa8,Lin7a…
Enriched_in_OCSGN	TRUE	3.12005e-07	68	2256	28	0.0124113	0.411765	GO:0008076	GO:CC	voltage-gated potassium channel complex	18935	610	GO:0048731	ISS ISO,IDA ISO IBA,ISS ISO IBA,ISO IBA,ISS ISO,IDA,IDA ISO IBA,ISO,ISO IBA,IDA ISO,IGI ISS ISO IBA,IDA ISS ISO,IDA ISO,ISO,ISO IBA,ISS ISO IBA,ISS ISO,IDA ISO,ISS ISO IBA,ISS ISO,IDA ISS ISO,IDA ISO IBA,ISS ISO IBA,ISO IBA,IGI ISS ISO IBA,IBA,IDA,ISS ISO	Snap25,Kcna2,Kcnc1,Kcnab2,Dlg4,Kcnk1,Kcna1,Hcn2,Lrrc55,Cntnap2,Kcnq3,Kcns1,Dpp6,Kcnj3,Kcnmb2,Kcna6,Dlg2,Kcnip1,Kcnb2,Hcn1,Kcnip4,Kcnd2,Kcnc2,Kcnd3,Kcnmb4,Kcnq4,Amigo1,Sumo1
Enriched_in_OCSGN	TRUE	3.15784e-07	587	2445	128	0.0523517	0.218058	GO:0005740	GO:CC	mitochondrial envelope	18935	394	GO:0048731	IBA,IBA,ISO,ISS ISO,ISS ISO IBA,ISO,IBA,ISO,ISO,HDA ISS ISO IBA,IDA HDA ISO IBA,HDA ISS ISO,ISO,TAS,HDA,ISO,ISS ISO,IDA,IDA,HDA,HDA IBA,HDA IBA,HDA,TAS,IBA,ISS ISO IBA,ISS ISO,ISS ISO,ISO,HDA ISS ISO IBA,HDA TAS,IDA,ISS ISO IBA,ISS ISO IBA,ISS ISO,HDA ISS ISO IBA,ISS ISO IBA,ISS ISO,ISS ISO,ISS ISO IBA,HDA ISS ISO,HDA ISS ISO IBA,IBA,HDA ISO IBA,HDA ISO,ISO,HDA ISS ISO IBA,IDA,IDA HDA ISO IBA,ISO…	Dnm3,Dnm1,Nos1,Ppp2r2b,Gdap1,Cnp,Micu3,Epha4,Snph,Vdac1,Cox5a,Slc25a4,Ckmt1,Ntrk3,Mdh2,Gabbr1,Mtfp1,Higd1a,Atcay,Hmgcs2,Slc25a3,Sfxn5,Glud1,Bckdhb,Atp5g3,Tmem14a,Slc25a22,Ngrn,Prnp,Ndufb5,Slc25a12,Slc25a33,Ndufa10,Ndufs2,Rab11fip5,Atp5md,Ttc19,Uqcc1,Myoc,Ndufa5,Bdh1,Atp5b,Prelid3a,Uqcrfs1,Got2,Capn2,Ndufc2,Cnr1,Ndufb8,Slc25a27,Csde1,Sdha,Cox6c,Tigar,Dhrs1,Aifm3,Atp5mpl,Cox6b1,Wasf1,Slc25a14,Nme1,…
Enriched_in_OCSGN	TRUE	3.86836e-07	10	912	8	0.00877193	0.8	GO:0099571	GO:CC	postsynaptic cytoskeleton	18935	3805	GO:0048731	IDA,IDA,ISO,ISO,ISO,ISO,IDA,IDA IMP	Nefh,Nefl,Dbn1,Myh10,Ina,Ppp1r9a,Sptbn2,Cttnbp2
Enriched_in_OCSGN	TRUE	4.44443e-07	46	2445	23	0.00940695	0.5	GO:0005747	GO:CC	mitochondrial respiratory chain complex I	18935	401	GO:0048731	ISS ISO IBA,ISS ISO IBA,ISS ISO IBA,ISS ISO IBA,ISS ISO IBA,IDA ISO IBA,ISS ISO,IDA ISS ISO IBA,ISO IBA,ISS ISO IBA,ISS ISO IBA,ISS ISO IBA,ISS ISO IBA,ISS ISO IBA,IDA,ISS ISO IBA,ISS ISO IBA,IDA ISO IBA,ISS ISO IBA,ISS ISO IBA,ISS ISO IBA,ISS ISO IBA,ISO IBA	Ndufb5,Ndufa10,Ndufs2,Ndufa5,Ndufc2,Ndufb8,Ndufs1,Ndufb6,Ndufv2,Ndufa6,Ndufb2,Ndufs7,Ndufb9,Dmac2,Ndufa4,Ndufb3,Foxred1,Ndufv1,Ndufa12,Ndufa8,Ndufc1,Ndufa1,ND5
Enriched_in_OCSGN	TRUE	4.44443e-07	46	2445	23	0.00940695	0.5	GO:0045271	GO:CC	respiratory chain complex I	18935	2489	GO:0048731	ISS ISO IBA,ISS ISO IBA,ISS ISO IBA,IMP ISS ISO IBA,ISS ISO IBA,IDA ISO IBA,ISS ISO,IDA ISS ISO IBA,ISO IBA,ISS ISO IBA,ISS ISO IBA,ISS ISO IBA,ISS ISO IBA,ISS ISO IBA,IDA,ISS ISO IBA,ISS ISO IBA,IDA ISO IBA,ISS ISO IBA,ISS ISO IBA,ISS ISO IBA,ISS ISO IBA,ISO IBA	Ndufb5,Ndufa10,Ndufs2,Ndufa5,Ndufc2,Ndufb8,Ndufs1,Ndufb6,Ndufv2,Ndufa6,Ndufb2,Ndufs7,Ndufb9,Dmac2,Ndufa4,Ndufb3,Foxred1,Ndufv1,Ndufa12,Ndufa8,Ndufc1,Ndufa1,ND5
Enriched_in_OCSGN	TRUE	7.12401e-07	16	754	9	0.0119363	0.5625	GO:0030673	GO:CC	axolemma	18935	1140	GO:0048731	IDA,IDA,ISO,ISS ISO,IDA,ISS ISO,ISO,IDA,IDA	Kcnc1,Mapk8ip3,Mapt,Thy1,Epb41l3,Cntnap2,Gabbr1,Sptbn1,Slc1a2
Enriched_in_OCSGN	TRUE	7.64097e-07	47	2445	23	0.00940695	0.489362	GO:0030964	GO:CC	NADH dehydrogenase complex	18935	1194	GO:0048731	ISS ISO IBA,ISS ISO IBA,ISS ISO IBA,IMP ISS ISO IBA,ISS ISO IBA,IDA ISO IBA,ISS ISO,IDA ISS ISO IBA,ISO IBA,ISS ISO IBA,ISS ISO IBA,ISS ISO IBA,ISS ISO IBA,ISS ISO IBA,IDA,ISS ISO IBA,ISS ISO IBA,IDA ISO IBA,ISS ISO IBA,ISS ISO IBA,ISS ISO IBA,ISS ISO IBA,ISO IBA	Ndufb5,Ndufa10,Ndufs2,Ndufa5,Ndufc2,Ndufb8,Ndufs1,Ndufb6,Ndufv2,Ndufa6,Ndufb2,Ndufs7,Ndufb9,Dmac2,Ndufa4,Ndufb3,Foxred1,Ndufv1,Ndufa12,Ndufa8,Ndufc1,Ndufa1,ND5
Enriched_in_OCSGN	TRUE	9.34358e-07	100	2308	35	0.0151646	0.35	GO:1990204	GO:CC	oxidoreductase complex	18935	4196	GO:0048731	ISS ISO IBA,ISS ISO IBA,ISS ISO IBA,ISS ISO IBA,ISS ISO IBA,IMP ISS ISO IBA,ISO IBA,ISS ISO IBA,IDA ISO IBA,ISS IBA,ISS ISO,ISS ISO,IDA ISS ISO IBA,ISO IBA TAS,ISO IBA,ISS ISO IBA,ISS ISO IBA,ISS ISO IBA,ISS ISO IBA,ISS ISO IBA,ISS ISO IBA,ISO IBA,IDA ISO,IDA,IBA,ISS ISO IBA,ISS ISO IBA,ISS ISO IBA,TAS,IDA ISO IBA,ISS IBA,ISS ISO IBA,ISS ISO IBA,ISS ISO IBA,ISS ISO IBA	Bckdhb,Pdhb,Ndufb5,Ndufa10,Ndufs2,Ndufa5,Uqcrfs1,Ndufc2,Ndufb8,Sdha,Dlst,Ndufs1,Ndufb6,Dlat,Ndufv2,Pdha1,Ndufa6,Ndufb2,Ndufs7,Ndufb9,Dmac2,Pdhx,Uqcrc2,Ndufa4,Cyc1,Ndufb3,Ogdh,Foxred1,Gpd1,Ndufv1,Sdhc,Ndufa12,Ndufa8,Ndufc1,Ndufa1
Enriched_in_OCSGN	TRUE	9.38221e-07	7296	1688	763	0.452014	0.104578	GO:0016020	GO:CC	membrane	18935	858	GO:0048731	ISS ISO IBA,IDA ISS ISO IBA TAS,ISO,IDA IMP ISO IBA,IDA IBA,IDA ISO IBA,ISO IBA,IDA ISS ISO IBA,IDA ISO IBA,ISO,IDA ISS ISO,IDA ISO IBA TAS IC,IDA ISO IBA,IDA,IDA IMP IBA NAS,IDA ISO IBA,ISO IBA,IDA IBA,ISO,ISO,ISO,IDA ISS ISO IBA,IDA ISO,ISO,ISO IBA,IDA IMP ISS ISO IC,ISS ISO IC,IDA ISO IBA,IDA IMP ISO IBA TAS,IDA ISO IBA,ISO,IDA IBA,IDA ISO IBA,IBA,ISO,IDA ISS ISO IBA,IDA ISO TAS,IDA IBA,IDA,IS…	Plp1,Snap25,Map2,Kcna2,Syt7,Cplx1,Vamp1,Kcnc1,Syt11,Elavl4,Atp1a3,Stxbp1,Apba1,Lypd1,Ank2,Slc24a2,Sv2a,Napb,Akap12,Sh3gl2,Ndrg1,Atp2b2,Ntng1,Uchl1,Amph,Nrxn1,Scn4b,Drp2,Cacnb4,Slc17a7,Nsf,Abr,Efr3a,Dst,Dlgap1,Mag,Cntn1,Adam23,Cpeb1,Mdga1,Sv2c,Sema3e,Prx,Pllp,Dnm3,Rims4,Ntrk2,Nsg1,Magee1,Cadm3,Mal,Slc7a11,Map1b,Dner,Itm2c,Kif1b,Lhfpl4,Pcdh9,Scamp5,Aqp4,Ncmap,Lancl1,Tmem88b,Adgrl1,Gldn,Scrn1,Sgpp2,…
Enriched_in_OCSGN	TRUE	1.36856e-06	457	1141	61	0.0534619	0.133479	GO:0099513	GO:CC	polymeric cytoskeletal fiber	18935	3797	GO:0048731	IDA ISO,IDA ISO,IBA,ISO,ISS IBA,ISO IBA,ISO IBA,IBA,ISS ISO,IBA,ISO IBA,IDA IBA,ISO,ISS ISO,IDA,IBA,ISO,ISO,IDA IBA,ISS ISO IBA,ISO IBA,ISO,IDA ISO IBA,ISO IBA,IDA ISO,ISO,ISS ISO,ISO IBA,IDA,ISO,ISO IBA,ISO IBA,ISS ISO,IBA,IDA ISO IBA,IDA,ISO IBA,ISO,IDA ISO,IBA,ISO IBA,ISO IC,ISO,IBA,IDA,ISO,IBA,ISO IBA,ISS ISO,ISS ISO,ISS ISO,IBA,ISS ISO,ISO,ISS ISO IBA,IBA,ISS ISO IBA,ISO,ISO,IDA,IDA	Nefh,Nefl,Kif5c,Ndrg1,Dst,Map1b,Tubb3,Kif1b,Kcnab2,Kif21a,Map6,Map1a,Cnp,Dpysl2,Sptbn4,Clip4,Kifap3,Zfp804a,Mapre2,Snph,Kif3c,Mapt,Tuba1a,Dync1h1,Shtn1,Dynlt3,Katnal1,Kif5a,Gfap,Gsk3b,Dbn1,Kif3a,Crhbp,Reep1,Tppp,Ina,Tubb2a,Bicd1,Myo5a,Clip3,Tubb4a,Ttl,Pcp4,Kif5b,Ak1,Pde4dip,Ldb3,Pafah1b1,Hid1,Mtus2,Arl3,Tppp3,Amot,Fsd1,Synm,Wasl,Camsap1,Cdk5,Dcx,Fyn,Clrn1
Enriched_in_OCSGN	TRUE	1.42048e-06	1667	2454	295	0.120212	0.176965	GO:0005739	GO:CC	mitochondrion	18935	393	GO:0048731	HDA,HDA,HDA,HDA,HDA,HDA IBA,ISO,IDA HDA ISO,IBA,HDA ISO,HDA,IDA ISO,HDA ISO IBA,HDA,ISO,ISS ISO,ISS ISO IBA,HDA,HDA,ISO,HDA,ISO,IBA,ISO,ISO,ISO,ISO,HDA ISO IBA,HDA,IDA,ISO,IDA HDA ISS ISO IBA,IDA HDA ISO IBA,ISO,HDA ISS ISO,HDA,ISO,HDA IBA,IDA HDA ISO IBA,TAS,HDA ISS ISO ISA IBA,IDA HDA ISO IBA,ISO,HDA,IDA HDA,ISO,ISO,ISO,ISO,HDA IBA,HDA,IDA,HDA,HDA ISO,ISO,ISO,HDA ISS ISO ISA IBA,IDA HDA ISO IBA…	Nefh,Vamp1,Stxbp1,Sncb,Aldoc,Dnm3,Cend1,Kif1b,Dnm1,Ghitm,Ddah1,Nos1,Pdp1,Acsl6,Ndrg4,Ppp2r2b,Gdap1,Mdh1,Ckb,Cnp,Dpysl2,Ppargc1a,Micu3,Ngfr,Rap1gds1,Epha4,Fam110b,Snph,Fth1,Prkaca,Fez1,Vdac1,Cox5a,Nacc2,Slc25a4,Ldhb,Pacs2,Bcat1,Ckmt1,Ntrk3,Mdh2,Aco2,Gsk3b,Dusp26,Mobp,Gabbr1,Tppp,Map1lc3b,Tmx2,Sccpdh,Cox7b,Fbxw7,Dnajc27,Gpt2,Gabarapl1,Kras,Mtfp1,Higd1a,Atcay,Psap,Hmgcs2,Slc25a3,Sfxn5,Glud1,Agtpbp1,…
Enriched_in_OCSGN	TRUE	1.54351e-06	131	2485	43	0.0173038	0.328244	GO:0030658	GO:CC	transport vesicle membrane	18935	1126	GO:0048731	ISO IBA,ISO,IDA ISO IBA,IBA,ISO,ISO,IBA,IDA ISO IBA TAS,ISS ISO,IDA,IDA,ISO,IDA ISO IBA,IDA ISO IBA,IBA,IDA,ISO IBA,ISO,IDA,IDA,IDA ISO,ISS ISO IBA,IDA ISO IBA,IDA,IDA,IDA ISO IBA,ISO,ISO,ISO,ISO,ISO,IDA,IBA,ISO,ISO IBA,ISO,IBA,IDA,IDA ISS ISO IBA,ISO,ISO,ISO IBA,ISO	Sv2a,Sh3gl2,Slc17a7,Sv2c,Scamp5,Rab3c,Sv2b,Syp,Rph3a,Atp6v1g2,Sema4c,Atp6v0a1,Syn2,Syn1,Unc13a,Grin1,Cltb,Rab2a,Dlg2,Ica1,Scamp1,Sec23a,Syt1,Prrt1,Gria1,Tmem163,Dnajc5,Pi4k2a,Rab5b,Wfs1,Vamp7,Snap47,Borcs5,Bin1,Unc13c,Vamp4,Syngr3,Syndig1,Dtnbp1,Cltc,Mff,Stx12,Stx16
Enriched_in_OCSGN	TRUE	2.71907e-06	1447	1670	190	0.113772	0.131306	GO:0031226	GO:CC	intrinsic component of plasma membrane	18935	1248	GO:0048731	ISO,ISS ISO,IDA IMP ISO IBA,ISS ISO IBA,IDA ISO,IDA ISO,IDA,ISO IBA,ISO,IDA,IDA IMP,ISS ISO IC,IDA ISO,IDA,IDA IBA,ISS ISO,IBA,ISS ISO IBA,IDA,ISS IBA,IDA ISO TAS,IDA,IBA,ISO,IBA,IBA,ISO IBA,ISO IBA,ISS ISO IBA,IDA ISS IBA,IDA ISS ISO IBA,IDA,ISO,ISO,IDA ISO IBA,IDA ISS ISO IBA,ISO,IDA ISO IBA,IDA ISS ISO IBA,IBA,IBA,IDA IMP ISO IBA,IDA IMP ISO IBA,IBA,ISO,IDA,IDA ISO IBA,TAS,ISS ISO IBA,ISS ISO,…	Plp1,Snap25,Kcna2,Kcnc1,Syt11,Atp1a3,Ank2,Slc24a2,Atp2b2,Ntng1,Nrxn1,Scn4b,Mag,Cntn1,Adam23,Mdga1,Sema3e,Ntrk2,Cadm3,Pcdh9,Aqp4,Ncmap,Adgrl1,Cntn2,Slco5a1,Sema7a,Kcnab2,Scn1a,Scn1b,Adcy1,Gria3,Rgs7bp,Nfasc,Slc22a2,Asic3,Cacng2,Clstn1,Epha4,Dlg4,Slc38a1,Slc26a7,Kcnk1,Kcna1,Sema4c,Rtn4,Olfm1,Thy1,Slc4a4,Gabbr2,Hcn2,Atp1b1,Lrrc55,Cntnap4,Cacna1a,Itgb8,Ntrk3,Adgrl3,Atp1a2,Cntnap2,Lrrc4,Erbb3,Clstn3,G…
Enriched_in_OCSGN	TRUE	2.91276e-06	17	816	9	0.0110294	0.529412	GO:0043194	GO:CC	axon initial segment	18935	2123	GO:0048731	IDA ISO,IDA,IDA,IDA ISO,IDA ISO,IDA IMP ISO,IDA ISO IBA,ISO,ISO	Map2,Scn1a,Map1a,Sptbn4,Nfasc,Ank3,Kcnq3,Bcan,Nrcam
Enriched_in_OCSGN	TRUE	3.36869e-06	280	961	39	0.0405827	0.139286	GO:0005938	GO:CC	cell cortex	18935	568	GO:0048731	ISO TAS,ISO,IDA IBA,ISS ISO,IDA,ISO,IDA ISO IBA,IBA,ISO,ISO,IBA,ISO,IBA,ISO IBA,IBA,IDA,IDA,IDA ISO,ISO IBA,IDA,IDA,IDA,ISS ISO,IBA,ISS ISO,IDA,IDA ISO IBA,IDA ISO,IBA,ISO,ISO,IBA,IDA ISO IBA,ISS ISO,ISO,IBA,ISO,IBA,ISO	Arhgef9,Calb2,Septin3,Sptbn4,Sptan1,Dlg4,Pclo,Dync1h1,Pvalb,Calb1,Rims3,Eno2,Dbn1,Ermn,Mobp,Ppfia3,Ctnna2,Myh10,Unc13a,Sptbn1,Rimbp2,Fmn2,Nsmf,Cltb,Gnai1,Ppp1r9a,Septin4,Erc2,Cfl2,Grm7,Sptbn2,Fryl,Bsn,Cib2,Pde4dip,Cap2,Pafah1b1,Rims2,Utrn
Enriched_in_OCSGN	TRUE	4.51302e-06	51	2419	23	0.00950806	0.45098	GO:0008328	GO:CC	ionotropic glutamate receptor complex	18935	629	GO:0048731	IDA ISS ISO IBA,IDA ISS ISO IBA,IDA IBA,IDA,IDA ISS ISO IBA,IPI IBA,IPI ISO IBA,IBA,IDA,IDA ISO IBA,ISS ISO IBA,IDA,IBA,IDA,IDA ISS ISO IBA,IDA,IDA,IDA,ISO,IPI ISO IBA IC,IBA,ISS ISO,IDA ISS ISO IBA	Gria3,Cacng2,Dlg4,Olfm1,Gria4,Grik4,Grin1,Dlg2,Olfm3,Gria1,Cacng5,Nrn1,Shisa8,Sacm1l,Cacng4,Porcn,Abhd6,Lrrtm4,Nlgn1,Grik2,Grik3,Cnih2,Shank1
Enriched_in_OCSGN	TRUE	4.77784e-06	1373	1670	181	0.108383	0.131828	GO:0005887	GO:CC	integral component of plasma membrane	18935	523	GO:0048731	ISO,ISS ISO,IDA IMP ISO IBA,ISS ISO IBA,IDA ISO,IDA ISO,IDA,IBA,ISO,IDA IMP,ISS ISO IC,IDA ISO,IDA IBA,IBA,ISS ISO IBA,IDA,ISS IBA,IDA ISO TAS,IDA,IBA,IBA,IBA,ISO IBA,ISO IBA,ISS ISO IBA,IDA ISS IBA,IDA ISS ISO IBA,ISO,ISO,IDA ISO IBA,IDA ISS ISO IBA,ISO,IDA ISO IBA,IDA ISS ISO IBA,IBA,IBA,IDA IMP ISO IBA,IDA IMP ISO IBA,IBA,ISO,IDA,TAS,ISS ISO IBA,ISS ISO,IMP ISO IBA,ISO IBA,IDA IMP,ISO,IDA ISO,…	Plp1,Snap25,Kcna2,Kcnc1,Syt11,Atp1a3,Ank2,Slc24a2,Atp2b2,Nrxn1,Scn4b,Mag,Adam23,Sema3e,Ntrk2,Cadm3,Pcdh9,Aqp4,Ncmap,Adgrl1,Slco5a1,Sema7a,Kcnab2,Scn1a,Scn1b,Adcy1,Gria3,Nfasc,Slc22a2,Asic3,Cacng2,Clstn1,Epha4,Dlg4,Slc38a1,Slc26a7,Kcnk1,Kcna1,Sema4c,Rtn4,Olfm1,Slc4a4,Gabbr2,Hcn2,Atp1b1,Lrrc55,Cntnap4,Cacna1a,Itgb8,Ntrk3,Adgrl3,Atp1a2,Cntnap2,Lrrc4,Erbb3,Clstn3,Gabbr1,Adgrb1,Tmem150c,Slc22a17,Tspan…
Enriched_in_OCSGN	TRUE	5.08269e-06	28	1635	14	0.00856269	0.5	GO:0032281	GO:CC	AMPA glutamate receptor complex	18935	1520	GO:0048731	IDA ISS ISO IBA,IDA ISS ISO IBA,IDA,IDA,IDA ISO IBA,IDA,IDA ISO IBA,ISS ISO IBA,IDA,IBA,IDA,IDA ISS ISO IBA,IDA,IDA	Gria3,Cacng2,Dlg4,Olfm1,Gria4,Olfm3,Gria1,Cacng5,Nrn1,Shisa8,Sacm1l,Cacng4,Porcn,Abhd6
Enriched_in_OCSGN	TRUE	7.11608e-06	52	2419	23	0.00950806	0.442308	GO:0098878	GO:CC	neurotransmitter receptor complex	18935	3681	GO:0048731	IDA ISS ISO IBA,IDA ISS ISO IBA,IDA IBA,IDA,IDA ISS ISO IBA,IPI IBA,IPI ISO IBA,IBA,IDA,IDA ISO IBA,ISS ISO IBA,IDA,IBA,IDA,IDA ISS ISO IBA,IDA,IDA,IDA,ISO,IPI ISO IBA IC,IBA,ISS ISO,IDA ISS ISO IBA	Gria3,Cacng2,Dlg4,Olfm1,Gria4,Grik4,Grin1,Dlg2,Olfm3,Gria1,Cacng5,Nrn1,Shisa8,Sacm1l,Cacng4,Porcn,Abhd6,Lrrtm4,Nlgn1,Grik2,Grik3,Cnih2,Shank1
Enriched_in_OCSGN	TRUE	8.85658e-06	127	2316	39	0.0168394	0.307087	GO:0098800	GO:CC	inner mitochondrial membrane protein complex	18935	3646	GO:0048731	IBA,IDA ISO IBA,IBA,ISS ISO IBA,ISS ISO IBA,ISS ISO IBA,ISS ISO IBA,ISS ISO IBA,ISS ISO IBA,ISO IBA,ISS ISO IBA,IDA ISO IBA,ISS IBA,ISS IBA,ISS ISO,IDA ISS ISO IBA,ISO IBA,ISS ISO IBA,ISS ISO IBA,ISS ISO IBA,ISS ISO IBA,ISS ISO IBA,ISS ISO IBA,ISS ISO IBA,IDA ISO,IDA ISO IBA,IBA,ISS ISO IBA,ISS ISO IBA,IDA ISO IBA,ISS IBA,ISO IBA,ISS ISO IBA,ISS ISO IBA,ISS ISO IBA,ISS ISO IBA,ISS ISO IBA,ISS ISO…	Micu3,Cox5a,Atp5g3,Ndufb5,Ndufa10,Ndufs2,Atp5md,Ndufa5,Atp5b,Uqcrfs1,Ndufc2,Ndufb8,Sdha,Atp5mpl,Ndufs1,Ndufb6,Ndufv2,Atp5d,Ndufa6,Ndufb2,Ndufs7,Ndufb9,Dmac2,Atp5g1,Uqcrc2,Ndufa4,Cyc1,Ndufb3,Foxred1,Ndufv1,Sdhc,Timm17a,Ndufa12,Atp5c1,Ndufa8,Ndufc1,Atp5pb,Ndufa1,Cox4i1
Enriched_in_OCSGN	TRUE	1.02441e-05	17	943	9	0.00954401	0.529412	GO:0098831	GO:CC	presynaptic active zone cytoplasmic component	18935	3655	GO:0048731	IDA ISO IBA,IBA,IDA,IDA,ISO IBA,IDA,IDA ISO,IDA ISO IBA,IBA	Pclo,Rims3,Ppfia3,Ctnna2,Unc13a,Rimbp2,Erc2,Bsn,Rims2
Enriched_in_OCSGN	TRUE	1.25e-05	16	252	6	0.0238095	0.375	GO:0099144	GO:CC	anchored component of synaptic membrane	18935	3776	GO:0048731	ISO,IDA,IDA,ISO,IDA,ISO	Snap25,Ntng1,Cntn1,Cntn2,Rgs7bp,Dlg4
Enriched_in_OCSGN	TRUE	1.5424e-05	374	2445	86	0.0351738	0.229947	GO:0005743	GO:CC	mitochondrial inner membrane	18935	397	GO:0048731	ISO,IBA,HDA ISS,IDA HDA ISO IBA,HDA ISS ISO,HDA,ISS ISO,IDA,HDA,HDA IBA,HDA IBA,HDA,TAS,IBA,ISS ISO,HDA ISS ISO IBA,HDA TAS,ISS ISO IBA,ISS ISO IBA,HDA ISS ISO IBA,ISS ISO IBA,ISS ISO,ISS ISO,ISS ISO IBA,HDA ISS ISO,HDA ISS ISO IBA,HDA ISO IBA,HDA ISO,HDA ISS ISO IBA,IDA HDA ISO IBA,HDA,HDA ISS ISO IBA,HDA,HDA,ISS ISO,ISS IBA,HDA,IDA ISO,HDA,ISS ISO,IBA,IDA ISS ISO IBA,ISS ISO,ISO IBA,HDA,IDA IMP…	Cnp,Micu3,Vdac1,Cox5a,Slc25a4,Mdh2,Mtfp1,Higd1a,Hmgcs2,Slc25a3,Sfxn5,Glud1,Bckdhb,Atp5g3,Slc25a22,Ndufb5,Slc25a12,Ndufa10,Ndufs2,Atp5md,Ttc19,Uqcc1,Myoc,Ndufa5,Bdh1,Atp5b,Uqcrfs1,Got2,Ndufc2,Ndufb8,Csde1,Sdha,Cox6c,Dhrs1,Aifm3,Atp5mpl,Cox6b1,Pink1,Rhot2,Ndufs1,Mpc2,Ndufb6,Dusp18,Ndufv2,Srgap2,Opa1,Atp5d,Slc1a3,Ndufa6,Abcd3,Ndufb2,Ndufs7,Ndufb9,Suclg1,Vdac2,Dmac2,Atp5g1,Abca8b,Uqcrc2,Bdnf,Sod2,Efh…
Enriched_in_OCSGN	TRUE	1.67351e-05	3	3	2	0.666667	0.666667	GO:0099160	GO:CC	postsynaptic intermediate filament cytoskeleton	18935	3780	GO:0048731	IDA,IDA	Nefh,Nefl
Enriched_in_OCSGN	TRUE	3.35775e-05	7	943	6	0.00636267	0.857143	GO:0099569	GO:CC	presynaptic cytoskeleton	18935	3804	GO:0048731	IDA,ISO IBA,ISO IBA,IBA,ISO IBA,IBA	Nefl,Septin3,Pclo,Rims3,Bsn,Rims2
Enriched_in_OCSGN	TRUE	3.92113e-05	1096	731	78	0.106703	0.0711679	GO:0015630	GO:CC	microtubule cytoskeleton	18935	846	GO:0048731	ISO TAS,ISS ISO IBA,ISS IBA TAS,ISO,IDA ISS,IDA ISO,IBA,IBA,ISO IBA TAS,IDA ISO IBA,IDA IBA,IBA,ISS ISO,IBA,ISO IBA,IDA ISO IBA,ISO,ISS ISO,IBA,IBA,IDA IPI ISO IBA,ISO,ISO,IDA IBA,ISS ISO IBA,ISO,ISO,ISS ISO IBA,IDA,IDA,ISO IBA,IDA IBA,IDA ISO,NAS,IPI ISO IBA,IDA ISO IBA,ISO ISM IBA,IDA ISO,IDA IGI ISO IBA,ISO IBA,ISS ISO,IDA ISS ISO,ISO IBA TAS,ISS ISO IBA,ISO,ISO,IDA,ISO,IDA ISO IBA,ISO,IDA ISO…	Map2,Dync1i1,Kif5c,Ndrg1,Dst,Cpeb1,Dnm3,Map7d2,Map1b,Tubb3,Kif1b,Dnm1,Kcnab2,Kif21a,Map6,Map1a,Cnp,Dpysl2,Septin3,Clip4,Kifap3,Rab3ip,Zfp804a,Mapre2,Snph,Sptan1,Prkaca,Eml2,Strbp,Fez1,Kif3c,Brsk1,Mapt,Pea15a,Dynll2,Tuba1a,Dync1h1,Shtn1,Ndel1,Dync1li2,Dynlt3,Katnal1,Kif5a,Dync1li1,Trim36,Map1lc3a,Mycbp2,Gsk3b,Ttbk2,Arl8a,Kif3a,Crhbp,Reep1,Map4,Prkar1a,Kank4,Ccdc92,Camk2n2,Tppp,Map1lc3b,Sncg,Myh10,…
Enriched_in_OCSGN	TRUE	4.11213e-05	9	108	4	0.037037	0.444444	GO:0097441	GO:CC	basal dendrite	18935	3367	GO:0048731	ISO,ISO,ISO,ISO	Nefh,Map2,Sh3gl2,Map1b
Enriched_in_OCSGN	TRUE	4.16434e-05	19	1716	11	0.00641026	0.578947	GO:0097470	GO:CC	ribbon synapse	18935	3389	GO:0048731	IDA,IDA,IDA,IDA,ISO,ISO,IDA,ISO,IDA IMP,IMP,IDA	Sh3gl2,Amph,Dnm1,Pacsin1,Pclo,Kif3a,Atp2a2,Bsn,Cacna1d,Cacnb2,Hspa8
Enriched_in_OCSGN	TRUE	4.79682e-05	156	2388	44	0.0184255	0.282051	GO:0042383	GO:CC	sarcolemma	18935	2035	GO:0048731	IDA,IDA IMP IBA,IDA ISO,IDA ISO,IDA,IDA,ISO,ISS ISO,IMP ISO,IDA ISO,IDA ISO IBA,ISO,ISO,IDA,IDA,ISO,IDA,IDA,IDA,ISO TAS,ISO,IDA IBA,ISO IBA,IDA ISO,ISO,ISO,ISS ISO,IDA ISO IBA,IBA,IDA,ISS ISO,IDA IBA,ISS ISO,IBA,ISO,IBA,ISO,IDA ISS ISO,IMP ISS ISO,ISO,ISO,IDA IBA,IDA,ISO	Atp1a3,Ank2,Aqp4,Nos1,Scn1a,Scn1b,Akap6,Ank3,Atp1b1,Atp1a2,Dag1,Kcnj3,Slc38a2,Rtn2,Cib2,Adcy5,Utrn,Lama2,Sgcb,Dtna,Got2,Synm,Ryr2,Dmd,Cacna1d,Anxa6,Cacng4,Dysf,Ryr3,Ppp3cb,Kcnd2,Obscn,Cacnb2,Cav1,Kcnj12,Cav2,Gnas,Bin1,Fxyd1,Prkce,Akap7,Mlip,Dtnbp1,Cltc
Enriched_in_OCSGN	TRUE	4.86034e-05	696	1854	111	0.0598706	0.159483	GO:0005768	GO:CC	endosome	18935	420	GO:0048731	ISO,IDA,ISO,IDA,ISO,IDA,IDA ISS ISO IBA,ISO,ISO IBA,IBA,IBA,ISS ISO,IDA,IDA,IDA,ISO,IDA,ISO,ISO,ISO,ISS ISO,ISO,IDA,ISS ISO IBA,ISO,ISO,ISO,ISS ISO,ISO,IBA,ISO,ISS ISO,IDA,ISS ISO,ISO IBA,IBA,IDA,ISO IBA,ISO,ISS ISO,ISS ISO,ISS ISO,IDA,ISO,ISO,ISO,ISO,ISS ISO,ISS ISO IBA,ISO,IDA IBA,IDA IBA,ISO,ISS ISO IBA,IDA,ISS ISO IBA,IDA,IBA,IDA ISS ISO IBA,ISO,IDA IBA,ISS ISO IBA,IBA,IDA ISO,IDA,ISS ISO,ISS…	Snap25,Syt11,Dync1i1,Sh3gl2,Ndrg1,Ntrk2,Nsg1,Dner,Scamp5,Rab3c,Pacsin1,Osbpl1a,Clstn1,Epha4,Tmem25,Slc26a7,Kcnk1,Tuba1a,Mlc1,Dync1li2,Laptm4b,Ptprf,Nmnat2,Zfyve28,Dync1li1,Map1lc3a,Atp1a2,Cntnap2,Kidins220,Tom1l2,Pak3,Crhbp,Prkar1a,Cdip1,Zfyve9,Epn3,Rusc1,Atp9a,Myo5a,Psap,Clip3,Magi2,Zdhhc2,Rap1gap,Sptbn2,Ncdn,Grb14,Ephb1,Clcn4,Adcy5,Rab11fip5,Ociad1,Mtmr4,Scamp1,Atp6v1e1,Parm1,Prkar1b,Dennd6b,In…
Enriched_in_OCSGN	TRUE	5.98214e-05	56	495	11	0.0222222	0.196429	GO:0014704	GO:CC	intercalated disc	18935	835	GO:0048731	IDA,IDA,IDA,IDA,ISO,IDA,IDA,IDA ISO,IMP,ISO,ISO	Ank2,Scn4b,Scn1a,Scn1b,Akap6,Sptbn4,Sptan1,Ank3,Atp1b1,Atp1a2,Atp2a2
Enriched_in_OCSGN	TRUE	6.13825e-05	112	961	21	0.0218522	0.1875	GO:0030863	GO:CC	cortical cytoskeleton	18935	1158	GO:0048731	ISO,ISS ISO,IDA,ISO,ISO IBA,ISO,ISO,IBA,IBA,IBA,IDA,ISS ISO,IDA,IBA,ISO,ISO IBA,ISS ISO,ISO,IBA,IBA,ISO	Calb2,Sptbn4,Sptan1,Dlg4,Pclo,Pvalb,Calb1,Rims3,Dbn1,Mobp,Sptbn1,Nsmf,Ppp1r9a,Cfl2,Sptbn2,Bsn,Cib2,Pde4dip,Cap2,Rims2,Utrn
Enriched_in_OCSGN	TRUE	6.50219e-05	415	2445	91	0.0372188	0.219277	GO:0019866	GO:CC	organelle inner membrane	18935	990	GO:0048731	ISO,IBA,HDA ISS,IDA HDA ISO IBA,HDA ISS ISO,HDA,IBA,ISS ISO,IDA,HDA,HDA IBA,HDA IBA,HDA,TAS,IBA,ISS ISO,HDA ISS ISO IBA,HDA TAS,ISS ISO IBA,ISS ISO IBA,HDA ISS ISO IBA,ISS ISO IBA,IBA,ISS ISO,ISS ISO,ISS ISO IBA,HDA ISS ISO,HDA ISS ISO IBA,HDA ISO IBA,HDA ISO,HDA ISS ISO IBA,IDA HDA ISO IBA,HDA,HDA ISS ISO IBA,HDA,HDA,ISS ISO,ISS IBA,HDA,IDA ISO,HDA,ISS ISO,IBA,IDA ISS ISO IBA,ISS ISO,ISO IBA,HDA…	Cnp,Micu3,Vdac1,Cox5a,Slc25a4,Mdh2,P2rx7,Mtfp1,Higd1a,Hmgcs2,Slc25a3,Sfxn5,Glud1,Bckdhb,Atp5g3,Slc25a22,Ndufb5,Slc25a12,Ndufa10,Ndufs2,Atp5md,Ttc19,P2rx6,Uqcc1,Myoc,Ndufa5,Bdh1,Atp5b,Uqcrfs1,Got2,Ndufc2,Ndufb8,Csde1,Sdha,Cox6c,Dhrs1,Aifm3,Atp5mpl,Cox6b1,Pink1,Rhot2,Ndufs1,Mpc2,Ndufb6,Dusp18,Ndufv2,Srgap2,Opa1,Atp5d,Slc1a3,Ndufa6,Abcd3,Ndufb2,Ndufs7,Ndufb9,Suclg1,P2rx2,Vdac2,Dmac2,Atp5g1,Abca8b,Uq…
Enriched_in_OCSGN	TRUE	7.019e-05	347	830	38	0.0457831	0.10951	GO:0045121	GO:CC	membrane raft	18935	2447	GO:0048731	ISO,ISO,ISO,ISO,ISO,IDA IMP ISO,IDA,ISO,ISO,ISO,IDA,IDA IBA,ISO,IDA ISO IBA,ISO,ISO,ISO,ISO,ISO,IDA ISO,ISO,ISO,ISO,ISO,ISO,ISO,IDA ISO,ISO,ISO,ISO,ISO,ISS ISO,ISS ISO,ISO,IGI ISO,ISS ISO,IDA IMP ISO TAS,IDA	Snap25,Atp2b2,Cntn1,Mdga1,Pllp,Mal,Nos1,Akap6,Ngfr,Prkaca,Mapt,Gpm6b,Tuba1a,Thy1,Mlc1,Slc25a4,Ldhb,Atp2b3,Atp1b1,Faim2,Eno2,Atp1a2,Gsk3b,Prkar1a,Gabbr1,Kcnq3,Dag1,Slc22a6,Cpe,Kras,Gnai1,Plpp3,Clip3,Bmpr2,Slc1a2,Sulf1,Prnp,Ephb1
Enriched_in_OCSGN	TRUE	7.55664e-05	348	830	38	0.0457831	0.109195	GO:0098857	GO:CC	membrane microdomain	18935	3673	GO:0048731	ISO,ISO,ISO,ISO,ISO,IDA IMP ISO,IDA,ISO,ISO,ISO,IDA,IDA IBA,ISO,IDA ISO IBA,ISO,ISO,ISO,ISO,ISO,IDA ISO,ISO,ISO,ISO,ISO,ISO,ISO,IDA ISO,ISO,ISO,ISO,ISO,ISS ISO,ISS ISO,ISO,IGI ISO,ISS ISO,IDA IMP ISO TAS,IDA	Snap25,Atp2b2,Cntn1,Mdga1,Pllp,Mal,Nos1,Akap6,Ngfr,Prkaca,Mapt,Gpm6b,Tuba1a,Thy1,Mlc1,Slc25a4,Ldhb,Atp2b3,Atp1b1,Faim2,Eno2,Atp1a2,Gsk3b,Prkar1a,Gabbr1,Kcnq3,Dag1,Slc22a6,Cpe,Kras,Gnai1,Plpp3,Clip3,Bmpr2,Slc1a2,Sulf1,Prnp,Ephb1
Enriched_in_OCSGN	TRUE	7.94634e-05	944	573	58	0.101222	0.0614407	GO:0099080	GO:CC	supramolecular complex	18935	3765	GO:0048731	IDA ISO,IDA ISO,ISS ISO,IDA IMP,IBA,ISO,ISS IBA,IDA,ISO IBA,ISO IBA,IBA,ISS ISO,IBA,IDA,ISO IBA,IDA,IDA IBA,ISO,ISS ISO,IDA,IBA,ISO,ISO,IDA IBA,ISS ISO IBA,IDA,IBA,ISS ISO,ISO,ISO IBA,ISO,IDA ISO IBA,ISS ISO,ISO IBA,IDA ISO,ISO IBA,ISO,ISS ISO,ISS ISO,ISO IBA,ISS ISO,IDA IBA,IDA,ISO,ISO IBA,IDA IBA,IDA IBA,ISO IBA,ISS ISO,IBA,ISO IBA,IDA ISO IBA,ISO,ISO,ISO,IDA,IDA ISO,ISO IBA	Nefh,Nefl,Dync1i1,Ank2,Kif5c,Ndrg1,Dst,Ablim2,Map1b,Tubb3,Kif1b,Kcnab2,Kif21a,Nos1,Map6,Scn1a,Map1a,Cnp,Dpysl2,Sptbn4,Clip4,Kifap3,Zfp804a,Mapre2,Snph,Sptan1,Tmod2,Ank3,Rbfox1,Kif3c,Mapt,Tuba1a,Cdk5r1,Dync1h1,Shtn1,Ndel1,Dync1li2,Dynlt3,Katnal1,Kif5a,Dync1li1,Smpx,Gfap,Gsk3b,Dbn1,Ddx25,Uhmk1,Kif3a,Crhbp,Reep1,Zwint,Tppp,Dcn,Myh10,Dag1,Sptbn1,Ina,Tubb2a
Enriched_in_OCSGN	TRUE	8.65783e-05	209	961	30	0.0312175	0.143541	GO:0098858	GO:CC	actin-based cell projection	18935	3674	GO:0048731	ISO,ISO,ISS ISO,IDA,ISO,IDA IBA,ISO,ISO,ISO,IDA,IDA,ISS ISO,IDA,ISO,ISO,ISO,ISO,IDA IBA,ISO,IDA,IDA,ISO,IDA ISO,IDA,IDA ISS ISO,ISS ISO IBA,IDA,IDA,IDA,ISO	Snap25,Map2,Rufy3,Tubb3,Cnp,Ceacam16,Calb2,Nfasc,Epha4,Atp6v1b2,Dync1h1,Shtn1,Ttyh1,Pvalb,Calb1,Apbb1,Dbn1,Ermn,Dag1,Fmn2,Homer2,Myo5a,Ppp1r9a,Ephb1,Cib2,Gpm6a,Atp6v1a,Pafah1b1,Atp6v1e1,Utrn
Enriched_in_OCSGN	TRUE	8.85352e-05	582	559	41	0.0733453	0.0704467	GO:0070161	GO:CC	anchoring junction	18935	2780	GO:0048731	IDA,IDA,ISO,ISO,IDA,IDA IBA,IDA,IDA,IDA,IDA,IDA,ISO,IDA,IDA,IDA,IDA,IDA,IDA,ISO,IDA ISO,ISA IBA,ISO,IDA ISO,IDA,IMP,ISO,ISS ISO,ISO,IDA IBA,IBA,IDA IBA,IDA ISS ISO IBA,ISO,IDA ISO,IDA,ISO IBA,ISO,IDA,IDA,IDA,IDA ISO	Ank2,Sv2a,Ndrg1,Nrxn1,Scn4b,Dst,Cadm3,Pcdh9,Aqp4,Scn1a,Scn1b,Akap6,Calb2,Sptbn4,Nfasc,Ngfr,Mapre2,Sptan1,Dlg4,Ank3,Gjc3,Cdc42bpa,Mlc1,Fabp7,Atp1b1,Ccdc85a,Epb41l3,Hepacam,Smpx,Itgb8,Adgrl3,Cldn19,Atp1a2,Dbn1,Limk1,Gjd2,Atp2a2,Adgrb1,Ctnna2,Epha5,Dag1
Enriched_in_OCSGN	TRUE	0.000103471	964	2445	178	0.0728016	0.184647	GO:0031967	GO:CC	organelle envelope	18935	1449	GO:0048731	ISO,IDA,IBA,ISO,IBA,ISO,ISS ISO,ISS ISO IBA,IDA ISO,ISO,IBA,ISO,ISO,ISO,IDA,HDA ISS ISO IBA,IDA HDA ISO IBA,ISS ISO,ISO,ISS,HDA ISS ISO,ISO,TAS,HDA,ISO IBA,ISO,ISO,ISS ISO,IBA,ISS ISO,ISS ISO,IDA,IDA,HDA,HDA IBA,HDA IBA,HDA,TAS,IBA,ISS ISO IBA,ISS ISO,ISS ISO,ISO,HDA ISS ISO IBA,HDA TAS,IDA,ISO,ISS ISO IBA,ISS ISO IBA,ISS ISO,HDA ISS ISO IBA,ISS ISO IBA,ISS ISO IBA,IBA,ISS ISO,ISS ISO,ISS ISO IBA…	Elavl4,Nrxn1,Dnm3,Scrn1,Dnm1,Nos1,Ppp2r2b,Gdap1,Akap6,Cnp,Micu3,Ngfr,Epha4,Snph,Clgn,Vdac1,Cox5a,Rtn4,Dync1h1,Ndel1,Slc25a4,Ckmt1,Ntrk3,Mdh2,Mtmr6,Gabbr1,Rap1gap2,Nsmf,P2rx7,Agpat3,Mtfp1,Higd1a,Atcay,Hmgcs2,Slc25a3,Sfxn5,Glud1,Bckdhb,Atp5g3,Tmem14a,Slc25a22,Ngrn,Prnp,Ndufb5,Slc25a12,Slc25a33,Osbpl3,Ndufa10,Ndufs2,Rab11fip5,Atp5md,Pafah1b1,Ttc19,P2rx6,Uqcc1,Myoc,Ndufa5,Bdh1,Atp5b,Stau2,Prelid3a,Uq…
Enriched_in_OCSGN	TRUE	0.000103471	964	2445	178	0.0728016	0.184647	GO:0031975	GO:CC	envelope	18935	1456	GO:0048731	ISO,IDA,IBA,ISO,IBA,ISO,ISS ISO,ISS ISO IBA,IDA ISO,ISO,IBA,ISO,ISO,ISO,IDA,HDA ISS ISO IBA,IDA HDA ISO IBA,ISS ISO,ISO,ISS,HDA ISS ISO,ISO,TAS,HDA,ISO IBA,ISO,ISO,ISS ISO,IBA,ISS ISO,ISS ISO,IDA,IDA,HDA,HDA IBA,HDA IBA,HDA,TAS,IBA,ISS ISO IBA,ISS ISO,ISS ISO,ISO,HDA ISS ISO IBA,HDA TAS,IDA,ISO,ISS ISO IBA,ISS ISO IBA,ISS ISO,HDA ISS ISO IBA,ISS ISO IBA,ISS ISO IBA,IBA,ISS ISO,ISS ISO,ISS ISO IBA…	Elavl4,Nrxn1,Dnm3,Scrn1,Dnm1,Nos1,Ppp2r2b,Gdap1,Akap6,Cnp,Micu3,Ngfr,Epha4,Snph,Clgn,Vdac1,Cox5a,Rtn4,Dync1h1,Ndel1,Slc25a4,Ckmt1,Ntrk3,Mdh2,Mtmr6,Gabbr1,Rap1gap2,Nsmf,P2rx7,Agpat3,Mtfp1,Higd1a,Atcay,Hmgcs2,Slc25a3,Sfxn5,Glud1,Bckdhb,Atp5g3,Tmem14a,Slc25a22,Ngrn,Prnp,Ndufb5,Slc25a12,Slc25a33,Osbpl3,Ndufa10,Ndufs2,Rab11fip5,Atp5md,Pafah1b1,Ttc19,P2rx6,Uqcc1,Myoc,Ndufa5,Bdh1,Atp5b,Stau2,Prelid3a,Uq…
Enriched_in_OCSGN	TRUE	0.000107608	328	2074	67	0.0323047	0.204268	GO:0012506	GO:CC	vesicle membrane	18935	826	GO:0048731	ISO,ISO IBA,ISO,IDA ISO IBA,IBA,IDA,ISO,ISO,ISO IBA,IBA,ISO,IDA ISO IBA TAS,IDA ISO,ISS ISO,IDA,IDA,ISO,IDA IBA,IDA ISO IBA,IDA ISO IBA,IDA,ISO,IBA,IBA,IDA,IDA ISO TAS,IDA,ISO IBA,IDA,ISO,ISO,IDA,IDA ISS ISO,IDA ISS ISO,IDA ISO,ISS ISO IBA,IDA ISO IBA,IDA IBA,IDA,IBA,IDA,IDA ISO IBA,IDA ISO IBA,ISO,ISO,ISO,TAS,IBA,ISO,ISO,IDA IBA,IBA,IDA,ISO,IBA,ISO,ISO,IDA,IDA,IBA,ISO,TAS,IDA,IDA,ISO,ISO IBA,TAS	Vamp1,Sv2a,Sh3gl2,Slc17a7,Sv2c,Kif1b,Scamp5,Rab3c,Nos1,Sv2b,Cadps,Syp,Sgsm1,Rph3a,Atp6v1g2,Sema4c,Atp6v0a1,Scg3,Syn2,Syn1,Scarb2,Atp2a2,Epn3,Unc13a,Grin1,Cpe,Fmn2,Cltb,Sgip1,Sh3bp5,Rab2a,Dlg2,Ica1,Syt4,Scamp1,Sec23a,Syt1,Necap1,Prrt1,Ryr2,Gria1,Tmem163,Ap2m1,Dnajc5,Pi4k2a,Appl1,Dysf,Ryr3,Rab5b,Wfs1,Spire2,Copg1,Cav1,Slc5a6,Itpr3,Th,Vamp7,Nsg2,Snap47,Borcs5,Vgf,Rab10,Appl2,Cav2,Bin1,Unc13c,Exoc3
[truncated: 1,484 more rows]
