# Supplementary material for: Transcriptome-Guided Identification of Drugs for Repurposing to Treat Age-Related Hearing Loss
Source: Biomolecules. 2022 Mar 25;12(4):498. doi: 10.3390/biom12040498 (PMC9028743; doi:10.3390/biom12040498)
Supplement: Supplementary file 1 [file biomolecules-12-00498-s001.zip › Table_S3_DEGs_Aging.xlsx]

## Sheet: DEGs_OCSGN_Aging
ensembl	baseMean	log2FoldChange	lfcSE	stat	pvalue	padj	symbol	entrez	uniprotID	genename
ENSMUSG00000020396	1751.7	-1.06278	0.0980078	-10.8438	2.13411e-27	4.23216e-23	Nefh	380684	P19246	neurofilament, heavy polypeptide
ENSMUSG00000038642	275.657	2.18102	0.211484	10.3129	6.15928e-25	6.10723e-21	Ctss	13040	F6WR04	cathepsin S
ENSMUSG00000022055	1907.69	-0.980734	0.0979969	-10.0078	1.40839e-23	9.30991e-20	Nefl	18039	P08551	neurofilament, light polypeptide
ENSMUSG00000019997	828.218	1.43996	0.145117	9.92275	3.31508e-23	1.64353e-19	Ccn2	14219	P29268	cellular communication network factor 2
ENSMUSG00000073418	240.249	1.88172	0.190245	9.89101	4.55423e-23	1.8063e-19	C4b	12268	P01029	complement component 4B (Chido blood group)
ENSMUSG00000007097	6328.51	1.14614	0.116177	9.8655	5.8743e-23	1.94155e-19	Atp1a2	98660	Q3UHK5	ATPase, Na+/K+ transporting, alpha 2 polypeptide
ENSMUSG00000054162	566.511	-1.56764	0.16195	-9.67976	3.67582e-22	1.04136e-18	Spock3	72902	Q8BKV0	sparc/osteonectin, cwcv and kazal-like domains proteoglycan 3
ENSMUSG00000056569	4095.63	-1.01644	0.113232	-8.97662	2.79219e-19	6.9215e-16	Mpz	17528	E9QK82	myelin protein zero
ENSMUSG00000022054	2032.06	-0.881471	0.0991839	-8.88724	6.26433e-19	1.38031e-15	Nefm	18040	A0A0R4J036	neurofilament, medium polypeptide
ENSMUSG00000073411	373.967	1.55796	0.176944	8.80482	1.31067e-18	2.59919e-15	H2-D1	14964	P01899	histocompatibility 2, D region locus 1
ENSMUSG00000002985	1029.48	0.95112	0.108561	8.76115	1.93272e-18	3.48434e-15	Apoe	11816	P08226	apolipoprotein E
ENSMUSG00000045994	364.299	-1.27431	0.147414	-8.64446	5.40599e-18	8.93384e-15	B3gat1	76898	Q9CW73	beta-1,3-glucuronyltransferase 1 (glucuronosyltransferase P)
ENSMUSG00000061232	310.254	1.49908	0.174276	8.60174	7.85154e-18	1.19772e-14	H2-K1	14972	P01901	histocompatibility 2, K1, K region
ENSMUSG00000032854	276.372	-1.3707	0.162528	-8.43359	3.35224e-17	4.74845e-14	Ugt8a	22239	Q64676	UDP galactosyltransferase 8A
ENSMUSG00000017631	537.196	-1.29649	0.156519	-8.28328	1.19833e-16	1.58427e-13	Abr	109934	Q5SSL4	active BCR-related gene
ENSMUSG00000039601	492.183	-1.1193	0.137041	-8.16762	3.14524e-16	3.79978e-13	Rcan2	53901	Q8VIP4	regulator of calcineurin 2
ENSMUSG00000058966	171.267	-1.67508	0.205193	-8.1634	3.25734e-16	3.79978e-13	Fam57b	68952	Q7TNV1	family with sequence similarity 57, member B
ENSMUSG00000018217	939.62	-0.970343	0.11975	-8.10311	5.35726e-16	5.90221e-13	Pmp22	18858	P16646	peripheral myelin protein 22
ENSMUSG00000040907	556.827	-0.985612	0.122118	-8.07096	6.97501e-16	7.28007e-13	Atp1a3	232975	Q6PIC6	ATPase, Na+/K+ transporting, alpha 3 polypeptide
ENSMUSG00000060802	413.072	1.23302	0.154583	7.97643	1.50625e-15	1.49352e-12	B2m	12010	P01887	beta-2 microglobulin
ENSMUSG00000028546	676.832	-0.907425	0.114289	-7.93977	2.02562e-15	1.91286e-12	Elavl4	15572	Q8BVA9	ELAV like RNA binding protein 4
ENSMUSG00000063531	229.965	-1.55191	0.195947	-7.92007	2.37377e-15	2.13974e-12	Sema3e	20349	P70275	sema domain, immunoglobulin domain (Ig), short basic domain, secreted, (semaphorin) 3E
ENSMUSG00000033161	1891.46	0.704859	0.0931563	7.56642	3.8365e-14	3.3079e-11	Atp1a1	11928	Q8VDN2	ATPase, Na+/K+ transporting, alpha 1 polypeptide
ENSMUSG00000030337	708.434	-0.875692	0.117822	-7.4323	1.06724e-13	8.8185e-11	Vamp1	22317	Q62442	vesicle-associated membrane protein 1
ENSMUSG00000015222	1410.19	-0.856501	0.119599	-7.16142	7.9843e-13	6.33347e-10	Map2	17756	Q3TLQ0	microtubule-associated protein 2
ENSMUSG00000020483	1855.08	-0.717535	0.100319	-7.15252	8.51997e-13	6.38725e-10	Dynll2	68097	Q9D0M5	dynein light chain LC8-type 2
ENSMUSG00000056895	247.935	-1.22378	0.171165	-7.14971	8.69627e-13	6.38725e-10	H2bu2	78303	Q9D2U9	H2B.U histone 2
ENSMUSG00000022797	261.521	-1.44588	0.202904	-7.12594	1.03375e-12	7.32156e-10	Tfrc	22042	Q542D9	transferrin receptor
ENSMUSG00000029618	63.8145	-2.40335	0.342093	-7.02541	2.13438e-12	1.45955e-09	Ocm	18261	P51879	oncomodulin
ENSMUSG00000022619	932.833	-0.887048	0.126691	-7.00168	2.52912e-12	1.67183e-09	Mapk8ip2	60597	Q548W8	mitogen-activated protein kinase 8 interacting protein 2
ENSMUSG00000033615	867.028	-0.805359	0.115714	-6.95989	3.40534e-12	2.17843e-09	Cplx1	12889	P63040	complexin 1
ENSMUSG00000079017	45.4017	3.1582	0.457112	6.90904	4.87929e-12	3.02379e-09	Ifi27l2a	76933	Q8R412	interferon, alpha-inducible protein 27 like 2A
ENSMUSG00000020953	3337.26	-0.972509	0.141006	-6.89693	5.31388e-12	3.19332e-09	Coch	12810	Q62507	cochlin
ENSMUSG00000027254	1369.88	-0.715354	0.103981	-6.87965	5.99985e-12	3.4995e-09	Map1a	17754	Q9QYR6	microtubule-associated protein 1 A
ENSMUSG00000036887	306.106	1.4053	0.20697	6.78986	1.12239e-11	6.35946e-09	C1qa	12259	P98086	complement component 1, q subcomponent, alpha polypeptide
ENSMUSG00000038264	238.557	-1.2037	0.178277	-6.75184	1.45982e-11	7.82427e-09	Sema7a	20361	Q9QUR8	sema domain, immunoglobulin domain (Ig), and GPI membrane anchor, (semaphorin) 7A
ENSMUSG00000051111	250.965	-1.1322	0.168151	-6.7332	1.65969e-11	8.66139e-09	Sv2c	75209	Q69ZS6	synaptic vesicle glycoprotein 2c
ENSMUSG00000024339	216.389	1.21017	0.180957	6.68759	2.26874e-11	1.15362e-08	Tap2	21355	P36371	transporter 2, ATP-binding cassette, sub-family B (MDR/TAP)
ENSMUSG00000001025	341.019	0.981573	0.14755	6.65246	2.88225e-11	1.3609e-08	S100a6	20200	P14069	S100 calcium binding protein A6 (calcyclin)
ENSMUSG00000036026	698.8	-0.823155	0.123722	-6.65326	2.86669e-11	1.3609e-08	Tmem63b	224807	Q3TWI9	transmembrane protein 63b
ENSMUSG00000070570	328.438	-1.22345	0.183739	-6.65866	2.76331e-11	1.3609e-08	Slc17a7	72961	Q3TXX4	solute carrier family 17 (sodium-dependent inorganic phosphate cotransporter), member 7
ENSMUSG00000025938	164.953	-1.50674	0.227096	-6.63481	3.24911e-11	1.49844e-08	Slco5a1	240726	E9PVD9	solute carrier organic anion transporter family, member 5A1
ENSMUSG00000024743	896.095	-0.84417	0.127668	-6.61221	3.78613e-11	1.70643e-08	Syt7	54525	Q9R0N7	synaptotagmin VII
ENSMUSG00000029757	633.619	-0.760598	0.115828	-6.5666	5.14767e-11	2.26852e-08	Dync1i1	13426	D6Q0F3	dynein cytoplasmic 1 intermediate chain 1
ENSMUSG00000005716	1158.69	-0.829625	0.12649	-6.55882	5.42368e-11	2.33819e-08	Pvalb	19293	P32848	parvalbumin
ENSMUSG00000024897	591.577	-0.873485	0.133334	-6.55113	5.71047e-11	2.40945e-08	Apba1	319924	B2RUJ5	amyloid beta (A4) precursor protein binding, family A, member 1
ENSMUSG00000031840	560.744	-0.831326	0.12713	-6.53916	6.18672e-11	2.55602e-08	Rab3a	19339	P63011	RAB3A, member RAS oncogene family
ENSMUSG00000036594	46.1542	2.80991	0.435499	6.45217	1.10261e-10	4.46243e-08	H2-Aa	14960	P14434	histocompatibility 2, class II antigen A, alpha
ENSMUSG00000068923	898.913	-0.720896	0.112273	-6.42089	1.35476e-10	5.37326e-08	Syt11	229521	Q9R0N3	synaptotagmin XI
ENSMUSG00000019179	1313.49	-0.716353	0.112128	-6.3887	1.67307e-10	6.38052e-08	Mdh2	17448	P08249	malate dehydrogenase 2, NAD (mitochondrial)
ENSMUSG00000025492	205.719	1.13432	0.177514	6.39001	1.65876e-10	6.38052e-08	Ifitm3	66141	Q9CQW9	interferon induced transmembrane protein 3
ENSMUSG00000018965	1006.07	-0.864637	0.135754	-6.36913	1.90109e-10	7.1133e-08	Ywhah	22629	P68510	tyrosine 3-monooxygenase/tryptophan 5-monooxygenase activation protein, eta polypeptide
ENSMUSG00000060586	49.5161	2.57915	0.40602	6.35226	2.12175e-10	7.79194e-08	H2-Eb1	14969	O78196	histocompatibility 2, class II antigen E beta
ENSMUSG00000052949	291.807	-1.09176	0.173228	-6.30245	2.92974e-10	1.05636e-07	Rnf157	217340	A2AAN9	ring finger protein 157
ENSMUSG00000025190	521.875	-0.844695	0.135359	-6.24038	4.36495e-10	1.54574e-07	Got1	14718	P05201	glutamic-oxaloacetic transaminase 1, soluble
ENSMUSG00000036564	2327.62	-0.611765	0.0985682	-6.20651	5.41737e-10	1.88477e-07	Ndrg4	234593	Q8BTG7	N-myc downstream regulated gene 4
ENSMUSG00000027581	554.07	-0.83324	0.134696	-6.18609	6.16763e-10	2.04597e-07	Stmn3	20262	O70166	stathmin-like 3
ENSMUSG00000042772	436.957	-0.8229	0.132949	-6.1896	6.03174e-10	2.04597e-07	Smg7	226517	Q5RJH6	Smg-7 homolog, nonsense mediated mRNA decay factor (C. elegans)
ENSMUSG00000043924	173.844	-1.17711	0.190301	-6.18551	6.19021e-10	2.04597e-07	Ncmap	230822	Q99JS0	noncompact myelin associated protein
ENSMUSG00000029330	489.903	-0.79965	0.130498	-6.1277	8.91558e-10	2.89844e-07	Cds1	74596	P98191	CDP-diacylglycerol synthase 1
ENSMUSG00000000184	358.769	-1.20819	0.197315	-6.12318	9.17253e-10	2.93388e-07	Ccnd2	12444	P30280	cyclin D2
ENSMUSG00000040797	123.683	-1.49046	0.24352	-6.12047	9.32982e-10	2.93682e-07	Iqsec3	243621	Q3TES0	IQ motif and Sec7 domain 3
ENSMUSG00000024164	69.7275	1.98241	0.325125	6.09738	1.07823e-09	3.34101e-07	C3	12266	P01027	complement component 3
ENSMUSG00000072235	1313.93	-0.689156	0.113157	-6.09026	1.12726e-09	3.43917e-07	Tuba1a	22142	P68369	tubulin, alpha 1A
ENSMUSG00000036634	273.037	-1.06031	0.1744	-6.07975	1.20367e-09	3.61667e-07	Mag	17136	A0A087WPR1	myelin-associated glycoprotein
ENSMUSG00000017781	351.23	-0.862013	0.141845	-6.07713	1.22349e-09	3.62136e-07	Pitpna	18738	P53810	phosphatidylinositol transfer protein, alpha
ENSMUSG00000023033	379.948	-1.00445	0.165363	-6.07421	1.24601e-09	3.63376e-07	Scn8a	20273	F6U329	sodium channel, voltage-gated, type VIII, alpha
ENSMUSG00000025290	485.526	0.854397	0.141917	6.02042	1.7397e-09	5.00001e-07	Rps24	20088	P62849	ribosomal protein S24
ENSMUSG00000025351	3825.64	0.608576	0.101421	6.00049	1.96722e-09	5.57313e-07	Cd63	12512	P41731	CD63 antigen
ENSMUSG00000046709	282.206	-1.04891	0.17586	-5.96448	2.45414e-09	6.85465e-07	Mapk10	26414	Q78GB8	mitogen-activated protein kinase 10
ENSMUSG00000026576	2361.52	-0.557946	0.0944043	-5.91018	3.41729e-09	9.41227e-07	Atp1b1	11931	P14094	ATPase, Na+/K+ transporting, beta 1 polypeptide
ENSMUSG00000028581	143.963	1.83769	0.313562	5.86069	4.6094e-09	1.25218e-06	Laptm5	16792	Q544S4	lysosomal-associated protein transmembrane 5
ENSMUSG00000015002	579.856	-0.830256	0.142402	-5.83038	5.53027e-09	1.448e-06	Efr3a	76740	Q8BG67	EFR3 homolog A
ENSMUSG00000020830	445.061	0.814855	0.139774	5.8298	5.54928e-09	1.448e-06	Vmo1	327956	Q5SXG7	vitelline membrane outer layer 1 homolog (chicken)
ENSMUSG00000055447	413.754	0.859888	0.147402	5.83361	5.42393e-09	1.448e-06	Cd47	16423	Q61735	CD47 antigen (Rh-related antigen, integrin-associated signal transducer)
ENSMUSG00000062202	653.475	-0.77866	0.134569	-5.78635	7.19335e-09	1.85262e-06	Btbd9	224671	Q8C726	BTB (POZ) domain containing 9
ENSMUSG00000001986	288.813	-0.868251	0.150625	-5.76433	8.19805e-09	2.0843e-06	Gria3	53623	Q0VGS8	glutamate receptor, ionotropic, AMPA3 (alpha 3)
ENSMUSG00000025375	2158.91	-0.575401	0.100249	-5.73974	9.48243e-09	2.35777e-06	Aatk	11302	B1AZF3	apoptosis-associated tyrosine kinase
ENSMUSG00000059857	306.732	-0.874007	0.152287	-5.73922	9.51146e-09	2.35777e-06	Ntng1	80883	Q8R4G0	netrin G1
ENSMUSG00000021288	1155.79	-0.613602	0.107246	-5.72145	1.05617e-08	2.5858e-06	Klc1	16593	Q7M702	kinesin light chain 1
ENSMUSG00000015134	204.215	-1.2782	0.224077	-5.70428	1.16833e-08	2.82551e-06	Aldh1a3	56847	Q3UIA4	aldehyde dehydrogenase family 1, subfamily A3
ENSMUSG00000029120	923.416	-0.69377	0.122888	-5.64554	1.6466e-08	3.93419e-06	Ppp2r2c	269643	Q8BG02	protein phosphatase 2, regulatory subunit B, gamma
ENSMUSG00000093930	1088.66	-0.593086	0.105143	-5.64077	1.69293e-08	3.99672e-06	Hmgcs1	208715	Q8JZK9	3-hydroxy-3-methylglutaryl-Coenzyme A synthase 1
ENSMUSG00000003657	2226.79	-1.50631	0.267202	-5.63734	1.72694e-08	4.02905e-06	Calb2	12308	Q08331	calbindin 2
ENSMUSG00000000088	750.414	-0.680157	0.121591	-5.59383	2.22113e-08	5.12177e-06	Cox5a	12858	P12787	cytochrome c oxidase subunit 5A
ENSMUSG00000034891	386.103	-0.989814	0.177321	-5.58206	2.3768e-08	5.41775e-06	Sncb	104069	Q91ZZ3	synuclein, beta
ENSMUSG00000055435	1835.81	-0.554157	0.0995203	-5.56828	2.57262e-08	5.73924e-06	Maf	17132	P54843	avian musculoaponeurotic fibrosarcoma oncogene homolog
ENSMUSG00000033419	363.427	-1.00892	0.181769	-5.55058	2.84722e-08	6.2737e-06	Snap91	20616	Q61548	synaptosomal-associated protein 91
ENSMUSG00000049225	145.4	-1.15853	0.209497	-5.53004	3.20161e-08	6.97705e-06	Pdp1	381511	A8Y5Q1	pyruvate dehyrogenase phosphatase catalytic subunit 1
ENSMUSG00000025964	275.324	-0.94203	0.170789	-5.51576	3.47283e-08	7.48584e-06	Adam23	23792	Q9R1V7	a disintegrin and metallopeptidase domain 23
ENSMUSG00000018865	969.907	-0.661412	0.120429	-5.49215	3.97071e-08	8.46701e-06	Sult4a1	29859	P63046	sulfotransferase family 4A, member 1
ENSMUSG00000021037	231.949	-1.03798	0.189203	-5.48604	4.11041e-08	8.67166e-06	Ahsa1	217737	Q8BK64	AHA1, activator of heat shock protein ATPase 1
ENSMUSG00000022037	600.561	0.827116	0.151355	5.46475	4.63567e-08	9.57605e-06	Clu	12759	Q06890	clusterin
ENSMUSG00000041028	1682.78	-0.643553	0.117728	-5.46645	4.59137e-08	9.57605e-06	Ghitm	66092	Q91VC9	growth hormone inducible transmembrane protein
ENSMUSG00000028488	399.402	-0.893746	0.16385	-5.45466	4.9068e-08	1.00316e-05	Sh3gl2	20404	Q62420	SH3-domain GRB2-like 2
ENSMUSG00000025586	475.103	-0.700525	0.128905	-5.43444	5.49691e-08	1.11234e-05	Cpeb1	12877	P70166	cytoplasmic polyadenylation element binding protein 1
ENSMUSG00000024479	81.2533	1.5794	0.290891	5.42951	5.65086e-08	1.12062e-05	Mal2	105853	Q2KHK7	mal, T cell differentiation protein 2
ENSMUSG00000063415	104.83	1.40035	0.257874	5.43035	5.62426e-08	1.12062e-05	Cyp26b1	232174	Q811W2	cytochrome P450, family 26, subfamily b, polypeptide 1
ENSMUSG00000040722	227.388	-1.03644	0.191014	-5.426	5.76316e-08	1.13158e-05	Scamp5	56807	Q9JKD3	secretory carrier membrane protein 5
ENSMUSG00000032435	279.166	-0.845024	0.155818	-5.42316	5.85537e-08	1.13841e-05	Dync1li1	235661	Q3TWG5	dynein cytoplasmic 1 light intermediate chain 1
ENSMUSG00000021792	399.699	0.786297	0.145065	5.4203	5.95001e-08	1.14558e-05	Prxl2a	70564	Q9CYH2	peroxiredoxin like 2A
ENSMUSG00000029304	828.415	-0.601588	0.111536	-5.39365	6.90415e-08	1.3165e-05	Spp1	20750	Q3UBR1	secreted phosphoprotein 1
ENSMUSG00000029291	768.417	-0.663582	0.123831	-5.35875	8.38008e-08	1.58272e-05	Rufy3	52822	A0A0G2JFT8	RUN and FYVE domain containing 3
ENSMUSG00000039652	353.735	-0.819077	0.153036	-5.3522	8.68904e-08	1.62559e-05	Cpeb3	208922	A0A0R4J102	cytoplasmic polyadenylation element binding protein 3
ENSMUSG00000005469	1049.25	-0.66492	0.124318	-5.34854	8.86685e-08	1.64335e-05	Prkaca	18747	P05132	protein kinase, cAMP dependent, catalytic, alpha
ENSMUSG00000027833	197.276	-1.03502	0.193673	-5.34414	9.08474e-08	1.66814e-05	Shox2	20429	P70390	short stature homeobox 2
ENSMUSG00000032908	177.079	-1.05077	0.196793	-5.33949	9.32085e-08	1.68038e-05	Sgpp2	433323	Q810K3	sphingosine-1-phosphate phosphotase 2
ENSMUSG00000046480	328.452	-0.9466	0.177237	-5.34086	9.25045e-08	1.68038e-05	Scn4b	399548	Q1MXF9	sodium channel, type IV, beta
ENSMUSG00000059498	54.1258	2.32384	0.437568	5.3108	1.09145e-07	1.94997e-05	Fcgr3	14131	A0A0B4J1M6	Fc receptor, IgG, low affinity III
ENSMUSG00000018548	515.755	-0.818182	0.154166	-5.30715	1.11352e-07	1.97162e-05	Trim37	68729	Q6PCX9	tripartite motif-containing 37
ENSMUSG00000000223	299.107	-0.838329	0.158083	-5.30309	1.1386e-07	1.98067e-05	Drp2	13497	Q05AA6	dystrophin related protein 2
ENSMUSG00000031176	595.868	-0.643727	0.121375	-5.30361	1.13537e-07	1.98067e-05	Dynlt3	67117	P56387	dynein light chain Tctex-type 3
ENSMUSG00000068615	52.9231	-1.81921	0.344361	-5.28286	1.27185e-07	2.19322e-05	Gjd2	14617	O54851	gap junction protein, delta 2
ENSMUSG00000089774	461.807	0.677544	0.128452	5.27468	1.32985e-07	2.27348e-05	Slc5a3	53881	Q3UMR9	solute carrier family 5 (inositol transporters), member 3
ENSMUSG00000028931	192.347	-1.03452	0.197232	-5.24516	1.56144e-07	2.64658e-05	Kcnab2	16498	Q3UPV6	potassium voltage-gated channel, shaker-related subfamily, beta member 2
ENSMUSG00000068748	81.2027	1.47473	0.282127	5.22718	1.72119e-07	2.89262e-05	Ptprz1	19283	B9EKR1	protein tyrosine phosphatase, receptor type Z, polypeptide 1
ENSMUSG00000010175	283.107	-1.13565	0.218356	-5.20093	1.98289e-07	3.30443e-05	Prox1	19130	P48437	prospero homeobox 1
ENSMUSG00000004655	109.98	1.76418	0.340315	5.18397	2.17215e-07	3.58966e-05	Aqp1	11826	Q02013	aquaporin 1
ENSMUSG00000027350	541.515	-0.70767	0.136779	-5.17382	2.29361e-07	3.75906e-05	Chgb	12653	P16014	chromogranin B
ENSMUSG00000032238	458.18	0.708728	0.137475	5.15534	2.53169e-07	4.11524e-05	Rora	19883	P51448	RAR-related orphan receptor alpha
ENSMUSG00000051391	533.862	-0.675841	0.131245	-5.14947	2.61228e-07	4.21171e-05	Ywhag	22628	A8IP69	tyrosine 3-monooxygenase/tryptophan 5-monooxygenase activation protein, gamma polypeptide
ENSMUSG00000040569	272.258	0.843447	0.164123	5.13911	2.76046e-07	4.41474e-05	Slc26a7	208890	Q8R2Z3	solute carrier family 26, member 7
ENSMUSG00000017400	76.4716	-1.46319	0.286568	-5.10591	3.29206e-07	5.22279e-05	Stac2	217154	Q8R1B0	SH3 and cysteine rich domain 2
ENSMUSG00000032826	677.634	-0.570027	0.111812	-5.09807	3.43127e-07	5.40043e-05	Ank2	109676	Q8C8R3	ankyrin 2, brain
ENSMUSG00000013367	152.855	-1.08623	0.21315	-5.09608	3.46767e-07	5.41476e-05	Iglon5	210094	Q8HW98	IgLON family member 5
ENSMUSG00000036745	312.709	-0.807165	0.158452	-5.09405	3.50486e-07	5.43006e-05	Ttll7	70892	A0A0G2LB90	tubulin tyrosine ligase-like family, member 7
ENSMUSG00000073421	27.1187	2.76369	0.543093	5.0888	3.60344e-07	5.53953e-05	H2-Ab1	14961	P14483	histocompatibility 2, class II antigen A, beta 1
ENSMUSG00000023944	5870.55	-0.559547	0.110297	-5.07308	3.91427e-07	5.97107e-05	Hsp90ab1	15516	P11499	heat shock protein 90 alpha (cytosolic), class B member 1
ENSMUSG00000043670	168.992	-0.997844	0.196793	-5.07053	3.96707e-07	6.00542e-05	Diras1	208666	Q91Z61	DIRAS family, GTP-binding RAS-like 1
ENSMUSG00000060240	264.556	-0.932173	0.184832	-5.04336	4.57426e-07	6.87213e-05	Cend1	57754	Q9JKC6	cell cycle exit and neuronal differentiation 1
ENSMUSG00000053198	260.481	-0.905429	0.180147	-5.02605	5.00694e-07	7.46561e-05	Prx	19153	O55103	periaxin
ENSMUSG00000050335	17.1779	5.20097	1.03887	5.00637	5.54656e-07	8.14768e-05	Lgals3	16854	Q8C253	lectin, galactose binding, soluble 3
ENSMUSG00000070866	101.688	-1.28027	0.255702	-5.00688	5.53182e-07	8.14768e-05	Zfp804a	241514	A2AKY4	zinc finger protein 804A
ENSMUSG00000031775	322.079	-0.946794	0.190891	-4.95987	7.05391e-07	0.000101367	Pllp	67801	Q9DCU2	plasma membrane proteolipid
ENSMUSG00000022587	88.0492	1.3582	0.275279	4.93391	8.06008e-07	0.000114992	Ly6e	17069	Q64253	lymphocyte antigen 6 complex, locus E
ENSMUSG00000075602	56.3322	1.67111	0.338849	4.93173	8.15048e-07	0.000115451	Ly6a	110454	P05533	lymphocyte antigen 6 complex, locus A
ENSMUSG00000062785	552.424	-0.775904	0.157433	-4.92846	8.28787e-07	0.000116565	Kcnc3	16504	D3YZV2	potassium voltage gated channel, Shaw-related subfamily, member 3
ENSMUSG00000023169	630.416	-0.633115	0.12857	-4.92429	8.46688e-07	0.000118244	Slc38a1	105727	Q8K2P7	solute carrier family 38, member 1
ENSMUSG00000020473	119.377	1.21335	0.247086	4.91063	9.07854e-07	0.0001259	Aebp1	11568	Q640N1	AE binding protein 1
ENSMUSG00000017009	471.94	0.813007	0.16613	4.89379	9.89126e-07	0.000136218	Sdc4	20971	O35988	syndecan 4
ENSMUSG00000015340	53.2826	2.14203	0.441801	4.84841	1.24453e-06	0.000170209	Cybb	13058	Q3U6G0	cytochrome b-245, beta polypeptide
ENSMUSG00000037843	159.647	-1.08427	0.223914	-4.84236	1.28303e-06	0.000173087	Vstm2l	277432	A2ACD2	V-set and transmembrane domain containing 2-like
ENSMUSG00000040648	289	-0.75998	0.157233	-4.83348	1.34166e-06	0.000179774	Ppip5k2	227399	Q6ZQB6	diphosphoinositol pentakisphosphate kinase 2
ENSMUSG00000028710	38.0308	-1.99121	0.414718	-4.80136	1.57596e-06	0.00020975	Atpaf1	230649	H3BLL2	ATP synthase mitochondrial F1 complex assembly factor 1
ENSMUSG00000038807	127.5	-1.06207	0.221358	-4.79795	1.60297e-06	0.000211923	Rap1gap2	380711	Q5SVL6	RAP1 GTPase activating protein 2
ENSMUSG00000026452	451.509	-0.784628	0.16389	-4.78753	1.6885e-06	0.000220294	Syt2	20980	A0A0R4J2C2	synaptotagmin II
ENSMUSG00000032562	381.645	0.679266	0.141851	4.78858	1.67962e-06	0.000220294	Gnai2	14678	P08752	guanine nucleotide binding protein (G protein), alpha inhibiting 2
ENSMUSG00000023022	586.21	0.636178	0.133251	4.77428	1.80356e-06	0.000233767	Lima1	65970	Q8CD09	LIM domain and actin binding 1
ENSMUSG00000030921	31.5917	2.26456	0.475421	4.76328	1.90472e-06	0.000245276	Trim30a	20128	P15533	tripartite motif-containing 30A
ENSMUSG00000040724	936.268	-0.589309	0.12385	-4.75827	1.95262e-06	0.000248221	Kcna2	16490	P63141	potassium voltage-gated channel, shaker-related subfamily, member 2
ENSMUSG00000063450	317.739	0.822505	0.172826	4.75915	1.94406e-06	0.000248221	Syne2	319565	Q6ZWQ0	spectrin repeat containing, nuclear envelope 2
ENSMUSG00000039478	148.637	-0.980901	0.206618	-4.74741	2.06043e-06	0.000260257	Micu3	78506	Q9CTY5	mitochondrial calcium uptake family, member 3
ENSMUSG00000062380	237.649	-0.881363	0.185927	-4.74038	2.1332e-06	0.000267744	Tubb3	22152	Q9ERD7	tubulin, beta 3 class III
ENSMUSG00000060450	371.31	-0.677831	0.143192	-4.73373	2.20429e-06	0.000274926	Rnf14	56736	Q9JI90	ring finger protein 14
ENSMUSG00000055407	178.115	-0.977566	0.206617	-4.73131	2.23081e-06	0.000276494	Map6	17760	Q7TSJ2	microtubule-associated protein 6
ENSMUSG00000032399	382.185	0.660128	0.139616	4.72817	2.2655e-06	0.000279051	Rpl4	67891	Q564E8	ribosomal protein L4
ENSMUSG00000021314	302.241	-0.797037	0.168856	-4.72021	2.35597e-06	0.000288403	Amph	218038	A0A0G2JEG8	amphiphysin
ENSMUSG00000033578	271.128	-0.776917	0.164932	-4.71052	2.47084e-06	0.000300608	Tmem35a	67564	Q9D328	transmembrane protein 35A
ENSMUSG00000020713	16.0111	4.99126	1.06024	4.70765	2.50583e-06	0.000303007	Gh	14599	A0A0M6L0K7	growth hormone
ENSMUSG00000013033	760.058	-0.763454	0.162321	-4.70335	2.55931e-06	0.000305801	Adgrl1	330814	Q80TR1	adhesion G protein-coupled receptor L1
ENSMUSG00000035551	16.2521	3.54917	0.754809	4.70208	2.5752e-06	0.000305801	Igfbpl1	75426	Q80W15	insulin-like growth factor binding protein-like 1
ENSMUSG00000069516	271.512	2.48444	0.528244	4.70321	2.56099e-06	0.000305801	Lyz2	17105	A0A077S2U6	lysozyme 2
ENSMUSG00000004558	635.323	0.565763	0.120727	4.6863	2.78183e-06	0.000328372	Ndrg2	29811	Q9QYG0	N-myc downstream regulated gene 2
ENSMUSG00000063430	78.2201	1.57784	0.337083	4.68086	2.85678e-06	0.000335224	Wscd2	320916	D4PHA7	WSC domain containing 2
ENSMUSG00000021750	119.47	1.25459	0.268217	4.67753	2.90351e-06	0.000338703	Fam107a	268709	Q78TU8	family with sequence similarity 107, member A
ENSMUSG00000026610	149.938	-1.10308	0.236254	-4.66903	3.02622e-06	0.000350953	Esrrg	26381	P62509	estrogen-related receptor gamma
ENSMUSG00000015950	27.962	2.92927	0.628377	4.66164	3.13702e-06	0.000361688	Ncf1	17969	F8WH69	neutrophil cytosolic factor 1
ENSMUSG00000030579	21.8954	2.96226	0.637492	4.64674	3.37215e-06	0.00038655	Tyrobp	22177	O54885	TYRO protein tyrosine kinase binding protein
ENSMUSG00000032898	223.088	-0.896777	0.19319	-4.64194	3.45147e-06	0.000393369	Fbxo21	231670	Q8VDH1	F-box protein 21
ENSMUSG00000026764	347.503	-0.663575	0.143376	-4.62822	3.68817e-06	0.000417944	Kif5c	16574	P28738	kinesin family member 5C
ENSMUSG00000008575	562.927	0.564547	0.122069	4.62483	3.74909e-06	0.000422433	Nfib	18028	P97863	nuclear factor I/B
ENSMUSG00000003970	785.447	0.505367	0.109364	4.62096	3.81975e-06	0.000425559	Rpl8	26961	P62918	ribosomal protein L8
ENSMUSG00000079547	72.3381	1.4592	0.315707	4.622	3.80055e-06	0.000425559	H2-DMb1	14999	Q31094	histocompatibility 2, class II, locus Mb1
ENSMUSG00000005045	99.1177	-1.14819	0.248774	-4.61541	3.92327e-06	0.000432235	Chd5	269610	E9PYL1	chromodomain helicase DNA binding protein 5
ENSMUSG00000010376	624.119	-0.545104	0.118082	-4.6163	3.90637e-06	0.000432235	Nedd8	18002	P29595	neural precursor cell expressed, developmentally down-regulated gene 8
ENSMUSG00000029816	21.755	3.10935	0.674455	4.61017	4.02341e-06	0.000440819	Gpnmb	93695	Q99P91	glycoprotein (transmembrane) nmb
ENSMUSG00000041731	98.2227	1.27508	0.276784	4.60675	4.09003e-06	0.000445656	Pgm5	226041	Q8BZF8	phosphoglucomutase 5
ENSMUSG00000029718	50.8055	1.55057	0.336851	4.60314	4.1616e-06	0.000450977	Pcolce	18542	Q3UIP2	procollagen C-endopeptidase enhancer protein
ENSMUSG00000054013	77.1594	-1.29357	0.281217	-4.59992	4.22655e-06	0.000455525	Tmem179	104885	Q8BHH9	transmembrane protein 179
ENSMUSG00000036896	58.1844	1.60995	0.351352	4.58215	4.6022e-06	0.000493331	C1qc	12262	Q02105	complement component 1, q subcomponent, C chain
ENSMUSG00000102252	188.158	-0.879491	0.19204	-4.57972	4.65602e-06	0.000496417	Snrpn	20646	P63163	small nuclear ribonucleoprotein N
ENSMUSG00000035697	45.2894	2.23522	0.490014	4.56154	5.07795e-06	0.000538507	Arhgap45	70719	G3X9Q3	Rho GTPase activating protein 45
ENSMUSG00000029095	226.377	-1.02305	0.224338	-4.56031	5.10774e-06	0.000538785	Ablim2	231148	E9Q4K0	actin-binding LIM protein 2
ENSMUSG00000061353	209.291	1.2286	0.269748	4.55463	5.24769e-06	0.000550618	Cxcl12	20315	H7BX38	chemokine (C-X-C motif) ligand 12
ENSMUSG00000030718	318.528	-0.807126	0.177344	-4.55118	5.33471e-06	0.000556803	Ppme1	72590	Q8BVQ5	protein phosphatase methylesterase 1
ENSMUSG00000026915	1175.05	-0.455295	0.100103	-4.54825	5.40929e-06	0.000561631	Strbp	20744	Q91WM1	spermatid perinuclear RNA binding protein
ENSMUSG00000022861	24.9116	3.11003	0.685296	4.53823	5.67273e-06	0.000585917	Dgkg	110197	Q8C413	diacylglycerol kinase, gamma
ENSMUSG00000042258	116.95	-1.187	0.261947	-4.53146	5.85766e-06	0.000601882	Isl1	16392	A2RSV5	ISL1 transcription factor, LIM/homeodomain
ENSMUSG00000034312	443.364	-0.70041	0.154717	-4.52703	5.98192e-06	0.000611482	Iqsec1	232227	Q8R0S2	IQ motif and Sec7 domain 1
ENSMUSG00000022635	201.69	-0.800935	0.177363	-4.51579	6.308e-06	0.000641508	Zcrb1	67197	Q9CZ96	zinc finger CCHC-type and RNA binding motif 1
ENSMUSG00000042312	306.237	0.831226	0.184995	4.49323	7.01523e-06	0.000709791	S100a13	20196	A0A0A0MQ90	S100 calcium binding protein A13
ENSMUSG00000021998	70.7163	1.68823	0.376784	4.48062	7.44271e-06	0.000749221	Lcp1	18826	Q61233	lymphocyte cytosolic protein 1
ENSMUSG00000023993	24.0166	3.45979	0.774328	4.46812	7.89108e-06	0.000786371	Treml1	71326	A6XA75	triggering receptor expressed on myeloid cells-like 1
ENSMUSG00000034648	82.2001	-1.25326	0.280435	-4.46899	7.85888e-06	0.000786371	Lrrn1	16979	Q61809	leucine rich repeat protein 1, neuronal
ENSMUSG00000005360	374.646	0.628515	0.140724	4.46628	7.95902e-06	0.000789176	Slc1a3	20512	P56564	solute carrier family 1 (glial high affinity glutamate transporter), member 3
ENSMUSG00000032549	881.603	-0.527979	0.118822	-4.44344	8.8532e-06	0.000861315	Rab6b	270192	P61294	RAB6B, member RAS oncogene family
ENSMUSG00000040785	1672.26	-0.486058	0.109418	-4.44222	8.90371e-06	0.000861315	Ttc3	22129	G5E8T2	tetratricopeptide repeat domain 3
ENSMUSG00000042873	191.479	-0.827699	0.186318	-4.44241	8.89584e-06	0.000861315	Lhfpl4	269788	Q5U4E0	lipoma HMGIC fusion partner-like protein 4
ENSMUSG00000022951	82.2335	-1.32485	0.298554	-4.43754	9.09941e-06	0.000875972	Rcan1	54720	Q7TNY3	regulator of calcineurin 1
ENSMUSG00000012848	492.292	0.608519	0.137745	4.41771	9.97522e-06	0.000955645	Rps5	20103	P97461	ribosomal protein S5
ENSMUSG00000011751	128.143	-1.11165	0.252716	-4.3988	1.08851e-05	0.00103283	Sptbn4	80297	E9PZC2	spectrin beta, non-erythrocytic 4
ENSMUSG00000043557	248.972	-0.884809	0.201107	-4.39968	1.0841e-05	0.00103283	Mdga1	74762	D3Z499	MAM domain containing glycosylphosphatidylinositol anchor 1
ENSMUSG00000010803	21.6221	3.06029	0.696892	4.39135	1.12652e-05	0.00103943	Gabra1	14394	P62812	gamma-aminobutyric acid (GABA) A receptor, subunit alpha 1
ENSMUSG00000015143	591.106	0.677073	0.154189	4.39119	1.1273e-05	0.00103943	Actn1	109711	A1BN54	actinin, alpha 1
ENSMUSG00000022973	546.194	-0.583193	0.132747	-4.39326	1.11663e-05	0.00103943	Synj1	104015	E9Q7S0	synaptojanin 1
ENSMUSG00000024610	17.1083	2.95821	0.673678	4.39114	1.12758e-05	0.00103943	Cd74	16149	P04441	CD74 antigen (invariant polypeptide of major histocompatibility complex, class II antigen-associated)
ENSMUSG00000061904	694.765	-0.502586	0.114477	-4.39026	1.13216e-05	0.00103943	Slc25a3	18674	Q8VEM8	solute carrier family 25 (mitochondrial carrier, phosphate carrier), member 3
ENSMUSG00000062661	172.97	-0.881739	0.200771	-4.39176	1.12435e-05	0.00103943	Ncs1	14299	Q8BNY6	neuronal calcium sensor 1
ENSMUSG00000021194	140.909	-0.938892	0.213955	-4.38826	1.14263e-05	0.00104422	Chga	12652	P26339	chromogranin A
ENSMUSG00000027273	1269.63	-0.65826	0.150217	-4.38207	1.17556e-05	0.00106938	Snap25	20614	P60879	synaptosomal-associated protein 25
ENSMUSG00000023909	344.732	-0.657157	0.150156	-4.37649	1.20605e-05	0.0010921	Paqr4	76498	Q9JJE4	progestin and adipoQ receptor family member IV
ENSMUSG00000028328	171.809	0.987703	0.226409	4.36247	1.28601e-05	0.00115425	Tmod1	21916	P49813	tropomodulin 1
ENSMUSG00000060969	169.347	-1.01152	0.231871	-4.36242	1.28632e-05	0.00115425	Irx1	16371	P81068	Iroquois homeobox 1
ENSMUSG00000024579	411.183	-0.580041	0.133133	-4.35686	1.31944e-05	0.00117864	Pcyox1l	240334	Q8C7K6	prenylcysteine oxidase 1 like
ENSMUSG00000030283	84.559	-1.14261	0.263356	-4.33864	1.43365e-05	0.00127492	St8sia1	20449	Q64687	ST8 alpha-N-acetyl-neuraminide alpha-2,8-sialyltransferase 1
ENSMUSG00000030246	429.842	-0.67998	0.156767	-4.33753	1.44092e-05	0.00127567	Ldhb	16832	P16125	lactate dehydrogenase B
ENSMUSG00000055333	25.3424	2.62588	0.605903	4.33382	1.46543e-05	0.0012916	Fat2	245827	Q5F226	FAT atypical cadherin 2
ENSMUSG00000074129	370.456	0.658871	0.152132	4.33091	1.48492e-05	0.00130298	Rpl13a	22121	P19253	ribosomal protein L13A
ENSMUSG00000054708	120.727	-0.978837	0.226075	-4.3297	1.49311e-05	0.0013044	Ankrd24	70615	Q80VM7	ankyrin repeat domain 24
ENSMUSG00000024213	1451.07	-0.406854	0.0940384	-4.32646	1.51524e-05	0.00131793	Nudt3	56409	B2KF67	nudix (nucleotide diphosphate linked moiety X)-type motif 3
ENSMUSG00000026442	312.452	-0.657013	0.151904	-4.3252	1.52394e-05	0.00131971	Nfasc	269116	E9PW06	neurofascin
ENSMUSG00000027674	186.918	-0.790401	0.18298	-4.3196	1.5631e-05	0.00134773	Pex5l	58869	F8SLP9	peroxisomal biogenesis factor 5-like
ENSMUSG00000021219	113.29	-1.11925	0.26033	-4.29934	1.7131e-05	0.00147067	Rgs6	50779	Q9Z2H2	regulator of G-protein signaling 6
ENSMUSG00000022108	1646.67	0.406105	0.0947796	4.28473	1.82965e-05	0.00155724	Itm2b	16432	O89051	integral membrane protein 2B
ENSMUSG00000047797	116.888	-1.07344	0.250524	-4.28479	1.82912e-05	0.00155724	Gjb1	14618	P28230	gap junction protein, beta 1
ENSMUSG00000034336	231.149	-0.798745	0.186634	-4.27974	1.8711e-05	0.00158571	Ina	226180	P46660	internexin neuronal intermediate filament protein, alpha
ENSMUSG00000064215	292.442	0.656956	0.153554	4.27834	1.88293e-05	0.00158895	Ifi27	52668	Q8C6G0	interferon, alpha-inducible protein 27
ENSMUSG00000058975	803.159	-0.697695	0.163636	-4.26371	2.01057e-05	0.00168235	Kcnc1	16502	Q3TR92	potassium voltage gated channel, Shaw-related subfamily, member 1
ENSMUSG00000031957	51.2615	1.81614	0.426605	4.25719	2.07012e-05	0.0017249	Ctrb1	66473	Q9CR35	chymotrypsinogen B1
ENSMUSG00000018593	1947.85	-0.434847	0.102223	-4.25391	2.10065e-05	0.00174301	Sparc	20692	Q5NCU4	secreted acidic cysteine rich glycoprotein
ENSMUSG00000024862	154.813	-0.959639	0.22611	-4.24413	2.19447e-05	0.00180708	Klc2	16594	Q91YS4	kinesin light chain 2
ENSMUSG00000029309	2382.92	-0.530809	0.125074	-4.24396	2.19609e-05	0.00180708	Sparcl1	13602	P70663	SPARC-like 1
ENSMUSG00000040612	141.045	0.908928	0.214526	4.23691	2.26618e-05	0.00185705	Ildr2	100039795	B5TVM2	immunoglobulin-like domain containing receptor 2
ENSMUSG00000000303	1714.57	0.434335	0.102703	4.22903	2.34699e-05	0.00190751	Cdh1	12550	A0A0R4IZW5	cadherin 1
ENSMUSG00000030707	6.81629	6.27889	1.48443	4.22983	2.33866e-05	0.00190751	Coro1a	12721	O89053	coronin, actin binding protein 1A
ENSMUSG00000022139	815.58	-0.49705	0.117753	-4.22113	2.43085e-05	0.0019676	Mbnl2	105559	Q8C181	muscleblind like splicing factor 2
ENSMUSG00000026131	403.157	-0.580787	0.137638	-4.21968	2.44647e-05	0.00197219	Dst	13518	S4R1P5	dystonin
ENSMUSG00000031431	172.847	-1.02474	0.24323	-4.21305	2.5194e-05	0.00202276	Tsc22d3	14605	Q9Z2S7	TSC22 domain family, member 3
ENSMUSG00000058715	19.587	2.44428	0.580869	4.20797	2.57674e-05	0.00206046	Fcer1g	14127	P20491	Fc receptor, IgE, high affinity I, gamma polypeptide
ENSMUSG00000020496	497.019	-0.593016	0.141001	-4.20577	2.60199e-05	0.00207229	Rnf187	108660	Q8BFX1	ring finger protein 187
ENSMUSG00000024163	327.68	-0.613348	0.146079	-4.19875	2.68387e-05	0.00211268	Mapk8ip3	30957	Q9ESN9	mitogen-activated protein kinase 8 interacting protein 3
ENSMUSG00000039000	160.042	-0.832269	0.198221	-4.19869	2.68467e-05	0.00211268	Ube3c	100763	Q80U95	ubiquitin protein ligase E3C
ENSMUSG00000063646	70.6277	-1.18125	0.281276	-4.19961	2.67372e-05	0.00211268	Jakmip1	76071	Q8BVL9	janus kinase and microtubule interacting protein 1
ENSMUSG00000033565	478.038	-0.569534	0.135708	-4.19675	2.70767e-05	0.00212236	Rbfox2	93686	Q8BP71	RNA binding protein, fox-1 homolog (C. elegans) 2
ENSMUSG00000029223	344.047	-0.717653	0.171189	-4.19216	2.76307e-05	0.00215726	Uchl1	22223	Q9R0P9	ubiquitin carboxy-terminal hydrolase L1
ENSMUSG00000030082	771.855	0.454811	0.108547	4.19	2.78958e-05	0.00216942	Sec61a1	53421	P61620	Sec61 alpha 1 subunit (S. cerevisiae)
ENSMUSG00000054690	122.213	-0.92978	0.222066	-4.18695	2.82729e-05	0.00219015	Emcn	59308	Q9R0H2	endomucin
ENSMUSG00000031458	283.43	-0.764905	0.182876	-4.18265	2.88134e-05	0.00222334	Coprs	66423	Q9CQ13	coordinator of PRMT5, differentiation stimulator
ENSMUSG00000031425	1448.75	-0.565308	0.135237	-4.18011	2.91364e-05	0.00223955	Plp1	18823	P60202	proteolipid protein (myelin) 1
ENSMUSG00000008489	332.711	-0.731539	0.175107	-4.17766	2.94527e-05	0.00225512	Elavl2	15569	Q3UR02	ELAV like RNA binding protein 1
ENSMUSG00000026255	340.087	0.764357	0.183166	4.17303	3.00569e-05	0.00229254	Efhd1	98363	Q9D4J1	EF hand domain containing 1
ENSMUSG00000024966	244.453	-0.714394	0.171582	-4.16357	3.1331e-05	0.00238055	Stip1	20867	Q60864	stress-induced phosphoprotein 1
ENSMUSG00000003617	374.014	0.580797	0.139773	4.15528	3.24894e-05	0.00245237	Cp	12870	G3X8Q5	ceruloplasmin
ENSMUSG00000020949	262.657	-0.667973	0.160796	-4.15417	3.26471e-05	0.00245237	Fkbp3	30795	Q3UBU9	FK506 binding protein 3
ENSMUSG00000026235	123.993	-1.14781	0.276268	-4.15468	3.25737e-05	0.00245237	Epha4	13838	Q03137	Eph receptor A4
ENSMUSG00000002475	90.4812	-1.08998	0.262645	-4.15002	3.32446e-05	0.00248783	Abhd3	106861	Q91ZH7	abhydrolase domain containing 3
ENSMUSG00000014602	438.802	-0.568305	0.137232	-4.14118	3.45518e-05	0.00257593	Kif1a	16560	E9QAN4	kinesin family member 1A
ENSMUSG00000021143	244.981	-0.793538	0.191822	-4.13684	3.52126e-05	0.00259749	Pacs2	217893	E9Q7E9	phosphofurin acidic cluster sorting protein 2
ENSMUSG00000025813	173.3	-0.792347	0.191541	-4.1367	3.52339e-05	0.00259749	Homer2	26557	Q9QWW1	homer scaffolding protein 2
ENSMUSG00000007594	94.9939	-1.09031	0.264216	-4.12658	3.68197e-05	0.00270434	Hapln4	330790	Q80WM4	hyaluronan and proteoglycan link protein 4
ENSMUSG00000005125	1383.77	-0.552156	0.133959	-4.12182	3.75887e-05	0.00275063	Ndrg1	17988	Q545R3	N-myc downstream regulated gene 1
ENSMUSG00000026797	634.197	-0.61758	0.150188	-4.11204	3.92187e-05	0.00283849	Stxbp1	20910	O08599	syntaxin binding protein 1
ENSMUSG00000028670	436.559	-0.651761	0.158473	-4.11275	3.90976e-05	0.00283849	Lypla2	26394	Q9WTL7	lysophospholipase 2
ENSMUSG00000052336	175.802	0.833807	0.202755	4.11239	3.91582e-05	0.00283849	Cx3cr1	13051	Q543X3	chemokine (C-X3-C motif) receptor 1
ENSMUSG00000044252	403.645	-0.645307	0.157124	-4.10699	4.0085e-05	0.00289064	Osbpl1a	64291	Q3V156	oxysterol binding protein-like 1A
ENSMUSG00000027788	7.42248	6.39864	1.565	4.08858	4.34017e-05	0.00311848	Otol1	229389	Q4ZJM7	otolin 1
ENSMUSG00000033295	1572.75	-0.493161	0.120746	-4.08427	4.42147e-05	0.00316542	Ptprf	19268	A2A8L5	protein tyrosine phosphatase, receptor type, F
ENSMUSG00000041120	241.928	0.757503	0.185519	4.08316	4.44268e-05	0.00316916	Nbl1	17965	Q61477	NBL1, DAN family BMP antagonist
ENSMUSG00000036202	144.025	0.943738	0.231249	4.08104	4.48347e-05	0.0031868	Rif1	51869	Q6PR54	replication timing regulatory factor 1
ENSMUSG00000034647	413.074	0.54013	0.132756	4.0686	4.72965e-05	0.00334978	Ankrd12	106585	G5E893	ankyrin repeat domain 12
ENSMUSG00000020658	152.464	-0.856077	0.211089	-4.05553	5.00208e-05	0.00353012	Efr3b	668212	Q6ZQ18	EFR3 homolog B
ENSMUSG00000009487	98.598	1.4805	0.365268	4.05318	5.05264e-05	0.00355316	Otog	18419	G3UWC8	otogelin
ENSMUSG00000069072	168.346	-0.843789	0.208398	-4.04894	5.14503e-05	0.00360534	Slc7a14	241919	Q8BXR1	solute carrier family 7 (cationic amino acid transporter, y+ system), member 14
ENSMUSG00000052146	477.973	0.531757	0.131381	4.04745	5.17778e-05	0.00361552	Rps10	67097	P63325	ribosomal protein S10
ENSMUSG00000064181	138.979	-0.973366	0.241289	-4.03402	5.48296e-05	0.00381518	Rab3ip	216363	Q68EF0	RAB3A interacting protein
ENSMUSG00000034584	11.9037	5.25103	1.3032	4.02935	5.59311e-05	0.00387821	Exph5	320051	Q0VAV2	exophilin 5
ENSMUSG00000013236	200.752	-0.75299	0.186996	-4.02678	5.65467e-05	0.00390724	Ptprs	19280	B0V2N1	protein tyrosine phosphatase, receptor type, S
ENSMUSG00000058441	42.3522	-1.55794	0.387275	-4.02283	5.75036e-05	0.00395957	Panx2	406218	Q6IMP4	pannexin 2
ENSMUSG00000079598	119.166	-0.967485	0.24078	-4.01813	5.86615e-05	0.00402532	Clec2l	665180	P0C7M9	C-type lectin domain family 2, member L
ENSMUSG00000020262	121.687	-1.0052	0.250324	-4.01561	5.92931e-05	0.00405463	Adarb1	110532	Q91ZS8	adenosine deaminase, RNA-specific, B1
ENSMUSG00000005220	36.097	-1.69374	0.422521	-4.00865	6.10656e-05	0.0041437	Corin	53419	Q9Z319	corin, serine peptidase
ENSMUSG00000018765	450.468	-0.751567	0.187515	-4.00805	6.12225e-05	0.0041437	Fxr2	23879	Q6P5B5	fragile X mental retardation, autosomal homolog 2
ENSMUSG00000031633	1878.6	-0.364823	0.0909994	-4.00907	6.09578e-05	0.0041437	Slc25a4	11739	P48962	solute carrier family 25 (mitochondrial carrier, adenine nucleotide translocator), member 4
ENSMUSG00000046999	92.7775	-1.33773	0.335303	-3.9896	6.61839e-05	0.00446426	1110032F04Rik	68725	E9Q0B3	RIKEN cDNA 1110032F04 gene
ENSMUSG00000020402	419.837	-0.595571	0.149644	-3.97992	6.89387e-05	0.00462283	Vdac1	22333	Q60932	voltage-dependent anion channel 1
ENSMUSG00000027599	311.984	-0.578828	0.145445	-3.9797	6.9001e-05	0.00462283	Armc1	74252	Q9D7A8	armadillo repeat containing 1
ENSMUSG00000055254	431.294	-0.601924	0.151307	-3.97818	6.94458e-05	0.00463697	Ntrk2	18212	P15209	neurotrophic tyrosine kinase, receptor, type 2
ENSMUSG00000018707	1080.61	-0.48435	0.121873	-3.97424	7.06055e-05	0.00469858	Dync1h1	13424	Q9JHU4	dynein cytoplasmic 1 heavy chain 1
ENSMUSG00000029561	27.7724	1.89839	0.47883	3.96463	7.35084e-05	0.0048754	Oasl2	23962	Q9Z2F2	2'-5' oligoadenylate synthetase-like 2
ENSMUSG00000026818	27.4235	2.28293	0.576203	3.96202	7.43186e-05	0.0049127	Cel	12613	Q3V2H7	carboxyl ester lipase
ENSMUSG00000070695	122.936	-1.08515	0.273967	-3.96088	7.46741e-05	0.00491981	Cntnap5a	636808	Q0V8T9	contactin associated protein-like 5A
ENSMUSG00000022876	9.94995	4.35475	1.10015	3.95833	7.54742e-05	0.00495606	Samsn1	67742	P57725	SAM domain, SH3 domain and nuclear localization signals, 1
ENSMUSG00000000682	37.7481	1.91654	0.484652	3.95448	7.67019e-05	0.00502005	Cd52	23833	Q3U1T8	CD52 antigen
ENSMUSG00000021987	217.222	-0.805617	0.203843	-3.95214	7.74559e-05	0.00505272	Mtmr6	219135	Q8VE11	myotubularin related protein 6
ENSMUSG00000044349	2580.33	-0.386354	0.097806	-3.9502	7.80843e-05	0.00507702	Snhg11	319317	Q4G0K9	small nucleolar RNA host gene 11
ENSMUSG00000031762	1149.74	0.529718	0.134183	3.94774	7.8894e-05	0.00509624	Mt2	17750	P02798	metallothionein 2
ENSMUSG00000034460	181.682	-0.732348	0.18549	-3.94819	7.87447e-05	0.00509624	Six4	20474	Q61321	sine oculis-related homeobox 4
ENSMUSG00000052373	17.9912	2.90235	0.736703	3.93965	8.1601e-05	0.00525399	Mpp3	13384	Q6XE40	membrane protein, palmitoylated 3 (MAGUK p55 subfamily member 3)
ENSMUSG00000006435	20.3811	2.5354	0.643864	3.93778	8.22376e-05	0.00526082	Neurl1a	18011	Q499W5	neuralized E3 ubiquitin protein ligase 1A
ENSMUSG00000026879	1663.41	0.462919	0.117536	3.93852	8.19856e-05	0.00526082	Gsn	227753	Q6PAC1	gelsolin
ENSMUSG00000028060	230.281	0.657717	0.167066	3.93686	8.25545e-05	0.00526411	Khdc4	74200	Q3TCX3	KH domain containing 4, pre-mRNA splicing factor
ENSMUSG00000033579	70.4719	-1.15989	0.294686	-3.93601	8.28481e-05	0.0052659	Fa2h	338521	Q5MPP0	fatty acid 2-hydroxylase
ENSMUSG00000046805	29.3333	2.18139	0.55469	3.93263	8.40227e-05	0.0053235	Mpeg1	17476	A1L314	macrophage expressed gene 1
ENSMUSG00000039046	236.788	-0.666921	0.169677	-3.93052	8.47611e-05	0.00535317	Usp6nl	98910	Q80XC3	USP6 N-terminal like
ENSMUSG00000020651	151.568	0.978422	0.249007	3.9293	8.51924e-05	0.00536333	Slc26a4	23985	Q9R155	solute carrier family 26, member 4
ENSMUSG00000026344	579.165	-0.631015	0.160842	-3.92319	8.73838e-05	0.00548389	Lypd1	72585	E0CXP0	Ly6/Plaur domain containing 1
ENSMUSG00000004789	202.274	-0.732464	0.186814	-3.92082	8.82488e-05	0.0055207	Dlst	78920	Q9D2G2	dihydrolipoamide S-succinyltransferase (E2 component of 2-oxo-glutarate complex)
ENSMUSG00000023915	294.68	-0.669903	0.170951	-3.91869	8.90312e-05	0.00555213	Tnfrsf21	94185	Q9EPU5	tumor necrosis factor receptor superfamily, member 21
ENSMUSG00000029361	182.85	-0.774541	0.1979	-3.9138	9.08558e-05	0.00564816	Nos1	18125	Q9Z0J4	nitric oxide synthase 1, neuronal
ENSMUSG00000010066	57.4687	1.24586	0.318676	3.90947	9.24993e-05	0.00573236	Cacna2d2	56808	Q6PHS9	calcium channel, voltage-dependent, alpha 2/delta subunit 2
ENSMUSG00000022528	90.6607	0.985304	0.252119	3.90809	9.30301e-05	0.00574729	Hes1	15205	P35428	hes family bHLH transcription factor 1
ENSMUSG00000001020	99.9767	1.2856	0.329142	3.9059	9.38737e-05	0.0057635	S100a4	20198	P07091	S100 calcium binding protein A4
ENSMUSG00000025092	264.356	-0.685167	0.17539	-3.90653	9.36298e-05	0.0057635	Hspa12a	73442	Q8K0U4	heat shock protein 12A
ENSMUSG00000059995	284.027	-0.604442	0.154804	-3.90457	9.43921e-05	0.00577744	Atxn7l3	217218	A2AWT3	ataxin 7-like 3
ENSMUSG00000038576	127.679	-1.10024	0.282583	-3.8935	9.88095e-05	0.0060292	Susd4	96935	Q8BH32	sushi domain containing 4
ENSMUSG00000057729	23.6019	2.90748	0.747782	3.88814	0.000101017	0.00614497	Prtn3	19152	A0A0R4IZY6	proteinase 3
ENSMUSG00000029167	375.294	-0.54897	0.14131	-3.88487	0.000102385	0.00620914	Ppargc1a	19017	O70343	peroxisome proliferative activated receptor, gamma, coactivator 1 alpha
ENSMUSG00000028194	200.214	-0.72053	0.185967	-3.87451	0.000106839	0.00645954	Ddah1	69219	Q3UF01	dimethylarginine dimethylaminohydrolase 1
ENSMUSG00000030256	163.177	0.794774	0.20534	3.87052	0.000108602	0.00654615	Bhlhe41	79362	D3Z2G6	basic helix-loop-helix family, member e41
ENSMUSG00000064363	3370.06	0.44111	0.114053	3.86758	0.000109922	0.00660564	ND4	17719	P03911	NADH dehydrogenase subunit 4
ENSMUSG00000059182	92.731	1.11111	0.287531	3.86433	0.000111393	0.00667383	Skap2	54353	Q3UND0	src family associated phosphoprotein 2
ENSMUSG00000022382	90.8384	1.22528	0.317413	3.86022	0.000113286	0.0067668	Wnt7b	22422	E9Q5E3	wingless-type MMTV integration site family, member 7B
ENSMUSG00000032231	858.163	0.402114	0.104408	3.85136	0.000117463	0.00699522	Anxa2	12306	P07356	annexin A2
ENSMUSG00000022231	126.121	-0.911738	0.236781	-3.85055	0.000117852	0.00699737	Sema5a	20356	Q3UPZ0	sema domain, seven thrombospondin repeats (type 1 and type 1-like), transmembrane domain (TM) and short cytoplasmic domain, (semaphorin) 5A
ENSMUSG00000075224	110.847	-0.89614	0.232896	-3.84782	0.000119174	0.00705476	Lrrc55	241528	Q3UY51	leucine rich repeat containing 55
ENSMUSG00000038521	15.9055	2.4033	0.625171	3.84423	0.000120933	0.00713756	C1s1	50908	E9Q6C2	complement component 1, s subcomponent 1
ENSMUSG00000029798	13.9107	2.65086	0.690636	3.83829	0.000123896	0.00726934	Herc6	67138	F2Z461	hect domain and RLD 6
ENSMUSG00000036438	2558.77	-0.361905	0.0942884	-3.83828	0.000123899	0.00726934	Calm2	12314	P0DP26	calmodulin 2
ENSMUSG00000052384	22.99	2.09144	0.545333	3.83516	0.000125484	0.00734065	Nrros	224109	Q8BMT4	negative regulator of reactive oxygen species
ENSMUSG00000034297	188.124	0.70296	0.183382	3.8333	0.000126437	0.00737462	Med13	327987	Q5SWW4	mediator complex subunit 13
ENSMUSG00000021301	90.8747	-0.979229	0.255651	-3.83033	0.000127972	0.00744227	Hecw1	94253	Q8K4P8	HECT, C2 and WW domain containing E3 ubiquitin protein ligase 1
ENSMUSG00000003541	100.142	1.03823	0.271501	3.82405	0.000131278	0.00761129	Ier3	15937	Q91VZ5	immediate early response 3
ENSMUSG00000070880	12.5139	3.03481	0.793754	3.82336	0.000131646	0.00761129	Gad1	14415	D3Z1L8	glutamate decarboxylase 1
ENSMUSG00000063659	51.387	1.69903	0.445279	3.81564	0.000135829	0.00780761	Zbtb18	30928	H7BX69	zinc finger and BTB domain containing 18
ENSMUSG00000017221	463.897	-0.597696	0.156697	-3.81435	0.000136545	0.00782606	Psmd3	22123	P14685	proteasome (prosome, macropain) 26S subunit, non-ATPase, 3
ENSMUSG00000024397	32.5869	1.61344	0.423526	3.80954	0.000139227	0.00795678	Aif1	11629	O70200	allograft inflammatory factor 1
ENSMUSG00000070565	333.677	-0.59315	0.155949	-3.80349	0.000142673	0.00813031	Rasal2	226525	E9PW37	RAS protein activator like 2
ENSMUSG00000029054	13.5386	3.97526	1.04639	3.79904	0.000145256	0.0082538	Gabrd	14403	P22933	gamma-aminobutyric acid (GABA) A receptor, subunit delta
ENSMUSG00000060063	28.9016	2.02966	0.534469	3.79752	0.000146149	0.00828078	Alox5ap	11690	P30355	arachidonate 5-lipoxygenase activating protein
ENSMUSG00000039095	15.9642	3.51378	0.927503	3.78842	0.000151606	0.00856551	En2	13799	P09066	engrailed 2
ENSMUSG00000021732	68.436	-1.15414	0.304963	-3.78454	0.000153994	0.00867573	Fgf10	14165	O35565	fibroblast growth factor 10
ENSMUSG00000031278	187.187	0.715848	0.189403	3.7795	0.000157141	0.00882796	Acsl4	50790	Q91YN3	acyl-CoA synthetase long-chain family member 4
ENSMUSG00000027510	33.5747	2.18766	0.579209	3.77698	0.000158742	0.00889269	Rbm38	56190	Q62176	RNA binding motif protein 38
ENSMUSG00000030282	291.633	-0.621145	0.164491	-3.77617	0.000159256	0.00889635	Cmas	12764	A0A0R4J0B4	cytidine monophospho-N-acetylneuraminic acid synthetase
ENSMUSG00000036766	336.646	-0.661063	0.175179	-3.77363	0.000160887	0.00896223	Dner	227325	Q8JZM4	delta/notch-like EGF repeat containing
ENSMUSG00000048096	57.1633	1.33511	0.354094	3.77051	0.000162912	0.00904963	Lmod1	93689	F8VPR1	leiomodin 1 (smooth muscle)
ENSMUSG00000027602	664.915	-0.441972	0.117503	-3.76138	0.000168977	0.0093603	Map1lc3a	66734	Q91VR7	microtubule-associated protein 1 light chain 3 alpha
ENSMUSG00000073489	7.07596	5.3479	1.42276	3.75882	0.00017072	0.00943048	Ifi204	15951	E9QKL6	interferon activated gene 204
ENSMUSG00000006273	1198.38	-0.510885	0.135987	-3.75688	0.000172046	0.00947732	Atp6v1b2	11966	P62814	ATPase, H+ transporting, lysosomal V1 subunit B2
ENSMUSG00000026202	788.29	-0.5492	0.146248	-3.75527	0.000173154	0.00948567	Tuba4a	22145	P68368	tubulin, alpha 4A
ENSMUSG00000074657	446.702	-0.541322	0.144145	-3.75541	0.000173059	0.00948567	Kif5a	16572	P33175	kinesin family member 5A
ENSMUSG00000026667	201.836	-0.672627	0.179249	-3.75247	0.000175101	0.00953962	Uhmk1	16589	P97343	U2AF homology motif (UHM) kinase 1
ENSMUSG00000039252	150.778	-0.7733	0.20605	-3.75297	0.000174755	0.00953962	Lgi2	246316	Q50DZ7	leucine-rich repeat LGI family, member 2
ENSMUSG00000048279	180.127	-0.758949	0.202483	-3.7482	0.000178106	0.00967676	Sacs	50720	A0A0R4J125	sacsin
ENSMUSG00000005873	465.878	-0.605045	0.161462	-3.74729	0.000178756	0.00968557	Reep5	13476	G3X8R0	receptor accessory protein 5
ENSMUSG00000060371	36.2984	3.95681	1.05869	3.73747	0.000185879	0.010044	Caln1	140904	Q542R1	calneuron 1
ENSMUSG00000001334	290.092	-0.667355	0.17861	-3.73637	0.000186693	0.0100606	Fndc5	384061	Q8K4Z2	fibronectin type III domain containing 5
ENSMUSG00000030862	54.132	1.19495	0.320456	3.72892	0.000192301	0.0103348	Cpxm2	55987	A0A0R4J0C4	carboxypeptidase X 2 (M14 family)
ENSMUSG00000032253	185.484	0.729785	0.19596	3.72415	0.000195971	0.0105035	Phip	83946	F8VQ93	pleckstrin homology domain interacting protein
ENSMUSG00000001525	641.255	-0.507677	0.136483	-3.7197	0.000199459	0.0105761	Tubb5	22154	P99024	tubulin, beta 5 class I
ENSMUSG00000022443	177.689	0.903503	0.242847	3.72046	0.000198857	0.0105761	Myh9	17886	Q8VDD5	myosin, heavy polypeptide 9, non-muscle
ENSMUSG00000026395	32.5101	2.21032	0.594076	3.7206	0.000198751	0.0105761	Ptprc	19264	Q8C6Q7	protein tyrosine phosphatase, receptor type, C
ENSMUSG00000030102	299.804	0.708719	0.190526	3.71981	0.000199371	0.0105761	Itpr1	16438	P11881	inositol 1,4,5-trisphosphate receptor 1
ENSMUSG00000037736	340.525	-0.552628	0.148779	-3.71442	0.000203673	0.0107421	Limch1	77569	Q3UH68	LIM and calponin homology domains 1
ENSMUSG00000038276	103.848	-1.19841	0.322625	-3.71455	0.000203567	0.0107421	Asic3	171209	Q6X1Y6	acid-sensing (proton-gated) ion channel 3
ENSMUSG00000045954	198.02	0.721848	0.194422	3.71278	0.000204994	0.0107831	Cavin2	20324	Q63918	caveolae associated 2
ENSMUSG00000096887	98.8484	1.07311	0.289192	3.71073	0.000206664	0.0108422	Gm20594	100463512	J3QJY3	predicted gene, 20594
ENSMUSG00000003644	68.7413	1.07713	0.290665	3.70575	0.000210768	0.0110283	Rps6ka1	20111	P18653	ribosomal protein S6 kinase polypeptide 1
ENSMUSG00000033998	158.504	-0.749733	0.202443	-3.70342	0.000212709	0.0111006	Kcnk1	16525	O08581	potassium channel, subfamily K, member 1
ENSMUSG00000044177	10.9274	2.98533	0.807091	3.69888	0.000216556	0.0112717	Wfikkn2	278507	Q7TQN3	WAP, follistatin/kazal, immunoglobulin, kunitz and netrin domain containing 2
ENSMUSG00000020802	95.2816	-0.997844	0.270109	-3.69423	0.000220551	0.0113857	Ube2o	217342	Q6ZPJ3	ubiquitin-conjugating enzyme E2O
ENSMUSG00000048895	181.122	-0.76035	0.205852	-3.69367	0.000221042	0.0113857	Cdk5r1	12569	P61809	cyclin-dependent kinase 5, regulatory subunit 1 (p35)
ENSMUSG00000057777	7.16804	-5.2397	1.41846	-3.69392	0.00022082	0.0113857	Mab21l2	23937	Q8BPP1	mab-21-like 2
ENSMUSG00000059436	229.649	0.622227	0.168388	3.6952	0.00021971	0.0113857	Max	17187	Q8C4Y1	Max protein
ENSMUSG00000082229	71.3844	-1.11076	0.300909	-3.69133	0.000223087	0.0114612	Nap1l2	17954	P51860	nucleosome assembly protein 1-like 2
ENSMUSG00000037601	270.926	-0.589432	0.159741	-3.68994	0.00022431	0.0114943	Nme1	18102	P15532	NME/NM23 nucleoside diphosphate kinase 1
ENSMUSG00000054072	39.6536	1.7147	0.465011	3.68744	0.000226522	0.0115777	Iigp1	60440	J7NNX8	interferon inducible GTPase 1
ENSMUSG00000021270	396.606	-0.498722	0.135291	-3.68629	0.000227551	0.0116004	Hsp90aa1	15519	P07901	heat shock protein 90, alpha (cytosolic), class A member 1
ENSMUSG00000025777	149.052	-0.77393	0.210079	-3.684	0.0002296	0.0116748	Gdap1	14545	O88741	ganglioside-induced differentiation-associated-protein 1
ENSMUSG00000005087	99.6893	1.05852	0.287734	3.6788	0.000234335	0.0118851	Cd44	12505	Q80X37	CD44 antigen
ENSMUSG00000024338	27.1353	1.99456	0.542406	3.67725	0.000235761	0.0118966	Psmb8	16913	P28063	proteasome (prosome, macropain) subunit, beta type 8 (large multifunctional peptidase 7)
ENSMUSG00000045690	296.711	0.602111	0.163717	3.67777	0.000235284	0.0118966	Wdr89	72338	Q9D0R9	WD repeat domain 89
ENSMUSG00000058672	205.812	-0.669603	0.182381	-3.67145	0.000241175	0.012139	Tubb2a	22151	Q7TMM9	tubulin, beta 2A class IIA
ENSMUSG00000022584	13.6652	3.04524	0.829875	3.66952	0.000243003	0.0122	Ly6c2	100041546	P0CW03	lymphocyte antigen 6 complex, locus C2
ENSMUSG00000030500	185.494	-0.963002	0.262606	-3.6671	0.000245317	0.012255	Slc17a6	140919	A0A0R4J0A6	solute carrier family 17 (sodium-dependent inorganic phosphate cotransporter), member 6
ENSMUSG00000039158	25.9246	1.92201	0.524125	3.66708	0.000245335	0.012255	Akna	100182	Q80VW7	AT-hook transcription factor
ENSMUSG00000030000	134.284	-0.778908	0.212922	-3.65819	0.000254006	0.0126563	Add2	11519	Q9QYB8	adducin 2 (beta)
ENSMUSG00000053477	728.202	0.471142	0.129168	3.64752	0.000264779	0.01316	Tcf4	21413	Q60722	transcription factor 4
ENSMUSG00000026825	179.121	-0.740881	0.203534	-3.64008	0.000272555	0.0135126	Dnm1	13429	P39053	dynamin 1
ENSMUSG00000019302	304.539	-0.542558	0.149504	-3.62906	0.000284455	0.0139108	Atp6v0a1	11975	Q3TXT5	ATPase, H+ transporting, lysosomal V0 subunit A1
ENSMUSG00000025647	169.304	0.778992	0.214672	3.62875	0.000284796	0.0139108	Shisa5	66940	Q9D7I0	shisa family member 5
ENSMUSG00000028149	348.455	-0.536383	0.147806	-3.62898	0.000284548	0.0139108	Rap1gds1	229877	E9Q912	RAP1, GTP-GDP dissociation stimulator 1
ENSMUSG00000034161	44.2052	1.32277	0.364506	3.62894	0.000284582	0.0139108	Scx	20289	Q53ZC3	scleraxis
ENSMUSG00000041515	47.8373	1.46747	0.404225	3.63034	0.000283048	0.0139108	Irf8	15900	P23611	interferon regulatory factor 8
ENSMUSG00000064065	8.66258	4.72006	1.30003	3.63073	0.000282616	0.0139108	Ipcef1	320495	Q3UX69	interaction protein for cytohesin exchange factors 1
ENSMUSG00000000078	309.828	0.585678	0.161858	3.61847	0.000296346	0.014404	Klf6	23849	Q8BPQ2	Kruppel-like factor 6
ENSMUSG00000069515	4.50449	5.68501	1.57314	3.6138	0.000301741	0.0146304	Lyz1	17110	A0A077S9N1	lysozyme 1
ENSMUSG00000004267	304.713	-0.613962	0.170144	-3.60849	0.000307989	0.0148246	Eno2	13807	D3Z6E4	enolase 2, gamma neuronal
ENSMUSG00000027074	26.0998	1.85323	0.513398	3.60972	0.000306523	0.0148246	Slc43a3	58207	A2AVZ9	solute carrier family 43, member 3
ENSMUSG00000037921	17.0936	2.18229	0.604765	3.6085	0.000307976	0.0148246	Ddx60	234311	G3X9F7	DEAD (Asp-Glu-Ala-Asp) box polypeptide 60
ENSMUSG00000070733	400.404	-0.481194	0.133395	-3.6073	0.000309406	0.0148567	Fryl	72313	F8VQ05	FRY like transcription coactivator
ENSMUSG00000054855	94.8011	0.931682	0.258407	3.60548	0.00031158	0.014889	Rnd1	223881	Q8BLR7	Rho family GTPase 1
ENSMUSG00000026074	674.653	-0.422185	0.117302	-3.59914	0.000319274	0.0150751	Map4k4	26921	A0A0A6YW53	mitogen-activated protein kinase kinase kinase kinase 4
ENSMUSG00000033355	43.5633	1.66849	0.463317	3.60119	0.000316768	0.0150751	Rtp4	67775	Q9ER80	receptor transporter protein 4
ENSMUSG00000054423	125.706	-0.8526	0.236859	-3.59961	0.000318693	0.0150751	Cadps	27062	Q80TJ1	Ca2+-dependent secretion activator
ENSMUSG00000057181	203.206	-0.62858	0.174583	-3.60047	0.000317646	0.0150751	5730455P16Rik	70591	Q9CYI0	RIKEN cDNA 5730455P16 gene
ENSMUSG00000071658	180.454	-0.747596	0.207685	-3.59967	0.000318623	0.0150751	Gng3	14704	P63216	guanine nucleotide binding protein (G protein), gamma 3
ENSMUSG00000029408	101.636	-0.878178	0.244143	-3.59698	0.000321939	0.0151648	Abcb9	56325	Q9JJ59	ATP-binding cassette, sub-family B (MDR/TAP), member 9
ENSMUSG00000023959	22.1119	1.86976	0.519979	3.59584	0.000323347	0.015195	Clic5	224796	Q8BXK9	chloride intracellular channel 5
ENSMUSG00000016349	192.652	-0.677484	0.188633	-3.59154	0.000328731	0.015386	Eef1a2	13628	P62631	eukaryotic translation elongation factor 1 alpha 2
ENSMUSG00000048142	874.068	-0.490588	0.136602	-3.59136	0.000328962	0.015386	Nat8l	269642	A0A0R4J0R4	N-acetyltransferase 8-like
ENSMUSG00000090071	102.102	-0.906226	0.252691	-3.58631	0.000335394	0.0156499	Cdk5r2	12570	O35926	cyclin-dependent kinase 5, regulatory subunit 2 (p39)
ENSMUSG00000049313	230.579	0.64107	0.178786	3.58568	0.000336206	0.0156509	Sorl1	20660	O88307	sortilin-related receptor, LDLR class A repeats-containing
ENSMUSG00000028249	837.733	0.424278	0.118511	3.58009	0.000343478	0.015952	Sdcbp	53378	O08992	syndecan binding protein
ENSMUSG00000040952	314.763	0.539892	0.151058	3.57406	0.000351486	0.0162858	Rps19	20085	Q9CZX8	ribosomal protein S19
ENSMUSG00000034165	247.911	0.734228	0.205792	3.56782	0.000359961	0.0166099	Ccnd3	12445	P30282	cyclin D3
ENSMUSG00000047746	45.7836	-1.28299	0.359615	-3.56768	0.000360156	0.0166099	Fbxo40	207215	P62932	F-box protein 40
ENSMUSG00000019210	400.414	-0.492097	0.138069	-3.56414	0.000365051	0.0167734	Atp6v1e1	11973	P50518	ATPase, H+ transporting, lysosomal V1 subunit E1
ENSMUSG00000019254	128.298	-0.819419	0.22993	-3.56378	0.000365552	0.0167734	Ppp1r12c	232807	Q3UMT1	protein phosphatase 1, regulatory subunit 12C
ENSMUSG00000036905	24.3171	2.01108	0.56439	3.56329	0.00036624	0.0167734	C1qb	12260	P14106	complement component 1, q subcomponent, beta polypeptide
ENSMUSG00000024659	34.7662	1.55486	0.436455	3.56247	0.000367375	0.0167867	Anxa1	16952	P10107	annexin A1
ENSMUSG00000030096	333.75	0.543967	0.152833	3.55922	0.000371951	0.0169567	Slc6a6	21366	O35316	solute carrier family 6 (neurotransmitter transporter, taurine), member 6
ENSMUSG00000031608	66.3358	1.13021	0.318143	3.55252	0.000381564	0.017297	Galnt7	108150	Q3U8I4	polypeptide N-acetylgalactosaminyltransferase 7
ENSMUSG00000048385	129.79	-0.864079	0.243252	-3.55219	0.000382032	0.017297	Scrt1	170729	Q99M85	scratch family zinc finger 1
ENSMUSG00000079436	12.3302	2.6708	0.751644	3.55327	0.000380471	0.017297	Kcnj13	100040591	P86046	potassium inwardly-rectifying channel, subfamily J, member 13
ENSMUSG00000031328	172.802	0.740201	0.208488	3.55033	0.000384748	0.0173803	Flna	192176	B7FAU9	filamin, alpha
ENSMUSG00000030077	51.968	1.39312	0.392593	3.54852	0.000387403	0.0174604	Chl1	12661	P70232	cell adhesion molecule L1-like
ENSMUSG00000010080	112.939	-0.829305	0.234025	-3.54366	0.00039461	0.0177449	Epn3	71889	Q91W69	epsin 3
ENSMUSG00000027966	162.876	-0.966725	0.27328	-3.53749	0.000403948	0.0181238	Col11a1	12814	Q3UST0	collagen, type XI, alpha 1
ENSMUSG00000030519	65.8094	-1.04605	0.29587	-3.5355	0.000407009	0.0182198	Apba2	11784	P98084	amyloid beta (A4) precursor protein-binding, family A, member 2
ENSMUSG00000033066	53.0912	1.39089	0.393764	3.53229	0.000411982	0.018401	Gas7	14457	Q3U432	growth arrest specific 7
ENSMUSG00000032046	134.19	-0.801707	0.227044	-3.53107	0.000413883	0.0184066	Abhd12	76192	Q99LR1	abhydrolase domain containing 12
ENSMUSG00000032372	35.8014	1.36811	0.387455	3.53102	0.000413966	0.0184066	Plscr2	18828	Q9DCW2	phospholipid scramblase 2
ENSMUSG00000006930	27.3775	1.65481	0.469591	3.52394	0.000425186	0.0188632	Hap1	15114	O35668	huntingtin-associated protein 1
ENSMUSG00000061666	256.783	-0.681665	0.193765	-3.51801	0.000434803	0.0192468	Gdpd1	66569	Q9CRY7	glycerophosphodiester phosphodiesterase domain containing 1
ENSMUSG00000027375	522.663	-0.525086	0.149285	-3.51735	0.000435874	0.0192512	Mal	17153	O09198	myelin and lymphocyte protein, T cell differentiation protein
ENSMUSG00000019894	142.936	-0.781141	0.222613	-3.50897	0.000449851	0.0198244	Slc6a15	103098	Q8BG16	solute carrier family 6 (neurotransmitter transporter), member 15
ENSMUSG00000007892	1729.55	0.390789	0.11148	3.50545	0.000455834	0.0200436	Rplp1	56040	P47955	ribosomal protein, large, P1
ENSMUSG00000029659	30.9024	1.78197	0.508496	3.50439	0.000457657	0.0200792	Medag	70717	Q14BA6	mesenteric estrogen dependent adipogenesis
ENSMUSG00000026835	9.7571	4.27993	1.22361	3.4978	0.00046911	0.020491	Fcnb	14134	O70497	ficolin B
ENSMUSG00000029843	211.45	0.758529	0.216835	3.49819	0.00046843	0.020491	Slc13a4	243755	Q8BZ82	solute carrier family 13 (sodium/sulfate symporters), member 4
ENSMUSG00000016541	203.485	-0.624451	0.179106	-3.48648	0.000489419	0.0212378	Atxn10	54138	P28658	ataxin 10
ENSMUSG00000020321	898.498	-0.486504	0.139497	-3.48757	0.000487434	0.0212378	Mdh1	17449	P14152	malate dehydrogenase 1, NAD (soluble)
ENSMUSG00000025867	25.7015	2.23815	0.641926	3.48661	0.000489189	0.0212378	Cplx2	12890	P84086	complexin 2
ENSMUSG00000040380	76.9344	4.89949	1.40559	3.48571	0.000490828	0.0212524	Cbln3	56410	Q9JHG0	cerebellin 3 precursor protein
ENSMUSG00000022044	205.8	-0.704046	0.202227	-3.48147	0.000498675	0.0215451	Stmn4	56471	G3X9Z6	stathmin-like 4
ENSMUSG00000032177	115.359	-0.792791	0.227795	-3.48028	0.000500898	0.0215942	Pde4a	18577	Q3TUD0	phosphodiesterase 4A, cAMP specific
ENSMUSG00000091636	41.0404	-1.33732	0.384705	-3.47622	0.000508532	0.0218757	Akain1	320722	G3UWD5	A kinase (PRKA) anchor inhibitor 1
ENSMUSG00000029546	4.42757	5.68971	1.63739	3.47487	0.000511096	0.0219384	Uncx	22255	O08934	UNC homeobox
ENSMUSG00000030607	43.8235	-1.34271	0.387275	-3.46707	0.000526157	0.0224875	Acan	11595	Q61282	aggrecan
ENSMUSG00000081534	274.562	-0.551708	0.159104	-3.46759	0.000525146	0.0224875	Slc48a1	67739	Q9D8M3	solute carrier family 48 (heme transporter), member 1
ENSMUSG00000028108	7.51828	4.4609	1.2871	3.46584	0.00052857	0.0225421	Ecm1	13601	F8WI14	extracellular matrix protein 1
ENSMUSG00000024330	109.164	-0.847711	0.244772	-3.46326	0.000533669	0.0227107	Col11a2	12815	Q64739	collagen, type XI, alpha 2
ENSMUSG00000036913	93.9975	-0.907757	0.26246	-3.45865	0.000542898	0.023054	Trim67	330863	Q505D9	tripartite motif-containing 67
ENSMUSG00000047414	132.679	0.730848	0.21139	3.45735	0.000545514	0.0231156	Flrt2	399558	Q8BLU0	fibronectin leucine rich transmembrane protein 2
ENSMUSG00000030560	43.6894	1.34586	0.389687	3.45369	0.000552976	0.0233818	Ctsc	13032	Q3U7T5	cathepsin C
ENSMUSG00000026520	177.383	-0.639941	0.185362	-3.45238	0.000555655	0.0234451	Pycr2	69051	Q3TMZ1	pyrroline-5-carboxylate reductase family, member 2
ENSMUSG00000026365	56.8522	1.23595	0.358082	3.45157	0.000557333	0.023466	Cfh	12628	E9Q8I0	complement component factor h
ENSMUSG00000074797	114.579	-0.816409	0.236919	-3.44594	0.000569067	0.0239093	Itpa	16434	Q60I30	inosine triphosphatase (nucleoside triphosphate pyrophosphatase)
ENSMUSG00000030551	318.765	0.504188	0.146452	3.44268	0.000575974	0.0240973	Nr2f2	11819	P43135	nuclear receptor subfamily 2, group F, member 2
ENSMUSG00000037206	45.7323	1.23592	0.358981	3.44285	0.000575628	0.0240973	Islr	26968	A0A146E664	immunoglobulin superfamily containing leucine-rich repeat
ENSMUSG00000022283	1069.82	0.557955	0.16239	3.43589	0.000590612	0.0246577	Pabpc1	18458	P29341	poly(A) binding protein, cytoplasmic 1
ENSMUSG00000069171	433.937	0.541529	0.157693	3.43407	0.00059458	0.0247713	Nr2f1	13865	F7CII1	nuclear receptor subfamily 2, group F, member 1
ENSMUSG00000096215	49.8047	1.23752	0.360469	3.43309	0.000596753	0.0248096	Smim22	432995	J3QP37	small integral membrane protein 22
ENSMUSG00000041757	114.085	-0.803799	0.234199	-3.43213	0.000598871	0.0248456	Plekha6	240753	E9PX43	pleckstrin homology domain containing, family A member 6
ENSMUSG00000045034	79.1423	-0.986504	0.28772	-3.42869	0.0006065	0.0251096	Ankrd34b	218440	Q3UUF8	ankyrin repeat domain 34B
ENSMUSG00000002107	442.572	0.462035	0.134867	3.42585	0.000612877	0.0253208	Celf2	14007	Q9Z0H4	CUGBP, Elav-like family member 2
ENSMUSG00000031872	35.4536	-1.38499	0.404383	-3.42495	0.000614906	0.0253518	Bean1	65115	B2RR23	brain expressed, associated with Nedd4, 1
ENSMUSG00000030498	126.914	0.945665	0.27623	3.42347	0.000618273	0.0254377	Gas2	14453	P11862	growth arrest specific 2
ENSMUSG00000021302	86.6798	-0.931417	0.272433	-3.41889	0.000628769	0.0257626	Ggps1	14593	Q3V0T8	geranylgeranyl diphosphate synthase 1
ENSMUSG00000063268	19.6371	2.12793	0.622371	3.41907	0.000628359	0.0257626	Parp10	671535	Q8C8L6	poly (ADP-ribose) polymerase family, member 10
ENSMUSG00000021719	348.735	-0.538952	0.157708	-3.41741	0.000632206	0.0258501	Rgs7bp	52882	Q8BQP9	regulator of G-protein signalling 7 binding protein
ENSMUSG00000023048	148.946	0.714341	0.209124	3.41587	0.000635786	0.0259068	Prr13	66151	Q9CQJ5	proline rich 13
ENSMUSG00000029050	190.856	0.656171	0.192105	3.41569	0.000636207	0.0259068	Ski	20481	B1AUF1	ski sarcoma viral oncogene homolog (avian)
ENSMUSG00000000631	184.15	-0.65654	0.192403	-3.41231	0.000644148	0.0261764	Myo18a	360013	B2RRE2	myosin XVIIIA
ENSMUSG00000023495	385.829	-0.505782	0.14828	-3.41098	0.00064729	0.0262503	Pcbp4	59092	A0A0R4J044	poly(rC) binding protein 4
ENSMUSG00000030107	11.6314	3.00025	0.879908	3.40973	0.000650264	0.0263171	Usp18	24110	Q3UAR6	ubiquitin specific peptidase 18
ENSMUSG00000030704	736.267	-0.387741	0.113739	-3.40904	0.00065193	0.0263308	Rab6a	19346	P35279	RAB6A, member RAS oncogene family
ENSMUSG00000022257	345.568	-0.486145	0.142644	-3.40809	0.000654199	0.0263687	Laptm4b	114128	B2CZK6	lysosomal-associated protein transmembrane 4B
ENSMUSG00000002602	44.78	1.21081	0.355838	3.40271	0.00066722	0.0267306	Axl	26362	Q6PE80	AXL receptor tyrosine kinase
ENSMUSG00000022831	16.1054	2.41425	0.70948	3.40285	0.000666864	0.0267306	Hcls1	15163	P49710	hematopoietic cell specific Lyn substrate 1
ENSMUSG00000040928	279.839	0.577876	0.1699	3.40127	0.000670739	0.0268174	S100pbp	74648	Q9D5K4	S100P binding protein
ENSMUSG00000040276	171.177	-0.674105	0.198557	-3.39502	0.000686235	0.0273817	Pacsin1	23969	Q3TYF2	protein kinase C and casein kinase substrate in neurons 1
ENSMUSG00000029359	150.168	-0.815557	0.240547	-3.39043	0.000697843	0.027789	Tesc	57816	D0EM45	tescalcin
ENSMUSG00000047261	22.4324	2.46494	0.728291	3.38455	0.000712957	0.028334	Gap43	14432	P06837	growth associated protein 43
ENSMUSG00000040616	58.4737	1.10545	0.326827	3.38239	0.000718591	0.0285007	Tmem51	214359	Q99LG1	transmembrane protein 51
ENSMUSG00000025396	14.732	2.24817	0.665032	3.38054	0.00072343	0.0286354	Hsd17b6	27400	Q9R092	hydroxysteroid (17-beta) dehydrogenase 6
ENSMUSG00000019370	654.91	-0.491901	0.145789	-3.37407	0.000740651	0.0292586	Calm3	12315	P0DP26	calmodulin 3
ENSMUSG00000070436	480.497	-0.517746	0.15359	-3.37096	0.000749055	0.0295318	Serpinh1	12406	P19324	serine (or cysteine) peptidase inhibitor, clade H, member 1
ENSMUSG00000024277	318.575	-0.59122	0.175424	-3.37023	0.000751047	0.0295516	Mapre2	212307	Q8R001	microtubule-associated protein, RP/EB family, member 2
ENSMUSG00000034320	231.086	0.709564	0.210871	3.36492	0.000765666	0.0300672	Slc26a2	13521	Q62273	solute carrier family 26 (sulfate transporter), member 2
ENSMUSG00000079641	72.4753	1.10945	0.329765	3.36436	0.000767226	0.0300689	Rpl39	67248	P62892	ribosomal protein L39
ENSMUSG00000060882	38.1527	2.02955	0.603668	3.36203	0.000773724	0.0302042	Kcnd2	16508	Q9Z0V2	potassium voltage-gated channel, Shal-related family, member 2
ENSMUSG00000091971	36.3644	1.49586	0.444895	3.36228	0.000773008	0.0302042	Hspa1a	193740	Q3TU85	heat shock protein 1A
ENSMUSG00000028927	138.511	0.830539	0.247639	3.35383	0.000797019	0.0310524	Padi2	18600	Q08642	peptidyl arginine deiminase, type II
ENSMUSG00000025656	238.16	-0.61308	0.182867	-3.35261	0.000800548	0.0311287	Arhgef9	236915	Q3UTH8	CDC42 guanine nucleotide exchange factor (GEF) 9
ENSMUSG00000022477	425.263	-0.469093	0.139943	-3.35204	0.000802197	0.0311318	Aco2	11429	Q99KI0	aconitase 2, mitochondrial
ENSMUSG00000031708	309.005	-0.560744	0.167494	-3.34785	0.000814411	0.0315441	Tecr	106529	G3UWE1	trans-2,3-enoyl-CoA reductase
ENSMUSG00000008348	4615.28	-0.288842	0.0862965	-3.34709	0.00081664	0.0315654	Ubc	22190	P0CG50	ubiquitin C
ENSMUSG00000020340	577.604	-0.41539	0.124184	-3.34496	0.000822933	0.0315654	Cyfip2	76884	Q5SQX6	cytoplasmic FMR1 interacting protein 2
ENSMUSG00000021774	137.017	-0.738675	0.220725	-3.34658	0.000818156	0.0315654	Ube2e1	22194	P52482	ubiquitin-conjugating enzyme E2E 1
ENSMUSG00000026603	129.452	-0.770392	0.230339	-3.3446	0.000824001	0.0315654	Smyd2	226830	Q8R5A0	SET and MYND domain containing 2
ENSMUSG00000036333	399.219	-0.475409	0.142097	-3.34568	0.000820818	0.0315654	Kidins220	77480	E9Q9B7	kinase D-interacting substrate 220
ENSMUSG00000022483	58.899	-1.09196	0.326858	-3.34077	0.000835476	0.0318621	Col2a1	12824	P28481	collagen, type II, alpha 1
ENSMUSG00000031506	4.03828	5.52568	1.65381	3.34118	0.000834221	0.0318621	Ptpn7	320139	Q8BUM3	protein tyrosine phosphatase, non-receptor type 7
ENSMUSG00000021596	32.7376	1.48113	0.443573	3.33908	0.000840566	0.0319948	Mctp1	78771	E9PW38	multiple C2 domains, transmembrane 1
ENSMUSG00000058297	216.158	-0.57699	0.173137	-3.33257	0.000860484	0.0326902	Spock2	94214	Q9ER58	sparc/osteonectin, cwcv and kazal-like domains proteoglycan 2
ENSMUSG00000014195	328.439	-0.528655	0.158702	-3.33112	0.000864965	0.0327349	Dnajc7	56354	Q9QYI3	DnaJ heat shock protein family (Hsp40) member C7
ENSMUSG00000038172	222.237	-0.573275	0.172427	-3.32473	0.00088503	0.0334305	Ttc39b	69863	Q8BYY4	tetratricopeptide repeat domain 39B
ENSMUSG00000026728	160.289	0.652288	0.196419	3.3209	0.000897268	0.0337642	Vim	22352	P20152	vimentin
ENSMUSG00000073375	89.6349	-0.929172	0.279935	-3.31925	0.000902604	0.0339007	Lrrc30	240131	B2RVX0	leucine rich repeat containing 30
ENSMUSG00000015714	585.36	0.479767	0.144691	3.31581	0.000913771	0.0342552	Cers2	76893	Q924Z4	ceramide synthase 2
ENSMUSG00000066720	61.9993	1.04395	0.315436	3.30956	0.000934437	0.0349638	Cldn9	56863	Q9Z0S7	claudin 9
ENSMUSG00000020572	160.1	0.664998	0.201209	3.30501	0.000949742	0.0354029	Nampt	59027	Q99KQ4	nicotinamide phosphoribosyltransferase
ENSMUSG00000023078	6.62662	4.33452	1.31148	3.30506	0.000949556	0.0354029	Cxcl13	55985	O55038	chemokine (C-X-C motif) ligand 13
ENSMUSG00000062098	96.5846	0.998146	0.302093	3.3041	0.000952817	0.0354509	Btbd3	228662	P58545	BTB (POZ) domain containing 3
ENSMUSG00000027805	376.91	-0.446963	0.135308	-3.30329	0.000955583	0.0354872	Pfn2	18645	Q9JJV2	profilin 2
ENSMUSG00000028332	11.393	3.52802	1.07191	3.29135	0.000997086	0.0369593	Hemgn	93966	Q9ERZ0	hemogen
ENSMUSG00000033467	29.1829	1.56664	0.4761	3.29056	0.00099987	0.0369933	Crlf2	57914	Q8CII9	cytokine receptor-like factor 2
ENSMUSG00000028439	110.847	-0.745163	0.226621	-3.28814	0.0010085	0.0372432	Fam219a	71901	A2ANP1	family with sequence similarity 219, member A
ENSMUSG00000020101	28.5364	1.66109	0.50566	3.28499	0.00101984	0.037592	Vsir	74048	Q9D659	V-set immunoregulatory receptor
ENSMUSG00000056290	9.65237	3.43257	1.0459	3.28194	0.00103096	0.0379314	Ms4a4b	60361	Q9ES61	membrane-spanning 4-domains, subfamily A, member 4B
ENSMUSG00000025582	8.64785	3.33515	1.01706	3.27921	0.00104096	0.0382284	Nptx1	18164	A2ACL9	neuronal pentraxin 1
ENSMUSG00000031634	159.02	-0.6996	0.213395	-3.27842	0.00104389	0.038265	Ufsp2	192169	Q99K23	UFM1-specific peptidase 2
ENSMUSG00000019876	5.50233	4.991	1.52335	3.27633	0.00105167	0.0383907	Pkib	18768	Q3TZU5	protein kinase inhibitor beta, cAMP dependent, testis specific
ENSMUSG00000025781	111.317	-0.771662	0.235493	-3.2768	0.00104992	0.0383907	Atp5c1	11949	Q3UD06	ATP synthase, H+ transporting, mitochondrial F1 complex, gamma polypeptide 1
ENSMUSG00000055430	414.771	-0.616796	0.188281	-3.27594	0.00105313	0.0383907	Nap1l5	58243	Q9JJF0	nucleosome assembly protein 1-like 5
ENSMUSG00000022372	15.6563	2.21275	0.675661	3.27495	0.00105682	0.0384545	Sla	20491	A0A0R4J247	src-like adaptor
ENSMUSG00000002190	99.4634	-0.852182	0.260262	-3.27432	0.00105916	0.0384692	Clgn	12745	P52194	calmegin
ENSMUSG00000022517	185.925	-0.692108	0.21174	-3.26866	0.00108056	0.0391749	Mgrn1	17237	Q9D074	mahogunin, ring finger 1
ENSMUSG00000020261	159.003	-0.652486	0.199791	-3.26584	0.00109141	0.0394501	Slc36a1	215335	Q5F227	solute carrier family 36 (proton/amino acid symporter), member 1
ENSMUSG00000046432	265.417	-0.597878	0.183081	-3.26565	0.00109213	0.0394501	Bex3	12070	Q9WTZ9	brain expressed X-linked 3
ENSMUSG00000028410	270.265	-0.515489	0.157878	-3.26511	0.00109422	0.0394535	Dnaja1	15502	P63037	DnaJ heat shock protein family (Hsp40) member A1
ENSMUSG00000040490	6.73757	-4.22856	1.29581	-3.26327	0.00110136	0.0396388	Lrfn2	70530	Q80TG9	leucine rich repeat and fibronectin type III domain containing 2
ENSMUSG00000043587	51.2891	1.17679	0.361229	3.25775	0.001123	0.0403447	Pxylp1	235534	Q8BHA9	2-phosphoxylose phosphatase 1
ENSMUSG00000004936	80.4863	0.922285	0.283227	3.25635	0.00112856	0.040394	Map2k1	26395	P31938	mitogen-activated protein kinase kinase 1
ENSMUSG00000017707	775.22	0.379203	0.116437	3.25672	0.00112709	0.040394	Serinc3	26943	Q9QZI9	serine incorporator 3
ENSMUSG00000037852	890.656	-0.44885	0.137859	-3.25586	0.00113049	0.040394	Cpe	12876	Q00493	carboxypeptidase E
ENSMUSG00000031231	462.879	-0.460062	0.141344	-3.25492	0.00113423	0.0404549	Cox7b	66142	P56393	cytochrome c oxidase subunit 7B
ENSMUSG00000038255	42.4467	4.21623	1.29568	3.25405	0.00113771	0.040506	Neurod2	18013	Q3TYB2	neurogenic differentiation 2
ENSMUSG00000027555	28.6518	1.52681	0.469378	3.25283	0.00114261	0.0406075	Car13	71934	Q9D6N1	carbonic anhydrase 13
ENSMUSG00000036752	128.85	-0.744376	0.228961	-3.2511	0.00114959	0.0407827	Tubb4b	227613	P68372	tubulin, beta 4B class IVB
ENSMUSG00000020635	24.2063	-1.6341	0.503672	-3.24438	0.00117708	0.0416833	Fkbp1b	14226	A9E3L2	FK506 binding protein 1b
ENSMUSG00000020029	300.92	0.530418	0.163585	3.24247	0.00118499	0.0418887	Nudt4	71207	Q4FJR0	nudix (nucleoside diphosphate linked moiety X)-type motif 4
ENSMUSG00000055322	265.334	0.621567	0.19204	3.23665	0.00120942	0.0426763	Tns1	21961	A0A087WQS0	tensin 1
ENSMUSG00000071649	87.9042	-0.820812	0.253787	-3.23425	0.00121963	0.04296	B3gat3	72727	P58158	beta-1,3-glucuronyltransferase 3 (glucuronosyltransferase I)
ENSMUSG00000021876	201.091	0.595701	0.184218	3.23368	0.00122206	0.04296	Rnase4	58809	Q8C7E4	ribonuclease, RNase A family 4
ENSMUSG00000044244	12.3621	3.1117	0.962411	3.23324	0.00122396	0.04296	Il20rb	213208	E9Q9A6	interleukin 20 receptor beta
ENSMUSG00000037151	56.3143	-1.11503	0.345166	-3.23041	0.00123611	0.0433098	Lrrc20	216011	Q8CI70	leucine rich repeat containing 20
ENSMUSG00000020538	72.8459	0.93173	0.288612	3.22831	0.00124523	0.0434309	Srebf1	20787	Q9WTN3	sterol regulatory element binding transcription factor 1
ENSMUSG00000025370	15.2992	-2.28439	0.707657	-3.2281	0.00124614	0.0434309	Cdh9	12565	F8WHU6	cadherin 9
ENSMUSG00000028673	112.25	0.784313	0.242907	3.22886	0.00124283	0.0434309	Fuca1	71665	Q99LJ1	fucosidase, alpha-L- 1, tissue
ENSMUSG00000022536	191.717	-0.614613	0.190521	-3.22595	0.00125553	0.0436816	Glyr1	74022	D3YYT1	glyoxylate reductase 1 homolog (Arabidopsis)
ENSMUSG00000052397	156.457	0.645489	0.200563	3.21839	0.00128914	0.0446938	Ezr	22350	P26040	ezrin
ENSMUSG00000018983	10.1171	3.03433	0.943012	3.2177	0.00129224	0.0447231	E2f2	242705	P56931	E2F transcription factor 2
ENSMUSG00000051223	215.12	0.606766	0.188835	3.21321	0.00131258	0.0453481	Bzw1	66882	Q9CQC6	basic leucine zipper and W2 domains 1
ENSMUSG00000026701	549.715	0.522265	0.162687	3.21025	0.00132619	0.0457386	Prdx6	11758	D3Z0Y2	peroxiredoxin 6
ENSMUSG00000033389	122.346	-0.790687	0.246421	-3.20868	0.00133345	0.0459092	Arhgap44	216831	Q5SSM3	Rho GTPase activating protein 44
ENSMUSG00000034863	195.004	-0.594916	0.185533	-3.20652	0.00134349	0.0461261	Ano8	382014	Q6PB70	anoctamin 8
ENSMUSG00000048865	25.2468	1.97417	0.615711	3.20633	0.0013444	0.0461261	Arhgap30	226652	E9QMX7	Rho GTPase activating protein 30
ENSMUSG00000038366	144.026	0.767807	0.23953	3.20547	0.00134843	0.0461844	Lasp1	16796	Q543N3	LIM and SH3 protein 1
ENSMUSG00000001403	18.9227	2.49547	0.778998	3.20343	0.001358	0.0464321	Ube2c	68612	A2A4Z0	ubiquitin-conjugating enzyme E2C
ENSMUSG00000033849	37.4032	-1.30151	0.406993	-3.19788	0.00138443	0.0472542	B3galt2	26878	O54905	UDP-Gal:betaGlcNAc beta 1,3-galactosyltransferase, polypeptide 2
ENSMUSG00000020684	47.6225	-1.07787	0.337662	-3.19215	0.00141217	0.0478774	Rasl10b	276952	Q5SSG5	RAS-like, family 10, member B
ENSMUSG00000020810	249.76	-0.532256	0.166722	-3.19247	0.00141062	0.0478774	Cygb	114886	Q546K1	cytoglobin
ENSMUSG00000030468	5.45655	4.95598	1.55257	3.19212	0.00141235	0.0478774	Siglecg	243958	Q80ZE3	sialic acid binding Ig-like lectin G
ENSMUSG00000034926	89.0851	-0.957655	0.299919	-3.19305	0.00140781	0.0478774	Dhcr24	74754	Q8VCH6	24-dehydrocholesterol reductase
ENSMUSG00000041298	187.916	-0.564612	0.176963	-3.19057	0.00141992	0.0479728	Katnal1	231912	Q8K0T4	katanin p60 subunit A-like 1
ENSMUSG00000018470	133.268	-0.794474	0.249086	-3.18955	0.00142493	0.0480575	Kcnab3	16499	Q8C439	potassium voltage-gated channel, shaker-related subfamily, beta member 3
ENSMUSG00000004530	118.871	0.835699	0.262107	3.18839	0.00143068	0.0481695	Coro1c	23790	Q499X7	coronin, actin binding protein 1C
ENSMUSG00000039431	58.0144	-1.03979	0.326216	-3.18742	0.0014355	0.04825	Mtmr7	54384	Q9Z2C9	myotubularin related protein 7
ENSMUSG00000003746	34.4825	1.28742	0.40412	3.18575	0.00144379	0.0484134	Man1a	17155	P45700	mannosidase 1, alpha
ENSMUSG00000020840	195.502	-0.594412	0.186602	-3.18546	0.00144525	0.0484134	Blmh	104184	Q8R016	bleomycin hydrolase
ENSMUSG00000106379	89.1403	-0.795108	0.249922	-3.18143	0.00146551	0.0490095	Lhfpl3	269629	A0A0G2JGI3	lipoma HMGIC fusion partner-like 3
ENSMUSG00000020333	155.233	-0.694043	0.218207	-3.18066	0.00146937	0.0490558	Acsl6	216739	Q8R1X1	acyl-CoA synthetase long-chain family member 6
ENSMUSG00000017723	96.5948	0.827632	0.260414	3.17814	0.00148221	0.0494012	Wfdc2	67701	Q4FZJ6	WAP four-disulfide core domain 2
ENSMUSG00000044681	15.6061	5.65912	1.78148	3.17664	0.00148993	0.0495752	Cnpy1	269637	Q4VAB4	canopy FGF signaling regulator 1
ENSMUSG00000006782	309.145	-0.533026	0.167861	-3.17539	0.00149634	0.0496521	Cnp	12799	P16330	2',3'-cyclic nucleotide 3' phosphodiesterase
ENSMUSG00000074622	195.253	-0.610242	0.192189	-3.17522	0.00149725	0.0496521	Mafb	16658	P54841	v-maf musculoaponeurotic fibrosarcoma oncogene family, protein B (avian)
ENSMUSG00000026064	27.6136	-1.52392	0.480343	-3.17256	0.001511	0.0497968	Ptp4a1	19243	B9EKL6	protein tyrosine phosphatase 4a1
ENSMUSG00000039680	639.147	0.368366	0.116096	3.17293	0.00150907	0.0497968	Mrps6	121022	P58064	mitochondrial ribosomal protein S6
ENSMUSG00000055675	47.2259	1.13217	0.356832	3.17282	0.00150964	0.0497968	Kbtbd11	74901	Q8BNW9	kelch repeat and BTB (POZ) domain containing 11
ENSMUSG00000040479	179.122	0.735728	0.231967	3.17169	0.00151555	0.0498423	Dgkz	104418	A2AHK0	diacylglycerol kinase zeta

## Sheet: DEGs_SVSL_Aging
ensembl	baseMean	log2FoldChange	lfcSE	stat	pvalue	padj	symbol	entrez	uniprotID	genename
ENSMUSG00000067149	242.628	4.45425	0.273474	16.2877	1.20754e-59	2.4187e-55	Jchain	16069	P01592	immunoglobulin joining chain
ENSMUSG00000027966	727.563	-2.94599	0.215584	-13.6652	1.63881e-42	8.20633e-39	Col11a1	12814	Q3UST0	collagen, type XI, alpha 1
ENSMUSG00000057457	301.407	-2.52568	0.206875	-12.2087	2.79212e-34	1.11852e-30	Phex	18675	P70669	phosphate regulating endopeptidase homolog, X-linked
ENSMUSG00000072553	1826.44	-2.17938	0.189972	-11.4721	1.82121e-30	6.07982e-27	Gm525	217071	Q3V3I5	predicted gene 525
ENSMUSG00000029306	862.855	-1.64049	0.147101	-11.1521	6.99128e-29	2.0005e-25	Ibsp	15891	Q61711	integrin binding sialoprotein
ENSMUSG00000022483	139.807	-2.70039	0.245677	-10.9917	4.1912e-28	1.04937e-24	Col2a1	12824	P28481	collagen, type II, alpha 1
ENSMUSG00000005124	178.594	-2.57646	0.249529	-10.3253	5.41433e-25	1.11638e-21	Ccn4	22402	O54775	cellular communication network factor 4
ENSMUSG00000020953	2751.66	-1.69277	0.163988	-10.3225	5.57354e-25	1.11638e-21	Coch	12810	Q62507	cochlin
ENSMUSG00000033491	66.6382	-4.14537	0.403816	-10.2655	1.008e-24	1.83548e-21	Prss35	244954	Q8C0F9	protease, serine 35
ENSMUSG00000040998	136.874	-2.42776	0.247358	-9.81477	9.72578e-23	1.62339e-19	Npnt	114249	Q91V88	nephronectin
ENSMUSG00000049775	10262.8	1.45245	0.14928	9.72967	2.2533e-22	3.47182e-19	Tmsb4x	19241	P20065	thymosin, beta 4, X chromosome
ENSMUSG00000037852	393.955	-1.54427	0.161812	-9.54363	1.37924e-21	1.9733e-18	Cpe	12876	Q00493	carboxypeptidase E
ENSMUSG00000001020	627.975	1.43819	0.158651	9.06516	1.24426e-19	1.6615e-16	S100a4	20198	P07091	S100 calcium binding protein A4
ENSMUSG00000022129	1434.69	-1.29245	0.147222	-8.77895	1.65011e-18	2.06573e-15	Dct	13190	P29812	dopachrome tautomerase
ENSMUSG00000029622	1989.04	1.17568	0.13431	8.75351	2.06821e-18	2.43684e-15	Arpc1b	11867	Q9WV32	actin related protein 2/3 complex, subunit 1B
ENSMUSG00000029618	46.7683	-4.24727	0.508845	-8.34687	7.00935e-17	7.38933e-14	Ocm	18261	P51879	oncomodulin
ENSMUSG00000073411	1216.46	1.13509	0.136702	8.30339	1.01181e-16	1.01333e-13	H2-D1	14964	P01899	histocompatibility 2, D region locus 1
ENSMUSG00000031906	59.8547	-3.26955	0.396532	-8.24537	1.64647e-16	1.57042e-13	Smpd3	58994	Q9JJY3	sphingomyelin phosphodiesterase 3, neutral
ENSMUSG00000033208	25917	-1.35766	0.165952	-8.18108	2.81303e-16	2.56114e-13	S100b	20203	P50114	S100 protein, beta polypeptide, neural
ENSMUSG00000074483	122.842	-2.48911	0.307406	-8.09712	5.62742e-16	4.90075e-13	Bglap	12096	P86546	bone gamma carboxyglutamate protein
ENSMUSG00000026835	181.771	1.77467	0.22121	8.02256	1.0356e-15	8.64297e-13	Fcnb	14134	O70497	ficolin B
ENSMUSG00000033450	67.1901	2.38636	0.302702	7.88351	3.18322e-15	2.55039e-12	Tagap	72536	B2RWW0	T cell activation Rho GTPase activating protein
ENSMUSG00000038526	447.434	-1.56334	0.200119	-7.81206	5.62604e-15	4.33422e-12	Car14	23831	Q9WVT6	carbonic anhydrase 14
ENSMUSG00000022490	366.659	-1.38056	0.181324	-7.6138	2.66159e-14	1.97451e-11	Ppp1r1a	58200	Q9ERT9	protein phosphatase 1, regulatory inhibitor subunit 1A
ENSMUSG00000038508	66.2113	2.81351	0.371211	7.57927	3.4751e-14	2.48594e-11	Gdf15	23886	Q9Z0J7	growth differentiation factor 15
ENSMUSG00000009350	1691.99	1.19985	0.158486	7.57071	3.71194e-14	2.5638e-11	Mpo	17523	P11247	myeloperoxidase
ENSMUSG00000038642	572.23	1.14	0.151699	7.51492	5.69461e-14	3.8021e-11	Ctss	13040	F6WR04	cathepsin S
ENSMUSG00000035697	509.139	1.12177	0.151347	7.41192	1.24488e-13	8.04356e-11	Arhgap45	70719	G3X9Q3	Rho GTPase activating protein 45
ENSMUSG00000038357	8018.38	1.61383	0.218133	7.39839	1.37841e-13	8.62797e-11	Camp	12796	P51437	cathelicidin antimicrobial peptide
ENSMUSG00000024659	282.388	1.85241	0.25344	7.30907	2.69004e-13	1.63277e-10	Anxa1	16952	P10107	annexin A1
ENSMUSG00000001025	606.109	1.60379	0.221519	7.23995	4.4884e-13	2.56865e-10	S100a6	20200	P14069	S100 calcium binding protein A6 (calcyclin)
ENSMUSG00000054263	524.269	-1.17332	0.163629	-7.17064	7.46452e-13	4.15318e-10	Lifr	16880	P42703	LIF receptor alpha
ENSMUSG00000009292	93.5824	1.81357	0.253178	7.16324	7.8793e-13	4.26547e-10	Trpm2	28240	Q3UYE9	transient receptor potential cation channel, subfamily M, member 2
ENSMUSG00000032523	636.325	-1.33564	0.187831	-7.11089	1.15301e-12	6.07756e-10	Hhatl	74770	Q9D1G3	hedgehog acyltransferase-like
ENSMUSG00000044055	768.531	-1.58051	0.222833	-7.09279	1.31431e-12	6.75015e-10	Otos	260301	Q497Y7	otospiralin
ENSMUSG00000001494	104.14	-1.88867	0.267332	-7.06489	1.60745e-12	8.04929e-10	Sost	74499	B2RQA5	sclerostin
ENSMUSG00000059498	328.605	1.33213	0.190886	6.9787	2.97913e-12	1.45542e-09	Fcgr3	14131	A0A0B4J1M6	Fc receptor, IgG, low affinity III
ENSMUSG00000069516	3066.27	1.24257	0.178617	6.9566	3.4859e-12	1.66244e-09	Lyz2	17105	A0A077S2U6	lysozyme 2
ENSMUSG00000029307	78.3723	-2.45583	0.353448	-6.94821	3.69959e-12	1.72332e-09	Dmp1	13406	O55188	dentin matrix protein 1
ENSMUSG00000056054	44025.9	1.48232	0.215205	6.88796	5.65983e-12	2.57651e-09	S100a8	20201	P27005	S100 calcium binding protein A8 (calgranulin A)
ENSMUSG00000030148	291.659	1.44126	0.209726	6.87213	6.32515e-12	2.8154e-09	Clec4a2	26888	Q9QZ15	C-type lectin domain family 4, member a2
ENSMUSG00000053863	73.0225	-2.11103	0.308724	-6.83792	8.03529e-12	3.49885e-09	Mepe	94111	Q8K4L6	matrix extracellular phosphoglycoprotein with ASARM motif (bone)
ENSMUSG00000031584	322.529	1.65273	0.243467	6.78833	1.13442e-11	4.83457e-09	Gsr	14782	P47791	glutathione reductase
ENSMUSG00000032092	365.318	-1.15743	0.171588	-6.74537	1.52638e-11	6.25118e-09	Mpzl2	14012	F6RG10	myelin protein zero-like 2
ENSMUSG00000061353	1198.91	0.945625	0.140194	6.7451	1.52925e-11	6.25118e-09	Cxcl12	20315	H7BX38	chemokine (C-X-C motif) ligand 12
ENSMUSG00000045573	36.9669	3.96767	0.599875	6.61416	3.73656e-11	1.49686e-08	Penk	18619	P22005	preproenkephalin
ENSMUSG00000018593	5119.66	-1.12294	0.170711	-6.578	4.76831e-11	1.87273e-08	Sparc	20692	Q5NCU4	secreted acidic cysteine rich glycoprotein
ENSMUSG00000028961	636.825	1.16515	0.177855	6.5511	5.71134e-11	2.19996e-08	Pgd	110208	Q9DCD0	phosphogluconate dehydrogenase
ENSMUSG00000015090	5001.32	-1.1032	0.168703	-6.53934	6.17922e-11	2.33528e-08	Ptgds	19215	O09114	prostaglandin D2 synthase (brain)
ENSMUSG00000025648	96.4798	1.64761	0.252438	6.52678	6.71974e-11	2.49252e-08	Pfkfb4	270198	Q6DTY7	6-phosphofructo-2-kinase/fructose-2,6-biphosphatase 4
ENSMUSG00000028367	637.694	1.10505	0.169552	6.51749	7.14943e-11	2.60369e-08	Txn1	22166	P10639	thioredoxin 1
ENSMUSG00000063434	152.521	-1.82127	0.283205	-6.43092	1.26834e-10	4.53658e-08	Sorcs3	66673	Q1HL22	sortilin-related VPS10 domain containing receptor 3
ENSMUSG00000032076	201.929	-1.31934	0.205997	-6.40464	1.50721e-10	5.29638e-08	Cadm1	54725	Q8R5M8	cell adhesion molecule 1
ENSMUSG00000017002	219.855	1.77275	0.276963	6.40067	1.54697e-10	5.34239e-08	Slpi	20568	P97430	secretory leukocyte peptidase inhibitor
ENSMUSG00000001156	538.011	1.41857	0.221941	6.39167	1.64079e-10	5.57034e-08	Mxd1	17119	Q8K1Z8	MAX dimerization protein 1
ENSMUSG00000030214	148.152	1.56839	0.245824	6.38015	1.76912e-10	5.90592e-08	Plbd1	66857	A0A0R4J0B2	phospholipase B domain containing 1
ENSMUSG00000074486	38.8929	-2.9558	0.466519	-6.33585	2.36029e-10	7.75027e-08	Bglap2	12097	P86547	bone gamma-carboxyglutamate protein 2
ENSMUSG00000044734	276.628	1.40721	0.222565	6.32271	2.57014e-10	8.30321e-08	Serpinb1a	66222	Q9D154	serine (or cysteine) peptidase inhibitor, clade B, member 1a
ENSMUSG00000024330	215.366	-1.4429	0.228617	-6.31141	2.76498e-10	8.79087e-08	Col11a2	12815	Q64739	collagen, type XI, alpha 2
ENSMUSG00000024529	141.685	-1.3397	0.212746	-6.29716	3.03148e-10	9.48759e-08	Lox	16948	P28301	lysyl oxidase
ENSMUSG00000051748	754.76	1.53518	0.244288	6.28429	3.29366e-10	1.01495e-07	Wfdc21	66107	Q8BTE6	WAP four-disulfide core domain 21
ENSMUSG00000095115	301.141	1.18882	0.189612	6.26974	3.61659e-10	1.09758e-07	Itpripl2	319622	Q3UV16	inositol 1,4,5-triphosphate receptor interacting protein-like 2
ENSMUSG00000006273	833.323	0.996152	0.159481	6.24619	4.20577e-10	1.25734e-07	Atp6v1b2	11966	P62814	ATPase, H+ transporting, lysosomal V1 subunit B2
ENSMUSG00000000078	589.523	1.02598	0.164815	6.22503	4.81471e-10	1.41822e-07	Klf6	23849	Q8BPQ2	Kruppel-like factor 6
ENSMUSG00000029309	496.641	-1.09067	0.175696	-6.20773	5.37561e-10	1.56049e-07	Sparcl1	13602	P70663	SPARC-like 1
ENSMUSG00000039158	259.896	1.34256	0.217431	6.17463	6.6317e-10	1.89761e-07	Akna	100182	Q80VW7	AT-hook transcription factor
ENSMUSG00000000290	176.147	1.44703	0.23495	6.15889	7.32545e-10	2.0379e-07	Itgb2	16414	P11835	integrin beta 2
ENSMUSG00000041608	56.3833	-1.96656	0.319232	-6.16029	7.26096e-10	2.0379e-07	Entpd3	215446	Q8BFW6	ectonucleoside triphosphate diphosphohydrolase 3
ENSMUSG00000056290	71.2437	1.82009	0.296977	6.12873	8.85834e-10	2.43058e-07	Ms4a4b	60361	Q9ES61	membrane-spanning 4-domains, subfamily A, member 4B
ENSMUSG00000018927	354.451	1.23007	0.201107	6.11648	9.56675e-10	2.58949e-07	Ccl6	20305	P27784	chemokine (C-C motif) ligand 6
ENSMUSG00000049422	294.55	-1.13629	0.186162	-6.10377	1.03595e-09	2.76668e-07	Chchd10	103172	Q7TNL9	coiled-coil-helix-coiled-coil-helix domain containing 10
ENSMUSG00000027416	183.858	-1.85419	0.303934	-6.10062	1.05661e-09	2.78471e-07	Otor	57329	Q548U4	otoraplin
ENSMUSG00000032554	2426.39	-1.22175	0.20043	-6.09561	1.09018e-09	2.8068e-07	Trf	22041	Q921I1	transferrin
ENSMUSG00000069792	25.9969	3.18072	0.521841	6.0952	1.09301e-09	2.8068e-07	Wfdc17	100034251	Q5SSJ1	WAP four-disulfide core domain 17
ENSMUSG00000073418	122.947	1.63117	0.268187	6.0822	1.18545e-09	3.00563e-07	C4b	12268	P01029	complement component 4B (Chido blood group)
ENSMUSG00000073418	122.947	1.63117	0.268187	6.0822	1.18545e-09	3.00563e-07	C4b	12268	P01029	complement component 4B (Chido blood group)
ENSMUSG00000024598	33.789	-2.84504	0.468662	-6.07056	1.27467e-09	3.19146e-07	Fbn2	14119	Q61555	fibrillin 2
ENSMUSG00000046805	154.998	1.29084	0.212858	6.06433	1.32505e-09	3.27663e-07	Mpeg1	17476	A1L314	macrophage expressed gene 1
ENSMUSG00000009647	274.442	1.0836	0.178778	6.06115	1.35155e-09	3.29215e-07	Mcu	215999	Q3UMR5	mitochondrial calcium uniporter
ENSMUSG00000036309	752.842	-0.977517	0.161316	-6.05965	1.36419e-09	3.29215e-07	Skp1a	21402	Q5SUR3	S-phase kinase-associated protein 1A
ENSMUSG00000052087	81.589	1.81934	0.300877	6.04678	1.47768e-09	3.52355e-07	Rgs14	51791	P97492	regulator of G-protein signaling 14
ENSMUSG00000037902	449.76	1.00513	0.166516	6.03624	1.57742e-09	3.71714e-07	Sirpa	19261	A0A0R4J1Z7	signal-regulatory protein alpha
ENSMUSG00000032492	280.398	-1.18552	0.196655	-6.02842	1.65571e-09	3.81194e-07	Pth1r	19228	P41593	parathyroid hormone 1 receptor
ENSMUSG00000059182	434.984	1.05323	0.174709	6.02847	1.65517e-09	3.81194e-07	Skap2	54353	Q3UND0	src family associated phosphoprotein 2
ENSMUSG00000032348	100.988	-1.5963	0.265728	-6.00728	1.88662e-09	4.2942e-07	Gsta4	14860	P24472	glutathione S-transferase, alpha 4
ENSMUSG00000019832	135.911	1.33611	0.223122	5.98824	2.12124e-09	4.77399e-07	Rab32	67844	Q0PD23	RAB32, member RAS oncogene family
ENSMUSG00000026668	77.864	-2.05697	0.344037	-5.97892	2.24624e-09	4.99913e-07	Ucma	68527	Q14BU0	upper zone of growth plate and cartilage matrix associated
ENSMUSG00000005980	730.125	-1.25545	0.210181	-5.9732	2.32643e-09	5.12071e-07	Dnase1	13419	P49183	deoxyribonuclease I
ENSMUSG00000042524	425.671	1.02576	0.171919	5.96649	2.42416e-09	5.27782e-07	Sun2	223697	Q8BJS4	Sad1 and UNC84 domain containing 2
ENSMUSG00000079547	214.014	1.13898	0.191247	5.95555	2.59193e-09	5.58241e-07	H2-DMb1	14999	Q31094	histocompatibility 2, class II, locus Mb1
ENSMUSG00000026180	118.435	1.83637	0.309014	5.94269	2.80384e-09	5.97457e-07	Cxcr2	12765	P35343	chemokine (C-X-C motif) receptor 2
ENSMUSG00000056708	449.643	0.979058	0.165217	5.92589	3.10611e-09	6.54898e-07	Ier5	15939	O89113	immediate early response 5
ENSMUSG00000019232	89.1737	-1.80831	0.305793	-5.91353	3.34852e-09	6.98656e-07	Etnppl	71760	Q8BWU8	ethanolamine phosphate phospholyase
ENSMUSG00000025469	106.169	-1.55755	0.263994	-5.89996	3.63593e-09	7.50801e-07	Msx3	17703	G3X9C7	msh homeobox 3
ENSMUSG00000036594	179.76	1.207	0.205045	5.88649	3.94472e-09	8.06253e-07	H2-Aa	14960	P14434	histocompatibility 2, class II antigen A, alpha
ENSMUSG00000040055	1951.82	-1.03914	0.176769	-5.87849	4.14019e-09	8.37657e-07	Gjb6	14623	P70689	gap junction protein, beta 6
ENSMUSG00000042292	124.606	1.3679	0.23352	5.85775	4.6919e-09	9.39787e-07	Mrtfa	223701	Q8K4J6	myocardin related transcription factor A
ENSMUSG00000029915	50.6584	1.99773	0.341514	5.84963	4.92655e-09	9.77018e-07	Clec5a	23845	Q9R007	C-type lectin domain family 5, member a
ENSMUSG00000079481	209.349	1.44549	0.247212	5.84715	5.00057e-09	9.81975e-07	Nhsl2	100042480	E9Q0V6	NHS-like 2
ENSMUSG00000001270	624.662	-0.886717	0.151984	-5.83429	5.40201e-09	1.05051e-06	Ckb	12709	Q04447	creatine kinase, brain
ENSMUSG00000026480	117.412	1.46075	0.250594	5.82916	5.57086e-09	1.07293e-06	Ncf2	17970	O70145	neutrophil cytosolic factor 2
ENSMUSG00000060131	89.2942	1.45655	0.250962	5.80386	6.48039e-09	1.23621e-06	Atp8b4	241633	A1L3S5	ATPase, class I, type 8B, member 4
ENSMUSG00000028020	93.8663	-1.46133	0.252216	-5.79396	6.87449e-09	1.29902e-06	Glrb	14658	P48168	glycine receptor, beta subunit
ENSMUSG00000039936	683.228	0.993311	0.171658	5.78657	7.18369e-09	1.34476e-06	Pik3cd	18707	Q3T9Y0	phosphatidylinositol-4,5-bisphosphate 3-kinase catalytic subunit delta
ENSMUSG00000030786	214.528	1.45007	0.25109	5.7751	7.69091e-09	1.42638e-06	Itgam	16409	G5E8F1	integrin alpha M
ENSMUSG00000020483	822.088	-0.856819	0.148818	-5.7575	8.53699e-09	1.56877e-06	Dynll2	68097	Q9D0M5	dynein light chain LC8-type 2
ENSMUSG00000022816	319.679	-0.980878	0.170533	-5.75183	8.82851e-09	1.60759e-06	Fstl1	14314	Q62356	follistatin-like 1
ENSMUSG00000022504	49.2536	2.07309	0.362223	5.72323	1.04516e-08	1.87087e-06	Ciita	12265	Q3KNE0	class II transactivator
ENSMUSG00000045165	130.629	1.36058	0.237737	5.72308	1.04612e-08	1.87087e-06	AI467606	101602	Q8C708	expressed sequence AI467606
ENSMUSG00000020101	233.235	1.3248	0.232172	5.70612	1.15578e-08	2.0487e-06	Vsir	74048	Q9D659	V-set immunoregulatory receptor
ENSMUSG00000015950	412.007	1.31371	0.230846	5.69086	1.26399e-08	2.20155e-06	Ncf1	17969	F8WH69	neutrophil cytosolic factor 1
ENSMUSG00000024011	82.7404	2.11464	0.371566	5.69116	1.26183e-08	2.20155e-06	Pi16	74116	E9QNE5	peptidase inhibitor 16
ENSMUSG00000042834	90.0765	-1.46154	0.257002	-5.68689	1.29374e-08	2.23392e-06	Nrep	27528	Q07475	neuronal regeneration related protein
ENSMUSG00000028413	900.964	0.876596	0.154237	5.68342	1.32031e-08	2.26032e-06	B4galt1	14595	P15535	UDP-Gal:betaGlcNAc beta 1,4- galactosyltransferase, polypeptide 1
ENSMUSG00000057729	800.008	1.25277	0.220688	5.67666	1.3735e-08	2.33147e-06	Prtn3	19152	A0A0R4IZY6	proteinase 3
ENSMUSG00000025213	118.809	-1.35538	0.239091	-5.66888	1.43734e-08	2.41933e-06	Kazald1	107250	Q8BJ66	Kazal-type serine peptidase inhibitor domain 1
ENSMUSG00000071713	138.614	1.42966	0.253225	5.64581	1.64407e-08	2.74423e-06	Csf2rb	12983	P26955	colony stimulating factor 2 receptor, beta, low-affinity (granulocyte-macrophage)
ENSMUSG00000029772	247.531	-1.23351	0.219207	-5.62712	1.8324e-08	3.0333e-06	Ahcyl2	74340	F8WGT1	S-adenosylhomocysteine hydrolase-like 2
ENSMUSG00000018899	286.324	0.995614	0.177052	5.62329	1.87352e-08	3.07595e-06	Irf1	16362	Q3U5M1	interferon regulatory factor 1
ENSMUSG00000024677	175.51	1.21117	0.215534	5.6194	1.91626e-08	3.10526e-06	Ms4a6b	69774	Q99N09	membrane-spanning 4-domains, subfamily A, member 6B
ENSMUSG00000038151	50.6884	1.87695	0.334046	5.61885	1.92238e-08	3.10526e-06	Prdm1	12142	Q60636	PR domain containing 1, with ZNF domain
ENSMUSG00000060548	130.831	-1.25632	0.22494	-5.58513	2.33529e-08	3.74206e-06	Tnfrsf19	29820	Q8BUM7	tumor necrosis factor receptor superfamily, member 19
ENSMUSG00000021069	548.273	1.20786	0.216375	5.58224	2.37434e-08	3.74601e-06	Pygl	110095	Q9ET01	liver glycogen phosphorylase
ENSMUSG00000044080	799.509	-0.975186	0.174696	-5.58219	2.37515e-08	3.74601e-06	S100a1	20193	P56565	S100 calcium binding protein A1
ENSMUSG00000062168	13.7538	-7.14997	1.28213	-5.57662	2.45241e-08	3.83765e-06	Ppef1	237178	O35655	protein phosphatase with EF hand calcium-binding domain 1
ENSMUSG00000023067	171.892	-1.14215	0.205265	-5.56426	2.63266e-08	4.08777e-06	Cdkn1a	12575	P39689	cyclin-dependent kinase inhibitor 1A (P21)
ENSMUSG00000028581	1304.81	0.848306	0.153245	5.5356	3.10161e-08	4.77886e-06	Laptm5	16792	Q544S4	lysosomal-associated protein transmembrane 5
ENSMUSG00000028249	1433.86	0.785308	0.142228	5.52145	3.36208e-08	5.14065e-06	Sdcbp	53378	O08992	syndecan binding protein
ENSMUSG00000026042	96.7137	-1.66786	0.302397	-5.51547	3.47842e-08	5.27823e-06	Col5a2	12832	Q3U962	collagen, type V, alpha 2
ENSMUSG00000025489	23.2402	-3.03155	0.550917	-5.50274	3.73942e-08	5.63163e-06	Ifitm5	73835	O88728	interferon induced transmembrane protein 5
ENSMUSG00000053825	34.3141	-2.39316	0.438992	-5.45148	4.9952e-08	7.4667e-06	Ppfia2	327814	B8QI34	protein tyrosine phosphatase, receptor type, f polypeptide (PTPRF), interacting protein (liprin), alpha 2
ENSMUSG00000041654	160.697	1.30592	0.239627	5.44982	5.04221e-08	7.48114e-06	Slc39a11	69806	Q8BWY7	solute carrier family 39 (metal ion transporter), member 11
ENSMUSG00000027309	137.328	-1.19294	0.219047	-5.44606	5.14984e-08	7.58465e-06	4930402H24Rik	228602	Q3V0A7	RIKEN cDNA 4930402H24 gene
ENSMUSG00000059108	69.3679	1.63624	0.301119	5.43384	5.5153e-08	8.06362e-06	Ifitm6	213002	Q3SXF0	interferon induced transmembrane protein 6
ENSMUSG00000040314	96.0552	1.35402	0.249536	5.42614	5.75854e-08	8.35823e-06	Ctsg	13035	P28293	cathepsin G
ENSMUSG00000027940	468.441	0.901614	0.166259	5.42293	5.86285e-08	8.4484e-06	Tpm3	59069	P21107	tropomyosin 3, gamma
ENSMUSG00000024953	237.083	1.05811	0.196315	5.38987	7.05089e-08	9.84009e-06	Prdx5	54683	P99029	peroxiredoxin 5
ENSMUSG00000027907	154.302	1.38285	0.256532	5.39056	7.02369e-08	9.84009e-06	S100a11	20195	P50543	S100 calcium binding protein A11
ENSMUSG00000031558	265.331	-1.09631	0.203424	-5.38927	7.07426e-08	9.84009e-06	Slit2	20563	G3UYX7	slit guidance ligand 2
ENSMUSG00000053063	140.33	1.25118	0.232233	5.38762	7.13973e-08	9.86267e-06	Clec12a	232413	A0A0R4J0T2	C-type lectin domain family 12, member a
ENSMUSG00000025701	80.6324	1.43984	0.267721	5.37815	7.52532e-08	1.03241e-05	Alox5	11689	P48999	arachidonate 5-lipoxygenase
ENSMUSG00000036766	30.3858	-2.54953	0.47465	-5.37138	7.81347e-08	1.06465e-05	Dner	227325	Q8JZM4	delta/notch-like EGF repeat containing
ENSMUSG00000029761	1436.98	-0.859019	0.160283	-5.3594	8.34976e-08	1.13004e-05	Cald1	109624	E9QA16	caldesmon 1
ENSMUSG00000036887	805.209	0.825172	0.154018	5.35763	8.43187e-08	1.13349e-05	C1qa	12259	P98086	complement component 1, q subcomponent, alpha polypeptide
ENSMUSG00000029695	61.9465	-2.13697	0.399898	-5.34377	9.1031e-08	1.21557e-05	Aass	30956	Q3UEQ9	aminoadipate-semialdehyde synthase
ENSMUSG00000051457	193.278	1.13488	0.212672	5.33629	9.48677e-08	1.25841e-05	Spn	20737	P15702	sialophorin
ENSMUSG00000028792	289.108	0.920836	0.172663	5.33315	9.65226e-08	1.27194e-05	Ak2	11637	Q9WTP6	adenylate kinase 2
ENSMUSG00000045382	610.211	0.869878	0.163795	5.31077	1.09161e-07	1.42908e-05	Cxcr4	12767	A0A0R4J0N8	chemokine (C-X-C motif) receptor 4
ENSMUSG00000017760	167.336	1.09043	0.205728	5.30032	1.15599e-07	1.49616e-05	Ctsa	19025	P16675	cathepsin A
ENSMUSG00000020689	298.814	1.06897	0.201691	5.30004	1.15779e-07	1.49616e-05	Itgb3	16416	O54890	integrin beta 3
ENSMUSG00000034664	432.087	1.04312	0.197034	5.29412	1.19591e-07	1.53552e-05	Itga2b	16399	Q9QUM0	integrin alpha 2b
ENSMUSG00000038612	446.547	0.87967	0.166959	5.26879	1.37328e-07	1.75202e-05	Mcl1	17210	P97287	myeloid cell leukemia sequence 1
ENSMUSG00000004530	304.717	0.894355	0.170034	5.25986	1.44169e-07	1.82766e-05	Coro1c	23790	Q499X7	coronin, actin binding protein 1C
ENSMUSG00000026202	1807.74	0.81059	0.154171	5.25774	1.45835e-07	1.83628e-05	Tuba4a	22145	P68368	tubulin, alpha 4A
ENSMUSG00000026576	1061.6	-0.880781	0.167555	-5.25668	1.46682e-07	1.83628e-05	Atp1b1	11931	P14094	ATPase, Na+/K+ transporting, beta 1 polypeptide
ENSMUSG00000046908	126.214	1.56457	0.297907	5.25186	1.50572e-07	1.87327e-05	Ltb4r1	16995	A7VJD3	leukotriene B4 receptor 1
ENSMUSG00000015889	653.275	0.990527	0.188656	5.25043	1.51742e-07	1.87617e-05	Lta4h	16993	P24527	leukotriene A4 hydrolase
ENSMUSG00000074604	55.274	1.71543	0.327049	5.24517	1.56139e-07	1.91869e-05	Mgst2	211666	A0A0A6YWX7	microsomal glutathione S-transferase 2
ENSMUSG00000018774	48.3043	1.74805	0.33371	5.23824	1.62112e-07	1.97995e-05	Cd68	12514	P31996	CD68 antigen
ENSMUSG00000038366	335.767	1.0094	0.192845	5.23426	1.65645e-07	2.01083e-05	Lasp1	16796	Q543N3	LIM and SH3 protein 1
ENSMUSG00000031827	889.646	0.944635	0.18068	5.22822	1.71148e-07	2.06511e-05	Cotl1	72042	Q544F6	coactosin-like 1 (Dictyostelium)
ENSMUSG00000026904	133.481	-1.34821	0.258161	-5.22237	1.76652e-07	2.11876e-05	Slc4a10	94229	F1DFN1	solute carrier family 4, sodium bicarbonate cotransporter-like, member 10
ENSMUSG00000030579	132.405	1.24883	0.23951	5.21409	1.84724e-07	2.20239e-05	Tyrobp	22177	O54885	TYRO protein tyrosine kinase binding protein
ENSMUSG00000030246	154.167	-1.15371	0.222546	-5.18415	2.17002e-07	2.57193e-05	Ldhb	16832	P16125	lactate dehydrogenase B
ENSMUSG00000030237	118.135	-1.29511	0.250175	-5.17683	2.2569e-07	2.65916e-05	Slco1a4	28250	Q9EP96	solute carrier organic anion transporter family, member 1a4
ENSMUSG00000013236	154.697	-1.07282	0.207376	-5.1733	2.29993e-07	2.69401e-05	Ptprs	19280	B0V2N1	protein tyrosine phosphatase, receptor type, S
ENSMUSG00000030849	108.844	-1.26824	0.245744	-5.16083	2.45861e-07	2.86314e-05	Fgfr2	14183	E9Q5C2	fibroblast growth factor receptor 2
ENSMUSG00000060063	461.327	1.2385	0.242844	5.09995	3.39736e-07	3.91087e-05	Alox5ap	11690	P30355	arachidonate 5-lipoxygenase activating protein
ENSMUSG00000060216	260.843	1.23728	0.24292	5.09338	3.51744e-07	4.02596e-05	Arrb2	216869	J3JS97	arrestin, beta 2
ENSMUSG00000030218	1611.36	0.942164	0.185607	5.07613	3.85196e-07	4.38379e-05	Mgp	17313	P19788	matrix Gla protein
ENSMUSG00000021998	748.519	1.18947	0.234673	5.06864	4.00678e-07	4.53423e-05	Lcp1	18826	Q61233	lymphocyte cytosolic protein 1
ENSMUSG00000056854	686.709	-0.879584	0.173709	-5.06354	4.11536e-07	4.63093e-05	Pou3f4	18994	A6H6L6	POU domain, class 3, transcription factor 4
ENSMUSG00000023277	169.329	1.07458	0.212442	5.05822	4.23191e-07	4.73548e-05	Twf2	23999	Q9Z0P5	twinfilin actin binding protein 2
ENSMUSG00000006519	255.279	1.25053	0.247368	5.05532	4.29672e-07	4.7813e-05	Cyba	13057	Q61462	cytochrome b-245, alpha polypeptide
ENSMUSG00000058239	1019.56	0.830679	0.164382	5.05336	4.34108e-07	4.80397e-05	Usf2	22282	Q64705	upstream transcription factor 2
ENSMUSG00000052384	203.872	0.95918	0.18987	5.05179	4.37698e-07	4.81709e-05	Nrros	224109	Q8BMT4	negative regulator of reactive oxygen species
ENSMUSG00000027219	94.3314	1.26331	0.250145	5.0503	4.41115e-07	4.82816e-05	Slc28a2	269346	O88627	solute carrier family 28 (sodium-coupled nucleoside transporter), member 2
ENSMUSG00000051510	552.306	0.783617	0.155446	5.04109	4.62891e-07	5.03897e-05	Mafg	17134	O54790	v-maf musculoaponeurotic fibrosarcoma oncogene family, protein G (avian)
ENSMUSG00000038463	210.474	1.26432	0.251017	5.0368	4.73381e-07	5.12531e-05	Olfml2b	320078	Q3V1G4	olfactomedin-like 2B
ENSMUSG00000028626	66.3473	-1.68911	0.336031	-5.02665	4.99121e-07	5.37494e-05	Col9a2	12840	I7HJR1	collagen, type IX, alpha 2
ENSMUSG00000089774	1355.98	-0.867007	0.172884	-5.01497	5.30426e-07	5.68152e-05	Slc5a3	53881	Q3UMR9	solute carrier family 5 (inositol transporters), member 3
ENSMUSG00000048865	275.173	0.957218	0.191146	5.00778	5.50617e-07	5.83537e-05	Arhgap30	226652	E9QMX7	Rho GTPase activating protein 30
ENSMUSG00000020323	69.9375	1.44522	0.289556	4.99116	6.00192e-07	6.29416e-05	Prss57	73106	Q14B24	protease, serine 57
ENSMUSG00000022231	77.9654	-1.31249	0.264023	-4.97111	6.6572e-07	6.94499e-05	Sema5a	20356	Q3UPZ0	sema domain, seven thrombospondin repeats (type 1 and type 1-like), transmembrane domain (TM) and short cytoplasmic domain, (semaphorin) 5A
ENSMUSG00000031451	611.022	0.896817	0.180459	4.96965	6.70754e-07	6.96124e-05	Gas6	14456	Q61592	growth arrest specific 6
ENSMUSG00000096472	435.835	0.797018	0.160527	4.96501	6.86962e-07	7.0927e-05	Cdkn2d	12581	Q3US51	cyclin dependent kinase inhibitor 2D
ENSMUSG00000028745	1225.27	0.982196	0.198012	4.96028	7.03927e-07	7.23059e-05	Capzb	12345	P47757	capping protein (actin filament) muscle Z-line, beta
ENSMUSG00000021596	62.3506	1.54516	0.31208	4.95118	7.37647e-07	7.50004e-05	Mctp1	78771	E9PW38	multiple C2 domains, transmembrane 1
ENSMUSG00000026395	393.869	0.965354	0.194958	4.95161	7.36022e-07	7.50004e-05	Ptprc	19264	Q8C6Q7	protein tyrosine phosphatase, receptor type, C
ENSMUSG00000022584	294.079	1.03028	0.20818	4.94898	7.4602e-07	7.54686e-05	Ly6c2	100041546	P0CW03	lymphocyte antigen 6 complex, locus C2
ENSMUSG00000032419	280.739	-1.10264	0.223817	-4.9265	8.37165e-07	8.38421e-05	Tbx18	76365	G3X919	T-box18
ENSMUSG00000056091	496.923	0.776146	0.157519	4.92732	8.33662e-07	8.38421e-05	St3gal5	20454	O88829	ST3 beta-galactoside alpha-2,3-sialyltransferase 5
ENSMUSG00000029135	167.379	1.0695	0.217382	4.9199	8.65892e-07	8.62876e-05	Fosl2	14284	P47930	fos-like antigen 2
ENSMUSG00000023993	734.535	0.860506	0.175035	4.9162	8.82387e-07	8.70651e-05	Treml1	71326	A6XA75	triggering receptor expressed on myeloid cells-like 1
ENSMUSG00000096054	279.258	1.08695	0.221078	4.91659	8.80654e-07	8.70651e-05	Syne1	64009	Q6PI72	spectrin repeat containing, nuclear envelope 1
ENSMUSG00000030560	121.052	1.14031	0.232547	4.90357	9.41105e-07	9.24036e-05	Ctsc	13032	Q3U7T5	cathepsin C
ENSMUSG00000039899	40.4807	1.74791	0.35853	4.87521	1.0869e-06	0.000106198	Fgl2	14190	P12804	fibrinogen-like protein 2
ENSMUSG00000021957	559.872	1.03652	0.213119	4.86356	1.15295e-06	0.000112105	Tkt	21881	P40142	transketolase
ENSMUSG00000003657	29.966	-2.54355	0.523537	-4.8584	1.18337e-06	0.000114507	Calb2	12308	Q08331	calbindin 2
ENSMUSG00000041202	16.7763	4.76348	0.980995	4.85576	1.19925e-06	0.000115486	Pla2g2d	18782	Q9WVF6	phospholipase A2, group IID
ENSMUSG00000072620	266.953	1.16697	0.240413	4.85401	1.20987e-06	0.000115951	Slfn2	20556	Q9Z0I6	schlafen 2
ENSMUSG00000030019	99.1492	1.45822	0.300647	4.85028	1.23289e-06	0.000117594	Fbxl14	101358	Q8BID8	F-box and leucine-rich repeat protein 14
ENSMUSG00000013974	194.252	1.18721	0.245034	4.84509	1.26556e-06	0.000120138	Mcemp1	69189	Q9D8U6	mast cell expressed membrane protein 1
ENSMUSG00000031506	74.5362	1.31669	0.272084	4.83926	1.30322e-06	0.000122728	Ptpn7	320139	Q8BUM3	protein tyrosine phosphatase, non-receptor type 7
ENSMUSG00000046546	171.139	-1.08556	0.224337	-4.83898	1.30509e-06	0.000122728	Fam43a	224093	Q8BUP8	family with sequence similarity 43, member A
ENSMUSG00000050335	159.083	1.23984	0.256507	4.83356	1.34115e-06	0.000125529	Lgals3	16854	Q8C253	lectin, galactose binding, soluble 3
ENSMUSG00000022372	289.917	0.950961	0.197364	4.81832	1.44771e-06	0.000134873	Sla	20491	A0A0R4J247	src-like adaptor
ENSMUSG00000022010	542.317	-0.760113	0.157907	-4.81368	1.48179e-06	0.000137409	Tsc22d1	21807	D3YW86	TSC22 domain family, member 1
ENSMUSG00000031075	34.121	-1.96685	0.409272	-4.80573	1.5419e-06	0.000142323	Ano1	101772	G8JL82	anoctamin 1, calcium activated chloride channel
ENSMUSG00000027508	118.328	1.37114	0.286001	4.79417	1.63351e-06	0.000150088	Pag1	94212	A6H659	phosphoprotein associated with glycosphingolipid microdomains 1
ENSMUSG00000029335	52.4065	-1.51261	0.316544	-4.7785	1.76608e-06	0.000161528	Bmp3	110075	A0A0G2JEU2	bone morphogenetic protein 3
ENSMUSG00000036565	365.094	0.818109	0.171291	4.77612	1.78709e-06	0.000162706	Ttyh3	78339	Q6P5F7	tweety family member 3
ENSMUSG00000032046	168.448	-1.16929	0.245083	-4.771	1.83318e-06	0.000166147	Abhd12	76192	Q99LR1	abhydrolase domain containing 12
ENSMUSG00000024335	1235.51	1.07649	0.22624	4.75815	1.95377e-06	0.000176279	Brd2	14312	B2RS09	bromodomain containing 2
ENSMUSG00000030403	522.572	0.850015	0.178852	4.75261	2.00804e-06	0.000180364	Vasp	22323	P70460	vasodilator-stimulated phosphoprotein
ENSMUSG00000022197	61.1407	-1.5474	0.325935	-4.74756	2.05884e-06	0.000183751	Pdzd2	68070	E9Q1M1	PDZ domain containing 2
ENSMUSG00000049686	113.34	1.11565	0.23502	4.74705	2.0641e-06	0.000183751	Orai1	109305	A3KCG1	ORAI calcium release-activated calcium modulator 1
ENSMUSG00000028874	59.6821	1.53339	0.323401	4.74146	2.12183e-06	0.000188054	Fgr	14191	P14234	FGR proto-oncogene, Src family tyrosine kinase
ENSMUSG00000030220	554.713	0.98997	0.209062	4.73528	2.18749e-06	0.000193019	Arhgdib	11857	Q61599	Rho, GDP dissociation inhibitor (GDI) beta
ENSMUSG00000032766	254.376	-0.859428	0.181728	-4.7292	2.25411e-06	0.000198026	Gng11	66066	P61953	guanine nucleotide binding protein (G protein), gamma 11
ENSMUSG00000038147	93.7952	1.22756	0.259835	4.7244	2.308e-06	0.000201874	Cd84	12523	A0A0R4J1S4	CD84 antigen
ENSMUSG00000004040	461.972	0.815286	0.173299	4.7045	2.54483e-06	0.000220662	Stat3	20848	Q6GU23	signal transducer and activator of transcription 3
ENSMUSG00000024397	139.314	1.06679	0.226731	4.70508	2.53765e-06	0.000220662	Aif1	11629	O70200	allograft inflammatory factor 1
ENSMUSG00000033577	418.474	-0.855749	0.182124	-4.69872	2.61803e-06	0.00022603	Myo6	17920	E9Q3L1	myosin VI
ENSMUSG00000000318	71.0996	1.30508	0.278117	4.69257	2.69797e-06	0.000230942	Clec10a	17312	F8WHB7	C-type lectin domain family 10, member A
ENSMUSG00000022265	464.912	-0.844135	0.17986	-4.69329	2.68848e-06	0.000230942	Ank	11732	Q3UG85	progressive ankylosis
ENSMUSG00000053101	56.1612	1.45752	0.310953	4.68728	2.76856e-06	0.000235976	Gpr141	353346	Q7TQP0	G protein-coupled receptor 141
ENSMUSG00000025255	170.372	-0.969798	0.207524	-4.67319	2.96556e-06	0.000251696	Zfhx4	80892	E9Q5A7	zinc finger homeodomain 4
ENSMUSG00000096210	151.157	-1.06952	0.229831	-4.65351	3.2633e-06	0.000275797	H1f0	14958	P10922	H1.0 linker histone
ENSMUSG00000032374	94.9215	-1.23324	0.265156	-4.65101	3.30315e-06	0.000277992	Plod2	26432	E9Q718	procollagen lysine, 2-oxoglutarate 5-dioxygenase 2
ENSMUSG00000049103	167.598	0.906485	0.195389	4.63938	3.49455e-06	0.000292869	Ccr2	12772	P51683	chemokine (C-C motif) receptor 2
ENSMUSG00000034116	88.124	1.32148	0.285506	4.62856	3.68215e-06	0.000307306	Vav1	22324	E9PXI0	vav 1 oncogene
ENSMUSG00000003153	163.427	1.18929	0.257062	4.62645	3.71987e-06	0.000307888	Slc2a3	20527	P32037	solute carrier family 2 (facilitated glucose transporter), member 3
ENSMUSG00000024885	49.2119	1.56304	0.337813	4.62693	3.71122e-06	0.000307888	Aldh3b1	67689	Q3TX25	aldehyde dehydrogenase 3 family, member B1
ENSMUSG00000040809	511.395	1.10937	0.240243	4.6177	3.88012e-06	0.00031852	Chil3	12655	O35744	chitinase-like 3
ENSMUSG00000059436	414.379	0.876005	0.189952	4.61172	3.99354e-06	0.000326492	Max	17187	Q8C4Y1	Max protein
ENSMUSG00000008734	86.068	-1.43307	0.311169	-4.60544	4.11598e-06	0.000335134	Gprc5b	64297	D2DFA9	G protein-coupled receptor, family C, group 5, member B
ENSMUSG00000039639	101.715	-1.40801	0.306248	-4.5976	4.2738e-06	0.000346576	Kcne1	16509	P23299	potassium voltage-gated channel, Isk-related subfamily, member 1
ENSMUSG00000025019	152.433	1.03393	0.225214	4.59086	4.41421e-06	0.000356519	Lcor	212391	A4FTY7	ligand dependent nuclear receptor corepressor
ENSMUSG00000019467	86.7257	-1.18871	0.25936	-4.58326	4.57787e-06	0.000366779	Arhgef25	52666	A0A0R4J211	Rho guanine nucleotide exchange factor (GEF) 25
ENSMUSG00000023078	10.671	5.98539	1.30653	4.58113	4.62475e-06	0.000368677	Cxcl13	55985	O55038	chemokine (C-X-C motif) ligand 13
ENSMUSG00000071637	89.0313	1.35998	0.296905	4.58051	4.63837e-06	0.000368677	Cebpd	12609	B9EIA9	CCAAT/enhancer binding protein (C/EBP), delta
ENSMUSG00000063632	49.2665	-1.60676	0.350892	-4.57909	4.67014e-06	0.000369735	Sox11	20666	Q7M6Y2	SRY (sex determining region Y)-box 11
ENSMUSG00000025473	85.4563	1.34989	0.294982	4.57618	4.73532e-06	0.00037342	Adam8	11501	Q3U7G2	a disintegrin and metallopeptidase domain 8
ENSMUSG00000001627	598.177	0.790019	0.172708	4.5743	4.77826e-06	0.000375327	Ifrd1	15982	P19182	interferon-related developmental regulator 1
ENSMUSG00000029771	125.639	1.1057	0.241775	4.57328	4.80149e-06	0.000375339	Irf5	27056	P56477	interferon regulatory factor 5
ENSMUSG00000074182	184.146	-1.09783	0.24037	-4.56724	4.94185e-06	0.000383664	Znhit6	229937	Q3UFB2	zinc finger, HIT type 6
ENSMUSG00000028159	169.771	0.905665	0.198933	4.55261	5.29856e-06	0.000409769	Dapp1	26377	Q3TEK6	dual adaptor for phosphotyrosine and 3-phosphoinositides 1
ENSMUSG00000019726	126.928	1.18358	0.260258	4.54771	5.42336e-06	0.000417807	Lyst	17101	G5E8Q0	lysosomal trafficking regulator
ENSMUSG00000052212	52.8655	1.6921	0.372508	4.54246	5.56011e-06	0.000425943	Cd177	68891	Q8R2S8	CD177 antigen
ENSMUSG00000021484	344.796	0.769448	0.169463	4.5405	5.6122e-06	0.000427424	Lman2	66890	Q9DBH5	lectin, mannose-binding 2
ENSMUSG00000042759	100.692	1.14179	0.252351	4.52463	6.05005e-06	0.000459024	Apobr	171504	Q8VBT6	apolipoprotein B receptor
ENSMUSG00000001911	425.111	-0.862463	0.190719	-4.52216	6.12107e-06	0.000461322	Nfix	18032	E9PUH7	nuclear factor I/X
ENSMUSG00000021719	65.7774	-1.39043	0.307483	-4.52198	6.12639e-06	0.000461322	Rgs7bp	52882	Q8BQP9	regulator of G-protein signalling 7 binding protein
ENSMUSG00000041740	485.601	0.735908	0.162925	4.51686	6.27627e-06	0.000470838	Rnf10	50849	D3Z1N2	ring finger protein 10
ENSMUSG00000064109	61.833	1.44649	0.320329	4.51564	6.31269e-06	0.000471803	Hcst	23900	Q9QUJ0	hematopoietic cell signal transducer
ENSMUSG00000023274	12.6245	3.46636	0.771358	4.49384	6.99508e-06	0.000520861	Cd4	12504	P06332	CD4 antigen
ENSMUSG00000028757	185.071	0.903724	0.201457	4.48594	7.25935e-06	0.000538536	Ddost	13200	O54734	dolichyl-di-phosphooligosaccharide-protein glycotransferase
ENSMUSG00000079293	116.176	1.28266	0.285996	4.4849	7.29491e-06	0.000539177	Clec7a	56644	V9GXI5	C-type lectin domain family 7, member a
ENSMUSG00000024304	78.2323	-1.23052	0.275404	-4.46805	7.89363e-06	0.000579156	Cdh2	12558	P15116	cadherin 2
ENSMUSG00000022439	56.9396	1.32309	0.296563	4.46142	8.14178e-06	0.000593115	Parvg	64099	E9PYG5	parvin, gamma
ENSMUSG00000040254	68.517	-1.37004	0.307089	-4.46139	8.14312e-06	0.000593115	Sema3d	108151	Q8BH34	sema domain, immunoglobulin domain (Ig), short basic domain, secreted, (semaphorin) 3D
ENSMUSG00000041329	215.179	-1.02216	0.229703	-4.44992	8.59006e-06	0.000623402	Atp1b2	11932	P14231	ATPase, Na+/K+ transporting, beta 2 polypeptide
ENSMUSG00000046618	126.548	-1.07903	0.242732	-4.44534	8.7754e-06	0.000634553	Olfml2a	241327	B2RQD8	olfactomedin-like 2A
ENSMUSG00000028060	221.973	0.947167	0.213398	4.4385	9.0586e-06	0.000652676	Khdc4	74200	Q3TCX3	KH domain containing 4, pre-mRNA splicing factor
ENSMUSG00000028064	91.8717	1.35829	0.306096	4.43747	9.10239e-06	0.00065348	Sema4a	20351	Q62178	sema domain, immunoglobulin domain (Ig), transmembrane domain (TM) and short cytoplasmic domain, (semaphorin) 4A
ENSMUSG00000048537	114.324	-1.07309	0.241871	-4.43663	9.13765e-06	0.000653668	Phldb1	102693	Q6PDH0	pleckstrin homology like domain, family B, member 1
ENSMUSG00000031824	113.934	1.28526	0.289842	4.43435	9.23484e-06	0.000654813	6430548M08Rik	234797	Q8R0A7	RIKEN cDNA 6430548M08 gene
ENSMUSG00000033060	284.998	-0.833245	0.18787	-4.43522	9.198e-06	0.000654813	Lmo7	380928	E9PYI7	LIM domain only 7
ENSMUSG00000036446	123.459	-1.01752	0.229483	-4.43396	9.25172e-06	0.000654813	Lum	17022	P51885	lumican
ENSMUSG00000000957	264.452	-0.771969	0.17437	-4.42717	9.54753e-06	0.000671007	Mmp14	17387	P53690	matrix metallopeptidase 14 (membrane-inserted)
ENSMUSG00000021703	49.5728	-1.45598	0.328872	-4.4272	9.54633e-06	0.000671007	Serinc5	218442	Q8BHJ6	serine incorporator 5
ENSMUSG00000074505	44.5973	-1.88855	0.426692	-4.42604	9.59807e-06	0.0006722	Fat3	270120	E9QK16	FAT atypical cadherin 3
ENSMUSG00000045515	158.588	-0.980382	0.221831	-4.41949	9.89344e-06	0.00068937	Pou3f3	18993	P31361	POU domain, class 3, transcription factor 3
ENSMUSG00000064065	90.1464	1.40564	0.318084	4.41908	9.91205e-06	0.00068937	Ipcef1	320495	Q3UX69	interaction protein for cytohesin exchange factors 1
ENSMUSG00000025232	231.209	0.785422	0.177903	4.41488	1.01064e-05	0.000700453	Hexa	15211	P29416	hexosaminidase A
ENSMUSG00000048332	74.7512	-1.222	0.277078	-4.41032	1.03218e-05	0.000712914	Lhfp	108927	Q8BM86	lipoma HMGIC fusion partner
ENSMUSG00000031722	497.201	0.988007	0.224439	4.40212	1.07198e-05	0.00073786	Hp	15439	Q3UBS3	haptoglobin
ENSMUSG00000004668	43.4221	1.64288	0.373351	4.40037	1.08067e-05	0.000741293	Abca13	268379	Q5SSE9	ATP-binding cassette, sub-family A (ABC1), member 13
ENSMUSG00000020027	201.967	-0.877808	0.199558	-4.39877	1.08866e-05	0.000744226	Socs2	216233	O35717	suppressor of cytokine signaling 2
ENSMUSG00000023048	420.232	0.889756	0.202616	4.39134	1.12655e-05	0.000762467	Prr13	66151	Q9CQJ5	proline rich 13
ENSMUSG00000028399	315.158	-0.796478	0.181437	-4.38983	1.13437e-05	0.000762467	Ptprd	19266	B9EJA3	protein tyrosine phosphatase, receptor type, D
ENSMUSG00000037295	445.594	0.776481	0.176871	4.39009	1.13303e-05	0.000762467	Ldlrap1	100017	Q8C142	low density lipoprotein receptor adaptor protein 1
ENSMUSG00000039621	181.875	0.892258	0.203182	4.39143	1.12607e-05	0.000762467	Prex1	277360	Q69ZK0	phosphatidylinositol-3,4,5-trisphosphate-dependent Rac exchange factor 1
ENSMUSG00000033386	194.128	0.83553	0.190515	4.38564	1.15645e-05	0.000774706	Frrs1	20321	A0A0G2JFP4	ferric-chelate reductase 1
ENSMUSG00000033220	141.34	1.09209	0.249106	4.38403	1.16504e-05	0.000777855	Rac2	19354	Q05144	Rac family small GTPase 2
ENSMUSG00000032387	172.78	0.969802	0.221568	4.377	1.20323e-05	0.000800688	Rbpms2	71973	Q8VC52	RNA binding protein with multiple splicing 2
ENSMUSG00000030513	63.754	-1.25778	0.2879	-4.36881	1.24924e-05	0.000828552	Pcsk6	18553	E9Q4D0	proprotein convertase subtilisin/kexin type 6
ENSMUSG00000026360	531.64	0.697939	0.159787	4.36793	1.25428e-05	0.000829148	Rgs2	19735	O08849	regulator of G-protein signaling 2
ENSMUSG00000027397	376.716	0.765275	0.176069	4.34646	1.38353e-05	0.000908591	Slc20a1	20515	Q61609	solute carrier family 20, member 1
ENSMUSG00000029322	660.076	0.828353	0.190618	4.34562	1.38885e-05	0.000909107	Plac8	231507	Q9JI48	placenta-specific 8
ENSMUSG00000054452	377.57	-0.713465	0.164548	-4.33591	1.45157e-05	0.000947067	Tle5	14797	B7ZNK7	TLE family member 5, transcriptional modulator
ENSMUSG00000060568	14.6987	-2.78964	0.646423	-4.3155	1.5924e-05	0.00103558	Fam78b	226610	Q8BQN5	family with sequence similarity 78, member B
ENSMUSG00000024164	357.236	0.934442	0.216624	4.31366	1.60572e-05	0.00104086	C3	12266	P01027	complement component 3
ENSMUSG00000040010	254.572	1.0807	0.250774	4.30946	1.63655e-05	0.00105742	Slc7a5	20539	Q9Z127	solute carrier family 7 (cationic amino acid transporter, y+ system), member 5
ENSMUSG00000007041	308.194	0.779709	0.181043	4.30676	1.65665e-05	0.00106697	Clic1	114584	Q542F1	chloride intracellular channel 1
ENSMUSG00000031207	683.754	0.79676	0.185116	4.30411	1.67661e-05	0.00107636	Msn	17698	P26041	moesin
ENSMUSG00000034205	17.2614	-2.48538	0.578269	-4.29797	1.7237e-05	0.00109955	Loxl2	94352	P58022	lysyl oxidase-like 2
ENSMUSG00000054728	134.038	-0.977101	0.227324	-4.29827	1.72135e-05	0.00109955	Phactr1	218194	Q2M3X8	phosphatase and actin regulator 1
ENSMUSG00000030748	144.661	0.985165	0.229305	4.29631	1.73666e-05	0.0011043	Il4ra	16190	P16382	interleukin 4 receptor, alpha
ENSMUSG00000078763	38.7432	1.69258	0.39466	4.28869	1.79727e-05	0.00113922	Slfn1	20555	Q9Z0I7	schlafen 1
ENSMUSG00000000392	116.448	-1.3088	0.305617	-4.28248	1.84824e-05	0.00116767	Fap	14089	P97321	fibroblast activation protein
ENSMUSG00000042359	139.686	-1.10611	0.258328	-4.28181	1.85381e-05	0.00116767	Osbpl6	99031	Q8BXR9	oxysterol binding protein-like 6
ENSMUSG00000034028	50.0615	1.46252	0.341763	4.27934	1.87448e-05	0.00117699	Cd226	225825	Q8K4E3	CD226 antigen
ENSMUSG00000025236	150.244	1.09588	0.256564	4.27138	1.94269e-05	0.00121222	Adpgk	72141	A0A1L1SSF2	ADP-dependent glucokinase
ENSMUSG00000024300	79.3358	1.23646	0.290076	4.26252	2.02133e-05	0.00125737	Myo1f	17916	Q8CG29	myosin IF
ENSMUSG00000030830	105.653	1.1401	0.26755	4.26126	2.03274e-05	0.00126055	Itgal	16408	E9Q5M7	integrin alpha L
ENSMUSG00000022995	1293.35	-0.780713	0.18335	-4.25804	2.06228e-05	0.00127492	Enah	13800	A0A0A6YW06	ENAH actin regulator
ENSMUSG00000036528	122.776	-1.08764	0.255603	-4.2552	2.08862e-05	0.00128723	Ppfibp2	19024	O35711	PTPRF interacting protein, binding protein 2 (liprin beta 2)
ENSMUSG00000071226	120.698	-1.23259	0.289852	-4.25247	2.11422e-05	0.00129901	Cecr2	330409	E9Q2Z1	CECR2, histone acetyl-lysine reader
ENSMUSG00000060791	65.8261	1.33331	0.313899	4.24759	2.16085e-05	0.00132361	Gmfg	63986	A7VJA4	glia maturation factor, gamma
ENSMUSG00000030231	72.9178	-1.1922	0.281085	-4.24141	2.2212e-05	0.00135642	Plekha5	109135	E9Q6H8	pleckstrin homology domain containing, family A member 5
ENSMUSG00000021094	316.785	0.980907	0.231351	4.2399	2.23617e-05	0.00136141	Dhrs7	66375	Q9CXR1	dehydrogenase/reductase (SDR family) member 7
ENSMUSG00000057098	368.369	-0.766779	0.180962	-4.23724	2.26284e-05	0.00137347	Ebf1	13591	Q5SWK4	early B cell factor 1
ENSMUSG00000029614	137.184	-1.2739	0.300712	-4.23629	2.27246e-05	0.00137515	Rpl6	19988	P47911	ribosomal protein L6
ENSMUSG00000032024	333.266	-0.884174	0.209212	-4.22621	2.37664e-05	0.00143136	Clmp	71566	Q8R373	CXADR-like membrane protein
ENSMUSG00000058806	103.846	-1.28246	0.303476	-4.22592	2.37965e-05	0.00143136	Col13a1	12817	D3Z7B8	collagen, type XIII, alpha 1
ENSMUSG00000064326	115.109	1.00507	0.238298	4.21773	2.46777e-05	0.00147992	Siva1	30954	O54926	SIVA1, apoptosis-inducing factor
ENSMUSG00000003644	200.12	0.866408	0.205475	4.2166	2.48008e-05	0.00148287	Rps6ka1	20111	P18653	ribosomal protein S6 kinase polypeptide 1
ENSMUSG00000026032	617.483	0.759948	0.180734	4.20479	2.61329e-05	0.00155786	Ndufb3	66495	Q9CQZ6	NADH:ubiquinone oxidoreductase subunit B3
ENSMUSG00000026126	130.652	0.955525	0.227327	4.20331	2.63041e-05	0.00156342	Ptpn18	19253	Q61152	protein tyrosine phosphatase, non-receptor type 18
ENSMUSG00000048163	224.173	0.939703	0.223768	4.19945	2.67561e-05	0.00158557	Selplg	20345	Q3TA56	selectin, platelet (p-selectin) ligand
ENSMUSG00000052974	44.0285	-1.64061	0.391771	-4.18767	2.81833e-05	0.00166296	Cyp2f2	13107	P33267	cytochrome P450, family 2, subfamily f, polypeptide 2
ENSMUSG00000027573	424.356	0.731985	0.175006	4.18263	2.88161e-05	0.00169263	Gid8	76425	Q9D7M1	GID complex subunit 8
ENSMUSG00000027581	26.8232	-1.92267	0.4608	-4.17246	3.01328e-05	0.0017648	Stmn3	20262	O70166	stathmin-like 3
ENSMUSG00000032726	34.6946	-1.77127	0.424827	-4.1694	3.054e-05	0.00178343	Bmp8a	12163	Q3TZB2	bone morphogenetic protein 8a
ENSMUSG00000017737	1847.25	1.88541	0.452504	4.16661	3.09158e-05	0.00180013	Mmp9	17395	P41245	matrix metallopeptidase 9
ENSMUSG00000022555	220.722	0.986054	0.23683	4.16355	3.13343e-05	0.00181921	Dgat1	13350	Q54AA6	diacylglycerol O-acyltransferase 1
ENSMUSG00000076431	333.219	-0.764713	0.183776	-4.16112	3.16686e-05	0.0018333	Sox4	20677	Q06831	SRY (sex determining region Y)-box 4
ENSMUSG00000017969	87.2953	-1.21695	0.292562	-4.15963	3.18763e-05	0.00184001	Ptgis	19223	O35074	prostaglandin I2 (prostacyclin) synthase
ENSMUSG00000060586	195.426	0.907223	0.21846	4.15282	3.28408e-05	0.00189023	H2-Eb1	14969	O78196	histocompatibility 2, class II antigen E beta
ENSMUSG00000038212	219.105	0.82152	0.198005	4.149	3.33938e-05	0.00191655	Mfsd14b	66631	Q8CIA9	major facilitator superfamily domain containing 14B
ENSMUSG00000024066	50.5258	1.39264	0.335902	4.14596	3.38391e-05	0.00193104	Xdh	22436	Q00519	xanthine dehydrogenase
ENSMUSG00000030249	73.5691	-1.18985	0.286949	-4.14655	3.3753e-05	0.00193104	Abcc9	20928	E9PUE8	ATP-binding cassette, sub-family C (CFTR/MRP), member 9
ENSMUSG00000078945	39.3028	1.52966	0.369868	4.1357	3.53875e-05	0.00200797	Naip2	17948	Q8CGT0	NLR family, apoptosis inhibitory protein 2
ENSMUSG00000022752	243.201	0.73197	0.177257	4.12942	3.63674e-05	0.00205774	Tomm70a	28185	Q9CZW5	translocase of outer mitochondrial membrane 70A
ENSMUSG00000022876	84.3175	1.11865	0.271017	4.12759	3.66584e-05	0.00206836	Samsn1	67742	P57725	SAM domain, SH3 domain and nuclear localization signals, 1
ENSMUSG00000037960	128.23	1.0403	0.252595	4.11845	3.81437e-05	0.00214612	Card19	68480	B2RV71	caspase recruitment domain family, member 19
ENSMUSG00000070691	109.465	0.935605	0.227285	4.11644	3.84768e-05	0.0021588	Runx3	12399	Q3U1Q3	runt related transcription factor 3
ENSMUSG00000022665	160.769	-0.884136	0.214969	-4.11285	3.90809e-05	0.00218431	Ccdc80	67896	Q8R2G6	coiled-coil domain containing 80
ENSMUSG00000024339	328.873	1.1178	0.27181	4.11244	3.91496e-05	0.00218431	Tap2	21355	P36371	transporter 2, ATP-binding cassette, sub-family B (MDR/TAP)
ENSMUSG00000068129	50.0151	1.30875	0.318359	4.11092	3.94082e-05	0.00219263	Cst7	13011	O89098	cystatin F (leukocystatin)
ENSMUSG00000034641	28.202	1.93624	0.472007	4.10215	4.09321e-05	0.00227111	Cd300ld	217305	Q8VCH2	CD300 molecule like family member d
ENSMUSG00000022861	72.1999	1.16077	0.283196	4.09882	4.15262e-05	0.00229493	Dgkg	110197	Q8C413	diacylglycerol kinase, gamma
ENSMUSG00000039232	64.6579	1.25917	0.307231	4.09846	4.15905e-05	0.00229493	Stx11	74732	Q3U5V8	syntaxin 11
ENSMUSG00000050029	132.216	0.894164	0.218319	4.09567	4.20948e-05	0.00231637	Rap2c	72065	Q8BU31	RAP2C, member of RAS oncogene family
ENSMUSG00000024725	324.021	0.746831	0.182482	4.09263	4.26503e-05	0.00234051	Ostf1	20409	Q62422	osteoclast stimulating factor 1
ENSMUSG00000037824	561.582	0.908557	0.222673	4.08024	4.49901e-05	0.00246216	Tspan14	52588	Q8QZY6	tetraspanin 14
ENSMUSG00000024222	70.5791	1.16355	0.285365	4.07739	4.55434e-05	0.0024789	Fkbp5	14229	Q4FJN2	FK506 binding protein 5
ENSMUSG00000058013	311.441	-0.740519	0.181607	-4.07759	4.55056e-05	0.0024789	2022-09-11	52398	Q8C1B7	septin 11
ENSMUSG00000054920	186.89	0.847988	0.208395	4.06915	4.71854e-05	0.00256131	Klhl5	71778	E9Q1L2	kelch-like 5
ENSMUSG00000009687	113.691	1.03977	0.255637	4.06736	4.75487e-05	0.00257297	Fxyd5	18301	P97808	FXYD domain-containing ion transport regulator 5
ENSMUSG00000022488	142.236	0.939898	0.231113	4.06683	4.76571e-05	0.00257297	Nckap1l	105855	Q8K1X4	NCK associated protein 1 like
ENSMUSG00000079419	225.883	0.777366	0.191405	4.06137	4.87862e-05	0.00262685	Ms4a6c	73656	Q6P6F8	membrane-spanning 4-domains, subfamily A, member 6C
ENSMUSG00000029471	296.235	0.710028	0.174857	4.06061	4.89441e-05	0.00262828	Camkk2	207565	Q8C078	calcium/calmodulin-dependent protein kinase kinase 2, beta
ENSMUSG00000024338	117.598	0.970155	0.239357	4.05317	5.05281e-05	0.00270609	Psmb8	16913	P28063	proteasome (prosome, macropain) subunit, beta type 8 (large multifunctional peptidase 7)
ENSMUSG00000000628	135.536	0.961734	0.237459	4.0501	5.11964e-05	0.00273457	Hk2	15277	O08528	hexokinase 2
ENSMUSG00000020029	822.421	-0.57003	0.140833	-4.04755	5.17562e-05	0.00275712	Nudt4	71207	Q4FJR0	nudix (nucleoside diphosphate linked moiety X)-type motif 4
ENSMUSG00000042712	346.974	-0.66181	0.164263	-4.02896	5.6023e-05	0.0029765	Tceal9	22381	Q9DD24	transcription elongation factor A like 9
ENSMUSG00000026796	315.288	-0.786135	0.195357	-4.02409	5.71951e-05	0.00302274	Fam129b	227737	Q8R1F1	family with sequence similarity 129, member B
ENSMUSG00000037379	12.1807	-2.9639	0.736502	-4.0243	5.71457e-05	0.00302274	Spon2	100689	Q8BMS2	spondin 2, extracellular matrix protein
ENSMUSG00000056498	39.6157	1.63919	0.408161	4.01605	5.9182e-05	0.00311952	Tmem154	320782	Q8C4Q9	transmembrane protein 154
ENSMUSG00000031165	78.2086	1.11255	0.277278	4.01238	6.01099e-05	0.00315184	Was	22376	P70315	Wiskott-Aldrich syndrome
ENSMUSG00000020032	79.1382	-1.16555	0.290608	-4.01071	6.05354e-05	0.00316586	Nuak1	77976	Q641K5	NUAK family, SNF1-like kinase, 1
ENSMUSG00000020181	27.3814	-1.78052	0.444255	-4.00788	6.12661e-05	0.00319573	Nav3	260315	E9QMF5	neuron navigator 3
ENSMUSG00000030413	33.0954	1.71471	0.428576	4.00096	6.30869e-05	0.00328158	Pglyrp1	21946	O88593	peptidoglycan recognition protein 1
ENSMUSG00000070354	21.1671	2.04715	0.511739	4.00038	6.32397e-05	0.00328158	Evi2	101488212	Q8VD58	ecotropic viral integration site 2
ENSMUSG00000009185	16.59	2.41069	0.60286	3.99876	6.3675e-05	0.00329002	Ccl8	20307	Q149U7	chemokine (C-C motif) ligand 8
ENSMUSG00000026981	56.772	1.54097	0.385427	3.9981	6.38529e-05	0.00329002	Il1rn	16181	P25085	interleukin 1 receptor antagonist
ENSMUSG00000063727	119.261	-1.11389	0.278616	-3.99794	6.3895e-05	0.00329002	Tnfrsf11b	18383	O08712	tumor necrosis factor receptor superfamily, member 11b (osteoprotegerin)
ENSMUSG00000032202	110.914	1.16141	0.290657	3.99581	6.4473e-05	0.00331127	Rab27a	11891	Q544U7	RAB27A, member RAS oncogene family
ENSMUSG00000089715	531.631	-0.645736	0.161894	-3.98863	6.64572e-05	0.00340444	Cbx6	494448	Q9DBY5	chromobox 6
ENSMUSG00000019564	256.542	1.04746	0.262849	3.98501	6.74772e-05	0.00343037	Arid3a	13496	Q62431	AT rich interactive domain 3A (BRIGHT-like)
ENSMUSG00000079022	60.2315	-1.56329	0.392251	-3.98543	6.73594e-05	0.00343037	Col22a1	69700	E9Q7P1	collagen, type XXII, alpha 1
ENSMUSG00000039323	299.157	-0.832811	0.209131	-3.98226	6.82644e-05	0.00346161	Igfbp2	16008	D3YU40	insulin-like growth factor binding protein 2
ENSMUSG00000044103	35.1416	1.68035	0.422104	3.98089	6.86564e-05	0.0034727	Il1f9	215257	Q3U0P4	interleukin 1 family, member 9
ENSMUSG00000106918	257.106	0.726281	0.182519	3.9792	6.91473e-05	0.00348872	Mrpl33	66845	Q9CQP0	mitochondrial ribosomal protein L33
ENSMUSG00000052584	13.0306	-3.01092	0.757274	-3.976	7.00846e-05	0.00352712	Serp2	72661	Q6TAW2	stress-associated endoplasmic reticulum protein family member 2
ENSMUSG00000033467	89.7071	1.03551	0.260748	3.97131	7.14796e-05	0.00358584	Crlf2	57914	Q8CII9	cytokine receptor-like factor 2
ENSMUSG00000071715	96.6538	1.20745	0.304077	3.97087	7.16094e-05	0.00358584	Ncf4	17972	P97369	neutrophil cytosolic factor 4
ENSMUSG00000034595	319.657	0.903146	0.227671	3.96689	7.28157e-05	0.00363715	Ppp1r18	76448	Q8BQ30	protein phosphatase 1, regulatory subunit 18
ENSMUSG00000070436	766.059	-0.891103	0.224977	-3.96087	7.46778e-05	0.00372088	Serpinh1	12406	P19324	serine (or cysteine) peptidase inhibitor, clade H, member 1
ENSMUSG00000005087	346.823	0.750305	0.189554	3.95826	7.54963e-05	0.00375234	Cd44	12505	Q80X37	CD44 antigen
ENSMUSG00000032434	360.998	0.722387	0.182577	3.95662	7.60171e-05	0.00376887	Cmtm6	67213	Q9CZ69	CKLF-like MARVEL transmembrane domain containing 6
ENSMUSG00000028059	320.825	0.677976	0.171562	3.95179	7.75689e-05	0.00383631	Arhgef2	16800	H3BJ45	rho/rac guanine nucleotide exchange factor (GEF) 2
ENSMUSG00000047281	41.7197	1.47291	0.373064	3.94815	7.87566e-05	0.00388545	Sfn	55948	O70456	stratifin
ENSMUSG00000031389	125.542	0.983217	0.249289	3.94409	8.01046e-05	0.00394225	Arhgap4	171207	B1AUY2	Rho GTPase activating protein 4
ENSMUSG00000020125	214.548	1.14188	0.290587	3.92958	8.50959e-05	0.00417762	Elane	50701	Q3UP87	elastase, neutrophil expressed
ENSMUSG00000029465	790.043	0.674403	0.171812	3.92525	8.66394e-05	0.004243	Arpc3	56378	Q9JM76	actin related protein 2/3 complex, subunit 3
ENSMUSG00000046402	248.109	-0.807805	0.205954	-3.92227	8.77201e-05	0.00428545	Rbp1	19659	Q00915	retinol binding protein 1, cellular
ENSMUSG00000002204	124.562	0.907084	0.231923	3.91114	9.18614e-05	0.00447685	Napsa	16541	O09043	napsin A aspartic peptidase
ENSMUSG00000010122	28.4677	2.23667	0.572002	3.91026	9.21983e-05	0.00448236	Slc47a1	67473	Q8K0H1	solute carrier family 47, member 1
ENSMUSG00000038384	456.221	0.63942	0.163555	3.90951	9.24844e-05	0.00448538	Setd1b	208043	Q3URP1	SET domain containing 1B
ENSMUSG00000024764	173.894	0.990211	0.253499	3.90617	9.37706e-05	0.00453677	Naa40	70999	Q8VE10	N(alpha)-acetyltransferase 40, NatD catalytic subunit
ENSMUSG00000056486	13.4705	-2.5815	0.661045	-3.90518	9.41543e-05	0.00454436	Chn1	108699	Q91V57	chimerin 1
ENSMUSG00000022582	176.172	1.17104	0.300918	3.89155	9.96043e-05	0.00479585	Ly6g	546644	A0A087WQF5	lymphocyte antigen 6 complex, locus G
ENSMUSG00000028896	313.004	0.678241	0.174422	3.8885	0.000100866	0.00484494	Rcc1	100088	Q3U6D2	regulator of chromosome condensation 1
ENSMUSG00000015605	221.002	0.784959	0.20194	3.88708	0.000101456	0.00486163	Srf	20807	Q9JM73	serum response factor
ENSMUSG00000020783	195.017	0.745226	0.191943	3.88253	0.000103373	0.00494169	Ncbp3	66874	Q8BZR9	nuclear cap binding subunit 3
ENSMUSG00000026068	84.9961	1.38091	0.355882	3.88025	0.000104351	0.00497655	Il18rap	16174	Q0VBK3	interleukin 18 receptor accessory protein
ENSMUSG00000034390	487.758	0.744715	0.192044	3.87783	0.000105391	0.0050142	Cmip	74440	Q9D486	c-Maf inducing protein
ENSMUSG00000041112	108.196	0.998918	0.257913	3.87308	0.000107467	0.00510088	Elmo1	140580	Q8BPU7	engulfment and cell motility 1
ENSMUSG00000027775	420.115	0.642626	0.166033	3.87048	0.000108621	0.00514346	Mfsd1	66868	Q9DC37	major facilitator superfamily domain containing 1
ENSMUSG00000027133	433.349	-0.681808	0.176227	-3.86893	0.000109315	0.00516413	Nop10	66181	Q9CQS2	NOP10 ribonucleoprotein
ENSMUSG00000030104	88.4953	0.985366	0.255003	3.86414	0.000111483	0.00525413	Edem1	192193	Q925U4	ER degradation enhancer, mannosidase alpha-like 1
ENSMUSG00000031342	220.615	-0.848085	0.219943	-3.85593	0.000115292	0.00540142	Gpm6b	14758	A2AEG6	glycoprotein m6b
ENSMUSG00000064147	64.0112	1.14994	0.298246	3.85566	0.000115417	0.00540142	Rab44	442827	Q8CB87	RAB44, member RAS oncogene family
ENSMUSG00000024525	63.8996	1.1426	0.296449	3.85427	0.000116073	0.00540687	Impa2	114663	Q3U3B7	inositol (myo)-1(or 4)-monophosphatase 2
ENSMUSG00000026547	597.256	0.715271	0.185579	3.85427	0.000116073	0.00540687	Tagln2	21346	Q9WVA4	transgelin 2
ENSMUSG00000025290	1302.66	0.704389	0.182816	3.85299	0.000116682	0.00542261	Rps24	20088	P62849	ribosomal protein S24
ENSMUSG00000022663	129.86	0.900178	0.234013	3.8467	0.000119722	0.00555099	Atg3	67841	Q9CPX6	autophagy related 3
ENSMUSG00000000204	63.7986	1.42812	0.371589	3.84328	0.000121399	0.00561574	Slfn4	20558	Q3UV10	schlafen 4
ENSMUSG00000015711	123.82	0.882663	0.229723	3.84229	0.000121892	0.00561594	Prune1	229589	Q8BIW1	prune exopolyphosphatase
ENSMUSG00000043131	337.283	0.765381	0.199207	3.84214	0.000121964	0.00561594	Mob1a	232157	Q921Y0	MOB kinase activator 1A
ENSMUSG00000014195	467.928	-0.684199	0.178167	-3.84022	0.000122924	0.00564441	Dnajc7	56354	Q9QYI3	DnaJ heat shock protein family (Hsp40) member C7
ENSMUSG00000046818	34.6473	-1.53071	0.398646	-3.83978	0.000123146	0.00564441	Ddit4l	73284	B2RVG4	DNA-damage-inducible transcript 4-like
ENSMUSG00000036959	193.414	0.818715	0.213314	3.83808	0.000124001	0.00567064	Bcorl1	320376	A2AQH4	BCL6 co-repressor-like 1
ENSMUSG00000022831	207.019	0.926847	0.241569	3.83678	0.000124656	0.00568661	Hcls1	15163	P49710	hematopoietic cell specific Lyn substrate 1
ENSMUSG00000034361	104.63	0.998155	0.260189	3.83627	0.000124918	0.00568661	Cpne2	234577	P59108	copine II
ENSMUSG00000040785	353.789	-0.628123	0.163761	-3.8356	0.000125257	0.00568912	Ttc3	22129	G5E8T2	tetratricopeptide repeat domain 3
ENSMUSG00000000826	447.788	0.588344	0.153413	3.83504	0.000125546	0.00568932	Dnajc5	13002	P60904	DnaJ heat shock protein family (Hsp40) member C5
ENSMUSG00000057103	83.0333	-1.16853	0.304818	-3.83354	0.000126312	0.00571111	Nat8f1	66116	E9PUL7	N-acetyltransferase 8 (GCN5-related) family member 1
ENSMUSG00000020183	56.0812	-1.21891	0.318021	-3.83278	0.000126704	0.00571595	Cpm	70574	Q80V42	carboxypeptidase M
ENSMUSG00000024579	217.603	0.790093	0.206268	3.83041	0.00012793	0.00573264	Pcyox1l	240334	Q8C7K6	prenylcysteine oxidase 1 like
ENSMUSG00000034485	151.468	-0.801152	0.209156	-3.8304	0.000127933	0.00573264	Uaca	72565	A0A0R4J0S7	uveal autoantigen with coiled-coil domains and ankyrin repeats
ENSMUSG00000054717	417.613	0.720102	0.187981	3.83071	0.000127774	0.00573264	Hmgb2	97165	P30681	high mobility group box 2
ENSMUSG00000030047	73.6189	1.03608	0.271347	3.81828	0.000134383	0.00600826	Arhgap25	232201	Q8BYW1	Rho GTPase activating protein 25
ENSMUSG00000023175	620.995	-0.555358	0.145598	-3.81433	0.000136554	0.0060917	Bsg	12215	P18572	basigin
ENSMUSG00000047180	50.8357	1.2099	0.31725	3.81372	0.000136892	0.0060932	Neurl3	214854	Q8CJC5	neuralized E3 ubiquitin protein ligase 3
ENSMUSG00000003617	438.125	-0.628417	0.164951	-3.80972	0.000139125	0.00617889	Cp	12870	G3X8Q5	ceruloplasmin
ENSMUSG00000027002	84.4967	-0.969206	0.254682	-3.80556	0.000141485	0.0062698	Nckap1	50884	A1L0U6	NCK-associated protein 1
ENSMUSG00000030087	18.276	-2.24114	0.589538	-3.80152	0.000143812	0.00634485	Klf15	66277	Q9EPW2	Kruppel-like factor 15
ENSMUSG00000030653	224.871	0.80811	0.212755	3.79831	0.000145688	0.00639942	Pde2a	207728	Q5PR72	phosphodiesterase 2A, cGMP-stimulated
ENSMUSG00000045969	779.433	0.663085	0.174888	3.79149	0.000149746	0.00654895	Ing1	26356	Q3ULE3	inhibitor of growth family, member 1
ENSMUSG00000056493	243.168	0.77962	0.205601	3.79191	0.000149492	0.00654895	Foxk1	17425	P42128	forkhead box K1
ENSMUSG00000030126	398.992	0.73924	0.195104	3.78895	0.000151283	0.00660175	Tmcc1	330401	Q69ZZ6	transmembrane and coiled coil domains 1
ENSMUSG00000060969	60.4254	-1.21107	0.319718	-3.78793	0.000151909	0.00661466	Irx1	16371	P81068	Iroquois homeobox 1
ENSMUSG00000000157	50.9654	1.4099	0.372281	3.78719	0.000152362	0.00662	Itgb2l	16415	Q3UV74	integrin beta 2-like
ENSMUSG00000003865	159.203	0.998003	0.263724	3.78428	0.000154157	0.00667866	Gys1	14936	Q9Z1E4	glycogen synthase 1, muscle
ENSMUSG00000067158	40.4903	-1.37298	0.36287	-3.78368	0.000154529	0.00667866	Col4a4	12829	Q9QZR9	collagen, type IV, alpha 4
ENSMUSG00000036564	48.4591	-1.53678	0.406423	-3.78124	0.00015605	0.00672189	Ndrg4	234593	Q8BTG7	N-myc downstream regulated gene 4
ENSMUSG00000025203	806.494	-0.687201	0.181947	-3.77693	0.000158771	0.00682441	Scd2	20250	P13011	stearoyl-Coenzyme A desaturase 2
ENSMUSG00000027559	3897.54	-0.687501	0.182283	-3.77161	0.000162194	0.00695665	Car3	12350	P16015	carbonic anhydrase 3
ENSMUSG00000030607	11.3818	-2.81387	0.74727	-3.76554	0.000166189	0.00711275	Acan	11595	Q61282	aggrecan
ENSMUSG00000026979	50.7901	1.26773	0.336732	3.76479	0.000166691	0.00711904	Psd4	215632	Q8BLR5	pleckstrin and Sec7 domain containing 4
ENSMUSG00000045318	37.5603	-1.38701	0.368771	-3.76117	0.000169121	0.00720742	Adra2c	11553	Q01337	adrenergic receptor, alpha 2c
ENSMUSG00000030074	46.5892	-1.32163	0.351539	-3.75955	0.000170218	0.00722743	Gxylt2	232313	Q810K9	glucoside xylosyltransferase 2
ENSMUSG00000030199	195.863	0.765078	0.20351	3.75941	0.000170312	0.00722743	Etv6	14011	Q80WR3	ets variant 6
ENSMUSG00000048388	32.9267	-1.44763	0.385245	-3.75769	0.000171492	0.00726211	Fam171b	241520	Q14CH0	family with sequence similarity 171, member B
ENSMUSG00000031517	327.245	-0.67254	0.179372	-3.74941	0.000177248	0.00748398	Gpm6a	234267	P35802	glycoprotein m6a
ENSMUSG00000037860	82.8333	0.993112	0.264894	3.74909	0.000177478	0.00748398	Aim2	383619	Q91VJ1	absent in melanoma 2
ENSMUSG00000049907	49.7756	1.22154	0.326245	3.74424	0.000180941	0.00761395	Rasl11b	68939	Q922H7	RAS-like, family 11, member B
ENSMUSG00000011118	13.1489	-2.47198	0.660482	-3.74268	0.000182066	0.00764524	Panx3	208098	Q6IMP0	pannexin 3
ENSMUSG00000028082	45.0292	-1.23188	0.329546	-3.73812	0.000185405	0.00775295	Sh3d19	27059	Q91X43	SH3 domain protein D19
ENSMUSG00000049532	26.6782	-1.60508	0.429351	-3.73839	0.0001852	0.00775295	Sall2	50524	Q8BP69	spalt like transcription factor 2
ENSMUSG00000032468	140.93	0.846013	0.226434	3.73624	0.000186792	0.00779466	Armc8	74125	Q9DBR3	armadillo repeat containing 8
ENSMUSG00000020120	545.253	0.727559	0.194837	3.73419	0.000188318	0.007842	Plek	56193	Q5F271	pleckstrin
ENSMUSG00000022378	800.433	0.685367	0.183675	3.73141	0.000190413	0.00791279	Fam49b	223601	Q921M7	family with sequence similarity 49, member B
ENSMUSG00000019936	115.864	-0.956269	0.25685	-3.72307	0.000196818	0.00816202	Epyc	13516	P70186	epiphycan
ENSMUSG00000021779	41.4631	-1.36109	0.365921	-3.71962	0.000199526	0.00825723	Thrb	21834	P37242	thyroid hormone receptor beta
ENSMUSG00000027510	609.068	0.658198	0.176992	3.71881	0.000200165	0.00826659	Rbm38	56190	Q62176	RNA binding motif protein 38
ENSMUSG00000022708	2191.81	-0.626803	0.168637	-3.71687	0.000201708	0.00827912	Zbtb20	56490	Q8K0L9	zinc finger and BTB domain containing 20
ENSMUSG00000029103	202.349	-0.817351	0.21989	-3.71709	0.000201531	0.00827912	Lrpap1	16976	P55302	low density lipoprotein receptor-related protein associated protein 1
ENSMUSG00000039361	615.431	0.590505	0.158853	3.71731	0.000201353	0.00827912	Picalm	233489	Q570Z8	phosphatidylinositol binding clathrin assembly protein
ENSMUSG00000073139	45.2772	-1.25778	0.338648	-3.71414	0.000203897	0.00835187	Tmem185a	236848	Q3TYW3	transmembrane protein 185A
ENSMUSG00000028111	138.496	0.968378	0.260987	3.71044	0.000206896	0.00845738	Ctsk	13038	P55097	cathepsin K
ENSMUSG00000054855	95.1733	1.06775	0.287995	3.70752	0.000209301	0.0085383	Rnd1	223881	Q8BLR7	Rho family GTPase 1
ENSMUSG00000026147	23.3152	-1.7534	0.473727	-3.70128	0.000214512	0.0087331	Col9a1	12839	Q8CEP0	collagen, type IX, alpha 1
ENSMUSG00000049327	401.99	0.628974	0.170037	3.69905	0.000216411	0.00879252	Kmt5a	67956	D3YXI6	lysine methyltransferase 5A
ENSMUSG00000040952	906.793	0.567365	0.153565	3.69463	0.00022021	0.00892875	Rps19	20085	Q9CZX8	ribosomal protein S19
ENSMUSG00000030427	30.425	1.47411	0.399209	3.69257	0.000221997	0.00898302	Lilra6	18726	A0A0B4J1F3	leukocyte immunoglobulin-like receptor, subfamily A (with TM domain), member 6
ENSMUSG00000050931	181.175	-0.816837	0.221316	-3.69081	0.000223537	0.00902712	Sgms2	74442	Q9D4B1	sphingomyelin synthase 2
ENSMUSG00000021676	493.733	-0.626713	0.169899	-3.68874	0.000225369	0.00908278	Iqgap2	544963	Q3UQ44	IQ motif containing GTPase activating protein 2
ENSMUSG00000027254	35.2583	-1.71928	0.466427	-3.68606	0.00022775	0.00910547	Map1a	17754	Q9QYR6	microtubule-associated protein 1 A
ENSMUSG00000030589	35.1644	1.39431	0.378145	3.68724	0.000226696	0.00910547	Rasgrp4	233046	Q8BTM9	RAS guanyl releasing protein 4
ENSMUSG00000039747	119.033	1.04135	0.282504	3.68615	0.000227674	0.00910547	Orai2	269717	Q14BR6	ORAI calcium release-activated calcium modulator 2
ENSMUSG00000041754	46.64	1.38698	0.376205	3.68678	0.000227111	0.00910547	Trem3	58218	Q9JKE1	triggering receptor expressed on myeloid cells 3
ENSMUSG00000020884	84.7189	-1.27978	0.347279	-3.68517	0.000228554	0.00911939	Asgr1	11889	P34927	asialoglycoprotein receptor 1
ENSMUSG00000001281	58.7096	1.15825	0.314428	3.68366	0.000229908	0.00915517	Itgb7	16421	P26011	integrin beta 7
ENSMUSG00000046841	436.146	0.861838	0.234013	3.68287	0.000230627	0.00916561	Ckap4	216197	Q8BMK4	cytoskeleton-associated protein 4
ENSMUSG00000047250	67.2152	1.03731	0.282017	3.67818	0.000234908	0.00931724	Ptgs1	19224	P22437	prostaglandin-endoperoxide synthase 1
ENSMUSG00000037922	53.5695	1.23951	0.337061	3.67739	0.00023563	0.00932741	Bank1	242248	Q80VH0	B cell scaffold protein with ankyrin repeats 1
ENSMUSG00000031246	219.306	-0.665038	0.181003	-3.67418	0.000238612	0.00942681	Sh3bgrl	56726	Q9JJU8	SH3-binding domain glutamic acid-rich protein like
ENSMUSG00000069874	58.7369	1.12613	0.306712	3.67163	0.00024101	0.0095028	Irgm2	54396	Q9Z1M2	immunity-related GTPase family M member 2
ENSMUSG00000031825	120.015	1.26857	0.345708	3.66949	0.000243038	0.00956394	Crispld2	78892	Q8BZQ2	cysteine-rich secretory protein LCCL domain containing 2
ENSMUSG00000033720	69.8686	1.1669	0.318074	3.66865	0.000243833	0.00957643	Sfxn5	94282	Q925N0	sideroflexin 5
ENSMUSG00000000567	820.74	-0.680094	0.18563	-3.66371	0.000248591	0.00974419	Sox9	20682	Q04887	SRY (sex determining region Y)-box 9
ENSMUSG00000041556	5770.72	-0.660291	0.180265	-3.66289	0.000249384	0.00975617	Fbxo2	230904	Q3USR5	F-box protein 2
ENSMUSG00000025089	61.198	-1.11005	0.303115	-3.66214	0.00025012	0.0097659	Gfra1	14585	P97785	glial cell line derived neurotrophic factor family receptor alpha 1
ENSMUSG00000049922	90.0018	0.931168	0.254361	3.66082	0.000251412	0.00979724	Slc35c1	228368	Q8C0J3	solute carrier family 35, member C1
ENSMUSG00000044768	129.166	0.854893	0.233573	3.66007	0.000252142	0.00980661	D1Ertd622e	52392	Q8VEB3	DNA segment, Chr 1, ERATO Doi 622, expressed
ENSMUSG00000015354	24.8373	-1.63672	0.447646	-3.65629	0.000255896	0.00993331	Pcolce2	76477	Q8R4W6	procollagen C-endopeptidase enhancer 2
ENSMUSG00000030235	95.446	-1.03633	0.28348	-3.65575	0.000256431	0.00993483	Slco1c1	58807	Q9ERB5	solute carrier organic anion transporter family, member 1c1
ENSMUSG00000027073	1192.74	0.588313	0.160968	3.65485	0.000257337	0.00995068	Prg2	19074	Q545D8	proteoglycan 2, bone marrow
ENSMUSG00000021068	134.471	0.868431	0.237772	3.65237	0.000259834	0.00998062	Nin	18080	E9Q4S3	ninein
ENSMUSG00000024180	204.673	0.854293	0.233852	3.65314	0.000259053	0.00998062	Tmem8	60455	Q9ESN3	transmembrane protein 8
ENSMUSG00000025351	5373.22	0.610316	0.167114	3.6521	0.000260104	0.00998062	Cd63	12512	P41731	CD63 antigen
ENSMUSG00000054162	6.81245	-5.13354	1.40557	-3.65227	0.000259928	0.00998062	Spock3	72902	Q8BKV0	sparc/osteonectin, cwcv and kazal-like domains proteoglycan 3
ENSMUSG00000055200	224.786	0.740396	0.202831	3.65031	0.000261925	0.0100313	Sertad3	170742	Q3UYB0	SERTA domain containing 3
ENSMUSG00000060470	41.7567	1.25583	0.344239	3.64814	0.000264144	0.0100969	Adgrg3	54672	Q8R0T6	adhesion G protein-coupled receptor G3
ENSMUSG00000031561	37.2077	-1.40359	0.385133	-3.64444	0.000267976	0.0102061	Tenm3	23965	B7ZNJ5	teneurin transmembrane protein 3
ENSMUSG00000038648	100.648	-0.903196	0.247831	-3.6444	0.000268019	0.0102061	Creb3l2	208647	Q8BH52	cAMP responsive element binding protein 3-like 2
ENSMUSG00000038530	155.211	-0.958742	0.263211	-3.64248	0.000270022	0.0102629	Rgs4	19736	O08899	regulator of G-protein signaling 4
ENSMUSG00000020393	68.0971	-1.12769	0.309667	-3.64163	0.000270915	0.0102773	Kremen1	84035	Q99N43	kringle containing transmembrane protein 1
ENSMUSG00000062329	32.4127	-1.43134	0.393404	-3.63833	0.000274411	0.0103903	Cytl1	231162	A1E5L0	cytokine-like 1
ENSMUSG00000053158	69.9708	1.28312	0.35294	3.63553	0.000277408	0.0104839	Fes	14159	P16879	feline sarcoma oncogene
ENSMUSG00000019970	94.3701	-1.09183	0.300501	-3.63337	0.000279746	0.0105524	Sgk1	20393	Q9WVC6	serum/glucocorticoid regulated kinase 1
ENSMUSG00000037071	311.751	-0.890276	0.245205	-3.63075	0.000282601	0.0106401	Scd1	20249	P13516	stearoyl-Coenzyme A desaturase 1
ENSMUSG00000025358	100.881	0.892728	0.245953	3.62967	0.00028378	0.0106444	Cdk2	12566	P97377	cyclin-dependent kinase 2
ENSMUSG00000055302	554.624	-0.534962	0.147371	-3.63004	0.000283382	0.0106444	Mrfap1	67568	Q9CQL7	Morf4 family associated protein 1
ENSMUSG00000032366	833.098	-0.613463	0.169136	-3.62704	0.000286685	0.0107132	Tpm1	22003	P58771	tropomyosin 1, alpha
ENSMUSG00000050022	77.2842	0.979607	0.270171	3.62588	0.000287983	0.0107417	Amz1	231842	A1L312	archaelysin family metallopeptidase 1
ENSMUSG00000020099	167.324	-0.756161	0.208659	-3.62391	0.000290184	0.0108021	Unc5b	107449	Q8K1S3	unc-5 netrin receptor B
ENSMUSG00000062585	20.8173	1.78516	0.492666	3.62347	0.000290681	0.0108021	Cnr2	12802	P47936	cannabinoid receptor 2 (macrophage)
ENSMUSG00000030187	41.7321	1.47379	0.406925	3.62179	0.000292576	0.0108524	Klra2	16633	A0FK58	killer cell lectin-like receptor, subfamily A, member 2
ENSMUSG00000030867	361.552	0.667388	0.184411	3.61902	0.000295722	0.0109462	Plk1	18817	Q07832	polo like kinase 1
ENSMUSG00000050953	72.3045	-1.12522	0.310956	-3.6186	0.000296198	0.0109462	Gja1	14609	P23242	gap junction protein, alpha 1
ENSMUSG00000030341	202.033	0.732507	0.202699	3.61377	0.000301777	0.0111318	Tnfrsf1a	21937	P25118	tumor necrosis factor receptor superfamily, member 1a
ENSMUSG00000006932	1387.36	-0.500196	0.138465	-3.61243	0.000303338	0.0111615	Ctnnb1	12387	Q02248	catenin (cadherin associated protein), beta 1
ENSMUSG00000022468	33.0749	-1.41588	0.391981	-3.61213	0.000303696	0.0111615	Endou	19011	Q3V188	endonuclease, polyU-specific
ENSMUSG00000056529	40.4453	1.33239	0.36895	3.6113	0.00030466	0.0111765	Ptafr	19204	Q62035	platelet-activating factor receptor
ENSMUSG00000020053	359.754	-0.665258	0.184482	-3.60609	0.00031084	0.0113823	Igf1	16000	E9PU89	insulin-like growth factor 1
ENSMUSG00000055980	89.95	-0.94129	0.261153	-3.60436	0.000312924	0.0114377	Irs1	16367	P35569	insulin receptor substrate 1
ENSMUSG00000028459	128.645	-1.06236	0.294954	-3.60178	0.000316048	0.0115308	Cd72	12517	Q3UZ35	CD72 antigen
ENSMUSG00000030498	293.876	-0.861508	0.239899	-3.59113	0.000329252	0.0119908	Gas2	14453	P11862	growth arrest specific 2
ENSMUSG00000024065	140.53	-0.78097	0.217692	-3.58751	0.000333854	0.0121363	Ehd3	57440	Q9QXY6	EH-domain containing 3
ENSMUSG00000004266	176.869	0.830875	0.231737	3.58543	0.000336529	0.0122114	Ptpn6	15170	P29351	protein tyrosine phosphatase, non-receptor type 6
ENSMUSG00000025813	63.1955	-1.08522	0.302967	-3.58199	0.000340989	0.0123286	Homer2	26557	Q9QWW1	homer scaffolding protein 2
ENSMUSG00000041642	88.5313	0.907432	0.253325	3.58209	0.000340859	0.0123286	Kif21b	16565	F8VQE2	kinesin family member 21B
ENSMUSG00000002107	725.99	0.641033	0.179042	3.58036	0.000343126	0.0123835	Celf2	14007	Q9Z0H4	CUGBP, Elav-like family member 2
ENSMUSG00000024012	380.386	-0.574697	0.160607	-3.57828	0.000345865	0.0124152	Mtch1	56462	Q791T5	mitochondrial carrier 1
ENSMUSG00000025060	366.173	0.580947	0.162336	3.57867	0.000345341	0.0124152	Slk	20874	A2RRK3	STE20-like kinase
ENSMUSG00000038143	67.0047	-1.027	0.286998	-3.5784	0.000345699	0.0124152	Stox2	71069	Q499E5	storkhead box 2
ENSMUSG00000040751	92.0996	0.941953	0.263428	3.57575	0.000349225	0.0125134	Lat2	56743	Q9JHL0	linker for activation of T cells family, member 2
ENSMUSG00000040345	101.833	0.988747	0.276673	3.57371	0.000351965	0.012589	Arhgap9	216445	Q1HDU4	Rho GTPase activating protein 9
ENSMUSG00000036948	143.412	0.813157	0.227647	3.57201	0.000354251	0.0126482	Map11	231807	E9Q2V5	microtubule associated protein 11
ENSMUSG00000040138	30.4757	-1.57368	0.440913	-3.56913	0.000358172	0.0127654	Ndp	17986	P48744	Norrie disease (pseudoglioma) (human)
ENSMUSG00000051675	52.7708	-1.13633	0.318612	-3.5665	0.000361785	0.0128713	Trim32	69807	Q3TLR3	tripartite motif-containing 32
ENSMUSG00000029330	203.308	-0.813593	0.22838	-3.56245	0.00036741	0.0130252	Cds1	74596	P98191	CDP-diacylglycerol synthase 1
ENSMUSG00000030096	532.578	0.608	0.17065	3.56285	0.000366847	0.0130252	Slc6a6	21366	O35316	solute carrier family 6 (neurotransmitter transporter, taurine), member 6
ENSMUSG00000013822	176.683	-0.861031	0.241769	-3.56139	0.000368903	0.013055	Elof1	66126	P60003	ELF1 homolog, elongation factor 1
ENSMUSG00000004207	819.122	0.655386	0.184164	3.55871	0.000372676	0.0131653	Psap	19156	Q61207	prosaposin
ENSMUSG00000042541	511.532	0.571131	0.160603	3.55616	0.00037631	0.0132702	Sem1	20422	P60897	SEM1, 26S proteasome complex subunit
ENSMUSG00000027111	390.664	0.676497	0.190302	3.55487	0.000378167	0.0133123	Itga6	16403	Q61739	integrin alpha 6
ENSMUSG00000002058	223.623	0.754968	0.212645	3.55038	0.000384682	0.0134711	Unc119	22248	B1AQD9	unc-119 lipid binding chaperone
ENSMUSG00000029275	64.9422	1.05917	0.298367	3.54991	0.00038537	0.0134711	Gfi1	14581	H3BJM0	growth factor independent 1 transcription repressor
ENSMUSG00000064345	3534.56	-0.660486	0.185988	-3.55122	0.000383444	0.0134711	ND2	17717	P03893	NADH dehydrogenase subunit 2
ENSMUSG00000071604	27.3344	-1.62588	0.457982	-3.55009	0.000385105	0.0134711	Fam189a2	381217	E9QP68	family with sequence similarity 189, member A2
ENSMUSG00000024908	421.472	0.578931	0.163244	3.54642	0.000390503	0.0136268	Ppp6r3	52036	Q922D4	protein phosphatase 6, regulatory subunit 3
ENSMUSG00000021948	266.012	0.670645	0.189187	3.54488	0.000392791	0.0136828	Prkcd	18753	Q3TGE4	protein kinase C, delta
ENSMUSG00000023044	273.288	-0.65911	0.185989	-3.54381	0.000394395	0.013691	Csad	246277	Q9DBE0	cysteine sulfinic acid decarboxylase
ENSMUSG00000029723	354.081	0.642369	0.181247	3.54415	0.000393874	0.013691	Tsc22d4	78829	Q9EQN3	TSC22 domain family, member 4
ENSMUSG00000022534	31.0715	1.43884	0.406079	3.54325	0.000395235	0.0136965	Mefv	54483	Q32MT0	Mediterranean fever
ENSMUSG00000036896	118.056	0.842391	0.237865	3.54147	0.0003979	0.013765	C1qc	12262	Q02105	complement component 1, q subcomponent, C chain
ENSMUSG00000078676	205.118	0.67746	0.191357	3.54029	0.000399681	0.0138028	Casc3	192160	Q8K3W3	cancer susceptibility candidate 3
ENSMUSG00000031849	16.0564	1.95954	0.554804	3.53195	0.0004125	0.014221	Comp	12845	Q9R0G6	cartilage oligomeric matrix protein
ENSMUSG00000039646	91.6512	-0.870763	0.24682	-3.52793	0.000418817	0.0144139	Vasn	246154	Q9CZT5	vasorin
ENSMUSG00000020601	102.844	-0.89177	0.253105	-3.52331	0.000426185	0.0146424	Trib2	217410	Q8K4K3	tribbles pseudokinase 2
ENSMUSG00000038248	96.071	-0.859078	0.244252	-3.51718	0.000436165	0.0149596	Sobp	109205	Q0P5V2	sine oculis binding protein
ENSMUSG00000029231	67.8213	-0.99504	0.282988	-3.5162	0.000437777	0.0149892	Pdgfra	18595	P26618	platelet derived growth factor receptor, alpha polypeptide
ENSMUSG00000038936	34.1667	-1.34885	0.383767	-3.51477	0.000440135	0.0150442	Sccpdh	109232	Q8R127	saccharopine dehydrogenase (putative)
ENSMUSG00000022661	66.0595	-1.08565	0.309066	-3.51269	0.000443601	0.0151111	Cd200	17470	Q80VX2	CD200 antigen
ENSMUSG00000068748	46.4871	-1.20894	0.344133	-3.513	0.000443083	0.0151111	Ptprz1	19283	B9EKR1	protein tyrosine phosphatase, receptor type Z, polypeptide 1
ENSMUSG00000021794	529.96	0.677205	0.192863	3.51133	0.000445878	0.0151629	Glud1	14661	P26443	glutamate dehydrogenase 1
ENSMUSG00000022098	40.3817	-1.21823	0.347085	-3.5099	0.00044827	0.0151926	Bmp1	12153	P98063	bone morphogenetic protein 1
ENSMUSG00000026031	386.703	0.753708	0.214712	3.51032	0.000447565	0.0151926	Cflar	12633	O35732	CASP8 and FADD-like apoptosis regulator
ENSMUSG00000002885	173.221	0.781364	0.222686	3.50882	0.000450104	0.015229	Adgre5	26364	A0A0D9SEG8	adhesion G protein-coupled receptor E5
ENSMUSG00000028656	266.17	0.627035	0.178907	3.50482	0.000456915	0.0154254	Cap1	12331	P40124	CAP, adenylate cyclase-associated protein 1 (yeast)
ENSMUSG00000030111	37.1842	-1.60816	0.458882	-3.50451	0.000457447	0.0154254	A2m	232345	Q6GQT1	alpha-2-macroglobulin
ENSMUSG00000032322	64.4266	1.0661	0.304838	3.49728	0.000470034	0.0157809	Pstpip1	19200	A0A0R4J0P5	proline-serine-threonine phosphatase-interacting protein 1
ENSMUSG00000061718	409.133	-0.770785	0.220407	-3.49709	0.000470355	0.0157809	Ppp1r1b	19049	Q60829	protein phosphatase 1, regulatory inhibitor subunit 1B
ENSMUSG00000024120	265.956	0.68448	0.19577	3.49636	0.00047166	0.0157982	Lrpprc	72416	Q6PB66	leucine-rich PPR-motif containing
ENSMUSG00000026335	321.875	-0.581243	0.166292	-3.49532	0.000473495	0.0158332	Pam	18484	A1L331	peptidylglycine alpha-amidating monooxygenase
ENSMUSG00000030102	403.853	-0.612451	0.175362	-3.49249	0.000478543	0.0159754	Itpr1	16438	P11881	inositol 1,4,5-trisphosphate receptor 1
ENSMUSG00000002111	139.37	0.970634	0.278057	3.49077	0.000481626	0.0160167	Spi1	20375	P17433	spleen focus forming virus (SFFV) proviral integration oncogene
ENSMUSG00000017291	1000.23	0.613282	0.175702	3.49047	0.000482179	0.0160167	Taok1	216965	B2RX66	TAO kinase 1
ENSMUSG00000026442	67.2136	-1.03297	0.295901	-3.49094	0.000481316	0.0160167	Nfasc	269116	E9PW06	neurofascin
ENSMUSG00000093661	151.95	0.783005	0.224534	3.48725	0.000488022	0.0161839	Eif4e3	66892	Q9DBB5	eukaryotic translation initiation factor 4E member 3
ENSMUSG00000034781	142.473	-0.79653	0.22847	-3.48636	0.000489633	0.0162105	Gna11	14672	P21278	guanine nucleotide binding protein, alpha 11
ENSMUSG00000032577	94.0127	0.901118	0.25921	3.4764	0.000508185	0.0167969	Mapkapk3	102626	Q09HN3	mitogen-activated protein kinase-activated protein kinase 3
ENSMUSG00000017765	56.165	-1.09489	0.315022	-3.47561	0.000509698	0.0168113	Slc12a4	20498	F8WIJ0	solute carrier family 12, member 4
ENSMUSG00000026840	13.1088	-2.30535	0.663353	-3.47529	0.000510297	0.0168113	Lamc3	23928	Q9R0B6	laminin gamma 3
ENSMUSG00000046791	163.212	0.830015	0.238934	3.47382	0.000513107	0.0168761	Riox1	71952	Q9JJF3	ribosomal oxygenase 1
ENSMUSG00000025993	129.515	0.766859	0.22095	3.47074	0.000519022	0.0170426	Slc40a1	53945	Q9JHI9	solute carrier family 40 (iron-regulated transporter), member 1
ENSMUSG00000029372	957.565	0.760902	0.219643	3.46427	0.000531673	0.0174295	Ppbp	57349	Q9EQI5	pro-platelet basic protein
ENSMUSG00000027765	77.2013	0.975222	0.281582	3.46336	0.000533471	0.0174321	P2ry1	18441	P49650	purinergic receptor P2Y, G-protein coupled 1
ENSMUSG00000028771	187.056	0.722816	0.208931	3.45958	0.000541012	0.0176203	Ptpn12	19248	P35831	protein tyrosine phosphatase, non-receptor type 12
ENSMUSG00000034786	88.1891	0.933843	0.269926	3.45963	0.000540914	0.0176203	Gpsm3	106512	Q0VGT5	G-protein signalling modulator 3 (AGS3-like, C. elegans)
ENSMUSG00000005413	113.298	0.943899	0.273052	3.45684	0.000546544	0.0177716	Hmox1	15368	P14901	heme oxygenase 1
ENSMUSG00000096727	101.339	0.860027	0.248822	3.45639	0.000547456	0.0177723	Psmb9	16912	A0A0R4J256	proteasome (prosome, macropain) subunit, beta type 9 (large multifunctional peptidase 2)
ENSMUSG00000032060	232.585	-0.760471	0.220153	-3.45428	0.000551772	0.0178835	Cryab	12955	P23927	crystallin, alpha B
ENSMUSG00000022651	713.365	1.50335	0.435511	3.45193	0.000556593	0.0180106	Retnlg	245195	Q8K426	resistin like gamma
ENSMUSG00000032232	222.886	-0.675132	0.195653	-3.45066	0.000559218	0.0180663	Cgnl1	68178	B2RSU6	cingulin-like 1
ENSMUSG00000023004	1146.54	0.55823	0.161943	3.44708	0.000566691	0.0182489	Tuba1b	22143	P05213	tubulin, alpha 1B
ENSMUSG00000043740	93.9191	1.07563	0.312031	3.44719	0.000566459	0.0182489	B430306N03Rik	320148	Q6QX36	RIKEN cDNA B430306N03 gene
ENSMUSG00000079597	51.1407	3.37985	0.981425	3.44382	0.000573565	0.0184406	Cstdc4	433016	B2RV77	cystatin domain containing 4
ENSMUSG00000030147	44.0259	1.23856	0.359704	3.44329	0.000574687	0.0184471	Clec4b1	69810	Q7TS58	C-type lectin domain family 4, member b1
ENSMUSG00000051314	72.9002	1.18273	0.343724	3.44092	0.000579736	0.0185794	Ffar2	233079	Q8VCK6	free fatty acid receptor 2
ENSMUSG00000040950	26.2017	1.56462	0.455343	3.43612	0.000590107	0.0188815	Mgl2	216864	Q8JZN1	macrophage galactose N-acetyl-galactosamine specific lectin 2
ENSMUSG00000018293	136.745	1.00967	0.294021	3.43401	0.000594723	0.0189686	Pfn1	18643	P62962	profilin 1
ENSMUSG00000037348	130.546	0.733563	0.213591	3.43442	0.000593817	0.0189686	Paqr7	71904	Q3TT73	progestin and adipoQ receptor family member VII
ENSMUSG00000068587	33.363	1.30667	0.380693	3.43234	0.000598392	0.0190553	Mgam	232714	B5THE2	maltase-glucoamylase
ENSMUSG00000050777	64.1588	-1.05393	0.307185	-3.43093	0.000601525	0.0191247	Tmem37	170706	Q9JJV3	transmembrane protein 37
ENSMUSG00000049493	28.2478	1.46363	0.427553	3.42328	0.000618712	0.0196399	Pls1	102502	Q3V0K9	plastin 1 (I-isoform)
ENSMUSG00000020264	36.6056	-1.35795	0.397071	-3.41992	0.00062639	0.0198522	Slc36a2	246049	Q8BHK3	solute carrier family 36 (proton/amino acid symporter), member 2
ENSMUSG00000004508	122.841	0.773356	0.226289	3.41755	0.000631871	0.0199943	Gab2	14389	Q3ZB59	growth factor receptor bound protein 2-associated protein 2
ENSMUSG00000046352	464.663	-0.724647	0.212188	-3.41513	0.000637526	0.0201414	Gjb2	14619	Q00977	gap junction protein, beta 2
ENSMUSG00000020455	247.283	0.677436	0.198432	3.41395	0.000640275	0.0201778	Trim11	94091	Q99PQ2	tripartite motif-containing 11
ENSMUSG00000044456	84.0405	1.01038	0.295997	3.41349	0.000641372	0.0201778	Rin3	217835	Q3U332	Ras and Rab interactor 3
ENSMUSG00000078453	106.361	0.896216	0.262562	3.41335	0.000641702	0.0201778	Abracl	73112	E9QMV2	ABRA C-terminal like
ENSMUSG00000064341	2129.67	-0.539616	0.158222	-3.41049	0.000648464	0.0203585	ND1	17716	P03888	NADH dehydrogenase subunit 1
ENSMUSG00000015165	649.342	0.551822	0.162015	3.40599	0.000659249	0.0206324	Hnrnpl	15388	Q3UMT7	heterogeneous nuclear ribonucleoprotein L
ENSMUSG00000042492	110.112	0.770201	0.226231	3.40449	0.000662889	0.0206881	Tbc1d10b	68449	Q8BHL3	TBC1 domain family, member 10b
ENSMUSG00000057110	209.552	0.654094	0.192132	3.4044	0.000663093	0.0206881	Cntrl	26920	R4GML3	centriolin
ENSMUSG00000068227	43.0565	1.12659	0.331041	3.40316	0.000666108	0.0207498	Il2rb	16185	P16297	interleukin 2 receptor, beta chain
ENSMUSG00000004451	174.243	0.783099	0.230417	3.39862	0.000677272	0.0210648	Ralb	64143	Q8CCG5	v-ral simian leukemia viral oncogene B
ENSMUSG00000041836	258.893	0.798778	0.235168	3.39662	0.000682236	0.0211863	Ptpre	19267	A0A1B0GRT6	protein tyrosine phosphatase, receptor type, E
ENSMUSG00000037138	61.8283	-1.00456	0.296358	-3.3897	0.000699691	0.0216948	Aff3	16764	D3YYI6	AF4/FMR2 family, member 3
ENSMUSG00000002297	179.339	0.692502	0.204536	3.38572	0.000709918	0.0219298	Dbf4	27214	Q9QZ41	DBF4 zinc finger
ENSMUSG00000024558	49.3607	-1.22134	0.360836	-3.38476	0.000712414	0.0219298	Mapk4	225724	Q6P5G0	mitogen-activated protein kinase 4
ENSMUSG00000026070	24.0531	1.50559	0.444886	3.38421	0.00071384	0.0219298	Il18r1	16182	Q8C257	interleukin 18 receptor 1
ENSMUSG00000029108	82.6787	-0.871313	0.257423	-3.38474	0.000712444	0.0219298	Pcdh7	54216	A0A0A6YY83	protocadherin 7
ENSMUSG00000032477	206.268	0.676896	0.199991	3.38463	0.00071275	0.0219298	Cdc25a	12530	P48964	cell division cycle 25A
ENSMUSG00000059486	162.561	0.796668	0.235328	3.38535	0.000710876	0.0219298	Kbtbd2	210973	G3X9X1	kelch repeat and BTB (POZ) domain containing 2
ENSMUSG00000022464	12.2597	-2.53655	0.749695	-3.38344	0.000715837	0.0219574	Slc38a4	69354	Q8R1S9	solute carrier family 38, member 4
ENSMUSG00000032484	10285.3	1.54944	0.458047	3.38271	0.000717742	0.0219822	Ngp	18054	O08692	neutrophilic granule protein
ENSMUSG00000032020	165.604	0.79263	0.234358	3.38213	0.000719274	0.0219955	Ubash3b	72828	Q8BGG7	ubiquitin associated and SH3 domain containing, B
ENSMUSG00000079055	41.1699	-1.35059	0.400284	-3.37409	0.000740595	0.022613	Slc8a3	110893	Q3UTP5	solute carrier family 8 (sodium/calcium exchanger), member 3
ENSMUSG00000055805	72.2354	0.976509	0.289467	3.37347	0.000742258	0.0226293	Fmnl1	57778	Q9JL26	formin-like 1
ENSMUSG00000026043	55.4021	-1.24027	0.367708	-3.37297	0.000743614	0.0226362	Col3a1	12825	P08121	collagen, type III, alpha 1
ENSMUSG00000051498	17.5136	1.92894	0.572148	3.37141	0.000747851	0.0226961	Tlr6	21899	Q3UV88	toll-like receptor 6
ENSMUSG00000064325	10.9515	-2.44097	0.723968	-3.37165	0.000747202	0.0226961	Hhip	15245	Q7TN16	Hedgehog-interacting protein
ENSMUSG00000019066	88.6358	0.995844	0.295515	3.36986	0.00075207	0.0227897	Rab3d	19340	P35276	RAB3D, member RAS oncogene family
ENSMUSG00000032412	510.274	-0.67182	0.199419	-3.36888	0.000754736	0.0228359	Atp1b3	11933	P97370	ATPase, Na+/K+ transporting, beta 3 polypeptide
ENSMUSG00000022698	260.056	0.615865	0.183031	3.36481	0.000765968	0.0231408	Naa50	72117	Q6PGB6	N(alpha)-acetyltransferase 50, NatE catalytic subunit
ENSMUSG00000029120	173.705	-0.788696	0.234554	-3.36253	0.000772317	0.0232974	Ppp2r2c	269643	Q8BG02	protein phosphatase 2, regulatory subunit B, gamma
ENSMUSG00000028228	315.824	0.648922	0.193017	3.36199	0.00077382	0.0233077	Cpne3	70568	Q8BT60	copine III
ENSMUSG00000004612	38.2599	1.37247	0.408547	3.35939	0.000781155	0.0234933	Nkg7	72310	Q9CY55	natural killer cell group 7 sequence
ENSMUSG00000021361	1179.31	0.454971	0.135627	3.35458	0.000794853	0.0238694	Tmem14c	66154	Q9CQN6	transmembrane protein 14C
ENSMUSG00000032702	123.303	-0.856566	0.255493	-3.3526	0.000800569	0.0239726	Kank1	107351	Q6AXG6	KN motif and ankyrin repeat domains 1
ENSMUSG00000035168	126.627	-0.794373	0.236975	-3.35214	0.00080188	0.0239726	Tanc1	66860	E9QAF9	tetratricopeptide repeat, ankyrin repeat and coiled-coil containing 1
ENSMUSG00000044258	111.241	0.785877	0.234428	3.35231	0.000801392	0.0239726	Ctla2a	13024	P12399	cytotoxic T lymphocyte-associated protein 2 alpha
ENSMUSG00000027546	367.786	-0.729452	0.217776	-3.34956	0.000809407	0.0241616	Atp9a	11981	Q505G9	ATPase, class II, type 9A
ENSMUSG00000026365	132.888	-0.789634	0.236043	-3.3453	0.000821943	0.0244993	Cfh	12628	E9Q8I0	complement component factor h
ENSMUSG00000028197	11.1745	-2.43024	0.726823	-3.34365	0.000826832	0.0245719	Col24a1	71355	Q30D77	collagen, type XXIV, alpha 1
ENSMUSG00000029416	140.127	0.739246	0.221083	3.34374	0.000826559	0.0245719	Slc15a4	100561	Q91W98	solute carrier family 15, member 4
ENSMUSG00000027340	106.428	0.943678	0.282449	3.34106	0.000834593	0.0247658	Slc23a2	54338	Q9EPR4	solute carrier family 23 (nucleobase transporters), member 2
ENSMUSG00000001864	1482.06	-0.644787	0.193025	-3.34044	0.000836458	0.0247844	Aif1l	108897	Q9EQX4	allograft inflammatory factor 1-like
ENSMUSG00000026357	128.483	0.850016	0.254656	3.3379	0.000844148	0.0249753	Rgs18	64214	Q544K2	regulator of G-protein signaling 18
ENSMUSG00000021258	161.137	0.701536	0.21026	3.33652	0.000848334	0.0250252	Ccnk	12454	Q3U3M5	cyclin K
ENSMUSG00000021939	384.65	0.569935	0.170804	3.33678	0.000847539	0.0250252	Ctsb	13030	P10605	cathepsin B
ENSMUSG00000037470	499.667	0.53414	0.160193	3.33435	0.000854998	0.0251847	Uggt1	320011	Q6P5E4	UDP-glucose glycoprotein glucosyltransferase 1
ENSMUSG00000075370	13.5319	-2.34491	0.704263	-3.32959	0.000869731	0.0255811	Igll1	16136	P20764	immunoglobulin lambda-like polypeptide 1
ENSMUSG00000075370	13.5319	-2.34491	0.704263	-3.32959	0.000869731	0.0255811	Igll1	16136	P20764	immunoglobulin lambda-like polypeptide 1
ENSMUSG00000009545	60.8904	-1.19986	0.360517	-3.32816	0.000874208	0.0256751	Kcnq1	16535	P97414	potassium voltage-gated channel, subfamily Q, member 1
ENSMUSG00000025504	25.6699	-1.50954	0.453763	-3.32673	0.000878718	0.0257321	Eps8l2	98845	Q99K30	EPS8-like 2
ENSMUSG00000026915	503.693	-0.523475	0.157347	-3.32688	0.000878253	0.0257321	Strbp	20744	Q91WM1	spermatid perinuclear RNA binding protein
ENSMUSG00000057400	10.6477	-3.4251	1.02983	-3.32588	0.000881383	0.0257724	Ces1c	13884	P23953	carboxylesterase 1C
ENSMUSG00000058818	78.844	1.09361	0.328879	3.32527	0.000883333	0.0257918	Pirb	18733	P97484	paired Ig-like receptor B
ENSMUSG00000046245	31.5916	1.5497	0.466173	3.32431	0.000886362	0.0258425	Pilra	231805	Q2YFS3	paired immunoglobin-like type 2 receptor alpha
ENSMUSG00000018287	236.007	0.639096	0.192349	3.32259	0.000891873	0.0258955	Spag7	216873	Q7TNE3	sperm associated antigen 7
ENSMUSG00000021497	133.333	-0.775215	0.233275	-3.32319	0.000889951	0.0258955	Txndc15	69672	Q6P6J9	thioredoxin domain containing 15
ENSMUSG00000034981	90.9636	-0.857748	0.258237	-3.32155	0.000895196	0.0259423	Parm1	231440	Q923D3	prostate androgen-regulated mucin-like protein 1
ENSMUSG00000050295	254.325	-0.593333	0.178669	-3.32086	0.000897418	0.0259423	Foxc1	17300	Q61572	forkhead box C1
ENSMUSG00000054226	108.287	-0.884646	0.266394	-3.32081	0.000897553	0.0259423	Tprkb	69786	Q8QZZ7	Tp53rk binding protein
ENSMUSG00000026158	193.314	0.70394	0.212071	3.31936	0.000902232	0.0260399	Ogfrl1	70155	Q8VE52	opioid growth factor receptor-like 1
ENSMUSG00000042111	291.748	0.692989	0.209235	3.31202	0.000926257	0.0266565	Ccdc115	69668	Q8VE99	coiled-coil domain containing 115
ENSMUSG00000069769	176.961	-0.651356	0.196659	-3.3121	0.000925972	0.0266565	Msi2	76626	B1AT13	musashi RNA-binding protein 2
ENSMUSG00000025804	27.6627	1.64494	0.497398	3.30709	0.000942694	0.0270309	Ccr1	12768	P51675	chemokine (C-C motif) receptor 1
ENSMUSG00000041598	87.5937	-0.963691	0.291453	-3.30651	0.000944666	0.0270309	Cdc42ep4	56699	Q9JM96	CDC42 effector protein (Rho GTPase binding) 4
ENSMUSG00000058230	59.6198	-1.08178	0.327124	-3.30693	0.00094324	0.0270309	Arhgap35	232906	B2RTN5	Rho GTPase activating protein 35
ENSMUSG00000031327	28.533	-1.36165	0.412141	-3.30385	0.000953675	0.0272498	Chic1	12212	A2RT09	cysteine-rich hydrophobic domain 1
ENSMUSG00000023940	72.6949	0.98088	0.296949	3.3032	0.000955897	0.0272744	Sgo1	72415	Q9CXH7	shugoshin 1
ENSMUSG00000046223	25.2695	1.78856	0.541786	3.30123	0.000962629	0.0274274	Plaur	18793	P35456	plasminogen activator, urokinase receptor
ENSMUSG00000030162	10.7987	2.35356	0.713312	3.29947	0.000968659	0.02756	Olr1	108078	G4WK10	oxidized low density lipoprotein (lectin-like) receptor 1
ENSMUSG00000044647	12.2607	-2.26927	0.687885	-3.29891	0.00097062	0.0275766	Csrnp3	77771	P59055	cysteine-serine-rich nuclear protein 3
ENSMUSG00000035021	283.835	0.624601	0.189448	3.29696	0.000977376	0.0277292	Baz1a	217578	G3UWZ0	bromodomain adjacent to zinc finger domain 1A
ENSMUSG00000041498	127.442	0.741396	0.225019	3.29481	0.000984885	0.0279027	Kif14	381293	L0N7N1	kinesin family member 14
ENSMUSG00000024053	92.3218	0.812303	0.246694	3.29275	0.000992123	0.0280011	Emilin2	246707	Q3U1J9	elastin microfibril interfacer 2
ENSMUSG00000054733	47.1746	1.04478	0.317308	3.29263	0.000992549	0.0280011	Msra	110265	Q9D6Y7	methionine sulfoxide reductase A
ENSMUSG00000028766	389.388	-0.775727	0.23566	-3.29173	0.000995743	0.0280517	Alpl	11647	P09242	alkaline phosphatase, liver/bone/kidney
ENSMUSG00000030516	93.4092	-0.825872	0.251078	-3.2893	0.00100438	0.0282552	Tjp1	21872	B9EHJ3	tight junction protein 1
ENSMUSG00000002699	128.089	0.809059	0.246038	3.28834	0.00100779	0.0283114	Lcp2	16822	Q60787	lymphocyte cytosolic protein 2
ENSMUSG00000005583	369.225	-0.556735	0.169481	-3.28495	0.00102002	0.0285776	Mef2c	17260	Q3V1B5	myocyte enhancer factor 2C
ENSMUSG00000030788	454.251	0.568353	0.17304	3.28452	0.00102155	0.0285776	Rnf141	67150	Q99MB7	ring finger protein 141
ENSMUSG00000049036	22.8021	-1.56076	0.475135	-3.28488	0.00102025	0.0285776	Tmem121	69195	Q80XA0	transmembrane protein 121
ENSMUSG00000022148	196.693	0.790559	0.241284	3.27647	0.00105113	0.0293378	Fyb	23880	O35601	FYN binding protein
ENSMUSG00000032562	1017.54	0.536423	0.163746	3.27594	0.00105312	0.0293378	Gnai2	14678	P08752	guanine nucleotide binding protein (G protein), alpha inhibiting 2
ENSMUSG00000012017	54.2599	-1.07971	0.32966	-3.27523	0.00105575	0.0293704	Scarf2	224024	P59222	scavenger receptor class F, member 2
ENSMUSG00000029254	85.095	0.928397	0.283588	3.27375	0.00106129	0.029402	Stap1	56792	A0A0H2UKC0	signal transducing adaptor family member 1
ENSMUSG00000037736	296.472	-0.573589	0.175185	-3.2742	0.00105963	0.029402	Limch1	77569	Q3UH68	LIM and calponin homology domains 1
ENSMUSG00000074886	115.37	0.831427	0.25396	3.27386	0.00106091	0.029402	Grk6	26385	O70293	G protein-coupled receptor kinase 6
ENSMUSG00000029821	40.7439	1.24477	0.38069	3.26977	0.00107635	0.0297781	Gsdme	54722	Q9Z2D3	gasdermin E
ENSMUSG00000041012	32.1565	-1.27367	0.389728	-3.2681	0.00108273	0.0299131	Cmtm8	70031	Q9CZR4	CKLF-like MARVEL transmembrane domain containing 8
ENSMUSG00000024774	34.8886	1.34907	0.413008	3.26645	0.00108904	0.0300048	Ankrd22	52024	Q9D3J5	ankyrin repeat domain 22
ENSMUSG00000070733	306.879	0.647671	0.198389	3.26465	0.00109599	0.0301547	Fryl	72313	F8VQ05	FRY like transcription coactivator
ENSMUSG00000051682	9.88388	2.47575	0.758791	3.26275	0.00110337	0.0303162	Treml4	224840	Q3LRV9	triggering receptor expressed on myeloid cells-like 4
ENSMUSG00000026932	259.411	-0.611449	0.187479	-3.26143	0.00110851	0.0303439	Nacc2	67991	Q9DCM7	nucleus accumbens associated 2, BEN and BTB (POZ) domain containing
ENSMUSG00000043004	32.7739	1.26936	0.389185	3.26158	0.00110793	0.0303439	Gng2	14702	P63213	guanine nucleotide binding protein (G protein), gamma 2
ENSMUSG00000051735	40.3846	1.23398	0.378369	3.26133	0.00110892	0.0303439	Rinl	320435	Q80UW3	Ras and Rab interactor-like
ENSMUSG00000039001	783.779	0.482536	0.148001	3.26035	0.00111273	0.0304065	Rps21	66481	Q9CQR2	ribosomal protein S21
ENSMUSG00000046179	150.795	0.6884	0.211245	3.25878	0.00111893	0.0305124	E2f8	108961	Q58FA4	E2F transcription factor 8
ENSMUSG00000056888	56.8774	0.956888	0.29365	3.2586	0.00111965	0.0305124	Glipr1	73690	Q4QQK5	GLI pathogenesis-related 1 (glioma)
ENSMUSG00000022321	3.75171	-5.25881	1.61487	-3.25649	0.001128	0.0306981	Cdh10	320873	P70408	cadherin 10
ENSMUSG00000055435	1037.25	-0.513267	0.15766	-3.25553	0.00113181	0.03076	Maf	17132	P54843	avian musculoaponeurotic fibrosarcoma oncogene homolog
ENSMUSG00000068855	33.8459	1.23577	0.379648	3.25504	0.00113377	0.0307716	H2ac20	319176	Q149V4	H2A clustered histone 20
ENSMUSG00000039542	237.13	0.658562	0.202377	3.25414	0.00113735	0.0308269	Ncam1	17967	A0A0A6YY47	neural cell adhesion molecule 1
ENSMUSG00000024778	20.4686	1.65899	0.509966	3.25313	0.00114142	0.0308692	Fas	14102	Q8C350	Fas (TNF receptor superfamily member 6)
ENSMUSG00000025916	37.7823	1.55019	0.476544	3.25299	0.00114199	0.0308692	Ppp1r42	69312	Q8R1Z4	protein phosphatase 1, regulatory subunit 42
ENSMUSG00000027165	201.386	-0.654493	0.20123	-3.25247	0.00114407	0.0308837	B230118H07Rik	68170	Q9CQI4	RIKEN cDNA B230118H07 gene
ENSMUSG00000026676	33.9605	-1.27262	0.391486	-3.25075	0.001151	0.0310291	Ccdc3	74186	Q9D6Y1	coiled-coil domain containing 3
ENSMUSG00000032308	42.4072	1.09165	0.336031	3.24866	0.00115949	0.031174	Ulk3	71742	Q3U3Q1	unc-51-like kinase 3
ENSMUSG00000058099	67.4138	1.19119	0.366662	3.24876	0.0011591	0.031174	Nfam1	74039	Q8R4V1	Nfat activating molecule with ITAM motif 1
ENSMUSG00000024868	15.0797	-1.96271	0.604809	-3.24517	0.00117382	0.0314853	Dkk1	13380	O54908	dickkopf WNT signaling pathway inhibitor 1
ENSMUSG00000029553	33.4654	1.23234	0.379759	3.24507	0.00117421	0.0314853	Tfec	21426	Q9WTW4	transcription factor EC
ENSMUSG00000051839	700.973	0.706739	0.217883	3.24366	0.00118004	0.0315991	Gypa	14934	P14220	glycophorin A
ENSMUSG00000035186	35.313	1.48242	0.457136	3.24284	0.00118346	0.0316485	Ubd	24108	P63072	ubiquitin D
ENSMUSG00000024679	20.6297	1.55941	0.481268	3.24022	0.00119439	0.0318558	Ms4a6d	68774	Q2TVW7	membrane-spanning 4-domains, subfamily A, member 6D
ENSMUSG00000061482	16.6884	1.75085	0.540346	3.24024	0.00119429	0.0318558	H4c4	319156	B2RTM0	H4 clustered histone 4
ENSMUSG00000074682	73.5101	-0.876969	0.270764	-3.23887	0.00120002	0.0319633	Zcchc3	67917	Q8BPK2	zinc finger, CCHC domain containing 3
ENSMUSG00000017716	753.693	0.557194	0.172068	3.23822	0.00120279	0.0319946	Birc5	11799	O70201	baculoviral IAP repeat-containing 5
ENSMUSG00000023915	372.097	0.690613	0.213429	3.2358	0.00121302	0.032224	Tnfrsf21	94185	Q9EPU5	tumor necrosis factor receptor superfamily, member 21
ENSMUSG00000020900	129.947	-0.731943	0.226425	-3.23261	0.00122665	0.0324859	Myh10	77579	Q3UH59	myosin, heavy polypeptide 10, non-muscle
ENSMUSG00000036611	20.8412	1.53909	0.476087	3.23278	0.00122592	0.0324859	Eepd1	67484	Q3TGW2	endonuclease/exonuclease/phosphatase family domain containing 1
ENSMUSG00000050578	80.5656	0.947566	0.29315	3.23235	0.00122775	0.0324859	Mmp13	17386	P33435	matrix metallopeptidase 13
ENSMUSG00000028238	16.249	1.74914	0.541252	3.23166	0.00123074	0.0325222	Atp6v0d2	242341	Q80SY3	ATPase, H+ transporting, lysosomal V0 subunit D2
ENSMUSG00000031877	84.3431	1.06366	0.329368	3.22939	0.00124054	0.0327378	Ces2g	72361	E9PV38	carboxylesterase 2G
ENSMUSG00000032462	60.6469	0.964639	0.299039	3.22579	0.00125624	0.0331086	Pik3cb	74769	Q8BTI9	phosphatidylinositol-4,5-bisphosphate 3-kinase catalytic subunit beta
ENSMUSG00000056174	30.6123	-1.32438	0.410796	-3.22394	0.00126442	0.0332366	Col8a2	329941	P25318	collagen, type VIII, alpha 2
ENSMUSG00000020077	128.657	0.690764	0.214351	3.22258	0.00127044	0.033351	Srgn	19073	P13609	serglycin
ENSMUSG00000058715	106.097	0.879512	0.272971	3.222	0.00127298	0.0333742	Fcer1g	14127	P20491	Fc receptor, IgE, high affinity I, gamma polypeptide
ENSMUSG00000032122	20.9555	1.58094	0.490883	3.22059	0.00127925	0.0334946	Slc37a2	56857	Q9WU81	solute carrier family 37 (glycerol-3-phosphate transporter), member 2
ENSMUSG00000042772	316.802	-0.554171	0.172421	-3.21405	0.00130877	0.0342227	Smg7	226517	Q5RJH6	Smg-7 homolog, nonsense mediated mRNA decay factor (C. elegans)
ENSMUSG00000029649	803.971	0.526397	0.163814	3.21338	0.00131183	0.034258	Pomp	66537	Q9CQT5	proteasome maturation protein
ENSMUSG00000024456	321.789	0.593233	0.184639	3.21293	0.00131386	0.0342665	Diaph1	13367	E9PV41	diaphanous related formin 1
ENSMUSG00000024006	506.711	0.617545	0.192463	3.20864	0.00133363	0.0347367	Stk38	106504	Q91VJ4	serine/threonine kinase 38
ENSMUSG00000051615	103.088	0.745871	0.232514	3.20785	0.00133729	0.034787	Rap2a	76108	Q80ZJ1	RAS related protein 2a
ENSMUSG00000020850	145.315	-0.76947	0.239999	-3.20614	0.00134529	0.0349495	Prpf8	192159	Q3UNG1	pre-mRNA processing factor 8
ENSMUSG00000027962	916.307	0.600492	0.18737	3.20484	0.00135138	0.0350171	Vcam1	22329	Q3UPN1	vascular cell adhesion molecule 1
ENSMUSG00000036585	65.2956	-0.993915	0.310497	-3.20105	0.0013693	0.0354354	Fgf1	14164	P61148	fibroblast growth factor 1
ENSMUSG00000058755	21.1304	1.70075	0.531403	3.20048	0.00137197	0.0354589	Osm	18413	P53347	oncostatin M
ENSMUSG00000024451	53.4111	1.09254	0.341687	3.1975	0.00138624	0.0357493	Arap3	106952	Q8R5G7	ArfGAP with RhoGAP domain, ankyrin repeat and PH domain 3
ENSMUSG00000026579	140.395	0.896363	0.280342	3.19739	0.00138678	0.0357493	F5	14067	O88783	coagulation factor V
ENSMUSG00000027070	582.865	-0.666647	0.208635	-3.19528	0.00139695	0.0359651	Lrp2	14725	A2ARV4	low density lipoprotein receptor-related protein 2
ENSMUSG00000019942	326.406	0.614552	0.192379	3.19449	0.00140078	0.0360175	Cdk1	12534	P11440	cyclin-dependent kinase 1
ENSMUSG00000040966	33.3231	1.54856	0.484932	3.19336	0.00140626	0.0361121	Slc22a2	20518	O70577	solute carrier family 22 (organic cation transporter), member 2
ENSMUSG00000040097	33.5896	-1.4396	0.450909	-3.19265	0.00140973	0.0361549	Flywch1	224613	Q8CI03	FLYWCH-type zinc finger 1
ENSMUSG00000026980	47.3999	1.27368	0.39955	3.18778	0.00143369	0.0367222	Ly75	17076	Q60767	lymphocyte antigen 75
ENSMUSG00000037926	319.399	0.595647	0.186923	3.18659	0.00143959	0.0368264	Ssh2	237860	A0A0R4J2A0	slingshot protein phosphatase 2
ENSMUSG00000025877	19.6175	1.64037	0.515001	3.18518	0.00144665	0.0369598	Hk3	212032	Q3TRM8	hexokinase 3
ENSMUSG00000018819	123.182	0.867584	0.272571	3.18297	0.00145773	0.0371954	Lsp1	16985	P19973	lymphocyte specific 1
ENSMUSG00000021819	158.251	-0.912837	0.286884	-3.18191	0.00146308	0.0372843	Zswim8	268721	Q3UHH1	zinc finger SWIM-type containing 8
ENSMUSG00000032216	456.042	-0.504089	0.158487	-3.18063	0.00146956	0.0374019	Nedd4	17999	B2RSC8	neural precursor cell expressed, developmentally down-regulated 4
ENSMUSG00000061119	105.184	0.910508	0.28638	3.17937	0.00147595	0.037425	Prcp	72461	Q7TMR0	prolylcarboxypeptidase (angiotensinase C)
ENSMUSG00000074796	3132.46	-1.28436	0.403943	-3.17956	0.001475	0.037425	Slc4a11	269356	A2AJN7	solute carrier family 4, sodium bicarbonate transporter-like, member 11
ENSMUSG00000024176	35.2966	-1.22764	0.386218	-3.17861	0.00147982	0.0374505	Sox8	20681	Q04886	SRY (sex determining region Y)-box 8
ENSMUSG00000035778	71.7796	0.935586	0.294356	3.17842	0.00148082	0.0374505	Ggta1	14594	P23336	glycoprotein galactosyltransferase alpha 1, 3
ENSMUSG00000020440	777.68	0.495927	0.156066	3.17767	0.00148463	0.0374996	Arf5	11844	P84084	ADP-ribosylation factor 5
ENSMUSG00000026770	14.16	-1.86355	0.586654	-3.17657	0.00149028	0.0375948	Il2ra	16184	P01590	interleukin 2 receptor, alpha chain
ENSMUSG00000035493	74.5446	1.01747	0.3205	3.17465	0.00150019	0.0377974	Tgfbi	21810	A1L353	transforming growth factor, beta induced
ENSMUSG00000026192	136.321	0.723539	0.227954	3.17405	0.00150328	0.0378274	Atic	108147	Q9CWJ9	5-aminoimidazole-4-carboxamide ribonucleotide formyltransferase/IMP cyclohydrolase
ENSMUSG00000030410	35.6487	-1.23428	0.38935	-3.1701	0.00152385	0.038297	Dmwd	13401	Q08274	dystrophia myotonica-containing WD repeat motif
ENSMUSG00000034066	13.4146	-2.02242	0.638463	-3.16764	0.00153682	0.0385747	Farp2	227377	Q91VS8	FERM, RhoGEF and pleckstrin domain protein 2
ENSMUSG00000027630	372.014	0.539695	0.170457	3.16617	0.00154463	0.038722	Tbl1xr1	81004	Q8BHJ5	transducin (beta)-like 1X-linked receptor 1
ENSMUSG00000038582	353.012	0.594538	0.18783	3.1653	0.00154924	0.0387569	Pptc7	320717	Q6NVE9	PTC7 protein phosphatase homolog
ENSMUSG00000061132	84.9061	-0.846608	0.267476	-3.16518	0.00154989	0.0387569	Blnk	17060	Q9QUN3	B cell linker
ENSMUSG00000036712	187.375	0.620192	0.196165	3.16159	0.0015691	0.0391752	Cyld	74256	Q80TQ2	CYLD lysine 63 deubiquitinase
ENSMUSG00000058897	23.0338	-1.44688	0.457683	-3.16133	0.00157053	0.0391752	Col25a1	77018	B2RQR7	collagen, type XXV, alpha 1
ENSMUSG00000004099	501.928	0.474302	0.15006	3.16076	0.0015736	0.0392029	Dnmt1	13433	P13864	DNA methyltransferase (cytosine-5) 1
ENSMUSG00000024143	322.037	-0.531349	0.168157	-3.15984	0.00157854	0.0392771	Rhoq	104215	Q8R527	ras homolog family member Q
ENSMUSG00000022055	30.2715	-1.73511	0.549708	-3.15642	0.00159718	0.0396917	Nefl	18039	P08551	neurofilament, light polypeptide
ENSMUSG00000009376	60.7103	-0.980906	0.310892	-3.15514	0.00160421	0.0398171	Met	17295	A4FUV6	met proto-oncogene
ENSMUSG00000022893	67.2151	0.976179	0.309501	3.15404	0.00161028	0.0399182	Adamts1	11504	P97857	a disintegrin-like and metallopeptidase (reprolysin type) with thrombospondin type 1 motif, 1
ENSMUSG00000040699	338.387	0.703851	0.223376	3.15097	0.00162728	0.0402898	Limd2	67803	Q8BGB5	LIM domain containing 2
ENSMUSG00000024501	165.051	-0.642986	0.204262	-3.14785	0.00164476	0.0406723	Dpysl3	22240	Q3TT92	dihydropyrimidinase-like 3
ENSMUSG00000041120	180.852	-0.744073	0.236425	-3.14718	0.00164852	0.040715	Nbl1	17965	Q61477	NBL1, DAN family BMP antagonist
ENSMUSG00000041120	180.852	-0.744073	0.236425	-3.14718	0.00164852	0.040715	Nbl1	17965	Q61477	NBL1, DAN family BMP antagonist
ENSMUSG00000075705	246.183	0.675246	0.214705	3.14499	0.00166091	0.0409705	Msrb1	27361	Q9JLC3	methionine sulfoxide reductase B1
ENSMUSG00000026478	70.8996	-0.846616	0.269259	-3.14424	0.00166517	0.0410249	Lamc1	226519	F8VQJ3	laminin, gamma 1
ENSMUSG00000027797	879.215	-0.672582	0.214133	-3.14095	0.001684	0.0414379	Dclk1	13175	Q9JLM6	doublecortin-like kinase 1
ENSMUSG00000022949	28.9309	-1.35683	0.432088	-3.14017	0.00168852	0.0414982	Clic6	209195	Q8BHB9	chloride intracellular channel 6
ENSMUSG00000032735	114.99	-0.819513	0.261131	-3.13833	0.00169916	0.0417085	Ablim3	319713	Q69ZX8	actin binding LIM protein family, member 3
ENSMUSG00000008845	35.7594	-1.31976	0.420735	-3.1368	0.00170803	0.0418749	Cd163	93671	B7ZMW6	CD163 antigen
ENSMUSG00000022257	119.664	-0.751252	0.239673	-3.13449	0.00172152	0.0421541	Laptm4b	114128	B2CZK6	lysosomal-associated protein transmembrane 4B
ENSMUSG00000039953	250.15	-0.602795	0.192384	-3.13329	0.00172858	0.0422752	Clstn1	65945	Q9EPL2	calsyntenin 1
ENSMUSG00000072235	592.287	-0.52529	0.167701	-3.1323	0.00173443	0.0423666	Tuba1a	22142	P68369	tubulin, alpha 1A
ENSMUSG00000026786	169.319	0.710021	0.226832	3.13017	0.00174707	0.0425714	Apbb1ip	54519	B1AYC9	amyloid beta (A4) precursor protein-binding, family B, member 1 interacting protein
ENSMUSG00000029999	25.4278	-1.4483	0.462661	-3.13037	0.00174587	0.0425714	Tgfa	21802	P48030	transforming growth factor alpha
ENSMUSG00000028843	160.299	0.841653	0.26922	3.12626	0.00177043	0.0430883	Sh3bgrl3	73723	Q91VW3	SH3 domain binding glutamic acid-rich protein-like 3
ENSMUSG00000031565	260.106	-0.584335	0.187006	-3.12468	0.00177997	0.0432681	Fgfr1	14182	P16092	fibroblast growth factor receptor 1
ENSMUSG00000024182	163.545	0.678431	0.217265	3.1226	0.00179264	0.0434705	Axin1	12005	Q14DJ8	axin 1
ENSMUSG00000032750	45.2638	1.05697	0.33847	3.1228	0.0017914	0.0434705	Gab3	210710	Q8BSM5	growth factor receptor bound protein 2-associated protein 3
ENSMUSG00000005220	5.97099	-3.8963	1.2481	-3.12178	0.0017976	0.043519	Corin	53419	Q9Z319	corin, serine peptidase
ENSMUSG00000027901	65.3646	0.880112	0.281979	3.1212	0.00180116	0.043519	Dennd2d	72121	Q91VV4	DENN/MADD domain containing 2D
ENSMUSG00000035596	55.4596	0.935101	0.299887	3.11817	0.00181975	0.0439152	Mboat7	77582	Q8CHK3	membrane bound O-acyltransferase domain containing 7
ENSMUSG00000025014	19.9769	-1.68079	0.539326	-3.11647	0.00183032	0.0440308	Dntt	21673	P09838	deoxynucleotidyltransferase, terminal
ENSMUSG00000052310	183.327	0.644449	0.206763	3.11685	0.00182794	0.0440308	Slc39a1	30791	Q9QZ03	solute carrier family 39 (zinc transporter), member 1
ENSMUSG00000094870	228.572	0.590069	0.189347	3.11634	0.00183113	0.0440308	Zfp131	72465	Q8K3J5	zinc finger protein 131
ENSMUSG00000041594	82.1334	-0.910877	0.292398	-3.11519	0.00183825	0.0441489	Tmtc4	70551	Q8BG19	transmembrane and tetratricopeptide repeat containing 4
ENSMUSG00000005575	125.511	-0.780213	0.250553	-3.11396	0.00184592	0.0442799	Ube2m	22192	G5E919	ubiquitin-conjugating enzyme E2M
ENSMUSG00000021213	13.4923	1.87232	0.602163	3.10933	0.00187513	0.0449268	Akr1c13	27384	Q571M4	aldo-keto reductase family 1, member C13
ENSMUSG00000016262	32.671	-1.29985	0.418133	-3.10869	0.00187917	0.0449698	Sertad4	214791	A7DTG3	SERTA domain containing 4
ENSMUSG00000020396	27.2356	-1.53173	0.492885	-3.10769	0.00188558	0.0450695	Nefh	380684	P19246	neurofilament, heavy polypeptide
ENSMUSG00000045672	134.838	-0.714273	0.229893	-3.10699	0.00189004	0.0451222	Col27a1	373864	Q5QNQ9	collagen, type XXVII, alpha 1
ENSMUSG00000052331	255.248	0.601483	0.193631	3.10633	0.00189424	0.0451686	Ankrd44	329154	B2RXR6	ankyrin repeat domain 44
ENSMUSG00000040723	182.303	0.675645	0.217823	3.1018	0.00192347	0.0457024	Rcsd1	226594	Q3UZA1	RCSD domain containing 1
ENSMUSG00000046410	12.4116	1.9624	0.632616	3.10204	0.00192189	0.0457024	Kcnk6	52150	Q3TBV4	potassium inwardly-rectifying channel, subfamily K, member 6
ENSMUSG00000047907	62.7791	-0.887869	0.286186	-3.10242	0.00191943	0.0457024	Tshz2	228911	Q68FE9	teashirt zinc finger family member 2
ENSMUSG00000028173	420.387	-0.551104	0.177743	-3.10056	0.00193154	0.045806	Wls	68151	Q6DID7	wntless WNT ligand secretion mediator
ENSMUSG00000031683	524.053	0.492819	0.158952	3.10043	0.0019324	0.045806	Lsm6	78651	P62313	LSM6 homolog, U6 small nuclear RNA and mRNA degradation associated
ENSMUSG00000017421	423.863	0.490871	0.158601	3.09501	0.00196805	0.0465958	Zfp207	22680	Q9JMD0	zinc finger protein 207
ENSMUSG00000027843	25.2747	1.361	0.439811	3.09452	0.00197129	0.0466175	Ptpn22	19260	P29352	protein tyrosine phosphatase, non-receptor type 22 (lymphoid)
ENSMUSG00000029070	469.722	-0.532994	0.172377	-3.09204	0.00198789	0.0469546	Mxra8	74761	Q9DBV4	matrix-remodelling associated 8
ENSMUSG00000027624	105.961	-0.719427	0.233122	-3.08605	0.00202837	0.0478542	Epb41l1	13821	A2AUK5	erythrocyte membrane protein band 4.1 like 1
ENSMUSG00000021770	85.1354	0.807586	0.26184	3.08427	0.00204054	0.048076	Samd8	67630	Q14AQ4	sterile alpha motif domain containing 8
ENSMUSG00000026616	28.4602	1.27883	0.41467	3.08397	0.00204257	0.048076	Cr2	12902	Q9DC83	complement receptor 2
ENSMUSG00000031007	822.455	0.449337	0.145748	3.08298	0.0020494	0.0481801	Atp6ap2	70495	Q1XID4	ATPase, H+ transporting, lysosomal accessory protein 2
ENSMUSG00000021356	52.0054	-1.08025	0.350675	-3.08048	0.00206669	0.0485297	Irf4	16364	Q5SUZ5	interferon regulatory factor 4
ENSMUSG00000020572	252.769	0.628699	0.204269	3.0778	0.00208537	0.0489111	Nampt	59027	Q99KQ4	nicotinamide phosphoribosyltransferase
ENSMUSG00000025016	1011.38	0.513144	0.166771	3.07693	0.00209145	0.048939	Tm9sf3	107358	Q9ET30	transmembrane 9 superfamily member 3
ENSMUSG00000027828	379.253	-0.49446	0.160699	-3.07694	0.00209138	0.048939	Ssr3	67437	Q4FK79	signal sequence receptor, gamma
ENSMUSG00000062515	163.156	0.617692	0.200786	3.07637	0.00209536	0.0489733	Fabp4	11770	P04117	fatty acid binding protein 4, adipocyte
ENSMUSG00000025330	93.6341	1.05773	0.343999	3.0748	0.00210643	0.0491747	Padi4	18602	Q9Z183	peptidyl arginine deiminase, type IV
ENSMUSG00000079017	71.9894	0.901173	0.29356	3.06981	0.00214198	0.0499462	Ifi27l2a	76933	Q8R412	interferon, alpha-inducible protein 27 like 2A
