# Supplementary material for: Transcriptome-Guided Identification of Drugs for Repurposing to Treat Age-Related Hearing Loss
Source: Biomolecules. 2022 Mar 25;12(4):498. doi: 10.3390/biom12040498 (PMC9028743; doi:10.3390/biom12040498)
Supplement: Supplementary file 1 [file biomolecules-12-00498-s001.zip › Table_S4_Functional_Enrichment_Ageing.xlsx]

## Sheet: Table_S5_Functional_Enrichment_
query	significant	p_value	term_size	query_size	intersection_size	precision	recall	term_id	source	term_name	effective_domain_size	source_order	parents	evidence_codes	intersection	tissue	shared
Enriched_in_ageing_OCSGN_downregulated	TRUE	1.81546e-16	2186	297	92	0.309764	0.042086	GO:0007399	GO:BP	nervous system development	19049	3296		IMP ISO,IDA IMP,IMP TAS,IGI,IDA IMP ISO,IBA,IMP IGI ISO IBA,ISO,IMP,IBA,IDA IMP IGI ISS ISO IBA,IDA,ISO IBA,IDA IBA,ISS ISO IBA,IMP IGI ISS ISO,IMP,IDA IMP,IMP,IMP,ISO,IDA IMP ISS ISO IBA,IGI,IMP,IMP,ISS ISO,IMP,IMP IBA,IMP IBA,ISO,IBA,IDA IMP,IMP,IMP ISS ISO IBA,ISS ISO IBA,IDA ISS ISO,IMP IBA,IMP,IMP IGI IBA,IMP,IDA,IMP,IMP,IDA IMP ISO,ISS ISO,IGI ISO,IBA,IDA IMP,ISO,IMP,IMP ISS ISO,IMP IBA,IMP…	Nefh,Nefl,Ugt8a,Abr,Elavl4,Sema3e,Map2,Ocm,Mapk8ip2,Map1a,Sema7a,Ywhah,Ndrg4,Stmn3,Ncmap,Mag,Pitpna,Ntng1,Aldh1a3,Sh3gl2,Cpeb1,Rufy3,Prkaca,Shox2,Prox1,Ywhag,Hsp90ab1,Cend1,Prx,Zfp804a,Pllp,Rap1gap2,Kcna2,Tubb3,Map6,Adgrl1,Kif5c,Chd5,Isl1,Iqsec1,Lrrn1,Lhfpl4,Sptbn4,Mdga1,Ncs1,Snap25,Irx1,Nfasc,Rgs6,Dst,Mapk8ip3,Rbfox2,Uchl1,Plp1,Epha4,Hapln4,Ndrg1,Stxbp1,Ptprf,Ptprs,Adarb1,Corin,Ntrk2,Six4,Fa2h,T…	OCSGN	TRUE
Enriched_in_ageing_OCSGN_downregulated	TRUE	9.25683e-16	1672	273	74	0.271062	0.0442584	GO:0022008	GO:BP	neurogenesis	19049	7579		IMP ISO,IMP,IMP,IDA IMP ISO,IBA,IMP IGI ISO IBA,ISO,IMP,IBA,IDA IMP IGI ISS ISO IBA,IDA,ISO,IDA IBA,ISS ISO IBA,IMP IGI ISS ISO,IMP,IDA IMP,IMP,ISO,IDA IMP ISS ISO IBA,IMP,IMP,ISS ISO,IMP,IMP IBA,IMP IBA,ISO,IDA IMP,IMP ISO IBA,ISS ISO IBA,IMP IBA,IMP,IMP IGI IBA,IMP,IMP,IDA IMP,ISS ISO,IGI ISO,IBA,IDA IMP,ISO,IMP,IMP ISS ISO,IMP,IMP,IMP IGI ISO IBA,IDA IMP IGI ISO IBA,IMP,IMP,IMP ISO,IMP,IMP,ISO…	Nefh,Nefl,Ugt8a,Elavl4,Sema3e,Map2,Ocm,Mapk8ip2,Map1a,Sema7a,Ywhah,Ndrg4,Stmn3,Ncmap,Mag,Pitpna,Ntng1,Sh3gl2,Cpeb1,Rufy3,Shox2,Prox1,Ywhag,Hsp90ab1,Cend1,Prx,Zfp804a,Rap1gap2,Tubb3,Map6,Kif5c,Chd5,Isl1,Iqsec1,Sptbn4,Mdga1,Ncs1,Snap25,Irx1,Nfasc,Rgs6,Dst,Mapk8ip3,Rbfox2,Uchl1,Plp1,Epha4,Ndrg1,Stxbp1,Ptprf,Ptprs,Adarb1,Corin,Ntrk2,Six4,Fa2h,Tnfrsf21,Nos1,Hecw1,Fgf10,Dner,Kif5a,Uhmk1,Cdk5r1,Nap1l2,N…	OCSGN	TRUE
Enriched_in_ageing_OCSGN_downregulated	TRUE	2.89994e-14	1014	333	61	0.183183	0.0601578	GO:0031175	GO:BP	neuron projection development	19049	8251		IMP ISO,IMP,IMP,IMP ISO,IBA,IMP IGI ISO IBA,ISO,IMP,IBA,IDA IMP IGI ISS ISO IBA,IDA,ISO,IDA IBA,IMP IGI ISS ISO,IMP,IDA IMP,IMP,ISO,IDA IMP ISS ISO IBA,IMP,IMP,ISO,IDA IMP,IMP ISO IBA,ISS ISO IBA,IMP IBA,IMP IBA,IMP,IMP,ISS ISO,IGI ISO,IDA,IMP,IMP ISS ISO,IMP,IMP,IGI IBA,IDA IMP IGI ISO IBA,IMP,IMP ISO,IMP,IMP,IDA ISS ISO IBA,ISO,IBA,IBA,IMP,IMP IGI ISS ISO,ISO,IMP,IBA,ISO,IBA,IDA IMP,ISS ISO IBA…	Nefh,Nefl,Ugt8a,Elavl4,Sema3e,Map2,Ocm,Mapk8ip2,Map1a,Sema7a,Ywhah,Ndrg4,Stmn3,Mag,Pitpna,Ntng1,Sh3gl2,Cpeb1,Rufy3,Shox2,Hsp90ab1,Zfp804a,Rap1gap2,Tubb3,Map6,Kif5c,Isl1,Iqsec1,Sptbn4,Ncs1,Snap25,Nfasc,Dst,Mapk8ip3,Rbfox2,Uchl1,Plp1,Epha4,Stxbp1,Ptprf,Ptprs,Adarb1,Ntrk2,Tnfrsf21,Hecw1,Kif5a,Uhmk1,Cdk5r1,Nme1,Hsp90aa1,Fryl,Atxn10,Stmn4,Trim67,Pacsin1,Cyfip2,Kidins220,Fkbp1b,Arhgap44,Acsl6,Cnp	OCSGN	TRUE
Enriched_in_ageing_OCSGN_downregulated	TRUE	6.03805e-14	1550	273	68	0.249084	0.043871	GO:0048699	GO:BP	generation of neurons	19049	15062		IMP ISO,IMP,IMP,IDA IMP ISO,IBA,IMP IGI ISO IBA,ISO,IMP,IBA,IDA IMP IGI ISS ISO IBA,IDA,ISO,IDA IBA,IMP IGI ISS ISO,IMP,IDA IMP,IMP,ISO,IDA IMP ISS ISO IBA,IMP,IMP,ISS ISO,IMP,IMP IBA,ISO,IDA IMP,IMP ISO IBA,ISS ISO IBA,IMP IBA,IMP,IMP IGI IBA,IMP,IMP,IDA IMP,ISS ISO,IGI ISO,IBA,IDA IMP,ISO,IMP,IMP ISS ISO,IMP,IMP,IGI IBA,IDA IMP IGI ISO IBA,IMP,IMP ISO,IMP,IMP,ISO,IDA IMP ISS ISO IBA,IMP,ISO,IDA…	Nefh,Nefl,Ugt8a,Elavl4,Sema3e,Map2,Ocm,Mapk8ip2,Map1a,Sema7a,Ywhah,Ndrg4,Stmn3,Mag,Pitpna,Ntng1,Sh3gl2,Cpeb1,Rufy3,Shox2,Prox1,Ywhag,Hsp90ab1,Cend1,Zfp804a,Rap1gap2,Tubb3,Map6,Kif5c,Chd5,Isl1,Iqsec1,Sptbn4,Mdga1,Ncs1,Snap25,Irx1,Nfasc,Rgs6,Dst,Mapk8ip3,Rbfox2,Uchl1,Plp1,Epha4,Stxbp1,Ptprf,Ptprs,Adarb1,Corin,Ntrk2,Six4,Tnfrsf21,Nos1,Hecw1,Kif5a,Uhmk1,Cdk5r1,Nap1l2,Nme1,Hsp90aa1,Tubb2a,Fryl,Cdk5r2,…	OCSGN	TRUE
Enriched_in_ageing_OCSGN_downregulated	TRUE	2.09166e-13	1392	236	58	0.245763	0.0416667	GO:0030182	GO:BP	neuron differentiation	19049	7765		IMP ISO,IMP,IMP,IDA IMP ISO,IBA,IMP IGI ISO IBA,ISO,IMP,IBA,IDA IMP IGI ISS ISO IBA,IDA,ISO,IDA IBA,IMP IGI ISS ISO,IMP,IDA IMP,IMP,ISO,IDA IMP ISS ISO IBA,IMP,IMP,ISS ISO,IMP,IMP IBA,ISO,IDA IMP,IMP ISO IBA,ISS ISO IBA,IMP IBA,IMP,IMP IGI IBA,IMP,IMP,ISS ISO,IGI ISO,IBA,IDA IMP,ISO,IMP,IMP ISS ISO,IMP,IMP,IGI IBA,IDA IMP IGI ISO IBA,IMP,IMP ISO,IMP,IMP,ISO,IDA IMP ISS ISO IBA,ISO,IBA,IBA,IMP,IMP…	Nefh,Nefl,Ugt8a,Elavl4,Sema3e,Map2,Ocm,Mapk8ip2,Map1a,Sema7a,Ywhah,Ndrg4,Stmn3,Mag,Pitpna,Ntng1,Sh3gl2,Cpeb1,Rufy3,Shox2,Prox1,Ywhag,Hsp90ab1,Cend1,Zfp804a,Rap1gap2,Tubb3,Map6,Kif5c,Chd5,Isl1,Iqsec1,Sptbn4,Ncs1,Snap25,Irx1,Nfasc,Rgs6,Dst,Mapk8ip3,Rbfox2,Uchl1,Plp1,Epha4,Stxbp1,Ptprf,Ptprs,Adarb1,Corin,Ntrk2,Tnfrsf21,Hecw1,Kif5a,Uhmk1,Cdk5r1,Nap1l2,Nme1,Hsp90aa1	OCSGN	TRUE
Enriched_in_ageing_OCSGN_downregulated	TRUE	4.2401e-13	755	236	42	0.177966	0.0556291	GO:0032989	GO:BP	cellular component morphogenesis	19049	9216		IMP,IMP,IMP,IMP,IBA,IMP IGI ISO,ISO,IMP,IBA,IDA IMP IGI ISS ISO IBA,IDA,ISS ISO IBA,ISS ISO,IMP,IDA IMP,IMP,IDA IMP ISS ISO IBA,IMP,IMP,IMP,IMP,IMP ISO IBA,ISS ISO IBA,IMP IBA,IMP IBA,IMP,IDA IMP,IMP,IMP,IMP,IMP,IDA IMP IGI ISO IBA,IMP,ISO,IMP,IMP,ISS ISO,IMP,IBA,IBA,IMP IGI,IMP	Nefh,Nefl,Ugt8a,Elavl4,Sema3e,Map2,Ocm,Mapk8ip2,Map1a,Sema7a,Ywhah,Ncmap,Mag,Pitpna,Ntng1,Sh3gl2,Rufy3,Shox2,Prox1,Hsp90ab1,Prx,Tubb3,Map6,Kif5c,Isl1,Sptbn4,Nfasc,Dst,Mapk8ip3,Rbfox2,Uchl1,Epha4,Stxbp1,Ptprf,Ptprs,Adarb1,Ntrk2,Six4,Hecw1,Kif5a,Cdk5r1,Hsp90aa1	OCSGN	TRUE
Enriched_in_ageing_OCSGN_downregulated	TRUE	6.02918e-13	620	236	38	0.161017	0.0612903	GO:0048812	GO:BP	neuron projection morphogenesis	19049	15168		IMP,IMP,IMP,IMP,IBA,IMP IGI ISO,ISO,IMP,IBA,IDA IMP IGI ISS ISO IBA,IDA,ISS ISO,IMP,IDA IMP,IMP,IDA IMP ISS ISO IBA,IMP,IMP,IMP ISO IBA,ISS ISO IBA,IMP IBA,IMP IBA,IMP,IDA,IMP,IMP,IMP,IMP,IDA IMP IGI ISO IBA,IMP,ISO,IMP,IMP,ISS ISO,IBA,IBA,IMP IGI,IMP	Nefh,Nefl,Ugt8a,Elavl4,Sema3e,Map2,Ocm,Mapk8ip2,Map1a,Sema7a,Ywhah,Mag,Pitpna,Ntng1,Sh3gl2,Rufy3,Shox2,Hsp90ab1,Tubb3,Map6,Kif5c,Isl1,Sptbn4,Nfasc,Dst,Mapk8ip3,Rbfox2,Uchl1,Epha4,Stxbp1,Ptprf,Ptprs,Adarb1,Ntrk2,Hecw1,Kif5a,Cdk5r1,Hsp90aa1	OCSGN	TRUE
Enriched_in_ageing_OCSGN_downregulated	TRUE	1.24869e-12	634	236	38	0.161017	0.0599369	GO:0120039	GO:BP	plasma membrane bounded cell projection morphogenesis	19049	22877		IMP,IMP,IMP,IMP,IBA,IMP IGI ISO,ISO,IMP,IBA,IDA IMP IGI ISS ISO IBA,IDA,ISS ISO,IMP,IDA IMP,IMP,IDA IMP ISS ISO IBA,IMP,IMP,IMP ISO IBA,ISS ISO IBA,IMP IBA,IMP IBA,IMP,IDA,IMP,IMP,IMP,IMP,IDA IMP IGI ISO IBA,IMP,ISO,IMP,IMP,ISS ISO,IBA,IBA,IMP IGI,IMP	Nefh,Nefl,Ugt8a,Elavl4,Sema3e,Map2,Ocm,Mapk8ip2,Map1a,Sema7a,Ywhah,Mag,Pitpna,Ntng1,Sh3gl2,Rufy3,Shox2,Hsp90ab1,Tubb3,Map6,Kif5c,Isl1,Sptbn4,Nfasc,Dst,Mapk8ip3,Rbfox2,Uchl1,Epha4,Stxbp1,Ptprf,Ptprs,Adarb1,Ntrk2,Hecw1,Kif5a,Cdk5r1,Hsp90aa1	OCSGN	TRUE
Enriched_in_ageing_OCSGN_downregulated	TRUE	1.61169e-12	639	236	38	0.161017	0.0594679	GO:0048858	GO:BP	cell projection morphogenesis	19049	15213		IMP,IMP,IMP,IMP,IBA,IMP IGI ISO,ISO,IMP,IBA,IDA IMP IGI ISS ISO IBA,IDA,ISS ISO,IMP,IDA IMP,IMP,IDA IMP ISS ISO IBA,IMP,IMP,IMP ISO IBA,ISS ISO IBA,IMP IBA,IMP IBA,IMP,IDA,IMP,IMP,IMP,IMP,IDA IMP IGI ISO IBA,IMP,ISO,IMP,IMP,ISS ISO,IBA,IBA,IMP IGI,IMP	Nefh,Nefl,Ugt8a,Elavl4,Sema3e,Map2,Ocm,Mapk8ip2,Map1a,Sema7a,Ywhah,Mag,Pitpna,Ntng1,Sh3gl2,Rufy3,Shox2,Hsp90ab1,Tubb3,Map6,Kif5c,Isl1,Sptbn4,Nfasc,Dst,Mapk8ip3,Rbfox2,Uchl1,Epha4,Stxbp1,Ptprf,Ptprs,Adarb1,Ntrk2,Hecw1,Kif5a,Cdk5r1,Hsp90aa1	OCSGN	TRUE
Enriched_in_ageing_OCSGN_downregulated	TRUE	2.43043e-12	578	236	36	0.152542	0.0622837	GO:0048667	GO:BP	cell morphogenesis involved in neuron differentiation	19049	15031		IMP,IMP,IMP,IBA,IMP IGI ISO,ISO,IMP,IBA,IDA IMP IGI ISS ISO IBA,IDA,ISS ISO,IMP,IDA,IDA IMP ISS ISO IBA,IMP,IMP,IMP ISO IBA,ISS ISO IBA,IMP IBA,IMP IBA,IMP,IDA,IMP,IMP,IMP,IMP,IMP IGI ISO IBA,IMP,ISO,IMP,IMP,ISS ISO,IBA,IBA,IMP IGI,IMP	Nefh,Nefl,Elavl4,Sema3e,Map2,Ocm,Mapk8ip2,Map1a,Sema7a,Ywhah,Mag,Pitpna,Ntng1,Rufy3,Shox2,Hsp90ab1,Tubb3,Map6,Kif5c,Isl1,Sptbn4,Nfasc,Dst,Mapk8ip3,Rbfox2,Uchl1,Epha4,Stxbp1,Ptprf,Ptprs,Adarb1,Ntrk2,Hecw1,Kif5a,Cdk5r1,Hsp90aa1	OCSGN	TRUE
Enriched_in_ageing_OCSGN_downregulated	TRUE	7.7941e-12	671	236	38	0.161017	0.0566319	GO:0032990	GO:BP	cell part morphogenesis	19049	9217		IMP,IMP,IMP,IMP,IBA,IMP IGI ISO,ISO,IMP,IBA,IDA IMP IGI ISS ISO IBA,IDA,ISS ISO,IMP,IDA IMP,IMP,IDA IMP ISS ISO IBA,IMP,IMP,IMP ISO IBA,ISS ISO IBA,IMP IBA,IMP IBA,IMP,IDA,IMP,IMP,IMP,IMP,IDA IMP IGI ISO IBA,IMP,ISO,IMP,IMP,ISS ISO,IBA,IBA,IMP IGI,IMP	Nefh,Nefl,Ugt8a,Elavl4,Sema3e,Map2,Ocm,Mapk8ip2,Map1a,Sema7a,Ywhah,Mag,Pitpna,Ntng1,Sh3gl2,Rufy3,Shox2,Hsp90ab1,Tubb3,Map6,Kif5c,Isl1,Sptbn4,Nfasc,Dst,Mapk8ip3,Rbfox2,Uchl1,Epha4,Stxbp1,Ptprf,Ptprs,Adarb1,Ntrk2,Hecw1,Kif5a,Cdk5r1,Hsp90aa1	OCSGN	TRUE
Enriched_in_ageing_OCSGN_downregulated	TRUE	8.0148e-12	1149	236	50	0.211864	0.0435161	GO:0048666	GO:BP	neuron development	19049	15030		IMP ISO,IMP,IMP,IMP ISO,IBA,IMP IGI ISO IBA,ISO,IMP,IBA,IDA IMP IGI ISS ISO IBA,IDA,ISO,IDA IBA,IMP IGI ISS ISO,IMP,IDA IMP,IMP,ISO,IDA IMP ISS ISO IBA,IMP,IMP,ISO,IDA IMP,IMP ISO IBA,ISS ISO IBA,IMP IBA,IMP IGI IBA,IMP,IMP,ISS ISO,IGI ISO,IDA IMP,IMP,IMP ISS ISO,IMP,IMP,IGI IBA,IDA IMP IGI ISO IBA,IMP,IMP ISO,IMP,IMP,IDA IMP ISS ISO IBA,ISO,IBA,IBA,IMP,IMP IGI ISS ISO,ISO,IMP	Nefh,Nefl,Ugt8a,Elavl4,Sema3e,Map2,Ocm,Mapk8ip2,Map1a,Sema7a,Ywhah,Ndrg4,Stmn3,Mag,Pitpna,Ntng1,Sh3gl2,Cpeb1,Rufy3,Shox2,Hsp90ab1,Zfp804a,Rap1gap2,Tubb3,Map6,Kif5c,Isl1,Iqsec1,Sptbn4,Ncs1,Snap25,Nfasc,Dst,Mapk8ip3,Rbfox2,Uchl1,Plp1,Epha4,Stxbp1,Ptprf,Ptprs,Adarb1,Ntrk2,Tnfrsf21,Hecw1,Kif5a,Uhmk1,Cdk5r1,Nme1,Hsp90aa1	OCSGN	TRUE
Enriched_in_ageing_OCSGN_downregulated	TRUE	4.81309e-10	1465	236	54	0.228814	0.0368601	GO:0120036	GO:BP	plasma membrane bounded cell projection organization	19049	22876		IMP ISO,IMP,IMP,ISO,IMP ISO,IBA,IMP IGI ISO IBA,IBA,ISO,IMP,IMP IBA,IDA IMP IGI ISS ISO IBA,IDA,ISO,IDA IBA,IMP IGI ISS ISO,IMP,IDA IMP,IMP,ISO,IDA IMP ISS ISO IBA,IMP,IMP,ISO,IDA IMP,IMP ISO IBA,ISS ISO IBA,IMP IBA,IBA,IMP IBA,IMP,IMP,ISS ISO,IGI ISO,IDA,IMP,IMP ISS ISO,IMP,IMP,IGI IBA,IDA IMP IGI ISO IBA,IMP,IMP ISO,ISO,IMP,IMP,IDA ISS ISO IBA,ISO,IBA,IBA,IMP,IMP IGI ISS ISO,ISO,IMP ISO	Nefh,Nefl,Ugt8a,Atp1a3,Elavl4,Sema3e,Map2,Dynll2,Ocm,Mapk8ip2,Map1a,Sema7a,Ywhah,Ndrg4,Stmn3,Mag,Pitpna,Ntng1,Sh3gl2,Cpeb1,Rufy3,Shox2,Hsp90ab1,Zfp804a,Rap1gap2,Tubb3,Map6,Kif5c,Ablim2,Isl1,Iqsec1,Sptbn4,Ncs1,Snap25,Nfasc,Dst,Mapk8ip3,Rbfox2,Uchl1,Plp1,Epha4,Stxbp1,Ptprf,Rab3ip,Ptprs,Adarb1,Ntrk2,Tnfrsf21,Hecw1,Kif5a,Uhmk1,Cdk5r1,Nme1,Hsp90aa1	OCSGN	TRUE
Enriched_in_ageing_OCSGN_downregulated	TRUE	6.96646e-10	735	236	37	0.15678	0.0503401	GO:0000904	GO:BP	cell morphogenesis involved in differentiation	19049	312		IMP,IMP,IMP,IBA,IMP IGI ISO,ISO,IMP,IBA,IDA IMP IGI ISS ISO IBA,IDA,ISS ISO,IMP,IDA IBA,IDA IMP ISS ISO IBA,IMP,IMP,IMP,IMP ISO IBA,ISS ISO IBA,IMP IBA,IMP IBA,IMP,IDA,IMP,IMP,IMP,IMP,IMP IGI ISO IBA,IMP,ISO,IMP,IMP,ISS ISO,IBA,IBA,IMP IGI,IMP	Nefh,Nefl,Elavl4,Sema3e,Map2,Ocm,Mapk8ip2,Map1a,Sema7a,Ywhah,Mag,Pitpna,Ntng1,Rufy3,Shox2,Prox1,Hsp90ab1,Tubb3,Map6,Kif5c,Isl1,Sptbn4,Nfasc,Dst,Mapk8ip3,Rbfox2,Uchl1,Epha4,Stxbp1,Ptprf,Ptprs,Adarb1,Ntrk2,Hecw1,Kif5a,Cdk5r1,Hsp90aa1	OCSGN	TRUE
Enriched_in_ageing_OCSGN_downregulated	TRUE	8.50988e-10	1486	236	54	0.228814	0.0363392	GO:0030030	GO:BP	cell projection organization	19049	7711		IMP ISO,IMP,IMP,ISO,IMP ISO,IBA,IMP IGI ISO IBA,IBA,ISO,IMP,IMP IBA,IDA IMP IGI ISS ISO IBA,IDA,ISO,IDA IBA,IMP IGI ISS ISO,IMP,IDA IMP,IMP,ISO,IDA IMP ISS ISO IBA,IMP,IMP,ISO,IDA IMP,IMP ISO IBA,ISS ISO IBA,IMP IBA,IBA,IMP IBA,IMP,IMP,ISS ISO,IGI ISO,IDA,IMP,IMP ISS ISO,IMP,IMP,IGI IBA,IDA IMP IGI ISO IBA,IMP,IMP ISO,ISO,IMP,IMP,IDA ISS ISO IBA,ISO,IBA,IBA,IMP,IMP IGI ISS ISO,ISO,IMP ISO	Nefh,Nefl,Ugt8a,Atp1a3,Elavl4,Sema3e,Map2,Dynll2,Ocm,Mapk8ip2,Map1a,Sema7a,Ywhah,Ndrg4,Stmn3,Mag,Pitpna,Ntng1,Sh3gl2,Cpeb1,Rufy3,Shox2,Hsp90ab1,Zfp804a,Rap1gap2,Tubb3,Map6,Kif5c,Ablim2,Isl1,Iqsec1,Sptbn4,Ncs1,Snap25,Nfasc,Dst,Mapk8ip3,Rbfox2,Uchl1,Plp1,Epha4,Stxbp1,Ptprf,Rab3ip,Ptprs,Adarb1,Ntrk2,Tnfrsf21,Hecw1,Kif5a,Uhmk1,Cdk5r1,Nme1,Hsp90aa1	OCSGN	TRUE
Enriched_in_ageing_OCSGN_downregulated	TRUE	9.02799e-09	2207	236	66	0.279661	0.0299048	GO:0048468	GO:BP	cell development	19049	14868		IMP ISO,IMP,IMP,IMP ISO,IBA,IMP IGI ISO IBA,ISO,IMP,IBA,IDA IMP IGI ISS ISO IBA,IDA,ISO,IDA IBA,ISS ISO IBA,IMP IGI ISS ISO,IMP,IDA IMP IBA,IMP,IMP,ISO,IDA IMP ISS ISO IBA,IDA,IMP,IMP,IMP,IMP,IMP IBA,ISO,IDA IMP,IMP ISO IBA,ISS ISO IBA,IMP IBA,IMP,IMP,IMP IGI IBA,IMP,IDA,IMP,ISS ISO,IGI ISO,IBA,IDA IMP,IMP,IMP ISS ISO,IMP,IMP IGI,IMP IGI IBA,IDA IMP IGI ISO IBA,IMP,IMP,IMP ISO,IMP,IMP,ISO,IDA IMP…	Nefh,Nefl,Ugt8a,Elavl4,Sema3e,Map2,Ocm,Mapk8ip2,Map1a,Sema7a,Ywhah,Ndrg4,Stmn3,Ncmap,Mag,Pitpna,Ntng1,Maf,Sh3gl2,Cpeb1,Rufy3,Prkaca,Shox2,Prox1,Ank2,Hsp90ab1,Prx,Zfp804a,Rap1gap2,Tubb3,Map6,Kif5c,Chd5,Strbp,Isl1,Iqsec1,Rcan1,Sptbn4,Ncs1,Snap25,Irx1,Nfasc,Dst,Mapk8ip3,Rbfox2,Uchl1,Plp1,Epha4,Ndrg1,Stxbp1,Ptprf,Ptprs,Adarb1,Slc25a4,Ntrk2,Six4,Fa2h,Tnfrsf21,Nos1,Hecw1,Dner,Kif5a,Uhmk1,Cdk5r1,Nme1,Hs…	OCSGN	TRUE
Enriched_in_ageing_OCSGN_downregulated	TRUE	1.10183e-08	997	193	37	0.19171	0.0371113	GO:0000902	GO:BP	cell morphogenesis	19049	310		IMP,IMP,IMP,IMP,IMP IBA,IMP IGI ISO,ISO,IMP,ISS ISO,IBA,IDA IMP IGI ISS ISO IBA,IDA,ISS ISO,IMP,IDA IMP IBA,IMP,IDA IMP ISS ISO IBA,IMP,IMP,IMP,IMP ISO IBA,ISS ISO IBA,IMP IBA,IMP IBA,IMP,IDA,ISO,IMP,IMP,IMP,IMP,IDA IMP IGI ISO IBA,IMP,ISO,IMP,IMP,ISS ISO	Nefh,Nefl,Ugt8a,Elavl4,Sema3e,Map2,Ocm,Mapk8ip2,Coch,Map1a,Sema7a,Ywhah,Mag,Pitpna,Ntng1,Sh3gl2,Rufy3,Shox2,Prox1,Hsp90ab1,Tubb3,Map6,Kif5c,Isl1,Sptbn4,Nfasc,Sparc,Dst,Mapk8ip3,Rbfox2,Uchl1,Epha4,Stxbp1,Ptprf,Ptprs,Adarb1,Ntrk2	OCSGN	TRUE
Enriched_in_ageing_OCSGN_downregulated	TRUE	3.26116e-07	2254	244	65	0.266393	0.0288376	GO:0051128	GO:BP	regulation of cellular component organization	19049	15664		IMP,ISO,IMP IBA,IMP,IMP ISO,ISO,ISO,IDA IMP,ISO IBA,IDA ISS ISO IBA,ISO,IDA IMP,IDA ISO TAS IC,IDA NAS,ISO,IDA IBA,IDA IMP,IMP ISS ISO,IMP,IMP,IDA ISO,ISO,ISO,ISS ISO,IDA IMP ISS ISO IBA,ISO,IMP,ISS ISO IBA,IMP,ISO,IDA IMP,ISO IBA,IDA ISS ISO,IMP ISO,IDA IMP,IDA,IMP,ISO,ISS ISO,IGI ISO,ISO,IMP,IDA IMP IGI ISO,ISO,IMP ISO,ISO,IDA IMP ISO,ISO,IMP ISO,IDA ISS ISO IBA,ISS ISO,IGI,ISO,IMP,IMP ISO,IBA,…	Nefl,Elavl4,Sema3e,Vamp1,Map2,Tfrc,Ocm,Cplx1,Map1a,Sema7a,Slc17a7,Syt7,Syt11,Ywhah,Ndrg4,Stmn3,Tuba1a,Mag,Btbd9,Ntng1,Sh3gl2,Cpeb1,Scamp5,Dync1li1,Rufy3,Prkaca,Shox2,Trim37,Prox1,Zfp804a,Rap1gap2,Map6,Adgrl1,Isl1,Iqsec1,Lrrn1,Lhfpl4,Mdga1,Ncs1,Snap25,Sparc,Dst,Epha4,Stxbp1,Ptprf,Rab3ip,Ptprs,Slc25a4,Vdac1,Ntrk2,Dync1h1,Six4,Usp6nl,Nos1,Ppargc1a,Hecw1,Tubb5,Limch1,Cdk5r1,Nap1l2,Nme1,Hsp90aa1,Add2,…	OCSGN	TRUE
Enriched_in_ageing_OCSGN_downregulated	TRUE	1.98026e-06	693	268	33	0.123134	0.047619	GO:0099536	GO:BP	synaptic signaling	19049	22447		IMP,IDA IMP,IMP,IDA IMP ISO IBA,IMP,TAS,IMP IBA,IDA IMP,IMP IGI IBA,IBA,IMP,IBA,IGI IBA,IMP,IMP ISO,IBA,IMP,ISS ISO,TAS,IDA IMP ISO IBA,IGI,IDA IMP ISO IBA TAS,IMP,IMP,IMP,IDA IMP ISO IBA,IDA IBA,IDA IMP ISO IBA,ISS ISO,IMP,IDA IMP IGI,IMP IGI IBA,ISO	Abr,Vamp1,Mapk8ip2,Cplx1,Map1a,Sv2c,Slc17a7,Syt7,Apba1,Btbd9,Ntng1,Calb2,Sncb,Cpeb1,Prkaca,Drp2,Gjd2,Ywhag,Ncs1,Snap25,Epha4,Stxbp1,Ptprs,Adarb1,Vdac1,Ntrk2,Lypd1,Nos1,Cdk5r1,Dnm1,Cadps,Apba2,Pde4a	OCSGN	FALSE
Enriched_in_ageing_OCSGN_downregulated	TRUE	2.58395e-06	503	332	31	0.0933735	0.0616302	GO:0010975	GO:BP	regulation of neuron projection development	19049	5114		IMP,ISO,IBA,IMP ISO,ISO,IDA ISS ISO IBA,IDA,ISO,IMP ISS ISO,IMP,ISO,IDA IMP ISS ISO IBA,IMP,ISO,IDA IMP,ISO IBA,ISS ISO,IGI ISO,IDA IMP ISO,IMP ISO,IMP,IDA ISS ISO IBA,IBA,IMP IGI,ISO,IDA IMP,ISO IBA,ISO,ISO,IMP IBA,ISO	Nefl,Elavl4,Sema3e,Map2,Ocm,Sema7a,Ywhah,Ndrg4,Mag,Ntng1,Cpeb1,Rufy3,Shox2,Zfp804a,Rap1gap2,Map6,Ncs1,Snap25,Epha4,Ptprf,Ptprs,Ntrk2,Hecw1,Cdk5r1,Nme1,Trim67,Pacsin1,Kidins220,Fkbp1b,Arhgap44,Acsl6	OCSGN	TRUE
Enriched_in_ageing_OCSGN_downregulated	TRUE	4.21392e-06	3806	324	110	0.339506	0.0289017	GO:0006810	GO:BP	transport	19049	2785		ISO,ISO,IGI,IDA ISO IBA,IDA IMP IBA,ISO,ISS ISO IBA,IMP,IDA IMP ISO IBA,IGI,IDA IMP IGI ISO IBA,IBA,IDA IMP ISS IBA,ISS ISO IBA,IPI IMP IGI,IDA IMP ISO IBA,IDA ISS ISO,IMP,ISO,IMP ISO IBA,IMP,IDA IMP IBA,IDA IGI ISO,ISO,ISS ISO IBA,ISO,IDA,IMP ISO,IDA IMP ISS ISO,ISS ISO IBA,IDA,IMP IBA,IMP IC,ISO,ISO,IDA ISO IBA,IDA IMP ISO IBA,IBA,ISO IBA,IDA IMP IBA,IMP ISS ISO IBA,ISO,IDA IMP,IBA,IMP,IBA,ISO,…	Nefh,Nefl,Abr,Atp1a3,Vamp1,Map2,Tfrc,Mapk8ip2,Cplx1,Map1a,Slc17a7,Slco5a1,Syt7,Dync1i1,Apba1,Syt11,Ywhah,Ndrg4,Pitpna,Atp1b1,Btbd9,Sncb,Sh3gl2,Cpeb1,Scamp5,Spp1,Rufy3,Prkaca,Scn4b,Kcnab2,Ywhag,Stac2,Ank2,Hsp90ab1,Pllp,Slc38a1,Kcna2,Micu3,Map6,Amph,Kif5c,Isl1,Iqsec1,Rab6b,Sptbn4,Slc25a3,Ncs1,Chga,Snap25,Pex5l,Gjb1,Kcnc1,Dst,Mapk8ip3,Uchl1,Plp1,Homer2,Stxbp1,Slc7a14,Rab3ip,Panx2,Corin,Slc25a4,Vdac1…	OCSGN	TRUE
Enriched_in_ageing_OCSGN_downregulated	TRUE	4.98237e-06	660	204	27	0.132353	0.0409091	GO:0007268	GO:BP	chemical synaptic transmission	19049	3179		IMP,IDA IMP,IMP,IDA IMP ISO IBA,IMP,TAS,IMP IBA,IDA IMP,IMP IGI IBA,IBA,IMP,IBA,IGI IBA,IMP,IMP ISO,IMP,ISS ISO,TAS,IDA IMP ISO IBA,IGI,IDA IMP ISO IBA TAS,IMP,IMP,IMP,IDA IMP ISO IBA,IDA,ISO	Abr,Vamp1,Mapk8ip2,Cplx1,Map1a,Sv2c,Slc17a7,Syt7,Apba1,Btbd9,Ntng1,Calb2,Sncb,Cpeb1,Prkaca,Gjd2,Ywhag,Ncs1,Snap25,Epha4,Stxbp1,Ptprs,Adarb1,Vdac1,Ntrk2,Lypd1,Nos1	OCSGN	FALSE
Enriched_in_ageing_OCSGN_downregulated	TRUE	4.98237e-06	660	204	27	0.132353	0.0409091	GO:0098916	GO:BP	anterograde trans-synaptic signaling	19049	22278		IMP,IDA IMP,IMP,IDA IMP ISO IBA,IMP,TAS,IMP IBA,IDA IMP,IMP IGI IBA,IBA,IMP,IBA,IGI IBA,IMP,IMP ISO,IMP,ISS ISO,TAS,IDA IMP ISO IBA,IGI,IDA IMP ISO IBA TAS,IMP,IMP,IMP,IDA IMP ISO IBA,IDA,ISO	Abr,Vamp1,Mapk8ip2,Cplx1,Map1a,Sv2c,Slc17a7,Syt7,Apba1,Btbd9,Ntng1,Calb2,Sncb,Cpeb1,Prkaca,Gjd2,Ywhag,Ncs1,Snap25,Epha4,Stxbp1,Ptprs,Adarb1,Vdac1,Ntrk2,Lypd1,Nos1	OCSGN	FALSE
Enriched_in_ageing_OCSGN_downregulated	TRUE	5.06304e-06	1698	324	63	0.194444	0.0371025	GO:0051049	GO:BP	regulation of transport	19049	15606		ISO,IGI,IMP,ISO,IMP,IDA IMP IBA,ISO,IDA IMP IBA,IMP,IDA IMP ISO IBA,ISS ISO,IMP,IMP ISO,IMP,IDA ISO,ISS ISO,ISO,IDA,IMP,ISS ISO,ISS ISO IBA,IMP IBA,IMP IC,ISO,IMP,ISO,IDA IMP,IMP,ISO,ISS ISO IBA,ISO,ISO,ISO,ISO,IBA,IDA ISO,IMP ISO,ISO,ISO,ISO,ISS ISO,IDA IMP ISO,ISO,ISO,IBA,ISO,ISS ISO IBA,IDA,ISO,ISO,ISO IBA,IDA,IMP,IMP ISS ISO,IDA IBA,ISS ISO,IMP IBA,IDA IMP,ISS ISO,IMP ISO IBA,ISS ISO,IDA IMP,…	Nefh,Abr,Vamp1,Map2,Mapk8ip2,Cplx1,Slc17a7,Syt7,Apba1,Syt11,Ywhah,Ndrg4,Atp1b1,Btbd9,Sh3gl2,Scamp5,Spp1,Rufy3,Prkaca,Scn4b,Kcnab2,Stac2,Ank2,Hsp90ab1,Kcna2,Isl1,Iqsec1,Sptbn4,Ncs1,Chga,Snap25,Pex5l,Kcnc1,Plp1,Homer2,Stxbp1,Corin,Slc25a4,Vdac1,Ntrk2,Dync1h1,Nos1,Ppargc1a,Lrrc55,Hecw1,Fgf10,Uhmk1,Cdk5r1,Hsp90aa1,Dnm1,Cadps,Cdk5r2,Apba2,Myo18a,Pacsin1,Tesc,Ttc39b,Pfn2,Dnaja1,Fkbp1b,B3gat3,Arhgap44,R…	OCSGN	TRUE
Enriched_in_ageing_OCSGN_downregulated	TRUE	6.04858e-06	666	204	27	0.132353	0.0405405	GO:0099537	GO:BP	trans-synaptic signaling	19049	22448		IMP,IDA IMP,IMP,IDA IMP ISO IBA,IMP,TAS,IMP IBA,IDA IMP,IMP IGI IBA,IBA,IMP,IBA,IGI IBA,IMP,IMP ISO,IMP,ISS ISO,TAS,IDA IMP ISO IBA,IGI,IDA IMP ISO IBA TAS,IMP,IMP,IMP,IDA IMP ISO IBA,IDA,IMP ISO IBA	Abr,Vamp1,Mapk8ip2,Cplx1,Map1a,Sv2c,Slc17a7,Syt7,Apba1,Btbd9,Ntng1,Calb2,Sncb,Cpeb1,Prkaca,Gjd2,Ywhag,Ncs1,Snap25,Epha4,Stxbp1,Ptprs,Adarb1,Vdac1,Ntrk2,Lypd1,Nos1	OCSGN	FALSE
Enriched_in_ageing_OCSGN_downregulated	TRUE	6.60046e-06	687	240	30	0.125	0.0436681	GO:0034330	GO:BP	cell junction organization	19049	9886		IDA IMP,IMP,IMP,ISO,IDA IMP,IDA IMP ISO,IGI IBA,ISO,ISO,ISO,IDA ISS ISO,IMP,IDA,IMP IBA,ISO,IMP,ISO,IDA IMP,IBA,EXP IDA IMP IGI ISO,ISO,ISO IBA,IDA IMP ISO IBA,IDA,IGI,IMP,IDA IMP,ISS ISO IBA,IMP,IDA IMP	Nefl,Ugt8a,Sema3e,Iqsec3,Tuba1a,Ntng1,Sncb,Prkaca,Drp2,Zfp804a,Adgrl1,Iqsec1,Lrrn1,Lhfpl4,Mdga1,Nfasc,Sparc,Sparcl1,Dst,Epha4,Ndrg1,Ptprf,Ptprs,Ntrk2,Six4,Lgi2,Tubb5,Limch1,Cdk5r1,Add2	OCSGN	TRUE
Enriched_in_ageing_OCSGN_downregulated	TRUE	1.24573e-05	689	204	27	0.132353	0.0391872	GO:0007610	GO:BP	behavior	19049	3490		IGI,IMP,IMP,IMP,IMP,IMP,IGI,IMP,IMP,IMP,IMP IBA,IMP,IMP,IMP,IMP,IMP,IGI,IMP,IMP ISO,IMP IGI,IMP,IMP,IMP,IMP,IMP ISO,IMP,ISO	Rcan2,Atp1a3,Elavl4,Mapk8ip2,Map1a,Slc17a7,Apba1,Syt11,Ndrg4,Ccnd2,Btbd9,Aldh1a3,Cend1,Kcna2,Amph,Strbp,Rcan1,Sptbn4,Snap25,Uchl1,Epha4,Homer2,Adarb1,Vdac1,Ntrk2,Lypd1,Nos1	OCSGN	FALSE
Enriched_in_ageing_OCSGN_downregulated	TRUE	1.78605e-05	3951	324	111	0.342593	0.0280942	GO:0051234	GO:BP	establishment of localization	19049	15758		ISO,ISO,IGI,IDA ISO IBA,IDA IMP IBA,ISO,ISS ISO IBA,IMP,IDA IMP ISO IBA,IGI,IDA IMP IGI ISO IBA,IBA,IDA IMP ISS IBA,ISS ISO IBA,IPI IMP IGI,IDA IMP ISO IBA,IDA ISS ISO,IMP,ISO,IMP ISO IBA,IMP,IDA IMP IBA,IDA IGI ISO,ISO,ISS ISO IBA,ISO,IDA,IMP ISO,IDA IMP ISS ISO,ISS ISO IBA,IDA,IMP IBA,IMP IC,ISO,ISO,IDA ISO IBA,IDA IMP ISO IBA,IBA,ISO IBA,IDA IMP IBA,IMP ISS ISO IBA,ISO,IDA IMP,IBA,IMP,IBA,ISO,…	Nefh,Nefl,Abr,Atp1a3,Vamp1,Map2,Tfrc,Mapk8ip2,Cplx1,Map1a,Slc17a7,Slco5a1,Syt7,Dync1i1,Apba1,Syt11,Ywhah,Ndrg4,Pitpna,Atp1b1,Btbd9,Sncb,Sh3gl2,Cpeb1,Scamp5,Spp1,Rufy3,Prkaca,Scn4b,Kcnab2,Ywhag,Stac2,Ank2,Hsp90ab1,Pllp,Slc38a1,Kcna2,Micu3,Map6,Amph,Kif5c,Isl1,Iqsec1,Rab6b,Sptbn4,Slc25a3,Ncs1,Chga,Snap25,Pex5l,Gjb1,Kcnc1,Dst,Mapk8ip3,Uchl1,Plp1,Homer2,Stxbp1,Slc7a14,Rab3ip,Panx2,Corin,Slc25a4,Vdac1…	OCSGN	TRUE
Enriched_in_ageing_OCSGN_downregulated	TRUE	2.71082e-05	2584	321	81	0.252336	0.0313467	GO:0051641	GO:BP	cellular localization	19049	16066		ISO,ISO,IMP,IGI,IDA IMP,IMP ISO,ISO,IDA IMP ISO IBA,IMP IGI,IDA IMP ISO IBA,IDA IMP,ISS ISO IBA,IPI IMP,IMP ISO,IDA,IMP,ISO,ISS ISO IBA,IMP,IDA IMP IBA,IGI ISO,ISO,IDA,IMP ISO,ISO,ISS ISO,IDA,IMP IBA,IMP IGI IBA IC,IMP ISO,ISS ISO IBA,IDA IMP IBA,ISS ISO IBA,IDA IMP,IBA,IMP IBA,IMP,IDA ISS ISO,IDA IMP ISO IBA,IMP ISO,IBA,IMP,IMP ISO,IMP,ISO IBA,IDA IMP ISO IBA TAS,ISS ISO IBA,ISO,ISO,ISO,ISS ISO …	Nefh,Nefl,Ugt8a,Abr,Vamp1,Map2,Tfrc,Cplx1,Map1a,Slc17a7,Syt7,Dync1i1,Apba1,Syt11,Ywhah,Ndrg4,Atp1b1,Efr3a,Btbd9,Sncb,Sh3gl2,Scamp5,Rufy3,Prkaca,Scn4b,Kcnab2,Ywhag,Stac2,Ank2,Hsp90ab1,Map6,Amph,Kif5c,Iqsec1,Rab6b,Lhfpl4,Sptbn4,Chga,Snap25,Nfasc,Pex5l,Dst,Mapk8ip3,Uchl1,Pacs2,Stxbp1,Efr3b,Rab3ip,Armc1,Ntrk2,Dync1h1,Six4,Usp6nl,Lypd1,Nos1,Fgf10,Kif5a,Uhmk1,Ube2o,Cdk5r1,Hsp90aa1,Gdap1,Dnm1,Cadps,5730…	OCSGN	FALSE
Enriched_in_ageing_OCSGN_downregulated	TRUE	6.99776e-05	677	332	34	0.10241	0.0502216	GO:0120035	GO:BP	regulation of plasma membrane bounded cell projection organization	19049	22875		IMP,ISO,IBA,IMP ISO,ISO,IDA ISS ISO IBA,IDA,ISO,IMP ISS ISO,IMP,ISO,IDA IMP ISS ISO IBA,IMP,ISO,IDA IMP,ISO IBA,ISS ISO,IGI ISO,IDA IMP ISO,IMP ISO,ISO,IMP,IDA ISS ISO IBA,IBA,IMP IGI,ISO,ISO,IDA IMP,ISO IBA,ISO,IMP ISO,ISO,IMP ISS ISO IBA,ISO	Nefl,Elavl4,Sema3e,Map2,Ocm,Sema7a,Ywhah,Ndrg4,Mag,Ntng1,Cpeb1,Rufy3,Shox2,Zfp804a,Rap1gap2,Map6,Ncs1,Snap25,Epha4,Ptprf,Rab3ip,Ptprs,Ntrk2,Hecw1,Cdk5r1,Nme1,Hsp90aa1,Trim67,Pacsin1,Kidins220,Pfn2,Fkbp1b,Arhgap44,Acsl6	OCSGN	TRUE
Enriched_in_ageing_OCSGN_downregulated	TRUE	0.000108867	2631	325	81	0.249231	0.0307868	GO:0032879	GO:BP	regulation of localization	19049	9122		ISO,IMP IGI,IBA,IMP,IMP ISO,ISO,ISO,IMP,IDA IMP IBA,IMP,IBA,ISO,IDA IMP IBA,IMP,IDA IMP ISO IBA,ISS ISO,IMP ISO,IMP ISO,IMP,IMP,IDA ISO,ISO,ISS ISO,ISO,IDA ISS ISO,IMP,ISS ISO,ISS ISO IBA,ISO,IMP IBA,IMP IC,IMP ISO,IMP,ISO,IDA IMP,IMP,ISO,ISS ISO IBA,IMP ISO,ISO,ISO,ISO,IMP,ISO,IBA,IDA ISO,ISS ISO,IMP ISO,ISO,ISO,ISO,ISS ISO,IGI,IDA,IDA IMP ISO,ISO,ISO,IBA,IDA IMP ISO IBA,ISS ISO IBA,ISS ISO,IDA,…	Nefh,Abr,Sema3e,Vamp1,Map2,Tfrc,Ocm,Mapk8ip2,Cplx1,Map1a,Sema7a,Slc17a7,Syt7,Apba1,Syt11,Ywhah,Ndrg4,Atp1b1,Btbd9,Ntng1,Sh3gl2,Cpeb1,Scamp5,Spp1,Rufy3,Prkaca,Scn4b,Kcnab2,Prox1,Stac2,Ank2,Hsp90ab1,Kcna2,Isl1,Iqsec1,Sptbn4,Ncs1,Chga,Snap25,Pex5l,Kcnc1,Sparc,Mapk8ip3,Plp1,Homer2,Stxbp1,Adarb1,Corin,Slc25a4,Vdac1,Ntrk2,Dync1h1,Six4,Lypd1,Nos1,Ppargc1a,Lrrc55,Hecw1,Fgf10,Uhmk1,Limch1,Cdk5r1,Hsp90aa1,…	OCSGN	TRUE
Enriched_in_ageing_OCSGN_downregulated	TRUE	0.00011295	3630	249	83	0.333333	0.022865	GO:0065008	GO:BP	regulation of biological quality	19049	18688		IMP,IMP,IDA IGI ISO IBA,ISS ISO,IMP IBA,IDA IMP,IMP ISO,IDA IMP IBA,ISO,IMP,IDA IMP ISO IBA,ISS ISO,IMP IGI,IDA ISS ISO IBA,IMP IBA,IDA IMP,IMP,ISS ISO,IDA ISO,IMP ISO,IDA IMP,ISS ISO,IMP ISO IBA,IMP,IDA IMP IGI ISO,IBA,ISO,IMP,IMP ISO IBA,IDA,ISO,ISO,IMP,IBA,ISS ISO,IMP IGI IC,ISO IBA,ISO,ISO,ISS ISO,IBA,IDA ISS ISO,IMP,ISO,IDA IMP,IDA,IMP,IMP,ISO,ISS ISO IBA,IDA IMP ISO IBA,IDA IGI ISO,ISO,IDA,…	Nefl,Abr,Atp1a3,Elavl4,Sema3e,Vamp1,Map2,Tfrc,Ocm,Mapk8ip2,Cplx1,Coch,Map1a,Sema7a,Slc17a7,Syt7,Apba1,Ywhah,Got1,Cds1,Tuba1a,Mag,Atp1b1,Btbd9,Aldh1a3,Calb2,Sh3gl2,Cpeb1,Spp1,Rufy3,Prkaca,Scn4b,Gjd2,Kcnab2,Ywhag,Ank2,Hsp90ab1,Zfp804a,Rap1gap2,Kcna2,Micu3,Adgrl1,Esrrg,Isl1,Iqsec1,Lrrn1,Lhfpl4,Sptbn4,Mdga1,Chga,Snap25,Pex5l,Sparc,Tsc22d3,Rbfox2,Emcn,Epha4,Pacs2,Homer2,Stxbp1,Ptprf,Ptprs,Corin,Slc25a…	OCSGN	TRUE
Enriched_in_ageing_OCSGN_downregulated	TRUE	0.000122884	693	332	34	0.10241	0.049062	GO:0031344	GO:BP	regulation of cell projection organization	19049	8313		IMP,ISO,IBA,IMP ISO,ISO,IDA ISS ISO IBA,IDA,ISO,IMP ISS ISO,IMP,ISO,IDA IMP ISS ISO IBA,IMP,ISO,IDA IMP,ISO IBA,ISS ISO,IGI ISO,IDA IMP ISO,IMP ISO,ISO,IMP,IDA ISS ISO IBA,IBA,IMP IGI,ISO,ISO,IDA IMP,ISO IBA,ISO,IMP ISO,ISO,IMP ISS ISO IBA,ISO	Nefl,Elavl4,Sema3e,Map2,Ocm,Sema7a,Ywhah,Ndrg4,Mag,Ntng1,Cpeb1,Rufy3,Shox2,Zfp804a,Rap1gap2,Map6,Ncs1,Snap25,Epha4,Ptprf,Rab3ip,Ptprs,Ntrk2,Hecw1,Cdk5r1,Nme1,Hsp90aa1,Trim67,Pacsin1,Kidins220,Pfn2,Fkbp1b,Arhgap44,Acsl6	OCSGN	TRUE
Enriched_in_ageing_OCSGN_downregulated	TRUE	0.000166765	1394	204	38	0.186275	0.0272597	GO:0007267	GO:BP	cell-cell signaling	19049	3178		IMP,IDA IMP,IMP,IDA IMP ISO IBA,IMP,TAS,IMP IBA,IDA IMP IBA,IMP IGI IBA,IDA ISO IBA,IBA,IMP,IBA,IGI IBA,IMP,ISO,IMP ISO,ISO,IBA,IMP IBA,ISS ISO,IMP,IMP,IGI ISO,TAS,IBA,IDA IMP ISO IBA,ISO,IBA,IGI,IDA IMP ISO IBA TAS,IMP,ISO IBA,IMP,IMP,IDA IMP ISO IBA,IDA IBA,IDA IMP ISO IBA	Abr,Vamp1,Mapk8ip2,Cplx1,Map1a,Sv2c,Slc17a7,Syt7,Apba1,Syt11,Btbd9,Ntng1,Calb2,Sncb,Cpeb1,Spp1,Prkaca,Scn4b,Drp2,Gjd2,Ywhag,Ank2,Kcna2,Isl1,Ncs1,Chga,Snap25,Pex5l,Gjb1,Epha4,Stxbp1,Ptprs,Panx2,Adarb1,Vdac1,Ntrk2,Lypd1,Nos1	OCSGN	FALSE
Enriched_in_ageing_OCSGN_downregulated	TRUE	0.000209011	3787	273	91	0.333333	0.0240296	GO:0030154	GO:BP	cell differentiation	19049	7751		IMP ISO,IMP,IMP,IMP,IDA IMP ISO,IBA,IMP IGI ISO IBA,IMP,ISO,IMP,IBA,IDA IMP IGI ISS ISO IBA,IDA,ISO,ISO,IDA IBA,ISS ISO IBA,IMP,IMP IGI ISS ISO,IMP,IDA IMP IBA,IMP IBA,IMP,ISO,ISO IBA,IDA IMP ISS ISO IBA,IDA ISO,IMP,IGI,IMP IEP ISO,ISS ISO,IMP,IMP ISO,IMP IBA,IMP IBA,ISO,IDA IMP,IMP ISO IBA,ISS ISO IBA,IMP IBA,IMP,IMP,IMP IGI ISO IBA,IMP,IDA,IMP,IDA IMP,ISS ISO,IGI ISO,IBA,IDA IMP,ISO,IMP,IMP ISS…	Nefh,Nefl,Ugt8a,Fam57b,Elavl4,Sema3e,Map2,Tfrc,Ocm,Mapk8ip2,Map1a,Sema7a,Ywhah,Got1,Ndrg4,Stmn3,Ncmap,Cds1,Mag,Pitpna,Ntng1,Maf,Sh3gl2,Cpeb1,Spp1,Rufy3,Prkaca,Shox2,Kcnab2,Prox1,Ywhag,Ank2,Hsp90ab1,Cend1,Prx,Zfp804a,Rap1gap2,Tubb3,Map6,Kif5c,Chd5,Strbp,Isl1,Iqsec1,Rcan1,Sptbn4,Mdga1,Ncs1,Snap25,Irx1,Nfasc,Rgs6,Dst,Mapk8ip3,Rbfox2,Uchl1,Plp1,Epha4,Ndrg1,Stxbp1,Ptprf,Ptprs,Adarb1,Corin,Slc25a4,Ntrk…	OCSGN	TRUE
Enriched_in_ageing_OCSGN_downregulated	TRUE	0.000227216	2731	324	82	0.253086	0.0300256	GO:0006811	GO:BP	ion transport	19049	2786		IDA ISO IBA,ISS ISO IBA,IMP,IDA IMP,IGI,IDA IMP IGI ISO IBA,IBA,IDA IMP IBA,IPI IMP IGI,IDA ISO IBA,IDA ISS ISO,ISO,IMP ISO IBA,ISO,IBA,ISO,IDA,IMP,IDA IMP ISS ISO,ISS ISO IBA,IDA,IMP IBA,IMP IC,ISO,ISO,IDA ISO IBA,IDA IMP ISO IBA,IBA,IMP ISS ISO IBA,ISO,IDA IMP,IBA,IMP,IBA,ISS ISO IBA,IMP,ISO IBA,ISO,ISS ISO IBA,IMP ISO,ISO,IBA,ISO IBA,IBA,ISO,IBA,ISS ISO,ISO,IPI,IBA,IDA IMP ISO,ISO,ISO,IBA,IDA …	Atp1a3,Tfrc,Mapk8ip2,Cplx1,Map1a,Slc17a7,Slco5a1,Syt7,Apba1,Syt11,Ywhah,Pitpna,Atp1b1,Cpeb1,Scamp5,Spp1,Rufy3,Prkaca,Scn4b,Kcnab2,Ywhag,Stac2,Ank2,Hsp90ab1,Pllp,Slc38a1,Kcna2,Micu3,Kif5c,Isl1,Iqsec1,Rab6b,Sptbn4,Slc25a3,Chga,Snap25,Pex5l,Gjb1,Kcnc1,Mapk8ip3,Plp1,Homer2,Stxbp1,Slc7a14,Rab3ip,Panx2,Slc25a4,Vdac1,Ntrk2,Usp6nl,Nos1,Ppargc1a,Lrrc55,Hecw1,Kif5a,Uhmk1,Asic3,Kcnk1,Cdk5r1,Hsp90aa1,Gdap1,A…	OCSGN	TRUE
Enriched_in_ageing_OCSGN_downregulated	TRUE	0.000324819	4412	273	101	0.369963	0.0228921	GO:0048731	GO:BP	system development	19049	15094		IMP ISO,IDA IMP,IMP TAS,IGI,IDA IMP ISO,IMP IBA,IMP IGI ISO IBA,IMP ISS ISO,ISO,IMP,IBA,IDA IMP IGI ISS ISO IBA,IDA,IMP ISO IBA,IDA IBA,ISS ISO IBA,IMP IGI ISS ISO,IMP,IDA IMP IBA,IMP IGI,IDA IMP IBA,IMP,ISO,IMP,IDA IMP ISS ISO IBA,IGI,IMP,IGI,IMP IEP ISO,ISS ISO,IMP,IMP IBA,IMP IBA,ISO,IBA,IDA IMP,IMP,IMP ISS ISO IBA,ISS ISO IBA,IDA ISS ISO,IMP IBA,IMP,IMP IGI ISO IBA,IMP,IDA,IMP,IDA,IMP,IDA IMP…	Nefh,Nefl,Ugt8a,Abr,Elavl4,Sema3e,Map2,Tfrc,Ocm,Mapk8ip2,Map1a,Sema7a,Ywhah,Ndrg4,Stmn3,Ncmap,Mag,Pitpna,Ntng1,Aldh1a3,Maf,Sh3gl2,Cpeb1,Spp1,Rufy3,Prkaca,Shox2,Kcnab2,Prox1,Ywhag,Hsp90ab1,Cend1,Prx,Zfp804a,Pllp,Rap1gap2,Kcna2,Tubb3,Map6,Adgrl1,Kif5c,Chd5,Isl1,Iqsec1,Lrrn1,Lhfpl4,Rcan1,Sptbn4,Mdga1,Ncs1,Snap25,Irx1,Nfasc,Rgs6,Sparc,Dst,Mapk8ip3,Rbfox2,Uchl1,Emcn,Coprs,Plp1,Epha4,Hapln4,Ndrg1,Stxbp…	OCSGN	TRUE
Enriched_in_ageing_OCSGN_downregulated	TRUE	0.000540999	3864	273	91	0.333333	0.0235507	GO:0048869	GO:BP	cellular developmental process	19049	15223		IMP ISO,IMP,IMP,IMP,IDA IMP ISO,IBA,IMP IGI ISO IBA,IMP,ISO,IMP,IBA,IDA IMP IGI ISS ISO IBA,IDA,ISO,ISO,IDA IBA,ISS ISO IBA,IMP,IMP IGI ISS ISO,IMP,IDA IMP IBA,IMP IBA,IMP,ISO,ISO IBA,IDA IMP ISS ISO IBA,IDA ISO,IMP,IGI,IMP IEP ISO,ISS ISO,IMP,IMP ISO,IMP IBA,IMP IBA,ISO,IDA IMP,IMP ISO IBA,ISS ISO IBA,IMP IBA,IMP,IMP,IMP IGI ISO IBA,IMP,IDA,IMP,IDA IMP,ISS ISO,IGI ISO,IBA,IDA IMP,ISO,IMP,IMP ISS…	Nefh,Nefl,Ugt8a,Fam57b,Elavl4,Sema3e,Map2,Tfrc,Ocm,Mapk8ip2,Map1a,Sema7a,Ywhah,Got1,Ndrg4,Stmn3,Ncmap,Cds1,Mag,Pitpna,Ntng1,Maf,Sh3gl2,Cpeb1,Spp1,Rufy3,Prkaca,Shox2,Kcnab2,Prox1,Ywhag,Ank2,Hsp90ab1,Cend1,Prx,Zfp804a,Rap1gap2,Tubb3,Map6,Kif5c,Chd5,Strbp,Isl1,Iqsec1,Rcan1,Sptbn4,Mdga1,Ncs1,Snap25,Irx1,Nfasc,Rgs6,Dst,Mapk8ip3,Rbfox2,Uchl1,Plp1,Epha4,Ndrg1,Stxbp1,Ptprf,Ptprs,Adarb1,Corin,Slc25a4,Ntrk…	OCSGN	TRUE
Enriched_in_ageing_OCSGN_downregulated	TRUE	0.000629243	1880	248	51	0.205645	0.0271277	GO:0051649	GO:BP	establishment of localization in cell	19049	16074		ISO,ISO,IGI,IDA IMP,ISO,IDA IMP ISO IBA,IGI,IDA IMP ISO IBA,IDA IMP,ISS ISO IBA,IPI IMP,IMP ISO,IDA,IMP,IMP,IDA IMP IBA,IGI ISO,ISO,IDA,IMP ISO,ISO,IDA,IMP IC,ISO,ISO IBA,IDA IMP IBA,ISS ISO IBA,IDA IMP,IBA,ISS ISO,IDA IMP ISO IBA,IBA,IMP,IMP ISO,IMP,IDA IMP ISO IBA TAS,ISO,ISO,ISS ISO IBA,IBA,IDA,IGI,IDA IMP ISS ISO IBA,ISS ISO IBA,ISS ISO,IDA,ISO,ISS ISO IBA,IDA IMP IGI ISO IBA,IDA IMP IGI,ISO …	Nefh,Nefl,Abr,Vamp1,Map2,Cplx1,Map1a,Slc17a7,Syt7,Dync1i1,Apba1,Syt11,Ywhah,Ndrg4,Btbd9,Sncb,Sh3gl2,Scamp5,Rufy3,Prkaca,Scn4b,Ywhag,Ank2,Hsp90ab1,Map6,Amph,Kif5c,Iqsec1,Rab6b,Chga,Snap25,Pex5l,Dst,Mapk8ip3,Uchl1,Stxbp1,Rab3ip,Ntrk2,Dync1h1,Usp6nl,Nos1,Fgf10,Kif5a,Uhmk1,Ube2o,Cdk5r1,Hsp90aa1,Gdap1,Dnm1,Cadps,5730455P16Rik	OCSGN	FALSE
Enriched_in_ageing_OCSGN_downregulated	TRUE	0.00153514	4733	273	104	0.380952	0.0219734	GO:0007275	GO:BP	multicellular organism development	19049	3186		IMP ISO,IDA IMP,IMP TAS,IGI,IDA IMP ISO,IMP IBA,IMP IGI ISO IBA,IMP ISS ISO,ISO,IMP,IBA,IDA IMP IGI ISS ISO IBA,IGI,IDA,IMP ISO IBA,IDA IMP IBA,ISS ISO IBA,IMP IGI ISS ISO,IMP,IDA IMP IBA,IMP IGI,IDA IMP IBA,IMP,ISO,IMP,IDA IMP ISS ISO IBA,IGI,IMP,IGI,IMP IEP ISO,ISS ISO,IMP,IMP IBA,IMP IBA,ISO,IBA,IDA IMP,IMP,IMP ISS ISO IBA,ISS ISO IBA,IDA ISS ISO,NAS,IMP IBA,IMP,IMP IGI ISO IBA,IMP,IDA,IMP,IDA…	Nefh,Nefl,Ugt8a,Abr,Elavl4,Sema3e,Map2,Tfrc,Ocm,Mapk8ip2,Map1a,Sema7a,Apba1,Ywhah,Ndrg4,Stmn3,Ncmap,Mag,Pitpna,Ntng1,Aldh1a3,Maf,Sh3gl2,Cpeb1,Spp1,Rufy3,Prkaca,Shox2,Kcnab2,Prox1,Ywhag,Hsp90ab1,Cend1,Prx,Zfp804a,Pllp,Rap1gap2,Kcna2,Tubb3,Map6,Adgrl1,Esrrg,Kif5c,Chd5,Isl1,Iqsec1,Lrrn1,Lhfpl4,Rcan1,Sptbn4,Mdga1,Ncs1,Snap25,Irx1,Nfasc,Rgs6,Sparc,Dst,Mapk8ip3,Rbfox2,Uchl1,Emcn,Coprs,Plp1,Epha4,Hapln4…	OCSGN	TRUE
Enriched_in_ageing_OCSGN_downregulated	TRUE	0.00966606	1956	240	48	0.2	0.0245399	GO:0006928	GO:BP	movement of cell or subcellular component	19049	2885		ISO,ISO,IMP IGI,IBA,ISO,ISO,IGI,IBA,ISS ISO IBA,IMP ISO,IMP IBA,ISO,ISS IBA,IDA IGI,ISS ISO,ISO,IMP ISO,IMP,IMP IBA,IMP ISO IBA,ISO,IMP ISS ISO IBA,IMP IGI,IMP,IDA IMP,ISS ISO,IDA,ISO,IMP,IMP ISO,IMP,IMP,ISO,IDA IMP IGI ISO IBA,ISS ISO,ISS ISO,IMP,IBA IC,IGI,ISO,ISO,IDA IMP ISO IBA,IDA IMP ISS ISO IBA,ISS ISO,IDA IMP IGI,ISO,IBA,ISO	Nefh,Nefl,Abr,Sema3e,Map2,Ocm,Map1a,Sema7a,Dync1i1,Ndrg4,Ntng1,Cpeb1,Dync1li1,Spp1,Rufy3,Scn4b,Prox1,Ank2,Cend1,Tubb3,Map6,Kif5c,Isl1,Iqsec1,Mdga1,Chga,Nfasc,Sparc,Dst,Mapk8ip3,Rbfox2,Uchl1,Plp1,Epha4,Ptprf,Adarb1,Ntrk2,Dync1h1,Six4,Nos1,Ppargc1a,Fgf10,Kif5a,Limch1,Cdk5r1,Hsp90aa1,Tubb2a,Add2	OCSGN	TRUE
Enriched_in_ageing_OCSGN_downregulated	TRUE	0.0101287	2561	25	13	0.52	0.00507614	GO:0009653	GO:BP	anatomical structure morphogenesis	19049	4041		IMP,IMP,IMP,IMP IGI,IMP,IMP IBA,IMP IGI ISO,ISO,ISO,IMP,ISS ISO,IBA,IDA IMP IGI ISS ISO IBA	Nefh,Nefl,Ugt8a,Abr,Elavl4,Sema3e,Map2,Tfrc,Ocm,Mapk8ip2,Coch,Map1a,Sema7a	OCSGN	TRUE
Enriched_in_ageing_OCSGN_downregulated	TRUE	0.0102929	527	73	11	0.150685	0.0208729	GO:0060627	GO:BP	regulation of vesicle-mediated transport	19049	17456		IGI,IMP,IDA IMP,ISO,IDA IMP IBA,IMP,IDA IMP ISO IBA,IMP,IMP,IDA ISO,ISS ISO	Abr,Vamp1,Cplx1,Slc17a7,Syt7,Apba1,Syt11,Ndrg4,Btbd9,Sh3gl2,Scamp5	OCSGN	TRUE
Enriched_in_ageing_OCSGN_downregulated	TRUE	0.0137007	845	236	27	0.114407	0.0319527	GO:0007417	GO:BP	central nervous system development	19049	3311		ISO,IGI,IDA,IDA IMP,IBA,IMP ISO,IMP,IMP,IMP,IMP IBA,IMP,IMP IGI,IMP,IMP,IMP,IMP,IMP IGI IBA,IMP,IBA,IMP,IMP,IMP,IMP,IMP,IMP,IMP IGI,IMP	Nefh,Abr,Elavl4,Sema7a,Ndrg4,Mag,Aldh1a3,Prox1,Hsp90ab1,Cend1,Chd5,Isl1,Sptbn4,Mdga1,Mapk8ip3,Rbfox2,Plp1,Epha4,Hapln4,Ptprs,Adarb1,Ntrk2,Fa2h,Tnfrsf21,Fgf10,Cdk5r1,Hsp90aa1	OCSGN	TRUE
Enriched_in_ageing_OCSGN_downregulated	TRUE	0.0200876	1662	321	52	0.161994	0.0312876	GO:0034613	GO:BP	cellular protein localization	19049	10022		IMP,IMP ISO,ISO,IDA IMP,IMP IGI,IPI,IMP,IDA,ISO,ISS ISO IBA,IDA,IMP,ISS ISO,IDA,IMP IBA,IMP IGI IBA,IMP ISO,ISS ISO IBA,IDA IMP,IBA,IMP IBA,IMP,IDA,IMP,IMP ISO,IBA,IMP ISO,ISO IBA,ISO IBA,ISS ISO IBA,ISO,IDA,IBA,IDA,ISO,IDA IMP ISS ISO IBA,ISS ISO IBA,IDA,IMP ISO,ISS ISO IBA,IBA,ISO,IMP,ISS ISO IBA TAS,IMP ISO,ISS ISO,IBA,ISO,ISS ISO,IMP ISO,ISS ISO,IDA IMP IBA	Ugt8a,Map2,Tfrc,Cplx1,Map1a,Apba1,Syt11,Ywhah,Atp1b1,Efr3a,Rufy3,Prkaca,Kcnab2,Ywhag,Stac2,Ank2,Hsp90ab1,Kif5c,Iqsec1,Rab6b,Lhfpl4,Sptbn4,Chga,Snap25,Nfasc,Pex5l,Mapk8ip3,Pacs2,Stxbp1,Efr3b,Rab3ip,Six4,Usp6nl,Lypd1,Fgf10,Kif5a,Uhmk1,Cdk5r1,Hsp90aa1,Gdap1,Dnm1,5730455P16Rik,Mal,Rab6a,Pacsin1,Tesc,Mapre2,Arhgef9,Dnaja1,Cpe,B3gat3,Arhgap44	OCSGN	FALSE
Enriched_in_ageing_OCSGN_downregulated	TRUE	0.0220683	687	183	20	0.10929	0.0291121	GO:0051129	GO:BP	negative regulation of cellular component organization	19049	15665		IBA,IMP ISO,ISO,ISO,IBA,IDA ISO,IDA,IMP ISS ISO,ISO,ISS ISO,ISS ISO,ISS ISO IBA,IDA IMP,ISO,ISO,IDA IMP ISO,ISO,ISO,ISO,IMP	Sema3e,Map2,Tfrc,Map1a,Sema7a,Syt11,Ywhah,Mag,Scamp5,Dync1li1,Rufy3,Trim37,Rap1gap2,Isl1,Mdga1,Epha4,Stxbp1,Ptprf,Rab3ip,Ptprs	OCSGN	FALSE
Enriched_in_ageing_OCSGN_downregulated	TRUE	0.0225677	1653	324	52	0.160494	0.031458	GO:0071705	GO:BP	nitrogen compound transport	19049	19768		ISS ISO,IDA IMP,IGI,IDA IMP IGI,IMP IBA,IPI IMP IGI,IDA ISO IBA,IDA,ISO,IBA,IDA,IMP,IDA,ISO,IDA ISO IBA,IMP,IMP ISS ISO IBA,ISO,IDA IMP,IBA,ISS ISO IBA,IMP,ISO IBA,ISO,IMP ISO,ISO IBA,IBA,ISO,ISS ISO,IPI,IBA,IDA ISO,IDA IMP ISS ISO IBA,ISS ISO IBA,IDA,ISO,ISS ISO IBA,IBA,IMP,ISO,ISO IBA,IDA ISO IBA,ISO IBA,ISS ISO,IBA TAS,IDA ISO IBA,ISS ISO,IMP,IMP,ISS ISO,IDA IMP IBA,IDA	Tfrc,Cplx1,Map1a,Slc17a7,Syt7,Apba1,Syt11,Ywhah,Cpeb1,Scamp5,Rufy3,Prkaca,Ywhag,Hsp90ab1,Slc38a1,Kcna2,Kif5c,Isl1,Iqsec1,Rab6b,Chga,Snap25,Pex5l,Gjb1,Mapk8ip3,Stxbp1,Slc7a14,Rab3ip,Slc25a4,Ntrk2,Usp6nl,Nos1,Kif5a,Uhmk1,Cdk5r1,Hsp90aa1,Gdap1,Dnm1,Cadps,5730455P16Rik,Abcb9,Slc6a15,Slc48a1,Myo18a,Rab6a,Slc36a1,Dnaja1,Cpe,Fkbp1b,B3gat3,Arhgap44,Rasl10b	OCSGN	FALSE
Enriched_in_ageing_OCSGN_downregulated	TRUE	0.0237305	1672	321	52	0.161994	0.0311005	GO:0070727	GO:BP	cellular macromolecule localization	19049	19103		IMP,IMP ISO,ISO,IDA IMP,IMP IGI,IPI,IMP,IDA,ISO,ISS ISO IBA,IDA,IMP,ISS ISO,IDA,IMP IBA,IMP IGI IBA,IMP ISO,ISS ISO IBA,IDA IMP,IBA,IMP IBA,IMP,IDA,IMP,IMP ISO,IBA,IMP ISO,ISO IBA,ISO IBA,ISS ISO IBA,ISO,IDA,IBA,IDA,ISO,IDA IMP ISS ISO IBA,ISS ISO IBA,IDA,IMP ISO,ISS ISO IBA,IBA,ISO,IMP,ISS ISO IBA TAS,IMP ISO,ISS ISO,IBA,ISO,ISS ISO,IMP ISO,ISS ISO,IDA IMP IBA	Ugt8a,Map2,Tfrc,Cplx1,Map1a,Apba1,Syt11,Ywhah,Atp1b1,Efr3a,Rufy3,Prkaca,Kcnab2,Ywhag,Stac2,Ank2,Hsp90ab1,Kif5c,Iqsec1,Rab6b,Lhfpl4,Sptbn4,Chga,Snap25,Nfasc,Pex5l,Mapk8ip3,Pacs2,Stxbp1,Efr3b,Rab3ip,Six4,Usp6nl,Lypd1,Fgf10,Kif5a,Uhmk1,Cdk5r1,Hsp90aa1,Gdap1,Dnm1,5730455P16Rik,Mal,Rab6a,Pacsin1,Tesc,Mapre2,Arhgef9,Dnaja1,Cpe,B3gat3,Arhgap44	OCSGN	FALSE
Enriched_in_ageing_OCSGN_downregulated	TRUE	0.0268658	902	25	8	0.32	0.00886918	GO:0022603	GO:BP	regulation of anatomical structure morphogenesis	19049	7630		IMP,IMP,IMP IBA,IMP ISO,ISO,ISO,ISS ISO,IDA ISS ISO IBA	Nefl,Abr,Sema3e,Map2,Tfrc,Ocm,Coch,Sema7a	OCSGN	TRUE
Enriched_in_ageing_OCSGN_downregulated	TRUE	0.0466042	596	316	25	0.0791139	0.0419463	GO:0098662	GO:BP	inorganic cation transmembrane transport	19049	22131		IDA ISO IBA,IMP,ISS ISO,IMP ISO IBA,IDA IMP ISS ISO,ISS ISO IBA,IMP IBA,IMP IC,IDA ISO IBA,IBA,ISS ISO IBA,ISO,ISO,ISO,ISO,ISO,IBA,IBA,IDA ISS ISO IBA,IGI,IBA,ISS ISO,ISO IBA,IDA ISO IBA,IMP ISO IBA	Atp1a3,Slc17a7,Ywhah,Atp1b1,Scn4b,Kcnab2,Stac2,Ank2,Kcna2,Micu3,Kcnc1,Plp1,Slc25a4,Vdac1,Nos1,Lrrc55,Hecw1,Asic3,Kcnk1,Atp6v1e1,Slc6a15,Tesc,Atp5c1,Slc36a1,Fkbp1b	OCSGN	FALSE
Enriched_in_ageing_OCSGN_downregulated	TRUE	2.8531e-24	654	253	53	0.209486	0.0810398	GO:0030424	GO:CC	axon	18935	1108		IDA ISO,IDA ISO,ISO,IDA ISO,IDA ISO,IDA IBA,IDA ISO,IDA,IDA,ISO,IDA,ISO IBA,ISO,ISS ISO IBA,IDA,ISO,IBA,ISO IBA,ISO,IDA ISS ISO IBA,IDA ISS ISO IBA,IDA,ISO,IDA,IDA ISO IBA,IDA ISO,ISO IBA,ISO,ISS ISO IBA,IDA,IDA ISO,IDA ISO,IDA ISO,IDA ISO,IDA IBA,IDA,IDA ISO,IDA,IDA ISO,IDA ISO,ISO,ISS,IDA ISO IBA,ISO,IDA,IDA IMP,ISO,IDA,ISS ISO,IDA,ISO IBA,ISO,ISO	Nefh,Nefl,Atp1a3,Elavl4,Map2,Cplx1,Map1a,Slc17a7,Syt7,Dync1i1,Pvalb,Syt11,Got1,Ncmap,Mag,Gria3,Calb2,Sncb,Cpeb1,Rufy3,Kcnab2,Hsp90ab1,Zfp804a,Slc38a1,Kcna2,Tubb3,Map6,Amph,Adgrl1,Kif5c,Sptbn4,Ncs1,Snap25,Nfasc,Kcnc1,Dst,Mapk8ip3,Uchl1,Epha4,Stxbp1,Ptprf,Ptprs,Ntrk2,Dync1h1,Tnfrsf21,Nos1,Kif5a,Uhmk1,Cdk5r1,Hsp90aa1,Dnm1,Eno2,Cdk5r2	OCSGN	FALSE
Enriched_in_ageing_OCSGN_downregulated	TRUE	5.09842e-22	1224	313	76	0.242812	0.0620915	GO:0045202	GO:CC	synapse	18935	2457		IDA IMP,IDA IMP,IMP,IDA ISS ISO,IDA IMP,IDA,IDA,IDA IMP ISO IBA,IDA IBA,IDA ISO IBA,IDA ISO IBA,IDA IMP IBA,IDA IMP ISO IBA,IDA ISO IBA,ISO,ISO,IDA ISO,IDA IMP,IDA IMP ISO IBA,IDA IMP,IDA IMP ISO IBA,IDA ISO IBA,IDA IBA,IDA ISO,ISO IBA,ISS ISO,IDA ISO,ISO,IDA,ISO,IDA,ISO,IDA ISO IBA,IDA IMP ISO IBA,ISS ISO IBA,IDA IMP,ISO,IDA IMP ISO IBA,ISO,ISO,IDA IMP ISO,IDA IMP ISO,ISO,ISO,IDA IMP ISO,IDA,EXP…	Nefh,Nefl,Abr,Atp1a3,Vamp1,Map2,Mapk8ip2,Cplx1,Map1a,Sv2c,Slc17a7,Syt7,Apba1,Syt11,Ywhah,Got1,Iqsec3,Tuba1a,Gria3,Ntng1,Calb2,Sncb,Adam23,Sh3gl2,Cpeb1,Scamp5,Prkaca,Drp2,Kcnab2,Ywhag,Ank2,Zfp804a,Kcna2,Amph,Adgrl1,Iqsec1,Rab6b,Lhfpl4,Mdga1,Ncs1,Snap25,Ina,Kcnc1,Sparc,Sparcl1,Dst,Elavl2,Epha4,Homer2,Ndrg1,Stxbp1,Ptprf,Ptprs,Vdac1,Ntrk2,Nos1,Map1lc3a,Cdk5r1,Add2,Dnm1,Atp6v0a1,Eno2,Cadps,Gng3,Eef1a2…	OCSGN	TRUE
Enriched_in_ageing_OCSGN_downregulated	TRUE	2.90117e-20	1384	270	72	0.266667	0.0520231	GO:0043005	GO:CC	neuron projection	18935	2104		IDA ISO,IDA ISO,ISO,IDA ISO,IDA ISO IBA,ISO,IDA ISO IBA,IDA ISO IBA,IBA,IDA,IDA,ISO,IDA ISO,ISO IBA,IDA ISO IBA,ISO,ISO IBA,ISS ISO IBA,IDA,ISO IBA,ISO IBA,ISO IBA,ISO,ISO IBA,IDA ISS ISO IBA,IDA ISO,ISO,IDA ISS ISO IBA,IDA,ISO,IDA,IDA,IDA ISO IBA,IDA ISO,ISO IBA,ISO,ISS ISO IBA,IDA ISO,IDA ISO,IDA ISO,IDA ISO,IDA ISO,IDA,IDA ISO IBA,IDA,IDA ISS ISO,IDA,IDA ISO IBA,IDA ISO IBA,IDA ISO,IDA ISO,ISO…	Nefh,Nefl,Atp1a3,Elavl4,Map2,Ocm,Cplx1,Map1a,Sv2c,Slc17a7,Syt7,Dync1i1,Pvalb,Apba1,Syt11,Got1,Stmn3,Ncmap,Mag,Gria3,Calb2,Sncb,Sh3gl2,Cpeb1,Rufy3,Prkaca,Drp2,Kcnab2,Hsp90ab1,Zfp804a,Slc38a1,Rap1gap2,Kcna2,Tubb3,Map6,Amph,Adgrl1,Kif5c,Sptbn4,Ncs1,Snap25,Nfasc,Pex5l,Kcnc1,Dst,Mapk8ip3,Uchl1,Epha4,Homer2,Stxbp1,Ptprf,Rab3ip,Ptprs,Ntrk2,Dync1h1,Tnfrsf21,Nos1,Ppargc1a,Dner,Kif5a,Uhmk1,Cdk5r1,Hsp90aa1,…	OCSGN	TRUE
Enriched_in_ageing_OCSGN_downregulated	TRUE	7.25975e-17	1756	293	80	0.273038	0.0455581	GO:0030054	GO:CC	cell junction	18935	1035		IDA IMP,IDA IMP,IMP,IDA ISS ISO,IDA IMP,IDA,IDA,IDA IMP ISO IBA,IDA IBA,IDA ISO IBA,IDA ISO IBA,IDA IMP IBA,IDA IMP ISO IBA,IDA ISO IBA,ISO IC,ISO,IDA ISO,IDA IMP,IMP,IDA IMP ISO IBA,IDA IMP,IDA IMP ISO IBA,IDA ISO IBA,IDA IBA,IDA ISO,ISO IBA,ISS ISO,IDA ISO,IDA,ISO,ISO IBA,IDA,ISO,IDA,ISO,IDA ISO IBA,IDA IMP ISO IBA,ISS ISO IBA,IDA IMP,ISO,IDA IMP ISO IBA,IDA,ISO,ISO,IDA IMP ISO,IDA,IDA ISO IBA,…	Nefh,Nefl,Abr,Atp1a3,Vamp1,Map2,Mapk8ip2,Cplx1,Map1a,Sv2c,Slc17a7,Syt7,Apba1,Syt11,Ywhah,Got1,Iqsec3,Tuba1a,Atp1b1,Gria3,Ntng1,Calb2,Sncb,Adam23,Sh3gl2,Cpeb1,Scamp5,Prkaca,Scn4b,Drp2,Gjd2,Kcnab2,Ywhag,Ank2,Zfp804a,Kcna2,Amph,Adgrl1,Iqsec1,Rab6b,Lhfpl4,Sptbn4,Mdga1,Ncs1,Snap25,Nfasc,Gjb1,Ina,Kcnc1,Sparc,Sparcl1,Dst,Elavl2,Epha4,Homer2,Ndrg1,Stxbp1,Ptprf,Ptprs,Vdac1,Ntrk2,Nos1,Map1lc3a,Cdk5r1,Add2,…	OCSGN	TRUE
Enriched_in_ageing_OCSGN_downregulated	TRUE	1.02933e-16	957	270	55	0.203704	0.0574713	GO:0036477	GO:CC	somatodendritic compartment	18935	1974		ISO,ISO,IDA ISO,IDA ISO,IDA,ISO,IDA ISO IBA,IDA,ISO,ISO IBA,IDA ISO,ISO IBA,IBA,ISO IBA,ISO,ISO,IDA ISS ISO IBA,IDA,ISO,IDA,ISO,ISO,IDA IBA,IDA,ISO IBA,IDA ISO,IDA,IDA,IDA ISO,ISO,IDA,IDA ISO IBA,IDA ISS ISO,IDA,IDA ISO IBA,ISO IBA,IDA ISO,ISO,ISS ISO IBA,ISO,ISO,ISO,IDA ISO,IDA ISO,IDA,ISS ISO,IDA ISO IBA,IBA,IDA,IDA,ISO,IBA,IDA,ISO,ISO	Nefh,Atp1a3,Elavl4,Map2,Mapk8ip2,Cplx1,Map1a,Syt7,Pvalb,Apba1,Syt11,Gria3,Calb2,Sncb,Sh3gl2,Cpeb1,Rufy3,Prkaca,Drp2,Hsp90ab1,Zfp804a,Slc38a1,Kcna2,Tubb3,Map6,Kif5c,Sptbn4,Ncs1,Snap25,Nfasc,Pex5l,Kcnc1,Mapk8ip3,Uchl1,Epha4,Homer2,Ptprf,Rab3ip,Ntrk2,Dync1h1,Nos1,Ppargc1a,Dner,Kif5a,Uhmk1,Cdk5r1,Hsp90aa1,Dnm1,Eno2,Gng3,Eef1a2,Apba2,Abhd12,Atxn10,Acan	OCSGN	TRUE
Enriched_in_ageing_OCSGN_downregulated	TRUE	1.07881e-14	2133	286	84	0.293706	0.0393812	GO:0042995	GO:CC	cell projection	18935	2103		IDA ISO,IDA ISO,ISO,IDA ISO,IDA ISO IBA,ISO,ISO,IDA ISO IBA,IDA ISO IBA,IBA,IDA,IDA,ISO,IDA ISO,ISO IBA,IDA ISO IBA,ISO,IDA,ISO IBA,ISS ISO IBA,IDA,ISO,ISO IBA,ISO IBA,ISO IBA,ISO,ISO IBA,ISO,IDA ISS ISO IBA,IDA ISO,ISO,IDA ISS ISO IBA,IDA ISO,ISO,IDA,IDA,IDA ISS ISO IBA,IDA ISO,ISO IBA,ISO,ISS ISO IBA,IDA ISO,IDA ISO,IDA ISO,IDA ISO,IDA ISO,IDA,IDA ISO IBA,IDA,IDA ISS ISO,IDA,IDA ISO IBA,IDA ISO…	Nefh,Nefl,Atp1a3,Elavl4,Map2,Dynll2,Ocm,Cplx1,Map1a,Sv2c,Slc17a7,Syt7,Dync1i1,Pvalb,Apba1,Syt11,Got1,Ndrg4,Stmn3,Ncmap,Mag,Atp1b1,Gria3,Calb2,Sncb,Sh3gl2,Cpeb1,Spp1,Rufy3,Prkaca,Drp2,Kcnab2,Hsp90ab1,Zfp804a,Slc38a1,Rap1gap2,Kcna2,Tubb3,Map6,Amph,Adgrl1,Kif5c,Sptbn4,Ncs1,Snap25,Nfasc,Pex5l,Kcnc1,Dst,Mapk8ip3,Uchl1,Epha4,Homer2,Stxbp1,Ptprf,Rab3ip,Ptprs,Ntrk2,Dync1h1,Tnfrsf21,Nos1,Ppargc1a,Dner,Atp…	OCSGN	TRUE
Enriched_in_ageing_OCSGN_downregulated	TRUE	1.30353e-14	508	285	39	0.136842	0.0767717	GO:0098793	GO:CC	presynapse	18935	3640		IDA,ISO,IDA IBA,IDA ISO IBA,IDA ISO IBA,IDA IMP IBA,IDA,ISO,ISO,ISO,IDA,IBA,ISO IBA,IDA IBA,IDA ISO,ISS ISO,ISO,IDA,ISO,ISO,IDA ISO IBA,IDA ISO IBA,ISS ISO IBA,ISO,ISO,IDA ISO,ISO,IDA ISO,IDA ISO IC,IDA ISS ISO,ISO,IDA ISO IBA,IDA IMP,ISO,IDA ISO,ISO,IDA,ISO,IDA ISS ISO	Nefl,Atp1a3,Cplx1,Sv2c,Slc17a7,Syt7,Apba1,Syt11,Got1,Gria3,Ntng1,Calb2,Sncb,Adam23,Sh3gl2,Scamp5,Prkaca,Kcnab2,Ywhag,Zfp804a,Kcna2,Amph,Adgrl1,Rab6b,Ncs1,Snap25,Kcnc1,Epha4,Stxbp1,Ptprs,Vdac1,Ntrk2,Nos1,Cdk5r1,Dnm1,Atp6v0a1,Rgs7bp,Rab6a,Pacsin1	OCSGN	FALSE
Enriched_in_ageing_OCSGN_downregulated	TRUE	4.35353e-14	2096	286	82	0.286713	0.0391221	GO:0120025	GO:CC	plasma membrane bounded cell projection	18935	3875		IDA ISO,IDA ISO,ISO,IDA ISO,IDA ISO IBA,ISO,ISO,IDA ISO IBA,IDA ISO IBA,IBA,IDA,IDA,ISO,IDA ISO,ISO IBA,IDA ISO IBA,ISO,IDA,ISO IBA,ISS ISO IBA,IDA,ISO,ISO IBA,ISO IBA,ISO IBA,ISO,ISO IBA,IDA ISS ISO IBA,IDA ISO,ISO,IDA ISS ISO IBA,IDA ISO,ISO,IDA,IDA,IDA ISS ISO IBA,IDA ISO,ISO IBA,ISO,ISS ISO IBA,IDA ISO,IDA ISO,IDA ISO,IDA ISO,IDA ISO,IDA,IDA ISO IBA,IDA,IDA ISS ISO,IDA,IDA ISO IBA,IDA ISO IBA…	Nefh,Nefl,Atp1a3,Elavl4,Map2,Dynll2,Ocm,Cplx1,Map1a,Sv2c,Slc17a7,Syt7,Dync1i1,Pvalb,Apba1,Syt11,Got1,Ndrg4,Stmn3,Ncmap,Mag,Atp1b1,Gria3,Calb2,Sncb,Sh3gl2,Cpeb1,Rufy3,Prkaca,Drp2,Kcnab2,Hsp90ab1,Zfp804a,Slc38a1,Rap1gap2,Kcna2,Tubb3,Map6,Amph,Adgrl1,Kif5c,Sptbn4,Ncs1,Snap25,Nfasc,Pex5l,Kcnc1,Dst,Mapk8ip3,Uchl1,Epha4,Homer2,Stxbp1,Ptprf,Rab3ip,Ptprs,Ntrk2,Dync1h1,Tnfrsf21,Nos1,Ppargc1a,Dner,Atp6v1b2…	OCSGN	TRUE
Enriched_in_ageing_OCSGN_downregulated	TRUE	9.10454e-14	675	265	42	0.158491	0.0622222	GO:0030425	GO:CC	dendrite	18935	1109		ISO,ISO,IDA ISO,IDA ISO,ISO,IDA ISO IBA,IDA,ISO IBA,IDA ISO,ISO IBA,IBA,ISO,IDA ISS ISO IBA,IDA,ISO,IDA,ISO,IDA IBA,IDA,ISO IBA,ISO,IDA,ISO,IDA,IDA ISO IBA,IDA ISS ISO,IDA ISO IBA,ISO IBA,ISO,ISS ISO IBA,ISO,ISO,IDA ISO,ISO,IDA,ISS ISO,IDA,IBA,IDA,IBA,IDA,ISO	Nefh,Atp1a3,Elavl4,Map2,Cplx1,Map1a,Syt7,Apba1,Syt11,Gria3,Calb2,Sh3gl2,Rufy3,Prkaca,Drp2,Hsp90ab1,Zfp804a,Kcna2,Tubb3,Map6,Kif5c,Ncs1,Nfasc,Pex5l,Kcnc1,Mapk8ip3,Epha4,Homer2,Rab3ip,Ntrk2,Nos1,Ppargc1a,Dner,Kif5a,Uhmk1,Cdk5r1,Hsp90aa1,Dnm1,Gng3,Apba2,Abhd12,Atxn10	OCSGN	TRUE
Enriched_in_ageing_OCSGN_downregulated	TRUE	1.06454e-13	678	265	42	0.158491	0.0619469	GO:0097447	GO:CC	dendritic tree	18935	3372		ISO,ISO,IDA ISO,IDA ISO,ISO,IDA ISO IBA,IDA,ISO IBA,IDA ISO,ISO IBA,IBA,ISO,IDA ISS ISO IBA,IDA,ISO,IDA,ISO,IDA IBA,IDA,ISO IBA,ISO,IDA,ISO,IDA,IDA ISO IBA,IDA ISS ISO,IDA ISO IBA,ISO IBA,ISO,ISS ISO IBA,ISO,ISO,IDA ISO,ISO,IDA,ISS ISO,IDA,IBA,IDA,IBA,IDA,ISO	Nefh,Atp1a3,Elavl4,Map2,Cplx1,Map1a,Syt7,Apba1,Syt11,Gria3,Calb2,Sh3gl2,Rufy3,Prkaca,Drp2,Hsp90ab1,Zfp804a,Kcna2,Tubb3,Map6,Kif5c,Ncs1,Nfasc,Pex5l,Kcnc1,Mapk8ip3,Epha4,Homer2,Rab3ip,Ntrk2,Nos1,Ppargc1a,Dner,Kif5a,Uhmk1,Cdk5r1,Hsp90aa1,Dnm1,Gng3,Apba2,Abhd12,Atxn10	OCSGN	TRUE
Enriched_in_ageing_OCSGN_downregulated	TRUE	2.30121e-12	732	280	43	0.153571	0.0587432	GO:0044297	GO:CC	cell body	18935	2316		ISO,ISO,ISO,IDA ISO,IDA,ISO,IDA ISO IBA,IDA,ISO,ISO,ISO,ISO IBA,ISO,ISO,IDA ISS ISO IBA,IDA,ISO,ISO,IDA,IDA,IDA,IDA,ISO,IDA ISO IBA,ISS ISO,IDA,ISO,ISO,IDA ISO,ISO,ISO,ISO,IDA,IDA ISO,ISO,ISS ISO,IDA ISO IBA,IDA,IDA,ISO,ISO,ISO,ISO	Nefh,Atp1a3,Elavl4,Map2,Mapk8ip2,Cplx1,Map1a,Syt7,Pvalb,Syt11,Gria3,Sncb,Sh3gl2,Cpeb1,Rufy3,Hsp90ab1,Zfp804a,Slc38a1,Kcna2,Tubb3,Kif5c,Sptbn4,Snap25,Kcnc1,Mapk8ip3,Uchl1,Epha4,Homer2,Ptprf,Ntrk2,Dync1h1,Ppargc1a,Dner,Kif5a,Tubb5,Cdk5r1,Hsp90aa1,Eno2,Gng3,Eef1a2,Atxn10,Acan,Rgs7bp	OCSGN	TRUE
Enriched_in_ageing_OCSGN_downregulated	TRUE	3.13874e-12	585	321	41	0.127726	0.0700855	GO:0098794	GO:CC	postsynapse	18935	3641		IDA,IDA,ISO,IDA,IDA,IDA ISO,IDA,ISO IBA,IDA ISO,IDA,IDA ISO IBA,ISO,IDA,ISO,IDA,IDA,ISO,ISO IBA,IDA,IDA IMP IBA,ISO,IDA,IDA ISO,IDA,IDA ISO IBA,IDA IBA,ISO,ISS ISO,IDA ISO IBA,ISO IBA,ISS ISO,IDA IBA,IBA,IDA,IBA,IDA ISO,ISO,IDA ISO,IDA,ISO IBA,IDA ISO IBA	Nefh,Nefl,Atp1a3,Map2,Mapk8ip2,Cplx1,Map1a,Apba1,Syt11,Iqsec3,Gria3,Cpeb1,Prkaca,Drp2,Kcnab2,Ank2,Zfp804a,Adgrl1,Iqsec1,Lhfpl4,Ncs1,Snap25,Ina,Dst,Epha4,Homer2,Stxbp1,Ptprs,Ntrk2,Nos1,Cdk5r1,Add2,Dnm1,Gng3,Apba2,Rgs7bp,Pacsin1,Arhgef9,Pfn2,Lrfn2,Arhgap44	OCSGN	TRUE
Enriched_in_ageing_OCSGN_downregulated	TRUE	1.60483e-11	642	280	39	0.139286	0.0607477	GO:0043025	GO:CC	neuronal cell body	18935	2106		ISO,ISO,ISO,IDA ISO,IDA,ISO,IDA ISO IBA,IDA,ISO,ISO,ISO IBA,ISO,ISO,IDA ISS ISO IBA,IDA,ISO,ISO,IDA,IDA,IDA,IDA,ISO,IDA ISO IBA,IDA,ISO,ISO,IDA ISO,ISO,ISO,ISO,IDA,IDA ISO,ISS ISO,IDA ISO IBA,IDA,ISO,ISO,ISO,ISO	Nefh,Atp1a3,Elavl4,Map2,Mapk8ip2,Cplx1,Map1a,Syt7,Pvalb,Gria3,Sncb,Sh3gl2,Cpeb1,Rufy3,Hsp90ab1,Zfp804a,Slc38a1,Kcna2,Tubb3,Kif5c,Sptbn4,Snap25,Kcnc1,Uchl1,Epha4,Homer2,Ptprf,Ntrk2,Dync1h1,Ppargc1a,Dner,Kif5a,Cdk5r1,Hsp90aa1,Eno2,Eef1a2,Atxn10,Acan,Rgs7bp	OCSGN	TRUE
Enriched_in_ageing_OCSGN_downregulated	TRUE	2.49471e-06	619	293	31	0.105802	0.0500808	GO:0048471	GO:CC	perinuclear region of cytoplasm	18935	2552		IDA ISO,ISS ISO,ISO,ISO,ISO,ISO,ISO,ISS ISO,IDA,IDA IBA,ISO,ISO,IDA,ISO,ISS ISO,ISO,ISO,ISO,ISS ISO,ISO,ISO,ISO,ISO,IDA ISO IBA,IDA,ISO,IDA,ISS ISO,ISO IBA,ISO,ISS ISO	Tfrc,Dync1i1,Syt11,Stmn3,Sh3gl2,Cpeb1,Spp1,Prkaca,Ank2,Hsp90ab1,Map6,Chga,Snap25,Pex5l,Mapk8ip3,Ndrg1,Stxbp1,Rab3ip,Ntrk2,Nos1,Asic3,Cdk5r1,Nme1,Hsp90aa1,Atp6v0a1,Epn3,Gdpd1,Atxn10,Pde4a,Pacsin1,Cyfip2	OCSGN	TRUE
Enriched_in_ageing_OCSGN_downregulated	TRUE	5.94594e-05	659	333	32	0.0960961	0.0485584	GO:0099512	GO:CC	supramolecular fiber	18935	3796		IDA ISO,IDA ISO,ISO,IDA IBA,IDA ISO IBA,ISO,ISS ISO,IDA IMP,ISO,ISO IBA,ISO IBA,IBA,IDA,IDA,IDA,ISS IBA,ISO,ISO IBA,IDA,ISO IBA,ISO IBA,IDA ISO IBA,ISS ISO,ISO,ISO IBA,ISO IBA,IDA IBA,IDA IMP ISO IBA,ISO IBA,ISO,ISS ISO,ISO	Nefh,Nefl,Ocm,Map1a,Tuba1a,Dynlt3,Kcnab2,Ank2,Zfp804a,Tubb3,Map6,Kif5c,Ablim2,Sptbn4,Ina,Dst,Ndrg1,Dync1h1,Nos1,Tuba4a,Kif5a,Tubb5,Cdk5r1,Nme1,Tubb2a,Col11a1,Mapre2,Col2a1,Tubb4b,Fkbp1b,Katnal1,Cnp	OCSGN	TRUE
Enriched_in_ageing_OCSGN_downregulated	TRUE	7.5226e-05	666	333	32	0.0960961	0.048048	GO:0099081	GO:CC	supramolecular polymer	18935	3766		IDA ISO,IDA ISO,ISO,IDA IBA,IDA ISO IBA,ISO,ISS ISO,IDA IMP,ISO,ISO IBA,ISO IBA,IBA,IDA,IDA,IDA,ISS IBA,ISO,ISO IBA,IDA,ISO IBA,ISO IBA,IDA ISO IBA,ISS ISO,ISO,ISO IBA,ISO IBA,IDA IBA,IDA IMP ISO IBA,ISO IBA,ISO,ISS ISO,ISO	Nefh,Nefl,Ocm,Map1a,Tuba1a,Dynlt3,Kcnab2,Ank2,Zfp804a,Tubb3,Map6,Kif5c,Ablim2,Sptbn4,Ina,Dst,Ndrg1,Dync1h1,Nos1,Tuba4a,Kif5a,Tubb5,Cdk5r1,Nme1,Tubb2a,Col11a1,Mapre2,Col2a1,Tubb4b,Fkbp1b,Katnal1,Cnp	OCSGN	TRUE
Enriched_in_ageing_OCSGN_downregulated	TRUE	0.000218374	1074	285	38	0.133333	0.0353818	GO:0098590	GO:CC	plasma membrane region	18935	3598		ISO,ISO,IDA ISO,IDA,IDA,ISO,IDA ISO,IDA,IDA ISO,IDA,IDA,ISO,IDA IBA,ISO,ISO,IDA ISO,ISO,ISS ISO IBA,IDA IMP IBA,IDA ISO,IDA ISO IBA,IDA,IDA,IDA IC,IDA ISS ISO,IDA,IDA,ISO,ISO,ISO,ISO IBA,IDA ISO IBA,ISO,IDA,IDA,IDA IMP,IDA,IDA ISO	Atp1a3,Map2,Tfrc,Syt7,Apba1,Syt11,Ndrg4,Iqsec3,Atp1b1,Gria3,Ntng1,Calb2,Adam23,Prkaca,Hsp90ab1,Slc38a1,Kcna2,Adgrl1,Lhfpl4,Snap25,Kcnc1,Mapk8ip3,Epha4,Stxbp1,Ptprs,Nos1,Atp6v1b2,Kcnk1,Nme1,Hsp90aa1,Add2,Dnm1,Eno2,Atp6v1e1,Epn3,Mal,Rgs7bp,Pacsin1	OCSGN	TRUE
Enriched_in_ageing_OCSGN_downregulated	TRUE	0.000281488	1685	285	51	0.178947	0.0302671	GO:0031982	GO:CC	vesicle	18935	1462		ISO,IDA ISO,ISO,IDA ISO IBA,IDA ISO IBA,IDA IMP IBA,ISS ISO,IDA ISO IBA,ISO,IDA ISO,ISS ISO IBA,ISO,ISO,IDA,ISO IBA,ISO,ISO,ISO IBA,IDA IBA,ISO,ISS ISO IBA,IDA ISO,ISO,ISO,IDA,ISO,IDA ISO IBA,ISS ISO,ISO,IBA,ISS ISO,ISO,ISO,IDA,ISS ISO IBA,ISO IBA,ISO,ISO,IDA,ISS ISO,ISO IBA,ISO,IDA ISO,ISO,IDA,ISO IBA,ISO,IDA,ISO,ISS ISO,IDA IBA	Vamp1,Tfrc,Ocm,Sv2c,Slc17a7,Syt7,Dync1i1,Syt11,Tuba1a,Sh3gl2,Scamp5,Dync1li1,Spp1,Prkaca,Chgb,Ywhag,Cend1,Map6,Amph,Ncs1,Chga,Snap25,Sparc,Dst,Epha4,Ndrg1,Stxbp1,Osbpl1a,Ptprf,Rab3ip,Ptprs,Corin,Vdac1,Ntrk2,Usp6nl,Nos1,Dner,Map1lc3a,Kcnk1,Add2,Dnm1,Atp6v0a1,Cadps,5730455P16Rik,Atp6v1e1,Epn3,Slc48a1,Myo18a,Rab6a,Laptm4b,Pacsin1	OCSGN	TRUE
Enriched_in_ageing_OCSGN_downregulated	TRUE	0.000345656	1682	241	45	0.186722	0.0267539	GO:0005856	GO:CC	cytoskeleton	18935	499		IDA ISO,IDA ISO,ISO,ISO TAS,IDA IPI ISO IBA,ISO,IDA ISO IBA,ISO,ISS ISO IBA,ISO,ISO,IDA ISO IBA,ISO,IDA ISO,ISS ISO IBA,ISO,ISS ISO,ISS ISO,ISO,ISO,IDA ISO IBA,ISO IBA,IDA ISS IBA TAS,ISO IBA,IDA,IDA ISS ISO,ISO,IDA ISO,IDA ISS IBA,ISO,ISO,ISO,ISO,ISO,ISO ISM IBA,IDA,ISO,ISO IBA,IDA ISO IBA TAS,IDA ISO IBA NAS,ISS ISO IBA,ISO,ISO IBA,ISO IBA,IBA	Nefh,Nefl,Elavl4,Map2,Dynll2,Ocm,Map1a,Tmem63b,Dync1i1,Pvalb,Smg7,Tuba1a,Calb2,Cpeb1,Dync1li1,Prkaca,Dynlt3,Kcnab2,Zfp804a,Rap1gap2,Tubb3,Map6,Kif5c,Ablim2,Strbp,Sptbn4,Snap25,Ina,Dst,Ndrg1,Stxbp1,Efr3b,Rab3ip,Corin,Dync1h1,Nos1,Map1lc3a,Tuba4a,Kif5a,Tubb5,Limch1,Nme1,Tubb2a,Add2,Dnm1	OCSGN	FALSE
Enriched_in_ageing_OCSGN_downregulated	TRUE	0.000384797	564	247	23	0.0931174	0.0407801	GO:0099503	GO:CC	secretory vesicle	18935	3795		ISO,IDA ISO IBA,IDA ISO IBA,IMP IBA,IBA,ISO,ISS ISO,IDA,ISO IBA,ISO,IDA IBA,ISO,ISS ISO IBA,IDA,ISO,ISO IBA,IBA,ISS ISO,ISO,ISO,ISO,ISO,ISO	Vamp1,Sv2c,Slc17a7,Syt7,Syt11,Sh3gl2,Scamp5,Prkaca,Chgb,Map6,Amph,Ncs1,Chga,Snap25,Sparc,Stxbp1,Rab3ip,Ptprs,Vdac1,Nos1,Dnm1,Atp6v0a1,Cadps	OCSGN	FALSE
Enriched_in_ageing_OCSGN_downregulated	TRUE	0.000629458	1539	285	47	0.164912	0.0305393	GO:0031410	GO:CC	cytoplasmic vesicle	18935	1331		ISO,IDA ISO,IDA ISO IBA,IDA ISO IBA,IDA IMP IBA,ISO,IDA IBA,ISO,IDA ISO,ISS ISO IBA,ISO,IDA,ISO IBA,ISO IBA,IDA IBA,ISO,ISS ISO IBA,IDA ISO,ISO,ISO,IDA,ISO,IDA ISO IBA,ISS ISO,ISO,IBA,ISS ISO,ISO,ISO,IDA,ISS ISO IBA,ISO,ISO,ISO,IDA,ISS ISO,ISO IBA,ISO,IDA ISO,ISO,IDA,ISO IBA,ISO,IDA,ISO,ISS ISO,IDA IBA	Vamp1,Tfrc,Sv2c,Slc17a7,Syt7,Dync1i1,Syt11,Tuba1a,Sh3gl2,Scamp5,Dync1li1,Prkaca,Chgb,Map6,Amph,Ncs1,Chga,Snap25,Sparc,Dst,Epha4,Ndrg1,Stxbp1,Osbpl1a,Ptprf,Rab3ip,Ptprs,Corin,Vdac1,Ntrk2,Usp6nl,Nos1,Dner,Map1lc3a,Kcnk1,Add2,Dnm1,Atp6v0a1,Cadps,5730455P16Rik,Atp6v1e1,Epn3,Slc48a1,Myo18a,Rab6a,Laptm4b,Pacsin1	OCSGN	TRUE
Enriched_in_ageing_OCSGN_downregulated	TRUE	0.000687697	1544	285	47	0.164912	0.0304404	GO:0097708	GO:CC	intracellular vesicle	18935	3512		ISO,IDA ISO,IDA ISO IBA,IDA ISO IBA,IDA IMP IBA,ISO,IDA IBA,ISO,IDA ISO,ISS ISO IBA,ISO,IDA,ISO IBA,ISO IBA,IDA IBA,ISO,ISS ISO IBA,IDA ISO,ISO,ISO,IDA,ISO,IDA ISO IBA,ISS ISO,ISO,IBA,ISS ISO,ISO,ISO,IDA,ISS ISO IBA,ISO,ISO,ISO,IDA,ISS ISO,ISO IBA,ISO,IDA ISO,ISO,IDA,ISO IBA,ISO,IDA,ISO,ISS ISO,IDA IBA	Vamp1,Tfrc,Sv2c,Slc17a7,Syt7,Dync1i1,Syt11,Tuba1a,Sh3gl2,Scamp5,Dync1li1,Prkaca,Chgb,Map6,Amph,Ncs1,Chga,Snap25,Sparc,Dst,Epha4,Ndrg1,Stxbp1,Osbpl1a,Ptprf,Rab3ip,Ptprs,Corin,Vdac1,Ntrk2,Usp6nl,Nos1,Dner,Map1lc3a,Kcnk1,Add2,Dnm1,Atp6v0a1,Cadps,5730455P16Rik,Atp6v1e1,Epn3,Slc48a1,Myo18a,Rab6a,Laptm4b,Pacsin1	OCSGN	TRUE
Enriched_in_ageing_OCSGN_downregulated	TRUE	0.000714729	4502	271	98	0.361624	0.0217681	GO:0071944	GO:CC	cell periphery	18935	3147		IDA,IDA ISS ISO,IBA,IBA,ISO,IDA ISO IBA,ISO,IDA IBA TAS,IDA ISO IBA,ISO IBA,IDA IBA,ISO,IDA ISO IBA,IDA ISO IBA,ISO,IDA ISO,IDA,IDA,IDA ISS ISO IBA,IDA IMP ISO IBA,IDA ISO IBA,IDA ISS ISO IBA,IDA ISO,ISO,IDA IBA,ISS ISO,IDA ISO,ISS ISO IC,IDA IBA,IBA,ISS ISO IBA,IDA IBA,IDA IMP IBA NAS,ISO IBA,ISO IBA,IDA,ISO,IDA ISO IBA,ISO,IDA IMP ISO IBA,IDA,ISO IBA,ISS ISO IBA,IDA IMP IBA,IDA ISS ISO,ISS ISO,…	Abr,Atp1a3,Sema3e,Vamp1,Map2,Tfrc,Ocm,Sema7a,Tmem63b,Slco5a1,Syt7,Pvalb,Apba1,Syt11,Ywhah,Ndrg4,Ncmap,Iqsec3,Mag,Atp1b1,Efr3a,Gria3,Ntng1,Calb2,Adam23,Scamp5,Prkaca,Scn4b,Drp2,Gjd2,Kcnab2,Stac2,Ank2,Hsp90ab1,Diras1,Prx,Zfp804a,Slc38a1,Rap1gap2,Kcna2,Tubb3,Amph,Adgrl1,Lhfpl4,Sptbn4,Mdga1,Ncs1,Snap25,Nfasc,Gjb1,Kcnc1,Mapk8ip3,Uchl1,Emcn,Coprs,Plp1,Epha4,Homer2,Ndrg1,Stxbp1,Ptprf,Efr3b,Slc7a14,Ptprs…	OCSGN	TRUE
Enriched_in_ageing_OCSGN_downregulated	TRUE	0.00391945	4368	271	93	0.343173	0.0212912	GO:0005886	GO:CC	plasma membrane	18935	522		IDA,IDA ISS ISO,IBA,IBA,ISO,IDA ISO IBA,IDA IBA TAS,IDA ISO IBA,ISO IBA,IDA IBA,IDA ISO IBA,IDA ISO IBA,ISO,IDA ISO,IDA,IDA,IDA ISS ISO IBA,IDA IMP ISO IBA,IDA ISO IBA,IDA ISS ISO IBA,IDA ISO,ISO,IDA IBA,ISS ISO,IDA ISO,ISS ISO IC,IDA IBA,IBA,ISS ISO IBA,IDA IBA,IDA IMP IBA NAS,ISO IBA,ISO IBA,IDA,ISO,IDA ISO IBA,ISO,IDA IMP ISO IBA,ISO IBA,ISS ISO IBA,IDA IMP IBA,IDA,ISS ISO,ISO,IDA ISS ISO IBA …	Abr,Atp1a3,Sema3e,Vamp1,Map2,Tfrc,Sema7a,Tmem63b,Slco5a1,Syt7,Apba1,Syt11,Ywhah,Ndrg4,Ncmap,Iqsec3,Mag,Atp1b1,Efr3a,Gria3,Ntng1,Calb2,Adam23,Scamp5,Prkaca,Scn4b,Drp2,Gjd2,Kcnab2,Stac2,Ank2,Hsp90ab1,Diras1,Prx,Zfp804a,Slc38a1,Rap1gap2,Kcna2,Amph,Adgrl1,Lhfpl4,Sptbn4,Mdga1,Ncs1,Snap25,Nfasc,Gjb1,Kcnc1,Mapk8ip3,Uchl1,Emcn,Coprs,Plp1,Epha4,Homer2,Ndrg1,Stxbp1,Ptprf,Efr3b,Slc7a14,Ptprs,Panx2,Corin,Vda…	OCSGN	TRUE
Enriched_in_ageing_OCSGN_downregulated	TRUE	0.00570468	3273	326	86	0.263804	0.0262756	GO:0012505	GO:CC	endomembrane system	18935	825		ISS ISO IBA,ISS,ISO,ISS ISO,ISO,ISO,ISO,IDA ISO,IDA ISO IBA,IDA ISO IBA,IMP IBA,ISO,ISO,IDA IBA,ISO,IDA ISO IBA,ISO,ISO,IDA ISO,ISS ISO IBA,ISO,ISO,IDA ISO,ISO IBA,ISO IBA,ISO,ISO IBA,IDA IBA,ISO IBA,ISO,ISO,ISS ISO IBA,IDA ISO,ISO,ISO,IDA,IDA ISO,ISO,ISO,ISO IBA,IDA,ISS ISO,ISO,ISO IBA,ISS ISO,ISO,IDA ISO,ISO,ISO IBA,IDA IBA,IDA ISO,ISO,ISO,ISO,IDA,ISO,IDA,ISO,ISO,ISO,ISO,ISO IBA,ISO IBA,IDA,IDA…	B3gat1,Ugt8a,Fam57b,Atp1a3,Elavl4,Vamp1,Map2,Tfrc,Sv2c,Slc17a7,Syt7,Dync1i1,Apba1,Syt11,Ndrg4,Cds1,Ccnd2,Tuba1a,Sh3gl2,Scamp5,Dync1li1,Spp1,Prkaca,Sgpp2,Chgb,Rap1gap2,Map6,Amph,Rab6b,Mdga1,Ncs1,Chga,Snap25,Rgs6,Sparc,Mapk8ip3,Epha4,Pacs2,Ndrg1,Stxbp1,Lypla2,Osbpl1a,Ptprf,Rab3ip,Ptprs,Vdac1,Ntrk2,Dync1h1,Mtmr6,Fa2h,Nos1,Dner,Map1lc3a,Uhmk1,Fndc5,Tubb5,Kcnk1,Dnm1,Atp6v0a1,Rap1gds1,Cadps,5730455P16R…	OCSGN	TRUE
Enriched_in_ageing_OCSGN_downregulated	TRUE	0.0058734	944	238	28	0.117647	0.029661	GO:0099080	GO:CC	supramolecular complex	18935	3765		IDA ISO,IDA ISO,ISO,IDA IBA,ISS ISO,IDA ISO IBA,ISS ISO,ISS ISO,ISS ISO,IDA IMP,ISO,ISO IBA,ISO IBA,IBA,IDA,IDA,IDA ISO,ISS IBA,ISO,ISO IBA,IDA,ISO IBA,ISO IBA,IDA IBA,IDA ISO IBA,ISS ISO,ISO,ISO IBA	Nefh,Nefl,Ocm,Map1a,Dync1i1,Tuba1a,Dync1li1,Dynlt3,Kcnab2,Ank2,Zfp804a,Tubb3,Map6,Kif5c,Ablim2,Sptbn4,Ina,Dst,Ndrg1,Dync1h1,Nos1,Tuba4a,Kif5a,Uhmk1,Tubb5,Cdk5r1,Nme1,Tubb2a	OCSGN	TRUE
Enriched_in_ageing_OCSGN_downregulated	TRUE	3.77867e-07	802	288	38	0.131944	0.0473815	GO:0008092	GO:MF	cytoskeletal protein binding	18578	1971		IDA ISO IBA TAS,IPI,IDA ISO IBA,ISS ISO,IPI,IDA,IBA,ISO,ISS,IPI,ISO,IDA ISO IBA,ISO IBA,IBA,IDA,ISO,IDA ISS ISO,ISO,IDA,IDA ISS IBA,IDA IPI IBA,IDA,ISO,ISO,ISO IBA,IDA IPI IBA,ISS ISO IBA,IPI TAS,ISO,ISO,ISO IBA,IBA,IPI TAS,IBA,ISO,ISO,IDA IBA,IBA	Map2,Mapk8ip2,Map1a,Dync1i1,Syt11,Ywhah,Stmn3,Sncb,Ywhag,Hsp90ab1,Kcna2,Map6,Kif5c,Ablim2,Strbp,Rab6b,Sptbn4,Snap25,Kcnc1,Dst,Mapk8ip3,Homer2,Ndrg1,Ppargc1a,Map1lc3a,Kif5a,Limch1,Cdk5r1,Nme1,Hsp90aa1,Add2,Dnm1,Cdk5r2,Stmn4,Myo18a,Rab6a,Pacsin1,Mapre2	OCSGN	TRUE
Enriched_in_ageing_OCSGN_downregulated	TRUE	0.000129126	699	251	28	0.111554	0.0400572	GO:0019901	GO:MF	protein kinase binding	18578	4639		ISO,ISO,ISO,ISS ISO,ISO,ISO,IPI,ISO,ISO,ISS ISO,IPI,ISO,IPI,ISO,IPI ISO IBA,ISO,ISO,ISO,ISO,ISO,ISO,IPI ISO,ISO,ISO,ISO,IPI,IPI,ISO	Nefh,Map2,Tfrc,Mapk8ip2,Ccnd2,Mag,Atp1b1,Sh3gl2,Prkaca,Ywhag,Hsp90ab1,Ppme1,Iqsec1,Ncs1,Mapk8ip3,Epha4,Stxbp1,Ptprf,Vdac1,Ntrk2,Tuba4a,Cdk5r1,Nme1,Hsp90aa1,Add2,Dnm1,Cadps,Eef1a2	OCSGN	TRUE
Enriched_in_ageing_OCSGN_downregulated	TRUE	0.000174027	1855	296	58	0.195946	0.0312668	GO:0019899	GO:MF	enzyme binding	18578	4637		ISO,ISO,ISO,ISO,ISS ISO,ISO,ISO,ISS ISO,ISO,ISO,IPI ISO,ISO,ISO,ISO IBA,ISS ISO,IPI,IPI ISO,IBA,IPI,ISO IBA,ISS ISO,IPI,ISO,ISO,ISO,ISO,IPI ISO IBA,ISO,ISO,ISO,ISO,ISO,ISO,ISO,ISO,ISO,ISO,ISO IBA,IPI ISO,ISO,ISO,IPI ISO,ISO,ISO,ISO,IPI ISO,ISO IBA,ISO,IPI,ISO,ISO,ISO,ISO,ISO,IPI,ISO IBA,IDA,ISO	Nefh,Nefl,Map2,Tfrc,Mapk8ip2,Syt11,Ywhah,Smg7,Ccnd2,Mag,Atp1b1,Sh3gl2,Prkaca,Trim37,Ywhag,Ank2,Hsp90ab1,Rnf14,Chd5,Nedd8,Ppme1,Iqsec1,Sptbn4,Ncs1,Ldhb,Pex5l,Mapk8ip3,Uchl1,Epha4,Stxbp1,Ptprf,Rab3ip,Slc25a4,Vdac1,Ntrk2,Nos1,Ppargc1a,Map1lc3a,Tuba4a,Uhmk1,Tubb5,Cdk5r1,Nme1,Hsp90aa1,Add2,Dnm1,Atp6v0a1,Eno2,Cadps,Eef1a2,Atp6v1e1,Atxn10,Rab6a,Laptm4b,Mapre2,Ubc,Smyd2,Kidins220	OCSGN	TRUE
Enriched_in_ageing_OCSGN_downregulated	TRUE	0.000334591	777	251	29	0.115538	0.037323	GO:0019900	GO:MF	kinase binding	18578	4638		ISO,ISO,ISO,ISS ISO,ISO,ISO,IPI,ISO,ISO,ISS ISO,IPI ISO,ISO,IPI,ISO,ISO,IPI ISO IBA,ISO,ISO,ISO,ISO,ISO,ISO,IPI ISO,ISO,ISO,ISO,IPI,IPI,ISO	Nefh,Map2,Tfrc,Mapk8ip2,Ccnd2,Mag,Atp1b1,Sh3gl2,Prkaca,Ywhag,Hsp90ab1,Ppme1,Iqsec1,Ncs1,Ldhb,Mapk8ip3,Epha4,Stxbp1,Ptprf,Vdac1,Ntrk2,Tuba4a,Cdk5r1,Nme1,Hsp90aa1,Add2,Dnm1,Cadps,Eef1a2	OCSGN	TRUE
Enriched_in_ageing_OCSGN_downregulated	TRUE	0.000647386	1329	33	12	0.363636	0.00902935	GO:0044877	GO:MF	protein-containing complex binding	18578	7160		ISO,ISO,ISO,ISO,ISO,ISO,ISS ISO,ISO,IPI IBA,ISO,ISO,ISO	Nefh,Nefl,Dynll2,Tfrc,Ocm,Mapk8ip2,Coch,Map1a,Sema7a,Dync1i1,Pvalb,Apba1	OCSGN	TRUE
Enriched_in_ageing_OCSGN_downregulated	TRUE	0.00425589	952	271	32	0.118081	0.0336134	GO:0005215	GO:MF	transporter activity	18578	1722		IGI ISS ISO IBA,TAS,IMP,IDA IBA,IDA ISO IBA,IBA,IDA ISO IBA,ISO IBA,IDA IMP ISS ISO IBA,ISO IBA,IDA IMP ISO,IBA,IDA ISO IBA,IDA ISS ISO IBA,IBA,ISS ISO,ISO,ISO,ISO IBA,ISS ISO IBA,IBA,IBA,IGI ISO IBA,IDA ISO IBA,ISO IBA,IDA IMP ISO IBA TAS,IDA ISS ISO IBA,IBA,ISO IBA,IGI IBA,IDA IBA,ISO IBA	Atp1a3,Tfrc,Cplx1,Tmem63b,Slc17a7,Slco5a1,Pitpna,Atp1b1,Gria3,Cox5a,Scn4b,Gjd2,Slc38a1,Kcna2,Slc25a3,Ncs1,Snap25,Pex5l,Gjb1,Kcnc1,Osbpl1a,Slc7a14,Panx2,Vdac1,Lrrc55,Asic3,Kcnk1,Atp6v0a1,Abcb9,Atp6v1e1,Slc6a15,Slc48a1	OCSGN	FALSE
Enriched_in_ageing_OCSGN_downregulated	TRUE	0.00529563	872	271	30	0.110701	0.0344037	GO:0022857	GO:MF	transmembrane transporter activity	18578	4706		IGI ISS ISO IBA,TAS,IMP,IDA IBA,IDA ISO IBA,IBA,ISO IBA,IDA IMP ISS ISO IBA,ISO IBA,IDA IMP ISO,IBA,IDA ISO IBA,IDA ISS ISO IBA,IBA,ISS ISO,ISO,ISO,ISO IBA,ISS ISO IBA,IBA,IGI ISO IBA,IDA ISO IBA,ISO IBA,IDA IMP ISO IBA TAS,IDA ISS ISO IBA,IBA,ISO IBA,IGI IBA,IDA IBA,ISO IBA	Atp1a3,Tfrc,Cplx1,Tmem63b,Slc17a7,Slco5a1,Atp1b1,Gria3,Cox5a,Scn4b,Gjd2,Slc38a1,Kcna2,Slc25a3,Ncs1,Snap25,Pex5l,Gjb1,Kcnc1,Slc7a14,Panx2,Vdac1,Lrrc55,Asic3,Kcnk1,Atp6v0a1,Abcb9,Atp6v1e1,Slc6a15,Slc48a1	OCSGN	FALSE
Enriched_in_ageing_OCSGN_downregulated	TRUE	0.0289442	525	264	20	0.0757576	0.0380952	GO:0008324	GO:MF	cation transmembrane transporter activity	18578	2110		IGI ISS ISO IBA,TAS,IDA IBA,ISO,ISO IBA,ISS ISO IBA,ISO IBA,IDA IMP ISO,IDA ISO IBA,IDA ISS ISO IBA,ISS ISO,ISO,ISO,ISS ISO IBA,ISO IBA,IDA IMP ISO IBA TAS,IDA ISS ISO IBA,IBA,IGI IBA,IDA IBA	Atp1a3,Tfrc,Tmem63b,Slc17a7,Atp1b1,Gria3,Cox5a,Scn4b,Slc38a1,Kcna2,Ncs1,Snap25,Pex5l,Kcnc1,Lrrc55,Asic3,Kcnk1,Atp6v0a1,Atp6v1e1,Slc6a15	OCSGN	FALSE
Enriched_in_ageing_OCSGN_upregulated	TRUE	9.08603e-12	2451	225	74	0.328889	0.0301918	GO:0009605	GO:BP	response to external stimulus	19049	3997		IGI,IMP ISO,IMP IGI ISO,IDA,IMP ISO,ISO,IDA,IMP ISO,IDA,IDA IMP ISO IBA,IMP IEP,ISS ISO,IMP ISO IBA,IMP ISS ISO,ISS ISO IBA,IDA,IEP,IMP ISO,IEP IBA,IDA IBA,IDA IMP IBA,IMP,IMP,IMP IEP,IDA IMP ISO IBA,IMP,IDA IC,IDA IMP ISO,IMP ISO,IMP IBA,IGI ISO IBA IC,IDA,IBA TAS,IEP,IEP,IDA IMP,IDA IMP,IMP,IEP,ISS ISO,ISO,IEP IBA,IDA IMP IGI,IDA IEP,IMP,IEP,IMP ISS ISO,IDA IBA,IDA ISS ISO,ISO,IMP,IMP,ISO,IMP I…	Ctss,Atp1a2,Apoe,H2-K1,B2m,Atp1a1,Ifi27l2a,Tap2,H2-Aa,Ifitm3,C3,Cd63,Cd47,Aqp1,Rora,H2-Ab1,Ly6a,Cybb,Trim30a,Gh,Lyz2,Fam107a,Ncf1,Nfib,Cxcl12,Slc1a3,Cd74,Rpl13a,Coro1a,Fcer1g,Cx3cr1,Nbl1,Oasl2,Cd52,Mt2,Gsn,Wnt7b,Anxa2,Herc6,Aif1,Alox5ap,Ifi204,Ptprc,Iigp1,Akna,Scx,Irf8,Lyz1,Ddx60,Rtp4,Clic5,Sorl1,Rps19,Anxa1,Flna,Chl1,Plscr2,Fcnb,Flrt2,Ctsc,Cfh,Usp18,Axl,Gap43,Rpl39,Padi2,Vim,Cers2,Cxcl13,Sla,Map…	OCSGN	TRUE
Enriched_in_ageing_OCSGN_upregulated	TRUE	3.25384e-10	2486	241	75	0.311203	0.0301689	GO:0002376	GO:BP	immune system process	19049	1042		ISS ISO IBA,IMP IBA,IDA IBA,IMP,IDA IBA,IMP IGI ISO,IMP IGI,IDA IMP ISO IBA,IDA ISO,IDA IMP ISO IBA,IDA IMP ISO IBA,ISO,IMP,IDA ISO,IMP ISS ISO,IMP,ISO,IMP,IMP,IDA IMP ISO TAS,ISO,IMP ISO,IBA,IMP,IDA IMP IGI ISO IBA,ISO,ISO,IMP ISO,ISS ISO,ISO,IDA IMP ISO IBA NAS IC,IDA IMP ISO,IMP ISO,IDA IMP ISO IBA,IGI ISO IBA IC,IDA,IMP,IBA,IMP IBA,IDA ISO,IMP ISS ISO,ISO,IGI,IMP IBA,ISS ISO NAS,IBA,IMP ISS I…	Ctss,C4b,H2-D1,Apoe,H2-K1,B2m,C1qa,Tap2,H2-Aa,Ifitm3,C3,Rps24,Laptm5,Cd47,Clu,Cyp26b1,Prxl2a,Ptprz1,Rora,H2-Ab1,Sdc4,Cybb,Trim30a,Ncf1,Tyrobp,Gpnmb,C1qc,Cxcl12,Lcp1,Actn1,Cd74,Rpl13a,Coro1a,Fcer1g,Cx3cr1,Nbl1,Rif1,Oasl2,Samsn1,Gsn,Hes1,Anxa2,Herc6,Nrros,Aif1,Ifi204,Myh9,Ptprc,Psmb8,Irf8,Ddx60,Rtp4,Rps19,Ccnd3,Anxa1,Fcnb,Ecm1,Ctsc,Cfh,Axl,Hcls1,Rpl39,Padi2,Vim,Nampt,Cxcl13,Vsir,Sla,Map2k1,Serinc3,…	OCSGN	TRUE
Enriched_in_ageing_OCSGN_upregulated	TRUE	7.63545e-10	1429	237	53	0.223629	0.0370889	GO:0006952	GO:BP	defense response	19049	2904		IGI,IMP,IMP IGI ISO,IDA,ISO TAS,ISO,IDA,IDA IMP ISO IBA,IMP,IDA IMP ISO IBA,IMP,IMP ISO,ISS ISO IBA,IDA,IMP ISO IBA,IBA,IDA IMP IBA,IMP,IMP IC,IDA ISO,ISO,IMP IBA,ISO IC,IBA,IDA,IMP,ISS,IMP ISO,IBA,IDA IMP,IDA IBA,IMP,IMP ISS ISO,IDA IBA,IDA ISS ISO,ISO,ISO,IMP IBA,ISO IBA,IMP,IDA,IMP,ISS ISO,IMP,ISO,IDA,ISS ISO IBA,IBA,ISS ISO,IMP,IMP,IPI ISO,IBA	Ctss,Atp1a2,Apoe,H2-K1,B2m,Tap2,H2-Aa,Ifitm3,C3,Cd47,Cyp26b1,Aqp1,Rora,H2-Ab1,Cybb,Trim30a,Lyz2,Ncf1,Cd74,Rpl13a,Coro1a,Fcer1g,Cx3cr1,Oasl2,Gsn,Nrros,Aif1,Alox5ap,Ifi204,Ptprc,Iigp1,Akna,Irf8,Lyz1,Ddx60,Rtp4,Rps19,Anxa1,Fcnb,Ecm1,Ctsc,Cfh,Usp18,Axl,Rpl39,Vim,Cxcl13,Sla,Serinc3,Neurod2,Il20rb,Siglecg,Wfdc2	OCSGN	TRUE
Enriched_in_ageing_OCSGN_upregulated	TRUE	1.30138e-09	1279	218	47	0.215596	0.0367475	GO:0051707	GO:BP	response to other organism	19049	16122		IMP,IDA,IMP ISO,IDA,IMP ISO,IDA,IDA IMP ISO IBA,IEP,IMP ISO,IMP ISO,IDA,IEP,IMP ISO,IEP IBA,IDA IMP IBA,IMP,IEP,ISO,IC,IDA IMP ISO,ISO,IMP IBA,IGI IC,IBA TAS,IEP,IEP,IDA,IEP,ISS,IEP IBA,IDA IMP,IDA IEP,IMP ISS ISO,IDA IBA,IDA ISS ISO,ISO,ISO,IEP,ISO IBA,IMP,IEP,ISO,ISO,IDA ISS ISO,ISS ISO IBA,IBA,ISS ISO	Apoe,H2-K1,B2m,Ifi27l2a,Tap2,H2-Aa,Ifitm3,C3,Cd47,Aqp1,H2-Ab1,Ly6a,Cybb,Trim30a,Lyz2,Ncf1,Nfib,Cxcl12,Cd74,Rpl13a,Coro1a,Fcer1g,Cx3cr1,Oasl2,Cd52,Mt2,Gsn,Herc6,Aif1,Ifi204,Ptprc,Iigp1,Irf8,Lyz1,Ddx60,Rtp4,Rps19,Plscr2,Fcnb,Cfh,Usp18,Axl,Rpl39,Vim,Cxcl13,Sla,Serinc3	OCSGN	TRUE
Enriched_in_ageing_OCSGN_upregulated	TRUE	1.41539e-09	1282	218	47	0.215596	0.0366615	GO:0043207	GO:BP	response to external biotic stimulus	19049	12249		IMP,IDA,IMP ISO,IDA,IMP ISO,IDA,IDA IMP ISO IBA,IEP,IMP ISO,IMP ISO,IDA,IEP,IMP ISO,IEP IBA,IDA IMP IBA,IMP,IEP,ISO,IC,IDA IMP ISO,ISO,IMP IBA,IGI IC,IBA TAS,IEP,IEP,IDA,IEP,ISS,IEP IBA,IDA IMP,IDA IEP,IMP ISS ISO,IDA IBA,IDA ISS ISO,ISO,ISO,IEP,ISO IBA,IMP,IEP,ISO,ISO,IDA ISS ISO,ISS ISO IBA,IBA,ISS ISO	Apoe,H2-K1,B2m,Ifi27l2a,Tap2,H2-Aa,Ifitm3,C3,Cd47,Aqp1,H2-Ab1,Ly6a,Cybb,Trim30a,Lyz2,Ncf1,Nfib,Cxcl12,Cd74,Rpl13a,Coro1a,Fcer1g,Cx3cr1,Oasl2,Cd52,Mt2,Gsn,Herc6,Aif1,Ifi204,Ptprc,Iigp1,Irf8,Lyz1,Ddx60,Rtp4,Rps19,Plscr2,Fcnb,Cfh,Usp18,Axl,Rpl39,Vim,Cxcl13,Sla,Serinc3	OCSGN	TRUE
Enriched_in_ageing_OCSGN_upregulated	TRUE	2.51367e-09	1455	218	50	0.229358	0.0343643	GO:0044419	GO:BP	biological process involved in interspecies interaction between organisms	19049	12841		IMP ISO,IDA,IMP ISO,IDA,IMP ISO,IDA,IDA IMP ISO IBA,IEP,IMP ISO,IMP ISO,IDA,IEP,IMP ISO,IDA IEP IBA,IDA IMP IBA,IMP,IEP,ISO,ISO IC,IDA IMP ISO,ISO,IMP IBA,IGI IC,IBA TAS,IEP,IEP,IDA ISO,ISO,IEP,ISS,IEP IBA,IDA IMP,IDA IEP,IMP ISS ISO,IDA IBA,IDA ISS ISO,ISO,ISO,IEP,ISO IBA,IMP,ISO,ISO,IEP,ISO,ISO,IDA ISS ISO,ISS ISO IBA,IBA,ISS ISO	Apoe,H2-K1,B2m,Ifi27l2a,Tap2,H2-Aa,Ifitm3,C3,Cd47,Aqp1,H2-Ab1,Ly6a,Cybb,Trim30a,Lyz2,Ncf1,Nfib,Cxcl12,Cd74,Rpl13a,Coro1a,Fcer1g,Cx3cr1,Oasl2,Cd52,Mt2,Gsn,Anxa2,Herc6,Aif1,Ifi204,Ptprc,Iigp1,Irf8,Lyz1,Ddx60,Rtp4,Rps19,Plscr2,Fcnb,Cfh,Pabpc1,Parp10,Usp18,Axl,Rpl39,Vim,Cxcl13,Sla,Serinc3	OCSGN	TRUE
Enriched_in_ageing_OCSGN_upregulated	TRUE	3.14369e-09	1311	218	47	0.215596	0.0358505	GO:0009607	GO:BP	response to biotic stimulus	19049	3999		IMP,IDA,IMP ISO,IDA,IMP ISO,IDA,IDA IMP ISO IBA,IEP,IMP ISO,IMP ISO,IDA,IEP,IMP ISO,IEP IBA,IDA IMP IBA,IMP,IEP,ISO,IC,IDA IMP ISO,ISO,IMP IBA,IGI IC,IBA TAS,IEP,IEP,IDA,IEP,ISS,IEP IBA,IDA IMP,IDA IEP,IMP ISS ISO,IDA IBA,IDA ISS ISO,ISO,ISO,IEP,ISO IBA,IMP,IEP,ISO,ISO,IDA ISS ISO,ISS ISO IBA,IBA,ISS ISO	Apoe,H2-K1,B2m,Ifi27l2a,Tap2,H2-Aa,Ifitm3,C3,Cd47,Aqp1,H2-Ab1,Ly6a,Cybb,Trim30a,Lyz2,Ncf1,Nfib,Cxcl12,Cd74,Rpl13a,Coro1a,Fcer1g,Cx3cr1,Oasl2,Cd52,Mt2,Gsn,Herc6,Aif1,Ifi204,Ptprc,Iigp1,Irf8,Lyz1,Ddx60,Rtp4,Rps19,Plscr2,Fcnb,Cfh,Usp18,Axl,Rpl39,Vim,Cxcl13,Sla,Serinc3	OCSGN	TRUE
Enriched_in_ageing_OCSGN_upregulated	TRUE	2.45762e-08	2652	227	71	0.312775	0.0267722	GO:0070887	GO:BP	cellular response to chemical stimulus	19049	19192		IDA,IDA ISO,IMP ISO,ISO,IDA IBA,IMP ISO IBA,IEP,ISO,ISO,IEP ISS ISO,ISS ISO,IDA IMP ISS ISO,IDA,IBA,ISO,IMP ISO,IDA ISO IBA,IMP,ISO,IEP,ISO IBA,ISO,IDA IMP ISO IBA,IDA IMP ISO,IDA IMP IGI,IMP IBA,ISS ISO,IGI ISO IBA,IDA IBA,IEP,ISS IBA,IDA,IDA ISO,IGI ISO,IDA,IDA,ISS ISO,ISO,IDA IBA,IDA,ISO,IDA ISO IBA,IDA IBA TAS,IBA,IDA,IMP IEP,IMP ISS ISO,IDA IMP ISO,ISS ISO IBA,ISO,IGI,IMP ISS ISO IBA,ISS ISO…	Ccn2,Atp1a2,B2m,Atp1a1,Ifitm3,Cd63,Laptm5,Cd47,Clu,Cyp26b1,Aqp1,Rora,H2-Ab1,Ly6a,Cybb,Gnai2,Gh,Fam107a,Ncf1,Pcolce,Cxcl12,Gabra1,Cd74,Rpl13a,Coro1a,Fcer1g,Efhd1,Cx3cr1,Nbl1,Rif1,Mt2,Neurl1a,Gsn,Hes1,Wnt7b,Nrros,Aif1,Alox5ap,Ifi204,Ptprc,Itpr1,Wfikkn2,Iigp1,Ly6c2,Tcf4,Scx,Irf8,Sorl1,Sdcbp,Rps19,Ccnd3,Anxa1,Flna,Plscr2,Hap1,Ecm1,Flrt2,Axl,Hcls1,Kcnd2,Hspa1a,Padi2,Vim,Cxcl13,Vsir,Nptx1,Map2k1,Neurod…	OCSGN	TRUE
Enriched_in_ageing_OCSGN_upregulated	TRUE	3.39737e-08	3546	227	85	0.374449	0.0239707	GO:0042221	GO:BP	response to chemical	19049	11670		IDA,IDA IMP ISO,ISO,IMP ISO,IMP ISO,IMP,IDA,IDA ISO IBA,IMP ISO IBA,IEP,ISO,ISS ISO,IEP ISS ISO,ISS ISO,IDA IMP ISS ISO,IDA,IBA,ISO,IMP ISO,IDA ISO IBA,IMP,ISO,IMP,IEP,IDA IMP ISO IBA,IMP ISO,ISO,IDA IMP ISO IBA,IDA IMP ISO,ISO,IMP,IDA IMP IGI ISO,IDA IMP IBA,ISS ISO,ISO,IGI ISO IBA,IDA IBA,IEP,IMP ISS IBA,IDA,IDA ISO,IGI ISO,IDA IMP,IDA TAS,ISS ISO,ISO,IDA IBA,IDA,ISO,IDA ISO IBA,IDA IBA TAS,IBA…	Ccn2,Atp1a2,Apoe,B2m,Atp1a1,Tap2,H2-Aa,Ifitm3,Cd63,Laptm5,Cd47,Clu,Cyp26b1,Aqp1,Rora,H2-Ab1,Ly6a,Cybb,Gnai2,Gh,Fam107a,Ncf1,Nfib,Pcolce,Cxcl12,Slc1a3,Gabra1,Cd74,Rpl13a,Ctrb1,Ildr2,Coro1a,Fcer1g,Efhd1,Cp,Cx3cr1,Nbl1,Rif1,Mt2,Neurl1a,Gsn,Hes1,Wnt7b,Nrros,Aif1,Alox5ap,Ifi204,Ptprc,Itpr1,Wfikkn2,Iigp1,Ly6c2,Tcf4,Scx,Irf8,Rtp4,Sorl1,Sdcbp,Rps19,Ccnd3,Anxa1,Flna,Chl1,Plscr2,Hap1,Ecm1,Flrt2,Ctsc,Cfh,Us…	OCSGN	TRUE
Enriched_in_ageing_OCSGN_upregulated	TRUE	5.41581e-08	4412	180	82	0.455556	0.0185857	GO:0048731	GO:BP	system development	19049	15094		IDA IMP,IMP,IDA IMP IGI,IMP IGI ISO,IDA IMP,IMP IGI ISO,IMP IGI,IDA,IMP IGI,ISS ISO,IBA,IMP ISO,ISO,IMP,IDA IMP ISS ISO,IMP IEP ISS ISO,IMP ISS ISO,IDA,IGI,ISO,IMP,ISO,ISO IBA,IDA IMP IGI ISO,IMP ISO,ISO,IDA IMP ISO IBA,IMP,IMP,IDA ISO,ISO,IMP ISO,IGI,IMP,IMP,IMP IBA,IMP,IMP,IMP ISO,IDA,IDA IMP IBA,IMP,ISS ISO,IBA,IDA IMP IBA,IBA,ISS,IDA IMP IGI IEP ISS ISO IBA TAS,IBA,IDA IMP IGI IEP ISO IBA,IMP…	Ccn2,Atp1a2,H2-D1,Apoe,H2-K1,B2m,C1qa,H2-Aa,C3,Clu,Mal2,Cyp26b1,Prxl2a,Slc5a3,Ptprz1,Aqp1,Rora,H2-Ab1,Sdc4,Cybb,Syne2,Rpl4,Gh,Tyrobp,Nfib,C1qc,Cxcl12,Dgkg,Slc1a3,Gabra1,Actn1,Cd74,Tmod1,Rpl13a,Ildr2,Fcer1g,Sec61a1,Efhd1,Cx3cr1,Otol1,Nbl1,Rif1,Exph5,Cel,Neurl1a,Gsn,Slc26a4,Hes1,Bhlhe41,Wnt7b,Anxa2,Herc6,Nrros,Zbtb18,En2,Acsl4,Ifi204,Myh9,Ptprc,Itpr1,Rps6ka1,Wfikkn2,Akna,Tcf4,Scx,Irf8,Rnd1,Clic5,So…	OCSGN	TRUE
Enriched_in_ageing_OCSGN_upregulated	TRUE	6.27441e-08	1427	241	50	0.207469	0.0350385	GO:0006955	GO:BP	immune response	19049	2907		IBA,IMP IBA,IDA,IMP,IDA,IMP ISO,IMP,IDA IMP ISO,IDA,IDA ISO IBA,IDA IMP ISO IBA,IMP,ISO,IMP,IDA IMP ISO,IMP ISO,IBA,IMP IBA,ISO,ISS ISO,IDA IMP IBA NAS IC,IDA ISO,ISO,IDA IMP ISO IBA,IBA IC,IMP,IMP,IDA,IMP IBA,ISS,IBA,IMP IGI ISS ISO,IMP ISS ISO,ISO,ISS ISO IBA,ISO IBA,IMP,IGI,IDA IMP ISO,ISO,IDA,ISO IBA,IDA,IBA,ISS ISO,IMP,ISO,IGI,IBA,IMP	Ctss,C4b,H2-D1,Apoe,H2-K1,B2m,C1qa,Tap2,H2-Aa,Ifitm3,C3,Laptm5,Cd47,Rora,H2-Ab1,Cybb,Trim30a,Tyrobp,Cxcl12,Lcp1,Cd74,Rpl13a,Coro1a,Fcer1g,Cx3cr1,Rif1,Samsn1,Gsn,Nrros,Aif1,Ifi204,Ptprc,Irf8,Rps19,Anxa1,Fcnb,Ecm1,Ctsc,Cfh,Rpl39,Vim,Cxcl13,Vsir,Sla,Serinc3,Il20rb,Ezr,Siglecg,Wfdc2,Dgkz	OCSGN	TRUE
Enriched_in_ageing_OCSGN_upregulated	TRUE	9.15702e-08	2667	227	70	0.30837	0.0262467	GO:0010033	GO:BP	response to organic substance	19049	4328		IDA,IDA IMP ISO,ISO,IMP ISO,ISO,IMP,IDA,IDA ISO IBA,IMP ISO IBA,IEP,ISO,ISS ISO,IEP,ISS ISO,IDA ISS ISO,IDA,IBA,IMP ISO,IDA ISO IBA,IMP,IEP,ISO IBA,ISO,ISO,IDA IMP ISO IBA,IDA IMP ISO,ISO,IMP,IDA IMP IGI,IDA IMP,IGI ISO,IDA IBA,IEP,IDA,IDA,IGI ISO,IDA TAS,ISS,IDA IBA,IDA,ISO,IDA ISO IBA,IDA IBA TAS,IBA,IDA,IMP IEP,IMP ISS ISO,IDA IMP ISO,ISS ISO IBA,IGI ISO,IMP ISO IBA,ISS ISO,IEP,IMP IBA,IDA,IMP…	Ccn2,Atp1a2,Apoe,B2m,Atp1a1,Tap2,H2-Aa,Ifitm3,Cd63,Laptm5,Cd47,Clu,Cyp26b1,Aqp1,Rora,H2-Ab1,Ly6a,Gnai2,Gh,Fam107a,Pcolce,Cxcl12,Slc1a3,Gabra1,Cd74,Rpl13a,Ctrb1,Ildr2,Coro1a,Fcer1g,Cx3cr1,Nbl1,Rif1,Neurl1a,Gsn,Hes1,Nrros,Aif1,Ifi204,Ptprc,Itpr1,Wfikkn2,Iigp1,Ly6c2,Tcf4,Scx,Irf8,Sorl1,Sdcbp,Ccnd3,Anxa1,Flna,Plscr2,Hap1,Ecm1,Flrt2,Ctsc,Cfh,Usp18,Axl,Hcls1,Hspa1a,Padi2,Vim,Cxcl13,Vsir,Map2k1,Il20rb,S…	OCSGN	TRUE
Enriched_in_ageing_OCSGN_upregulated	TRUE	1.31832e-07	3787	219	85	0.388128	0.0224452	GO:0030154	GO:BP	cell differentiation	19049	7751		IDA IMP ISO,IDA IMP IGI,IMP ISO,IDA IMP,IMP IGI ISO,IMP IGI,IDA,IMP,IMP ISS ISO,ISS ISO,IMP,ISO,IDA IMP ISS ISO,IMP ISS ISO,IDA,IGI,IMP,ISO,ISO,IDA IMP IGI ISO,IMP,IBA,ISO,IDA IMP ISO IBA,IMP,IMP,ISO,IMP ISO,IMP IGI IBA,IMP,IMP IBA,IMP,IMP ISO,IDA,ISS ISO,IDA IMP,IMP,IDA IMP IGI IEP ISS ISO IBA,IDA IBA,IDA IMP IGI ISO IBA,ISO,IGI,IMP,IMP,IGI IBA TAS,ISO IBA,IDA,IGI,IMP ISS ISO,IMP ISO,ISO,IMP,IMP…	Ccn2,H2-D1,Apoe,H2-K1,B2m,C1qa,H2-Aa,C3,Cd63,Clu,Cyp26b1,Prxl2a,Ptprz1,Rora,H2-Ab1,Sdc4,Syne2,Rpl4,Gh,Tyrobp,Nfib,Pgm5,C1qc,Cxcl12,Dgkg,Slc1a3,Actn1,Cd74,Tmod1,Ildr2,Fcer1g,Efhd1,Cx3cr1,Nbl1,Exph5,Neurl1a,Cacna2d2,Hes1,Bhlhe41,Wnt7b,Anxa2,Herc6,Nrros,Zbtb18,En2,Acsl4,Rbm38,Ifi204,Myh9,Ptprc,Itpr1,Wfikkn2,Psmb8,Akna,Tcf4,Scx,Irf8,Rnd1,Clic5,Sorl1,Sdcbp,Rps19,Anxa1,Slc6a6,Flna,Chl1,Hap1,Medag,Uncx,…	OCSGN	TRUE
Enriched_in_ageing_OCSGN_upregulated	TRUE	1.37104e-07	2186	219	60	0.273973	0.0274474	GO:0007399	GO:BP	nervous system development	19049	3296		IMP,IDA IMP IGI,IMP ISO,IDA IMP,IMP IGI ISO,IMP IGI,IMP,ISS ISO,IBA,IMP,IDA IMP ISS ISO,IEP,IMP,IGI,IMP,ISO,ISO,IDA,IMP ISO,IDA IMP ISO IBA,IMP,IMP,IDA ISO,IMP,IMP ISO,IDA IMP,IBA,IDA IBA,IBA,IDA IMP IGI ISS ISO IBA,IBA,IDA IMP IGI IEP ISO IBA,IMP,IMP,IGI IBA TAS,ISO IBA,ISO,IDA,IDA IBA,ISO,IMP IBA,IMP,ISO,IBA,IMP IGI ISO,IDA IMP,IMP ISO IBA,IMP,IDA IGI,IDA IMP,IMP,IDA,IMP IGI IBA,IMP IBA,IMP IGI…	Atp1a2,H2-D1,Apoe,H2-K1,B2m,C1qa,C3,Clu,Mal2,Slc5a3,Ptprz1,Aqp1,Rora,Sdc4,Syne2,Rpl4,Gh,Tyrobp,Nfib,Cxcl12,Dgkg,Slc1a3,Gabra1,Efhd1,Cx3cr1,Nbl1,Cel,Neurl1a,Gsn,Hes1,Bhlhe41,Wnt7b,Nrros,Zbtb18,En2,Acsl4,Itpr1,Akna,Tcf4,Rnd1,Clic5,Sorl1,Sdcbp,Anxa1,Flna,Chl1,Hap1,Uncx,Flrt2,Ctsc,Cfh,Nr2f2,Axl,Gap43,Vim,Cers2,Btbd3,Nptx1,Map2k1,Neurod2	OCSGN	TRUE
Enriched_in_ageing_OCSGN_upregulated	TRUE	1.47825e-07	3864	219	86	0.392694	0.0222567	GO:0048869	GO:BP	cellular developmental process	19049	15223		IDA IMP ISO,IDA IMP IGI,IMP ISO,IDA IMP,IMP IGI ISO,IMP IGI,IDA,IMP,IMP ISS ISO,ISS ISO,IMP,ISO,IDA IMP ISS ISO,IMP ISS ISO,IDA,IGI,IMP,ISO,ISO,IDA IMP IGI ISO,IMP,IBA,ISO,IDA IMP ISO IBA,IMP,IMP,ISO,IMP ISO,IMP IGI IBA,IMP,IMP IBA,IMP,IMP ISO,IDA,ISS ISO,IDA IMP,IMP,IDA IMP IGI IEP ISS ISO IBA,IDA IBA,IDA IMP IGI ISO IBA,ISO,IGI,IMP,IMP,IGI IBA TAS,ISO IBA,IDA,IGI,IMP ISS ISO,IMP ISO,ISO,IMP,IMP…	Ccn2,H2-D1,Apoe,H2-K1,B2m,C1qa,H2-Aa,C3,Cd63,Clu,Cyp26b1,Prxl2a,Ptprz1,Rora,H2-Ab1,Sdc4,Syne2,Rpl4,Gh,Tyrobp,Nfib,Pgm5,C1qc,Cxcl12,Dgkg,Slc1a3,Actn1,Cd74,Tmod1,Ildr2,Fcer1g,Efhd1,Cx3cr1,Nbl1,Exph5,Neurl1a,Cacna2d2,Hes1,Bhlhe41,Wnt7b,Anxa2,Herc6,Nrros,Zbtb18,En2,Acsl4,Rbm38,Ifi204,Myh9,Ptprc,Itpr1,Wfikkn2,Psmb8,Akna,Tcf4,Scx,Irf8,Rnd1,Clic5,Sorl1,Sdcbp,Rps19,Anxa1,Slc6a6,Flna,Chl1,Hap1,Medag,Uncx,…	OCSGN	TRUE
Enriched_in_ageing_OCSGN_upregulated	TRUE	1.57947e-07	1326	86	26	0.302326	0.0196078	GO:0002682	GO:BP	regulation of immune system process	19049	1336		IMP IBA,IDA,IMP,IDA,IMP ISO,IMP,IDA IMP ISO,IDA ISO,IDA IMP ISO IBA,IMP,ISO,IMP,ISO,IMP,IDA IMP ISO TAS,ISO,IDA IMP ISO IBA,ISO,ISO,ISO,IDA IMP ISO IBA NAS IC,IMP,IDA IMP ISO IBA,ISO,IDA,IMP	C4b,H2-D1,Apoe,H2-K1,B2m,C1qa,Tap2,H2-Aa,C3,Laptm5,Cd47,Cyp26b1,Prxl2a,Rora,H2-Ab1,Sdc4,Tyrobp,Gpnmb,C1qc,Cxcl12,Cd74,Coro1a,Fcer1g,Cx3cr1,Nbl1,Rif1	OCSGN	TRUE
Enriched_in_ageing_OCSGN_upregulated	TRUE	1.86276e-07	921	218	36	0.165138	0.0390879	GO:0098542	GO:BP	defense response to other organism	19049	22106		IMP,IDA,ISO,ISO,IDA,IDA IMP ISO IBA,ISO,IMP ISO,IDA,IMP ISO,IBA,IDA IMP IBA,IMP,IC,IDA ISO,ISO,IMP IBA,IC,IBA,IDA,ISS,IBA,IDA IMP,IDA,IMP ISS ISO,IDA IBA,IDA ISS ISO,ISO,ISO,ISO IBA,IMP,ISO,IDA,ISS ISO,IBA,ISS ISO	Apoe,H2-K1,B2m,Tap2,H2-Aa,Ifitm3,Cd47,Aqp1,H2-Ab1,Cybb,Trim30a,Lyz2,Ncf1,Cd74,Rpl13a,Coro1a,Fcer1g,Cx3cr1,Oasl2,Gsn,Aif1,Ifi204,Ptprc,Iigp1,Irf8,Lyz1,Ddx60,Rtp4,Rps19,Fcnb,Cfh,Rpl39,Vim,Cxcl13,Sla,Serinc3	OCSGN	TRUE
Enriched_in_ageing_OCSGN_upregulated	TRUE	2.26667e-07	3220	227	78	0.343612	0.0242236	GO:0006950	GO:BP	response to stress	19049	2903		IGI,ISO,IMP,IMP IGI ISO,IDA,ISO TAS,ISO,IDA,IDA IMP ISO IBA,IMP ISO,IDA IMP ISO IBA,ISS ISO,IMP,IMP ISS ISO IBA,ISS ISO IBA,IDA,IGI,IMP ISO IBA,IBA,IDA IMP IBA,IMP ISO,IMP,ISO,ISO,IMP,IMP ISO IBA IC,IDA ISO,ISO,IMP IBA,ISS ISO,ISO IC,IMP ISS ISO,IBA,IMP IBA,IDA,ISO IBA,IMP,IMP TAS,ISS ISO,IMP ISO,ISO,ISO IBA,ISO,IDA IMP,IDA IMP ISO,IDA IBA,IMP,IDA,IMP ISS ISO,IDA IBA,IDA ISS ISO,ISO,ISO,IMP ISS I…	Ctss,Ccn2,Atp1a2,Apoe,H2-K1,B2m,Tap2,H2-Aa,Ifitm3,C3,Cd47,Clu,Cyp26b1,Aqp1,Rora,H2-Ab1,Sdc4,Cybb,Trim30a,Lyz2,Ncf1,Tyrobp,Cxcl12,Lcp1,Slc1a3,Cd74,Rpl13a,Coro1a,Fcer1g,Efhd1,Cx3cr1,Rif1,Oasl2,Mt2,Gsn,Wnt7b,Anxa2,Nrros,Aif1,Alox5ap,Rbm38,Ifi204,Myh9,Ptprc,Itpr1,Iigp1,Akna,Shisa5,Irf8,Lyz1,Ddx60,Rtp4,Rps19,Anxa1,Flna,Fcnb,Ecm1,Ctsc,Cfh,Parp10,Usp18,Axl,Gap43,Rpl39,Kcnd2,Hspa1a,Mctp1,Vim,Cers2,Nampt,…	OCSGN	TRUE
Enriched_in_ageing_OCSGN_upregulated	TRUE	2.56618e-07	1888	217	54	0.248848	0.0286017	GO:0008283	GO:BP	cell population proliferation	19049	3587		IMP ISO,ISO,ISO,ISO,IDA,IMP,ISO,ISS ISO,IMP ISO,ISS ISO,IMP,ISO,ISO,IPI ISO,ISO,IDA,IMP,IMP ISO IBA,IMP,ISO,IMP ISO,ISO IBA,ISO,IMP,ISO,ISS ISO,IDA IMP IGI,IMP,IDA IMP,ISO,ISS ISO,ISO,IMP ISO,ISO,IDA,IDA,IMP,IMP ISO,IMP ISO,IMP ISS ISO IBA,ISO,IMP,ISS ISO,ISO,ISO IBA,ISO,IMP,ISS,ISO,ISO,ISO,IDA ISO,IBA,IGI ISO	Ccn2,Apoe,B2m,H2-Aa,Ifitm3,Laptm5,Cd47,Clu,Ptprz1,Aqp1,Rora,H2-Ab1,Sdc4,Gnai2,Gh,Ndrg2,Ncf1,Tyrobp,Nfib,Gpnmb,Cxcl12,S100a13,Cd74,Coro1a,Cx3cr1,Neurl1a,Hes1,Skap2,Wnt7b,Anxa2,Aif1,Rbm38,Ptprc,Itpr1,Rps6ka1,Akna,Scx,Sdcbp,Ccnd3,Anxa1,Flna,Uncx,Ecm1,Nr2f2,Smim22,Parp10,Hcls1,Hspa1a,Vim,Cers2,Nampt,Vsir,Sla,Map2k1	OCSGN	TRUE
Enriched_in_ageing_OCSGN_upregulated	TRUE	4.55877e-07	1672	219	50	0.228311	0.0299043	GO:0022008	GO:BP	neurogenesis	19049	7579		IDA IMP IGI,IMP ISO,IDA IMP,IMP IGI ISO,IMP IGI,IMP,ISS ISO,IDA IMP ISS ISO,IMP,IGI,IMP,ISO,ISO,IMP,IDA IMP ISO IBA,IMP,IMP,IMP,IMP ISO,IDA,IDA,IDA IMP IGI ISS ISO IBA,IBA,IDA IMP ISO IBA,IMP,IMP,IGI IBA TAS,ISO IBA,ISO,IDA,IDA IBA,ISO,IMP IBA,IMP,IBA,IMP IGI ISO,IDA IMP,IMP ISO IBA,IMP,IGI,IMP,IDA,IMP IGI,IMP IBA,IMP IGI ISO,ISO,IDA IBA,IGI IBA,IMP IGI ISO IBA,IDA IMP IBA	H2-D1,Apoe,H2-K1,B2m,C1qa,C3,Clu,Ptprz1,Rora,Sdc4,Syne2,Rpl4,Gh,Nfib,Cxcl12,Dgkg,Slc1a3,Efhd1,Cx3cr1,Nbl1,Neurl1a,Hes1,Bhlhe41,Wnt7b,Nrros,Zbtb18,En2,Acsl4,Itpr1,Akna,Tcf4,Rnd1,Clic5,Sorl1,Anxa1,Flna,Chl1,Hap1,Uncx,Flrt2,Cfh,Nr2f2,Axl,Gap43,Vim,Cers2,Btbd3,Nptx1,Map2k1,Neurod2	OCSGN	TRUE
Enriched_in_ageing_OCSGN_upregulated	TRUE	4.99237e-07	1066	160	32	0.2	0.0300188	GO:0001775	GO:BP	cell activation	19049	565		ISO,ISO,IGI,IGI,IDA ISO,IMP,ISO,ISS ISO,IMP,IMP,IDA IMP ISO TAS,ISO,IDA IMP ISO IBA,ISO,IMP,ISS ISO,IMP ISO IBA,IMP ISO,IDA IMP IBA,ISO,IMP,IMP IBA,ISO,IMP,ISS ISO NAS,IMP,IMP ISO,ISS ISO,IDA,IMP,IMP,IMP ISS ISO IBA	Ccn2,Apoe,B2m,C1qa,H2-Aa,Laptm5,Cd47,Clu,Cyp26b1,Rora,H2-Ab1,Sdc4,Tyrobp,Gpnmb,Cxcl12,Lcp1,Cd74,Coro1a,Fcer1g,Cx3cr1,Rif1,Samsn1,Gsn,Hes1,Aif1,Myh9,Ptprc,Rps6ka1,Tcf4,Irf8,Ccnd3,Anxa1	OCSGN	TRUE
Enriched_in_ageing_OCSGN_upregulated	TRUE	5.37232e-07	2643	61	29	0.47541	0.0109724	GO:0051239	GO:BP	regulation of multicellular organismal process	19049	15763		ISO,IMP ISO,IMP IGI ISO,IMP ISO IBA,IMP ISO,IMP ISO,IDA,IMP ISO,ISO,IMP,ISO,ISS ISO,IMP,ISO,IMP,IMP ISS ISO,ISS ISO,ISS ISO,ISO,ISO,IMP,ISO,IGI ISO,IMP,IMP IBA,IMP,IMP ISO,ISO,ISO	Ctss,Ccn2,Atp1a2,Apoe,B2m,Atp1a1,H2-Aa,C3,Cd63,Laptm5,Cd47,Clu,Cyp26b1,Prxl2a,Slc5a3,Ptprz1,Aqp1,Rora,Cybb,Gnai2,Trim30a,Rpl4,Gh,Ndrg2,Tyrobp,Nfib,Gpnmb,C1qc,Cxcl12	OCSGN	TRUE
Enriched_in_ageing_OCSGN_upregulated	TRUE	5.91681e-07	2065	227	58	0.255507	0.0280872	GO:0071310	GO:BP	cellular response to organic substance	19049	19425		IDA,IDA ISO,ISO,ISO,IDA IBA,IMP ISO IBA,IEP,ISO,ISO,IEP,ISS ISO,IDA ISS ISO,IDA,ISO,IDA ISO IBA,IMP,IEP,ISO IBA,ISO,IDA IMP ISO IBA,IDA ISO,IDA IGI,IMP,IGI ISO,IDA IBA,IEP,IDA,IDA,IGI ISO,IDA,ISS,IDA IBA,IDA,ISO,IDA ISO IBA,IDA IBA TAS,IDA,IMP IEP,IMP ISS ISO,IDA IMP ISO,ISS ISO IBA,IGI,IMP ISO IBA,ISS ISO,IEP,IMP IBA,IDA,IMP,ISO,ISO,IBA,IEP ISO,IDA ISS ISO,ISS ISO IBA NAS,IMP IGI,IBA,IDA,ISO	Ccn2,Atp1a2,B2m,Atp1a1,Ifitm3,Cd63,Laptm5,Cd47,Clu,Cyp26b1,Aqp1,Rora,H2-Ab1,Gnai2,Gh,Fam107a,Pcolce,Cxcl12,Gabra1,Cd74,Rpl13a,Coro1a,Fcer1g,Cx3cr1,Nbl1,Rif1,Neurl1a,Gsn,Hes1,Nrros,Aif1,Ifi204,Ptprc,Itpr1,Wfikkn2,Iigp1,Tcf4,Scx,Irf8,Sorl1,Sdcbp,Ccnd3,Anxa1,Flna,Plscr2,Hap1,Ecm1,Flrt2,Axl,Hcls1,Hspa1a,Padi2,Vim,Cxcl13,Vsir,Il20rb,Srebf1,Ezr	OCSGN	TRUE
Enriched_in_ageing_OCSGN_upregulated	TRUE	6.17288e-07	1592	224	49	0.21875	0.0307789	GO:0042127	GO:BP	regulation of cell population proliferation	19049	11598		ISO,ISO,ISO,ISO,IDA,IMP,ISO,ISS ISO,IMP ISO,ISS ISO,ISO,ISO,ISO,IDA,IMP ISO IBA,IMP,ISO,ISO,ISO IBA,ISO,IMP,ISO,ISS ISO,IDA IMP IGI,IMP,IMP,ISO,ISS ISO,ISO,IMP ISO,ISO,IMP,IMP ISO,IMP ISO,IMP ISS ISO IBA,ISO,ISS ISO,ISO,ISO IBA,ISO,IMP,ISS,ISO,ISO,ISO,IDA ISO,IBA,ISO,IMP	Ccn2,Apoe,B2m,H2-Aa,Ifitm3,Laptm5,Cd47,Clu,Ptprz1,Aqp1,H2-Ab1,Sdc4,Gnai2,Ndrg2,Tyrobp,Nfib,Gpnmb,Cxcl12,S100a13,Cd74,Coro1a,Cx3cr1,Neurl1a,Hes1,Skap2,Wnt7b,Anxa2,Aif1,Rbm38,Ptprc,Itpr1,Scx,Sdcbp,Ccnd3,Anxa1,Flna,Ecm1,Nr2f2,Smim22,Parp10,Hcls1,Hspa1a,Vim,Cers2,Nampt,Vsir,Sla,Map2k1,Il20rb	OCSGN	TRUE
Enriched_in_ageing_OCSGN_upregulated	TRUE	7.81801e-07	4562	228	97	0.425439	0.0212626	GO:0048523	GO:BP	negative regulation of cellular process	19049	14908		ISO IBA,ISO,IDA IMP IGI,IMP IGI ISO IBA,IDA IMP,IMP IGI ISO,IMP,ISO,ISO,IDA,ISO,IMP,ISO,IMP ISS ISO,IMP,IDA ISO,ISS ISO,IMP ISS ISO,ISO,ISO,ISO,ISO,ISS ISO,IMP,ISO,IDA IMP,ISS ISO,IMP ISO IBA,IMP ISO IBA,ISO,ISO,ISO,IMP,ISO,IMP ISS ISO IBA,IDA ISO IBA,ISS ISO IBA,ISO,IMP IGI ISO,IDA IMP,ISO,IDA IBA,IMP ISO,IMP IBA,ISS ISO IBA,IDA ISO IBA,IDA IMP IGI ISS ISO IBA,IDA TAS,IMP,IDA IMP,IMP ISO,IDA,IDA…	Ccn2,Atp1a2,H2-D1,Apoe,H2-K1,B2m,Atp1a1,Tap2,H2-Aa,Ifitm3,Cd63,Laptm5,Cd47,Clu,Cyp26b1,Ptprz1,Aqp1,Rora,H2-Ab1,Aebp1,Sdc4,Gnai2,Lima1,Trim30a,Gh,Ndrg2,Fam107a,Tyrobp,Nfib,Gpnmb,C1qc,Cxcl12,Dgkg,Actn1,Cd74,Rpl13a,Itm2b,Ifi27,Coro1a,Fcer1g,Cx3cr1,Nbl1,Rif1,Samsn1,Neurl1a,Gsn,Hes1,Bhlhe41,Skap2,Wnt7b,Anxa2,Nrros,Zbtb18,Aif1,En2,Acsl4,Rbm38,Myh9,Ptprc,Itpr1,Gm20594,Rps6ka1,Wfikkn2,Max,Akna,Tcf4,Scx,I…	OCSGN	TRUE
Enriched_in_ageing_OCSGN_upregulated	TRUE	9.3095e-07	1411	222	45	0.202703	0.0318923	GO:0016477	GO:BP	cell migration	19049	5846		IDA,ISO,ISS ISO,ISO,ISO,IMP ISO,IMP IBA,ISO,IMP,IMP,ISO,ISO,IDA IMP IGI ISO IBA,ISO,IDA ISO,ISS ISO,IMP,IMP IBA,IMP IBA,IGI ISO IBA,IDA,IGI,ISS ISO,ISS ISO,ISO,IBA,ISO,IMP ISO,ISO,IDA IMP ISS ISO IBA,ISS ISO,IMP,IMP,IGI,IDA ISO,ISO,IMP IGI IBA,ISO,ISO,ISO,ISO,IDA IMP ISS ISO IBA,ISO,ISO,IMP	Ccn2,Apoe,Cd63,Cd47,Ptprz1,Aqp1,Sdc4,Gnai2,Lima1,Syne2,Fam107a,Gpnmb,Cxcl12,Lcp1,Cd74,Fat2,Rpl13a,Coro1a,Fcer1g,Cx3cr1,Nbl1,Hes1,Aif1,Myh9,Ptprc,Rnd1,Sorl1,Sdcbp,Rps19,Anxa1,Flna,Chl1,Ecm1,Flrt2,Nr2f2,Smim22,Axl,Padi2,Mctp1,Vim,Cers2,Cxcl13,Vsir,Map2k1,Tns1	OCSGN	TRUE
Enriched_in_ageing_OCSGN_upregulated	TRUE	1.15017e-06	1550	219	47	0.214612	0.0303226	GO:0048699	GO:BP	generation of neurons	19049	15062		IDA IMP IGI,IMP ISO,IDA IMP,IMP IGI ISO,IMP,IMP,ISO,IDA ISS ISO,IMP,IGI,ISO,ISO,IMP,IDA IMP ISO IBA,IMP,IMP,IMP,IMP ISO,IDA,IDA,IDA IMP IGI ISS ISO IBA,IBA,IDA IMP ISO IBA,IMP,IGI IBA TAS,ISO IBA,ISO,IDA,IDA IBA,ISO,IMP IBA,IMP,IMP IGI ISO,IDA IMP,IMP ISO,IMP,IGI,IMP,IDA,IMP IGI,IMP IBA,IGI ISO,ISO,IDA IBA,IGI IBA,IMP IGI ISO IBA,IDA IMP IBA	H2-D1,Apoe,H2-K1,B2m,C1qa,C3,Clu,Ptprz1,Rora,Sdc4,Rpl4,Gh,Nfib,Cxcl12,Dgkg,Slc1a3,Efhd1,Cx3cr1,Nbl1,Neurl1a,Hes1,Bhlhe41,Wnt7b,Zbtb18,En2,Acsl4,Itpr1,Akna,Tcf4,Rnd1,Clic5,Sorl1,Flna,Chl1,Hap1,Uncx,Flrt2,Cfh,Nr2f2,Axl,Gap43,Vim,Cers2,Btbd3,Nptx1,Map2k1,Neurod2	OCSGN	TRUE
Enriched_in_ageing_OCSGN_upregulated	TRUE	1.24039e-06	783	91	20	0.21978	0.0255428	GO:0002252	GO:BP	immune effector process	19049	920		IMP IBA,IDA,IDA,IMP ISO,IMP,IDA IMP ISO,IDA IMP ISO IBA,IDA IMP ISO IBA,IDA ISO,IMP,IMP,IDA ISO,IMP,IMP IBA,ISS ISO,IDA IMP IBA,ISO,IDA IMP IBA,IMP,IBA	C4b,H2-D1,H2-K1,B2m,C1qa,Tap2,Ifitm3,C3,Cd47,Clu,Rora,H2-Ab1,Ncf1,Tyrobp,Lcp1,Cd74,Coro1a,Fcer1g,Rif1,Oasl2	OCSGN	TRUE
Enriched_in_ageing_OCSGN_upregulated	TRUE	2.15349e-06	4733	180	82	0.455556	0.0173252	GO:0007275	GO:BP	multicellular organism development	19049	3186		IDA IMP,IMP,IDA IMP IGI,IMP IGI ISO,IDA IMP,IMP IGI ISO,IMP IGI,IDA,IMP IGI,ISS ISO,IBA,IMP ISO,ISO,IMP,IDA IMP ISS ISO,IMP IEP ISS ISO,IMP ISS ISO,IDA,IGI,ISO,IMP,ISO,ISO IBA,IDA IMP IGI ISO,IMP ISO,ISO,IDA IMP ISO IBA,IMP,IMP,IDA ISO,ISO,IMP ISO,IGI,IMP,IMP,IMP IBA,IMP,IMP,IMP ISO,IDA,IDA IMP IBA,IMP,ISS ISO,IBA,IDA IMP IBA,IBA,ISS,IDA IMP IGI IEP ISS ISO IBA TAS,IBA,IDA IMP IGI IEP ISO IBA,IMP…	Ccn2,Atp1a2,H2-D1,Apoe,H2-K1,B2m,C1qa,H2-Aa,C3,Clu,Mal2,Cyp26b1,Prxl2a,Slc5a3,Ptprz1,Aqp1,Rora,H2-Ab1,Sdc4,Cybb,Syne2,Rpl4,Gh,Tyrobp,Nfib,C1qc,Cxcl12,Dgkg,Slc1a3,Gabra1,Actn1,Cd74,Tmod1,Rpl13a,Ildr2,Fcer1g,Sec61a1,Efhd1,Cx3cr1,Otol1,Nbl1,Rif1,Exph5,Cel,Neurl1a,Gsn,Slc26a4,Hes1,Bhlhe41,Wnt7b,Anxa2,Herc6,Nrros,Zbtb18,En2,Acsl4,Ifi204,Myh9,Ptprc,Itpr1,Rps6ka1,Wfikkn2,Akna,Tcf4,Scx,Irf8,Rnd1,Clic5,So…	OCSGN	TRUE
Enriched_in_ageing_OCSGN_upregulated	TRUE	2.29949e-06	1727	222	50	0.225225	0.0289519	GO:0040011	GO:BP	locomotion	19049	11507		IDA,IMP,ISO,ISS ISO,ISO,ISO,IMP ISO,IMP IBA,ISO,IMP,IMP,ISO,IMP,ISO,IDA IMP IGI ISO IBA,ISO,IDA ISO,ISS ISO,IMP,IMP ISO IBA,IMP IBA,IGI ISO IBA,IDA,IMP,IGI,IDA IMP,ISS ISO,ISS ISO,ISO,IBA,ISO,IMP ISO,ISO,IDA IMP ISS ISO IBA,ISS ISO,IMP,IMP,IGI,IDA ISO,ISO,IMP IGI IBA,IMP IBA,ISO,ISO,ISO,ISO,IDA IMP ISS ISO IBA,ISO,IMP ISO,IMP	Ccn2,Atp1a2,Apoe,Cd63,Cd47,Ptprz1,Aqp1,Sdc4,Gnai2,Lima1,Syne2,Fam107a,Nfib,Gpnmb,Cxcl12,Lcp1,Cd74,Fat2,Rpl13a,Coro1a,Fcer1g,Cx3cr1,Nbl1,Neurl1a,Hes1,Wnt7b,Aif1,Myh9,Ptprc,Rnd1,Sorl1,Sdcbp,Rps19,Anxa1,Flna,Chl1,Ecm1,Flrt2,Nr2f2,Smim22,Axl,Gap43,Padi2,Mctp1,Vim,Cers2,Cxcl13,Vsir,Map2k1,Tns1	OCSGN	TRUE
Enriched_in_ageing_OCSGN_upregulated	TRUE	2.30953e-06	1956	222	54	0.243243	0.0276074	GO:0006928	GO:BP	movement of cell or subcellular component	19049	2885		IDA,ISO,ISO,ISO,ISS ISO,ISO,ISO,IMP ISO,IMP IBA,ISO,IMP,IMP,ISO,IMP,ISO,IDA IMP IGI ISO IBA,ISO,ISO,IDA ISO,ISS ISO,IMP,IMP IBA,IMP IBA,IGI ISO IBA,IDA,IMP,IMP,IGI,IDA IMP,ISS ISO,ISS ISO,ISO,IBA,ISO,IMP ISO,ISO,IDA IMP ISS ISO IBA,ISS ISO IC,IMP,IMP ISS ISO IBA,IMP,IGI,IDA ISO,ISO,IMP IGI IBA,IMP IBA,ISO,ISO,ISO,ISO,IDA IMP ISS ISO IBA,ISO,IMP ISO,IMP	Ccn2,Atp1a2,Apoe,Atp1a1,Cd63,Cd47,Ptprz1,Aqp1,Sdc4,Gnai2,Lima1,Syne2,Fam107a,Nfib,Gpnmb,Cxcl12,Lcp1,Actn1,Cd74,Fat2,Rpl13a,Coro1a,Fcer1g,Cx3cr1,Nbl1,Neurl1a,Gsn,Hes1,Wnt7b,Aif1,Myh9,Ptprc,Rnd1,Sorl1,Sdcbp,Rps19,Anxa1,Flna,Chl1,Hap1,Ecm1,Flrt2,Nr2f2,Smim22,Axl,Gap43,Padi2,Mctp1,Vim,Cers2,Cxcl13,Vsir,Map2k1,Tns1	OCSGN	TRUE
Enriched_in_ageing_OCSGN_upregulated	TRUE	3.91204e-06	705	22	10	0.454545	0.0141844	GO:0050776	GO:BP	regulation of immune response	19049	15379		IMP IBA,IDA,IMP,IDA,IMP ISO,IMP,IDA IMP ISO,IDA IMP ISO IBA,IMP,ISO	C4b,H2-D1,Apoe,H2-K1,B2m,C1qa,Tap2,C3,Laptm5,Cd47	OCSGN	TRUE
Enriched_in_ageing_OCSGN_upregulated	TRUE	6.70757e-06	1006	217	35	0.16129	0.0347913	GO:0051270	GO:BP	regulation of cellular component movement	19049	15785		ISO,ISO,ISO,ISO,ISO,IMP ISO,IMP,ISO,IMP,ISO,ISO,IDA IGI ISO IBA,ISO,IDA ISO,IMP,ISO,IDA,ISS ISO,ISO,ISO,IMP ISO,IMP ISO IBA,ISS ISO,IMP,IMP,IGI,ISO,ISO,ISO,ISO,ISO,ISO,ISS ISO,ISO,ISO	Atp1a2,Apoe,Atp1a1,Cd63,Ptprz1,Aqp1,Sdc4,Gnai2,Syne2,Fam107a,Gpnmb,Cxcl12,Actn1,Cd74,Coro1a,Cx3cr1,Nbl1,Aif1,Ptprc,Sorl1,Sdcbp,Anxa1,Flna,Hap1,Ecm1,Flrt2,Nr2f2,Smim22,Padi2,Mctp1,Vim,Cers2,Cxcl13,Vsir,Map2k1	OCSGN	TRUE
Enriched_in_ageing_OCSGN_upregulated	TRUE	6.85313e-06	885	211	32	0.151659	0.0361582	GO:0002684	GO:BP	positive regulation of immune system process	19049	1338		IMP IBA,IDA,IDA,IMP ISO,IMP,IDA IMP ISO,IDA,IDA IMP ISO IBA,IMP,ISO,IDA IMP TAS,IDA IMP IBA,ISO,IDA IMP ISO IBA NAS IC,IMP,IDA IMP IBA,ISO,IMP,IMP,ISS ISO,IBA,IMP IGI ISS ISO,ISS ISO,ISO,IMP ISS ISO IBA,ISO IBA,IDA,IDA IMP ISO,ISO,IMP ISO,ISS ISO,ISO	C4b,H2-D1,H2-K1,B2m,C1qa,Tap2,H2-Aa,C3,Laptm5,Cd47,H2-Ab1,Tyrobp,Cxcl12,Cd74,Coro1a,Fcer1g,Cx3cr1,Rif1,Hes1,Aif1,Ifi204,Ptprc,Ddx60,Rps19,Anxa1,Fcnb,Ctsc,Cfh,Axl,Hcls1,Cxcl13,Vsir	OCSGN	TRUE
Enriched_in_ageing_OCSGN_upregulated	TRUE	7.05633e-06	1560	222	46	0.207207	0.0294872	GO:0048870	GO:BP	cell motility	19049	15224		IDA,ISO,ISS ISO,ISO,ISO,IMP ISO,IMP IBA,ISO,IMP,IMP,ISO,ISO,IDA IMP IGI ISO IBA,ISO,IDA ISO,ISS ISO,IMP,IMP IBA,IMP IBA,IGI ISO IBA,IDA,IMP,IGI,ISS ISO,ISS ISO,ISO,IBA,ISO,IMP ISO,ISO,IDA IMP ISS ISO IBA,ISS ISO,IMP,IMP,IGI,IDA ISO,ISO,IMP IGI IBA,ISO,ISO,ISO,ISO,IDA IMP ISS ISO IBA,ISO,IMP ISO,IMP	Ccn2,Apoe,Cd63,Cd47,Ptprz1,Aqp1,Sdc4,Gnai2,Lima1,Syne2,Fam107a,Gpnmb,Cxcl12,Lcp1,Cd74,Fat2,Rpl13a,Coro1a,Fcer1g,Cx3cr1,Nbl1,Neurl1a,Hes1,Aif1,Myh9,Ptprc,Rnd1,Sorl1,Sdcbp,Rps19,Anxa1,Flna,Chl1,Ecm1,Flrt2,Nr2f2,Smim22,Axl,Padi2,Mctp1,Vim,Cers2,Cxcl13,Vsir,Map2k1,Tns1	OCSGN	TRUE
Enriched_in_ageing_OCSGN_upregulated	TRUE	7.05633e-06	1560	222	46	0.207207	0.0294872	GO:0051674	GO:BP	localization of cell	19049	16096		IDA,ISO,ISS ISO,ISO,ISO,IMP ISO,IMP IBA,ISO,IMP,IMP,ISO,ISO,IDA IMP IGI ISO IBA,ISO,IDA ISO,ISS ISO,IMP,IMP IBA,IMP IBA,IGI ISO IBA,IDA,IMP,IGI,ISS ISO,ISS ISO,ISO,IBA,ISO,IMP ISO,ISO,IDA IMP ISS ISO IBA,ISS ISO,IMP,IMP,IGI,IDA ISO,ISO,IMP IGI IBA,ISO,ISO,ISO,ISO,IDA IMP ISS ISO IBA,ISO,IMP ISO,IMP	Ccn2,Apoe,Cd63,Cd47,Ptprz1,Aqp1,Sdc4,Gnai2,Lima1,Syne2,Fam107a,Gpnmb,Cxcl12,Lcp1,Cd74,Fat2,Rpl13a,Coro1a,Fcer1g,Cx3cr1,Nbl1,Neurl1a,Hes1,Aif1,Myh9,Ptprc,Rnd1,Sorl1,Sdcbp,Rps19,Anxa1,Flna,Chl1,Ecm1,Flrt2,Nr2f2,Smim22,Axl,Padi2,Mctp1,Vim,Cers2,Cxcl13,Vsir,Map2k1,Tns1	OCSGN	TRUE
Enriched_in_ageing_OCSGN_upregulated	TRUE	8.93909e-06	2387	228	61	0.267544	0.0255551	GO:0050793	GO:BP	regulation of developmental process	19049	15390		IMP ISO,ISO,IMP ISO,IDA,IMP ISO,ISO,IMP,ISO,IMP ISS ISO,ISS ISO,IMP,ISO,ISO,IGI ISO,IMP IGI ISO IBA,IMP,ISO,IMP ISO,IMP,ISO,IMP ISO,IMP,IMP ISO,IDA,IMP,IDA,IMP,IDA IMP IGI ISS ISO IBA,IDA IBA,IDA IMP,ISO,IDA,IGI,IMP ISS ISO,IMP,IDA IBA,IMP,IBA,IMP ISO,ISS ISO,ISO,ISS ISO IBA,ISO,IMP ISO,IMP,IMP,IMP,IMP ISS ISO IBA,IDA,IDA IMP,ISO,IMP ISO,ISO,ISO,ISO,ISO IBA,IGI ISO,IDA IGI,IDA IMP,IGI ISO,ISO	Ccn2,Apoe,B2m,H2-Aa,C3,Clu,Cyp26b1,Prxl2a,Ptprz1,Aqp1,Rora,Cybb,Rpl4,Gh,Tyrobp,Nfib,C1qc,Cxcl12,Dgkg,S100a13,Cd74,Coro1a,Cx3cr1,Nbl1,Rif1,Neurl1a,Cacna2d2,Hes1,Bhlhe41,Wnt7b,Anxa2,Rbm38,Ifi204,Myh9,Ptprc,Tcf4,Scx,Rnd1,Sorl1,Sdcbp,Rps19,Anxa1,Slc6a6,Flna,Hap1,Medag,Uncx,Ecm1,Flrt2,Ctsc,Axl,Hcls1,Vim,Cers2,Nampt,Hemgn,Vsir,Map2k1,Neurod2,Ezr,E2f2	OCSGN	TRUE
Enriched_in_ageing_OCSGN_upregulated	TRUE	9.90363e-06	554	22	9	0.409091	0.0162455	GO:0050778	GO:BP	positive regulation of immune response	19049	15381		IMP IBA,IDA,IDA,IMP ISO,IMP,IDA IMP ISO,IDA IMP ISO IBA,IMP,ISO	C4b,H2-D1,H2-K1,B2m,C1qa,Tap2,C3,Laptm5,Cd47	OCSGN	TRUE
Enriched_in_ageing_OCSGN_upregulated	TRUE	1.35343e-05	962	130	25	0.192308	0.0259875	GO:0045321	GO:BP	leukocyte activation	19049	13277		IGI,IGI,IDA ISO,IMP,ISO,ISS ISO,IMP,IMP,IDA IMP ISO TAS,ISO,IDA IMP ISO IBA,ISO,IMP,ISS ISO,IMP ISO IBA,IMP ISO,IDA IMP IBA,ISO,IMP,IMP IBA,ISO,IMP,ISS ISO NAS,IMP,IMP ISO	B2m,C1qa,H2-Aa,Laptm5,Cd47,Clu,Cyp26b1,Rora,H2-Ab1,Sdc4,Tyrobp,Gpnmb,Cxcl12,Lcp1,Cd74,Coro1a,Fcer1g,Cx3cr1,Rif1,Samsn1,Gsn,Hes1,Aif1,Myh9,Ptprc	OCSGN	TRUE
Enriched_in_ageing_OCSGN_upregulated	TRUE	1.61606e-05	1352	235	43	0.182979	0.0318047	GO:0051094	GO:BP	positive regulation of developmental process	19049	15637		ISO,ISO,ISO,IDA,IMP ISO,ISO,IMP,ISS ISO,ISS ISO,ISO,ISO,IGI ISO,IMP ISO IBA,IMP ISO,IMP ISO,IMP ISO,IDA,IMP,IDA,IMP,IDA ISO,IDA,IGI,IMP,IDA IBA,IMP,IMP ISO,ISS ISO,ISS ISO IBA,ISO,IMP ISO,IMP,IMP,ISS ISO,IDA,ISO,IMP ISO,ISO,IGI ISO,IDA IGI,IDA IMP,IGI,ISO	Ccn2,Apoe,B2m,H2-Aa,C3,Clu,Cyp26b1,Ptprz1,Aqp1,Cybb,Rpl4,Gh,Tyrobp,Cxcl12,Cd74,Cx3cr1,Nbl1,Rif1,Neurl1a,Cacna2d2,Hes1,Wnt7b,Ifi204,Ptprc,Tcf4,Scx,Sorl1,Sdcbp,Anxa1,Slc6a6,Flna,Hap1,Medag,Ecm1,Flrt2,Axl,Hcls1,Vim,Vsir,Map2k1,Neurod2,Ezr,Coro1c	OCSGN	TRUE
Enriched_in_ageing_OCSGN_upregulated	TRUE	1.61994e-05	1456	227	44	0.193833	0.0302198	GO:0051240	GO:BP	positive regulation of multicellular organismal process	19049	15764		ISO,IMP ISO,ISO,IMP,IDA,IMP ISO,ISS ISO,ISS ISO,ISS ISO,ISS ISO,ISO,ISO,ISO,IGI ISO,IMP IBA,ISO,IDA IMP ISO IBA,IDA IMP,IMP ISO,IMP,IDA,IMP,IDA ISO,IMP ISO,ISO,IBA,IMP IGI,IMP,IMP,IMP ISO,ISS ISO,ISO,ISS ISO IBA,IMP ISS ISO,ISO,ISS ISO,IDA,ISO,IMP ISO,ISO,ISO,IGI ISO,IMP,IGI	Ccn2,Apoe,B2m,Atp1a1,H2-Aa,C3,Clu,Ptprz1,Aqp1,Rora,Cybb,Gnai2,Rpl4,Gh,Tyrobp,Cxcl12,Cd74,Fcer1g,Cx3cr1,Rif1,Neurl1a,Cacna2d2,Hes1,Anxa2,Aif1,Ifi204,Ptprc,Scx,Irf8,Sorl1,Sdcbp,Rps19,Anxa1,Hap1,Fcnb,Ecm1,Flrt2,Axl,Hcls1,Vim,Vsir,Map2k1,Il20rb,Ezr	OCSGN	TRUE
Enriched_in_ageing_OCSGN_upregulated	TRUE	1.83012e-05	2061	23	14	0.608696	0.00679282	GO:0048584	GO:BP	positive regulation of response to stimulus	19049	14959		IGI,ISO,IMP IBA,IDA,ISO,IDA,IMP ISO,IMP,IDA IMP ISO,IDA IMP ISS ISO IBA,ISS ISO,IMP,IMP ISO IBA,ISS ISO	Ctss,Ccn2,C4b,H2-D1,Apoe,H2-K1,B2m,C1qa,Tap2,C3,Cd63,Laptm5,Cd47,Clu	OCSGN	TRUE
Enriched_in_ageing_OCSGN_upregulated	TRUE	2.29429e-05	1149	219	37	0.16895	0.0322019	GO:0048666	GO:BP	neuron development	19049	15030		IDA IMP IGI,IMP ISO,IDA IMP,IGI,IMP,IMP,ISO,IDA ISO,IGI,ISO,IMP,IMP ISO IBA,IMP,IMP,IMP,IDA,IDA,IGI ISO,IDA IMP ISO,IMP,IGI,ISO,ISO,ISO,IMP IBA,IMP IGI,IDA IMP,ISO,IGI,IMP,IMP IBA,IGI ISO,ISO,IDA IBA,IGI IBA,IGI ISO,IMP	H2-D1,Apoe,H2-K1,B2m,C1qa,C3,Clu,Ptprz1,Sdc4,Rpl4,Nfib,Cxcl12,Dgkg,Slc1a3,Efhd1,Nbl1,Neurl1a,Hes1,Wnt7b,Zbtb18,En2,Acsl4,Itpr1,Rnd1,Clic5,Flna,Chl1,Hap1,Flrt2,Cfh,Gap43,Vim,Cers2,Btbd3,Nptx1,Map2k1,Neurod2	OCSGN	TRUE
Enriched_in_ageing_OCSGN_upregulated	TRUE	2.5466e-05	801	207	29	0.140097	0.0362047	GO:0034097	GO:BP	response to cytokine	19049	9709		IDA,IDA ISO IBA,IEP,ISO,IDA,IDA,IEP,ISO IBA,IDA IMP ISO IBA,IDA ISO,ISO,IDA IMP,IMP,ISO,IEP,IDA,ISS,IDA IBA,IDA,IDA IBA TAS,ISS ISO,IBA,IDA,IDA,ISO,ISO,IEP ISO,IDA,IBA NAS	H2-Aa,Ifitm3,Laptm5,Cd47,Rora,H2-Ab1,Pcolce,Cxcl12,Cd74,Rpl13a,Ctrb1,Coro1a,Fcer1g,Cx3cr1,Rif1,Gsn,Aif1,Ifi204,Ptprc,Iigp1,Irf8,Anxa1,Ecm1,Cfh,Axl,Hcls1,Padi2,Vim,Cxcl13	OCSGN	TRUE
Enriched_in_ageing_OCSGN_upregulated	TRUE	3.555e-05	2207	219	55	0.251142	0.0249207	GO:0048468	GO:BP	cell development	19049	14868		IDA IMP IGI,IMP ISO,IDA IMP,IMP IGI ISO,IMP IGI,IMP,ISS ISO,IDA ISS ISO,IGI,ISO,ISO,IMP IGI,IMP,IBA,IDA IMP ISO IBA,IMP,IMP,ISO,IMP IGI IBA,IMP,IMP ISO,IDA,ISS ISO,IDA IMP,IMP,IDA IMP IGI IEP ISO IBA,IBA,IDA IMP IGI ISO,ISO,IMP,IMP,IGI,ISO,IMP ISS ISO,ISO,ISO,IMP,ISO,IMP IBA,IMP,ISO,IMP IGI ISO,IDA IMP,IMP ISO,IMP,IGI,IMP,IMP,IMP IBA,IDA IGI ISO,ISO,IDA IBA,IGI IBA,IGI ISO,IMP	H2-D1,Apoe,H2-K1,B2m,C1qa,C3,Clu,Ptprz1,Sdc4,Rpl4,Gh,Tyrobp,Nfib,Pgm5,Cxcl12,Dgkg,Slc1a3,Actn1,Tmod1,Efhd1,Cx3cr1,Nbl1,Exph5,Neurl1a,Cacna2d2,Hes1,Bhlhe41,Wnt7b,Anxa2,Nrros,Zbtb18,En2,Acsl4,Myh9,Ptprc,Itpr1,Wfikkn2,Rnd1,Clic5,Sorl1,Rps19,Flna,Chl1,Hap1,Ecm1,Flrt2,Cfh,Axl,Gap43,Vim,Cers2,Btbd3,Nptx1,Map2k1,Neurod2	OCSGN	TRUE
Enriched_in_ageing_OCSGN_upregulated	TRUE	3.61977e-05	872	217	31	0.142857	0.0355505	GO:0030334	GO:BP	regulation of cell migration	19049	7848		ISO,ISO,ISO,IMP ISO,IMP,ISO,IMP,ISO,ISO,IDA IGI ISO IBA,IDA ISO,IMP,ISO,IDA,ISS ISO,ISO,ISO,IMP ISO,IMP ISO IBA,ISS ISO,IMP,IGI,ISO,ISO,ISO,ISO,ISO,ISO,ISS ISO,ISO,ISO	Apoe,Cd63,Ptprz1,Aqp1,Sdc4,Gnai2,Syne2,Fam107a,Gpnmb,Cxcl12,Cd74,Coro1a,Cx3cr1,Nbl1,Aif1,Ptprc,Sorl1,Sdcbp,Anxa1,Flna,Ecm1,Flrt2,Nr2f2,Smim22,Padi2,Mctp1,Vim,Cers2,Cxcl13,Vsir,Map2k1	OCSGN	TRUE
Enriched_in_ageing_OCSGN_upregulated	TRUE	4.48871e-05	772	207	28	0.135266	0.0362694	GO:0009617	GO:BP	response to bacterium	19049	4008		IDA,IMP ISO,IMP,IEP,IMP,IMP ISO,IEP,IEP,IDA IMP IBA,IMP,IEP,IMP,IMP IBA,IGI,IEP,IEP,IEP,IEP IBA,IDA IEP,IMP,IDA IBA,ISO,IEP,IEP,ISO,ISO,ISS ISO,ISS ISO IBA	H2-K1,B2m,Tap2,C3,Cd47,Aqp1,Ly6a,Trim30a,Lyz2,Ncf1,Nfib,Rpl13a,Fcer1g,Cx3cr1,Cd52,Mt2,Herc6,Ifi204,Iigp1,Irf8,Lyz1,Rps19,Plscr2,Usp18,Axl,Rpl39,Vim,Cxcl13	OCSGN	TRUE
Enriched_in_ageing_OCSGN_upregulated	TRUE	5.58775e-05	809	130	22	0.169231	0.0271941	GO:0046649	GO:BP	lymphocyte activation	19049	14327		IGI,IDA ISO,IMP,ISO,IMP,IMP,IDA IMP ISO TAS,ISO,IDA IMP ISO IBA,ISO,IMP,ISS ISO,IMP ISO IBA,IMP ISO,IMP IBA,IMP,IMP IBA,ISO,IMP,ISS ISO,IMP,IMP ISO	B2m,H2-Aa,Laptm5,Cd47,Cyp26b1,Rora,H2-Ab1,Sdc4,Tyrobp,Gpnmb,Cxcl12,Lcp1,Cd74,Coro1a,Fcer1g,Rif1,Samsn1,Gsn,Hes1,Aif1,Myh9,Ptprc	OCSGN	TRUE
Enriched_in_ageing_OCSGN_upregulated	TRUE	5.69384e-05	881	219	31	0.141553	0.0351873	GO:0045597	GO:BP	positive regulation of cell differentiation	19049	13389		ISO,ISO,IDA,ISO,IMP,ISS ISO,ISO,ISO,IMP,ISO,IMP ISO,IMP ISO,IDA,IDA,IDA ISO,IDA,IGI,IMP,IDA IBA,ISS ISO,ISS ISO IBA,ISO,ISO,IMP,IMP,ISO,IMP ISO,ISO,IGI ISO,IDA IGI,IDA	Ccn2,Apoe,H2-Aa,Clu,Cyp26b1,Ptprz1,Rpl4,Gh,Tyrobp,Cxcl12,Cd74,Cx3cr1,Nbl1,Neurl1a,Hes1,Wnt7b,Ifi204,Ptprc,Tcf4,Sdcbp,Anxa1,Slc6a6,Flna,Hap1,Medag,Axl,Hcls1,Vim,Vsir,Map2k1,Neurod2	OCSGN	TRUE
Enriched_in_ageing_OCSGN_upregulated	TRUE	0.00012384	1392	219	40	0.182648	0.0287356	GO:0030182	GO:BP	neuron differentiation	19049	7765		IDA IMP IGI,IMP ISO,IDA IMP,IMP IGI ISO,IMP,IMP,ISO,IDA ISO,IMP,IGI,ISO,IMP,IDA IMP ISO IBA,IMP,IMP,IMP,IDA,IDA,IMP IGI ISS ISO IBA,IDA IMP ISO IBA,IMP,IGI IBA TAS,ISO IBA,ISO,IDA IBA,ISO,IMP IBA,IMP IGI,IDA IMP,ISO,IMP,IGI,IMP,IMP IBA,IGI ISO,ISO,IDA IBA,IGI IBA,IMP IGI ISO IBA,IDA IMP IBA	H2-D1,Apoe,H2-K1,B2m,C1qa,C3,Clu,Ptprz1,Rora,Sdc4,Rpl4,Nfib,Cxcl12,Dgkg,Slc1a3,Efhd1,Nbl1,Neurl1a,Hes1,Wnt7b,Zbtb18,En2,Acsl4,Itpr1,Tcf4,Rnd1,Clic5,Flna,Chl1,Hap1,Uncx,Flrt2,Cfh,Gap43,Vim,Cers2,Btbd3,Nptx1,Map2k1,Neurod2	OCSGN	TRUE
Enriched_in_ageing_OCSGN_upregulated	TRUE	0.00012835	922	217	31	0.142857	0.0336226	GO:2000145	GO:BP	regulation of cell motility	19049	29380		ISO,ISO,ISO,IMP ISO,IMP,ISO,IMP,ISO,ISO,IDA IGI ISO IBA,IDA ISO,IMP,ISO,IDA,ISS ISO,ISO,ISO,IMP ISO,IMP ISO IBA,ISS ISO,IMP,IGI,ISO,ISO,ISO,ISO,ISO,ISO,ISS ISO,ISO,ISO	Apoe,Cd63,Ptprz1,Aqp1,Sdc4,Gnai2,Syne2,Fam107a,Gpnmb,Cxcl12,Cd74,Coro1a,Cx3cr1,Nbl1,Aif1,Ptprc,Sorl1,Sdcbp,Anxa1,Flna,Ecm1,Flrt2,Nr2f2,Smim22,Padi2,Mctp1,Vim,Cers2,Cxcl13,Vsir,Map2k1	OCSGN	TRUE
Enriched_in_ageing_OCSGN_upregulated	TRUE	0.000140238	1512	219	42	0.191781	0.0277778	GO:0045595	GO:BP	regulation of cell differentiation	19049	13387		IMP ISO,ISO,IMP ISO,IDA,ISO,IMP,ISO,ISS ISO,IMP,ISO,ISO,IMP IGI,ISO,ISO,IMP ISO,IMP ISO,IDA,IDA,IDA IMP IGI ISS ISO IBA,IDA IBA,IDA,IDA,IGI,IMP,IDA IBA,IMP,ISS ISO,ISO,ISS ISO IBA,ISO,ISO,IMP,IMP,IMP,ISO,IMP ISO,ISO,ISO,ISO IBA,IGI ISO,IDA IGI,IDA	Ccn2,Apoe,B2m,H2-Aa,Clu,Cyp26b1,Prxl2a,Ptprz1,Rora,Rpl4,Gh,Tyrobp,C1qc,Cxcl12,Cd74,Cx3cr1,Nbl1,Neurl1a,Hes1,Bhlhe41,Wnt7b,Rbm38,Ifi204,Ptprc,Tcf4,Sorl1,Sdcbp,Rps19,Anxa1,Slc6a6,Flna,Hap1,Medag,Uncx,Axl,Hcls1,Vim,Cers2,Hemgn,Vsir,Map2k1,Neurod2	OCSGN	TRUE
Enriched_in_ageing_OCSGN_upregulated	TRUE	0.00015031	689	134	20	0.149254	0.0290276	GO:0050865	GO:BP	regulation of cell activation	19049	15450		ISO,ISO,IDA ISO,IMP,ISO,IMP,IMP,IDA IMP ISO TAS,ISO,IDA IMP ISO IBA,ISO,IMP ISO,IMP,IDA IMP IBA,IMP,IMP IBA,IMP,ISS ISO,IMP ISO,ISS ISO	Ccn2,Apoe,H2-Aa,Laptm5,Cd47,Cyp26b1,Rora,H2-Ab1,Sdc4,Tyrobp,Gpnmb,Cd74,Coro1a,Fcer1g,Rif1,Samsn1,Hes1,Aif1,Ptprc,Rps6ka1	OCSGN	TRUE
Enriched_in_ageing_OCSGN_upregulated	TRUE	0.000154044	2254	235	57	0.242553	0.0252884	GO:0051128	GO:BP	regulation of cellular component organization	19049	15664		ISO,IDA IMP IGI,IDA IMP ISO,IDA IMP,IGI ISO,IMP IGI,ISS ISO,ISO,IMP ISS ISO,ISO,ISO,ISS ISO,ISO,ISS ISO,IMP,IMP,ISO,ISS ISO IBA,IMP ISO IBA,IMP ISO,IMP,ISO,ISO,IMP ISO,IMP,IDA,IDA ISO IBA,ISO,IMP ISO,ISO,ISO,ISO,IBA,IMP ISS ISO,IMP ISS ISO,ISO IBA,IMP IGI ISO,IMP ISO,IDA IMP,IDA,ISO,ISO,ISO,ISO IBA,ISO,ISS IBA,ISO,ISO,IGI ISO,ISO,IDA,IGI TAS,IDA IMP,IDA ISO,IGI ISO,IBA,IGI ISO	Ccn2,H2-D1,Apoe,H2-K1,B2m,C3,Cd63,Cd47,Clu,Ptprz1,Aqp1,Aebp1,Sdc4,Lima1,Trim30a,Syne2,Rpl4,Fam107a,Tyrobp,Cxcl12,Dgkg,Lcp1,Rpl13a,Coro1a,Rif1,Neurl1a,Gsn,Hes1,Anxa2,Acsl4,Myh9,Itpr1,Rnd1,Sorl1,Sdcbp,Anxa1,Flna,Hap1,Cplx2,Flrt2,Smim22,Parp10,Axl,Hcls1,Gap43,Hspa1a,Padi2,Mctp1,Vim,Cers2,Cxcl13,Map2k1,Neurod2,Srebf1,Ezr,Ube2c,Coro1c	OCSGN	TRUE
Enriched_in_ageing_OCSGN_upregulated	TRUE	0.00017778	3514	219	73	0.333333	0.020774	GO:0048583	GO:BP	regulation of response to stimulus	19049	14958		IGI,ISO,IMP IBA,IDA,IMP IGI ISO,IDA,IMP ISO,IMP,IDA IMP ISO,IDA IMP ISS ISO IBA,IMP ISS ISO IBA,IMP,IMP ISO IBA,ISS ISO,IMP,IMP ISS ISO IBA,IDA,ISO,IMP IBA,ISO IBA,IBA,IMP,ISO,IDA IC,IDA ISO IBA,IMP,ISO IBA,IDA IMP ISO IBA NAS IC,IDA IMP ISO IBA,ISS ISO,ISO,IDA IBA,IMP ISO,IMP,IMP ISS ISO IBA,IDA IMP IGI,ISO IBA,IMP ISO IBA,IMP,IDA,ISS ISO,ISO,IBA,IDA IMP IGI ISS ISO,ISO,ISO IBA,IMP,IDA,ISS ISO,I…	Ctss,Ccn2,C4b,H2-D1,Apoe,H2-K1,B2m,C1qa,Tap2,C3,Cd63,Laptm5,Cd47,Clu,Cyp26b1,Rora,H2-Ab1,Gnai2,Trim30a,Gh,Igfbpl1,Ndrg2,Ncf1,Gpnmb,Cxcl12,Dgkg,S100a13,Cd74,Fcer1g,Efhd1,Cx3cr1,Nbl1,Rif1,Samsn1,Neurl1a,Hes1,S100a4,Wnt7b,Anxa2,Nrros,Aif1,Alox5ap,Ifi204,Ptprc,Itpr1,Wfikkn2,Akna,Tcf4,Ddx60,Sorl1,Sdcbp,Rps19,Ccnd3,Anxa1,Flna,Hap1,Fcnb,Ecm1,Ctsc,Cfh,Gas2,Usp18,Axl,Hcls1,Padi2,Mctp1,Cers2,Nampt,Cxcl13,V…	OCSGN	TRUE
Enriched_in_ageing_OCSGN_upregulated	TRUE	0.000206506	644	218	25	0.114679	0.0388199	GO:0045087	GO:BP	innate immune response	19049	13177		IMP,ISO,ISO,IDA,IDA ISO IBA,ISO,IDA,IMP ISO,IBA,IC,IDA ISO,ISO,IMP IBA,IC,IDA,ISS,IBA,ISS ISO,ISO,ISO IBA,IMP,ISO,IDA,IBA,ISS ISO	Apoe,B2m,Tap2,H2-Aa,Ifitm3,Cd47,H2-Ab1,Cybb,Trim30a,Cd74,Rpl13a,Coro1a,Fcer1g,Cx3cr1,Gsn,Aif1,Ifi204,Irf8,Rps19,Fcnb,Cfh,Rpl39,Vim,Sla,Serinc3	OCSGN	TRUE
Enriched_in_ageing_OCSGN_upregulated	TRUE	0.000253473	719	171	23	0.134503	0.0319889	GO:0001816	GO:BP	cytokine production	19049	598		ISO,ISO,IMP,ISO,ISS ISO,ISS ISO,ISO,IMP,IMP,IMP IBA,IMP ISO,ISS ISO,IDA ISO IBA,IDA IPI IMP,IGI ISO,IDA,ISO,IBA,IGI ISO,IMP,IMP ISO,IMP ISS ISO IBA,ISO	B2m,C3,Laptm5,Cd47,Clu,Rora,Cybb,Trim30a,Ndrg2,Tyrobp,Gpnmb,S100a13,Cd74,Fcer1g,Cx3cr1,Nrros,Aif1,Ifi204,Ptprc,Irf8,Sorl1,Anxa1,Fcnb	OCSGN	TRUE
Enriched_in_ageing_OCSGN_upregulated	TRUE	0.000274119	3231	192	62	0.322917	0.0191891	GO:0048513	GO:BP	animal organ development	19049	14898		IDA IMP,IMP,IDA,IMP IGI ISO,IDA,ISO,IMP ISO,ISO,IMP,IMP IEP,IMP,IDA,IGI,IMP,ISO IBA,IDA IMP IGI ISO,IMP ISO,ISO,IDA ISO,ISO,IMP ISO,IGI,IMP,IMP,IMP IBA,IMP,IDA,IBA,ISS ISO,IMP,ISS,IMP IGI IEP ISS ISO TAS,IDA IMP IEP,ISO,IGI,IMP,IMP,IGI,IDA,ISS ISO,IMP ISO,ISO,IDA,IDA,IMP IEP ISS NAS,IMP,IMP IBA,IMP ISO,ISS ISO,ISS ISO,IDA,IMP ISS ISO IBA,IMP IGI ISO,IMP,IMP,IMP ISS ISO IBA,IMP,IMP,IDA IMP,IMP,IGI…	Ccn2,Atp1a2,H2-K1,B2m,H2-Aa,Clu,Cyp26b1,Prxl2a,Ptprz1,Aqp1,Rora,H2-Ab1,Sdc4,Syne2,Gh,Tyrobp,Nfib,C1qc,Cxcl12,Actn1,Cd74,Tmod1,Rpl13a,Ildr2,Fcer1g,Sec61a1,Otol1,Nbl1,Exph5,Neurl1a,Slc26a4,Hes1,Wnt7b,Anxa2,Herc6,Nrros,Zbtb18,En2,Ifi204,Myh9,Ptprc,Itpr1,Rps6ka1,Akna,Scx,Irf8,Clic5,Sorl1,Sdcbp,Rps19,C1qb,Anxa1,Flna,Hap1,Uncx,Ecm1,Flrt2,Cfh,Nr2f2,Gas2,Axl,Hcls1	OCSGN	TRUE
Enriched_in_ageing_OCSGN_upregulated	TRUE	0.000283855	845	219	29	0.13242	0.0343195	GO:0007417	GO:BP	central nervous system development	19049	3311		IMP,IMP ISO,IMP IGI,IMP,ISS ISO,IMP ISS ISO,IEP,IMP,IMP,IDA,IMP ISO,IDA ISO,IMP,IBA,IDA IMP IGI ISS ISO,IDA IGI IEP,IMP,IMP,IGI,IDA,ISO,IMP,IMP,IDA,IGI,IMP IGI,IMP IBA,IGI,IMP	Atp1a2,B2m,C1qa,C3,Clu,Ptprz1,Aqp1,Rora,Syne2,Tyrobp,Nfib,Cxcl12,Cx3cr1,Gsn,Hes1,Wnt7b,Nrros,Zbtb18,En2,Akna,Flna,Hap1,Uncx,Nr2f2,Axl,Vim,Btbd3,Map2k1,Neurod2	OCSGN	TRUE
Enriched_in_ageing_OCSGN_upregulated	TRUE	0.000294666	1179	235	37	0.157447	0.0313825	GO:0007155	GO:BP	cell adhesion	19049	3075		IDA IBA,IDA ISO,ISS ISO,IMP,IMP ISO IBA,ISO,IDA IMP ISO TAS,ISO,ISS ISO,IDA ISO IBA,IDA ISO,ISO,IMP,ISS ISO IBA,IMP ISO,IPI IGI,IBA,ISO,IMP IGI,IMP,ISS ISO,IMP,IMP ISO,IDA,ISO,ISS ISO IBA,ISO,IMP,IMP,IMP,ISS IBA,IDA,IDA ISO,ISO,IMP,IBA,ISO	Ccn2,H2-Aa,Cd63,Laptm5,Cd47,Ptprz1,H2-Ab1,Sdc4,Fam107a,Gpnmb,Cxcl12,Actn1,Cd74,Fat2,Coro1a,Cx3cr1,Cel,Gsn,Hes1,Wnt7b,Aif1,Myh9,Ptprc,Akna,Rnd1,Anxa1,Flna,Flrt2,Cfh,Axl,Cldn9,Cxcl13,Vsir,Map2k1,Il20rb,Siglecg,Coro1c	OCSGN	TRUE
Enriched_in_ageing_OCSGN_upregulated	TRUE	0.00036626	1037	235	34	0.144681	0.0327869	GO:0051241	GO:BP	negative regulation of multicellular organismal process	19049	15765		IMP,ISO,IMP ISO,IMP,ISO,IMP,ISO,IMP,IMP,IMP IBA,IMP,IMP ISO,ISO,IMP,IMP ISO,IDA IMP ISO,IDA,IMP,IGI,IDA,IMP,ISO,ISS ISO IBA,ISS ISO,IDA IMP,ISO,IGI ISO,ISO,ISO,IDA ISO,IMP,ISO,ISO,ISO	Atp1a2,Apoe,B2m,Atp1a1,Cd63,Laptm5,Gnai2,Trim30a,Ndrg2,Tyrobp,Nfib,Gpnmb,C1qc,Cd74,Cx3cr1,Hes1,Wnt7b,Anxa2,Ptprc,Tcf4,Sorl1,Rps19,Anxa1,Ecm1,Ctsc,Nr2f2,Axl,Cers2,Cxcl13,Vsir,Il20rb,Ezr,E2f2,Coro1c	OCSGN	TRUE
Enriched_in_ageing_OCSGN_upregulated	TRUE	0.000369538	967	217	31	0.142857	0.0320579	GO:0040012	GO:BP	regulation of locomotion	19049	11508		ISO,ISO,ISO,IMP ISO,IMP,ISO,IMP,ISO,ISO,IDA IGI ISO IBA,IDA ISO,IMP,ISO,IDA,ISS ISO,ISO,ISO,IMP ISO,IMP ISO IBA,ISS ISO,IMP,IGI,ISO,ISO,ISO,ISO,ISO,ISO,ISS ISO,ISO,ISO	Apoe,Cd63,Ptprz1,Aqp1,Sdc4,Gnai2,Syne2,Fam107a,Gpnmb,Cxcl12,Cd74,Coro1a,Cx3cr1,Nbl1,Aif1,Ptprc,Sorl1,Sdcbp,Anxa1,Flna,Ecm1,Flrt2,Nr2f2,Smim22,Padi2,Mctp1,Vim,Cers2,Cxcl13,Vsir,Map2k1	OCSGN	TRUE
Enriched_in_ageing_OCSGN_upregulated	TRUE	0.000379195	1191	235	37	0.157447	0.0310663	GO:0022610	GO:BP	biological adhesion	19049	7637		IDA IBA,IDA ISO,ISS ISO,IMP,IMP ISO IBA,ISO,IDA IMP ISO TAS,ISO,ISS ISO,IDA ISO IBA,IDA ISO,ISO,IMP,ISS ISO IBA,IMP ISO,IPI IGI,IBA,ISO,IMP IGI,IMP,ISS ISO,IMP,IMP ISO,IDA,ISO,ISS ISO IBA,ISO,IMP,IMP,IMP,ISS IBA,IDA,IDA ISO,ISO,IMP,IBA,ISO	Ccn2,H2-Aa,Cd63,Laptm5,Cd47,Ptprz1,H2-Ab1,Sdc4,Fam107a,Gpnmb,Cxcl12,Actn1,Cd74,Fat2,Coro1a,Cx3cr1,Cel,Gsn,Hes1,Wnt7b,Aif1,Myh9,Ptprc,Akna,Rnd1,Anxa1,Flna,Flrt2,Cfh,Axl,Cldn9,Cxcl13,Vsir,Map2k1,Il20rb,Siglecg,Coro1c	OCSGN	TRUE
Enriched_in_ageing_OCSGN_upregulated	TRUE	0.000452696	644	227	25	0.110132	0.0388199	GO:0001817	GO:BP	regulation of cytokine production	19049	599		ISO,ISO,IMP,ISO,ISS ISO,ISS ISO,ISO,IMP,IMP,IMP IBA,IMP ISO,IDA ISO IBA,IDA IMP,IGI ISO,ISO,IBA,IGI ISO,IMP,IMP ISO,IMP ISS ISO IBA,ISO,IGI ISO,IDA ISO,IMP,ISO	B2m,C3,Laptm5,Cd47,Clu,Rora,Cybb,Trim30a,Ndrg2,Tyrobp,Gpnmb,Cd74,Fcer1g,Cx3cr1,Aif1,Ifi204,Ptprc,Irf8,Sorl1,Anxa1,Fcnb,Axl,Vsir,Il20rb,Ezr	OCSGN	TRUE
Enriched_in_ageing_OCSGN_upregulated	TRUE	0.000467926	732	78	15	0.192308	0.0204918	GO:0030029	GO:BP	actin filament-based process	19049	7710		ISO,ISO,ISO,ISO,ISS ISO,ISO,ISS ISO IBA,IMP,IMP ISS ISO IBA,IMP,IBA,IDA ISO IBA,IDA ISO,IMP IBA,IMP ISO IBA	Ccn2,Atp1a2,Atp1a1,Cd47,Aqp1,Sdc4,Lima1,Syne2,Fam107a,Tyrobp,Pgm5,Lcp1,Actn1,Tmod1,Coro1a	OCSGN	TRUE
Enriched_in_ageing_OCSGN_upregulated	TRUE	0.000557365	716	207	25	0.120773	0.0349162	GO:0071345	GO:BP	cellular response to cytokine stimulus	19049	19458		IDA IBA,IEP,ISO,IDA,IDA,IEP,ISO IBA,IDA IMP ISO IBA,IDA ISO,IDA,IMP,ISO,IEP,IDA,ISS,IDA IBA,IDA,IDA IBA TAS,ISS ISO,IDA,ISO,ISO,IEP ISO,IDA,IBA NAS	Ifitm3,Laptm5,Cd47,Rora,H2-Ab1,Pcolce,Cxcl12,Cd74,Rpl13a,Coro1a,Fcer1g,Cx3cr1,Rif1,Gsn,Aif1,Ifi204,Ptprc,Iigp1,Irf8,Ecm1,Axl,Hcls1,Padi2,Vim,Cxcl13	OCSGN	TRUE
Enriched_in_ageing_OCSGN_upregulated	TRUE	0.000583616	2631	211	57	0.270142	0.0216648	GO:0032879	GO:BP	regulation of localization	19049	9122		IDA ISO,ISO,ISO,ISO,ISS ISO,IMP IGI ISS ISO,ISS ISO,IDA ISO IBA,ISS ISO,IMP,ISO,IMP ISS ISO,IMP ISO,ISO,IBA,IMP,ISO,ISO,IMP ISO,ISO,IDA IGI ISO IBA,ISS ISO,ISO,IDA ISO,IMP ISO,IMP IGI,IDA IMP IBA,ISO,IDA,ISS ISO IBA,ISO,IMP,ISO,IMP ISO,ISS ISO,ISS ISO,IDA IGI ISO,IMP ISO IBA,ISS ISO,IMP ISS ISO,IMP ISS ISO IBA,IBA,IMP ISS ISO IC,IMP ISS ISO,IDA IMP IBA,IMP,IGI,ISO,ISO,ISO,ISO,ISO,ISO IBA,ISO,ISO,…	Ctss,Atp1a2,Apoe,B2m,Atp1a1,C3,Cd63,Cd47,Clu,Slc5a3,Ptprz1,Aqp1,Sdc4,Gnai2,Trim30a,Syne2,Gh,Fam107a,Tyrobp,Gpnmb,Cxcl12,Lcp1,Actn1,Cd74,Ifi27,Coro1a,Fcer1g,Cx3cr1,Nbl1,Exph5,Gsn,Slc26a4,Hes1,Anxa2,Aif1,Acsl4,Ptprc,Itpr1,Sorl1,Sdcbp,Anxa1,Kcnj13,Flna,Hap1,Cplx2,Ecm1,Flrt2,Nr2f2,Smim22,Axl,Hcls1,Padi2,Mctp1,Vim,Cers2,Cxcl13,Vsir	OCSGN	TRUE
Enriched_in_ageing_OCSGN_upregulated	TRUE	0.00062732	684	203	24	0.118227	0.0350877	GO:0097435	GO:BP	supramolecular fiber organization	19049	21954		ISO,IMP ISO,ISO,ISO,IMP ISO,ISS ISO,ISO,ISS ISO IBA,IMP IBA,IBA,IDA ISO IBA,IDA ISO,IMP IBA,IMP ISO IBA,IDA IMP ISS ISO IBA,IMP,IDA IMP ISS ISO IBA,IMP,ISO IBA,IMP ISS ISO,IBA,ISO IBA,ISS,IMP IGI	Ccn2,Apoe,B2m,Cd47,Clu,Aebp1,Sdc4,Lima1,Fam107a,Pgm5,Lcp1,Actn1,Tmod1,Coro1a,Gsn,Anxa2,Aif1,Scx,Rnd1,Flna,Gas2,Hcls1,Hspa1a,Vim	OCSGN	TRUE
Enriched_in_ageing_OCSGN_upregulated	TRUE	0.000691135	3806	173	63	0.364162	0.0165528	GO:0006810	GO:BP	transport	19049	2785		IDA ISO,ISO,IMP ISO IBA,IDA IMP ISO,IMP ISO,ISS ISO IBA,ISO IBA,IMP,IMP IGI ISS ISO,ISS ISO,IDA,IDA ISO IBA,ISS ISO,IMP IBA,IDA IMP IGI ISS ISO IBA,IDA IMP ISO,ISO,ISO,IMP,IMP ISO,ISO,ISS ISO,IMP,IDA ISO,ISS ISO,IDA IMP ISS ISO,ISO IBA,IDA IMP ISO,IMP ISO,IMP,IMP IGI ISO,IDA IMP IBA,ISS ISO IBA,IBA,ISS ISO IBA,ISO IBA,IMP,IMP,ISO,ISO IC,ISO,IBA,IMP ISO,IMP,IBA,ISS ISO,IMP ISS ISO,IDA IGI ISO,IDA …	Ctss,Ccn2,Atp1a2,Apoe,B2m,Atp1a1,Tap2,Ifitm3,C3,Cd63,Laptm5,Cd47,Clu,Slc5a3,Aqp1,Slc26a7,Sdc4,Gnai2,Lima1,Syne2,Gh,Ncf1,Tyrobp,Cxcl12,Lcp1,Slc1a3,Gabra1,Cd74,Ifi27,Ildr2,Coro1a,Fcer1g,Sec61a1,Cp,Exph5,Cel,Neurl1a,Gsn,Slc26a4,Cacna2d2,Hes1,ND4,Anxa2,Aif1,Gabrd,Acsl4,Myh9,Ptprc,Itpr1,Irf8,Rtp4,Clic5,Sorl1,Sdcbp,Anxa1,Slc6a6,Kcnj13,Flna,Plscr2,Hap1,Fcnb,Slc13a4,Cplx2	OCSGN	TRUE
Enriched_in_ageing_OCSGN_upregulated	TRUE	0.000747326	527	227	22	0.0969163	0.0417457	GO:0060627	GO:BP	regulation of vesicle-mediated transport	19049	17456		ISO,ISO,IMP IGI ISO,ISS ISO,IDA ISO IBA,ISS ISO,ISO,ISO,IMP,IDA IMP IBA,ISS ISO IBA,IMP ISO,IGI ISO,ISS ISO,ISS ISO,ISS ISO IBA,IMP,IDA IMP,ISO,ISO,TAS,ISO	Apoe,B2m,C3,Cd63,Cd47,Clu,Sdc4,Gnai2,Coro1a,Fcer1g,Exph5,Anxa2,Ptprc,Sorl1,Sdcbp,Anxa1,Hap1,Cplx2,Axl,Mctp1,Map2k1,Ezr	OCSGN	TRUE
Enriched_in_ageing_OCSGN_upregulated	TRUE	0.000772473	662	56	12	0.214286	0.0181269	GO:0008285	GO:BP	negative regulation of cell population proliferation	19049	3589		ISO,ISO,ISO,IDA,IMP,ISO,ISO,ISO,IDA,IMP ISO IBA,IMP,ISO	Apoe,B2m,H2-Aa,Ifitm3,Laptm5,Ptprz1,H2-Ab1,Sdc4,Ndrg2,Tyrobp,Nfib,Gpnmb	OCSGN	FALSE
Enriched_in_ageing_OCSGN_upregulated	TRUE	0.000858411	2731	172	50	0.290698	0.0183083	GO:0006811	GO:BP	ion transport	19049	2786		IDA ISO,ISO,ISO IBA,IDA IMP ISO,IMP ISO,ISS ISO IBA,ISO IBA,ISS ISO,ISO,IDA,ISS ISO,IMP IBA,IDA IMP ISS ISO IBA,IDA IMP ISO,ISO,IMP,ISO,ISS ISO,IDA ISO,ISS ISO,IDA IMP ISS ISO,ISO IBA,IDA IMP ISO,IMP ISO,IMP,IMP IGI,IMP,ISS ISO IBA,IBA,ISS ISO IBA,ISO,ISO IC,ISO,IBA,IMP ISO,IBA,ISS ISO,ISS ISO,IDA,IDA IMP ISO IBA,ISO IBA,ISO,IDA ISS ISO IBA,IMP ISO IBA,IDA IMP ISO IBA,IBA,IMP ISS ISO IC,IBA,IMP I…	Ctss,Ccn2,Atp1a2,Apoe,B2m,Atp1a1,Tap2,C3,Cd63,Laptm5,Clu,Slc5a3,Aqp1,Slc26a7,Gnai2,Lima1,Gh,Ncf1,Cxcl12,Lcp1,Slc1a3,Gabra1,Cd74,Ifi27,Ildr2,Coro1a,Fcer1g,Sec61a1,Cp,Exph5,Slc26a4,Cacna2d2,Hes1,ND4,Anxa2,Gabrd,Acsl4,Myh9,Ptprc,Itpr1,Rtp4,Clic5,Sorl1,Anxa1,Slc6a6,Kcnj13,Flna,Plscr2,Hap1,Slc13a4	OCSGN	TRUE
Enriched_in_ageing_OCSGN_upregulated	TRUE	0.000873204	1843	167	38	0.227545	0.0206186	GO:0008219	GO:BP	cell death	19049	3580		ISO IBA,IMP ISO IBA,IBA,IGI,IDA IMP ISS ISO IBA,IMP,IDA ISO,ISS ISO,ISO,ISO,ISO,IDA IMP,ISO,ISO,IMP ISS ISO IBA,IBA,ISO,IGI,IDA IMP,ISO,ISS ISO,ISO,IMP,ISO,IGI,ISO,IMP,IMP ISO,IBA,ISS ISO,IDA IMP,IMP,IMP,IMP ISO IBA,ISO,ISO,IDA,IBA	Ccn2,Apoe,Ifi27l2a,C1qa,Clu,Cyp26b1,Ptprz1,Aqp1,Gnai2,Gh,Ncf1,Tyrobp,Gpnmb,Cxcl12,Cd74,Ifi27,Ctrb1,Coro1a,Fcer1g,Cx3cr1,Neurl1a,Gsn,Wnt7b,Aif1,En2,Ifi204,Ptprc,Itpr1,Gm20594,Rps6ka1,Shisa5,Scx,Sorl1,Anxa1,Slc6a6,Flna,Chl1,Plscr2	OCSGN	TRUE
Enriched_in_ageing_OCSGN_upregulated	TRUE	0.000979803	606	234	24	0.102564	0.039604	GO:0006954	GO:BP	inflammatory response	19049	2906		IGI,IGI,IMP,IDA IMP IBA,IMP,ISS ISO IBA,IMP,IMP,IMP,ISO,IMP,ISS,IMP ISO,IMP,ISO,IMP IBA,IMP,IDA,IMP,ISS ISO,IMP,IBA,IMP,IPI ISO	Ctss,Apoe,C3,Cd47,Cyp26b1,Rora,Cybb,Ncf1,Fcer1g,Cx3cr1,Nrros,Aif1,Alox5ap,Akna,Rps19,Anxa1,Ecm1,Ctsc,Cfh,Usp18,Axl,Cxcl13,Il20rb,Siglecg	OCSGN	TRUE
Enriched_in_ageing_OCSGN_upregulated	TRUE	0.0012593	848	234	29	0.123932	0.0341981	GO:0032101	GO:BP	regulation of response to external stimulus	19049	8579		IGI,IMP IGI ISO,ISO,IMP,IMP IBA,ISS ISO IBA,IDA ISO IBA,IDA IC,IMP,ISO,IDA,IMP,ISS ISO,ISO,IBA,IMP,ISS ISO,ISO,IMP IBA,IMP,ISO,IDA,ISS ISO,ISO,ISO,ISS ISO,IGI,IMP,IPI ISO	Ctss,Apoe,Tap2,C3,Cd47,Rora,Cxcl12,Cd74,Fcer1g,Cx3cr1,Nbl1,Anxa2,Aif1,Alox5ap,Ifi204,Akna,Ddx60,Rps19,Anxa1,Flna,Fcnb,Ctsc,Usp18,Padi2,Cers2,Cxcl13,Map2k1,Il20rb,Siglecg	OCSGN	TRUE
Enriched_in_ageing_OCSGN_upregulated	TRUE	0.0014816	3630	227	74	0.325991	0.0203857	GO:0065008	GO:BP	regulation of biological quality	19049	18688		ISO,IMP,IMP IGI ISO IBA,IDA IMP IGI ISO,IMP ISO,IMP IGI ISO IBA,ISS ISO,ISO,ISS ISO,IMP ISS ISO IC,IMP IGI ISS ISO IBA,IMP ISO,ISO,IMP ISS ISO,ISO,ISO,IMP ISS ISO,IMP ISS ISO,ISO,ISO,IMP IBA,IMP,IMP,IMP,IMP IGI ISO,IDA IMP IBA,IBA,ISO IBA,IDA,IMP ISO IBA,ISO,IBA,IMP IBA,IDA IMP,IDA ISO IBA,IMP,IMP ISO,IMP ISO,IDA,IDA,IMP,IBA,ISS ISO,ISO,IMP ISS ISO,IDA,IMP IGI ISO IBA,IMP,IBA,IMP ISO IBA,ISS ISO,…	Ctss,Ccn2,Atp1a2,Apoe,B2m,Atp1a1,C3,Rps24,Clu,Cyp26b1,Aqp1,Rora,Gnai2,Lima1,Rpl4,Gh,Fam107a,Tyrobp,Cxcl12,S100a13,Gabra1,Cd74,Rpl13a,Ildr2,Coro1a,Fcer1g,Cp,Cx3cr1,Nbl1,Rif1,Cel,Cd52,Mt2,Neurl1a,Gsn,Slc26a4,Wnt7b,Anxa2,Nrros,Med13,Zbtb18,Gabrd,Acsl4,Rbm38,Myh9,Ptprc,Itpr1,Scx,Rnd1,Sorl1,Rps19,Anxa1,Flna,Plscr2,Hap1,Cplx2,Flrt2,Cfh,Nr2f2,Smim22,Axl,Hcls1,Kcnd2,Hspa1a,Mctp1,Vim,Nampt,Cxcl13,Nptx1,Ma…	OCSGN	TRUE
Enriched_in_ageing_OCSGN_upregulated	TRUE	0.00180968	1169	234	35	0.149573	0.0299401	GO:0080134	GO:BP	regulation of response to stress	19049	20987		IGI,ISO,IMP IGI ISO,ISO,ISO,IMP,IMP IBA,ISS ISO,ISS ISO IBA,ISO,ISO,IMP ISO IBA IC,IMP,ISS ISO,ISO,IMP ISO,ISO IBA,IMP,ISO,IBA,IMP,ISO,IMP ISS ISO IBA,IMP,ISO,IDA,ISS ISO,ISO,ISO,ISO,IGI ISO TAS,IDA,IMP,ISO,IPI ISO	Ctss,Ccn2,Apoe,B2m,Tap2,C3,Cd47,Clu,Rora,Ncf1,Cxcl12,Cd74,Fcer1g,Efhd1,Cx3cr1,Rif1,Wnt7b,Anxa2,Alox5ap,Ifi204,Akna,Rps19,Anxa1,Flna,Fcnb,Ctsc,Usp18,Mctp1,Cers2,Nampt,Map2k1,Serinc3,Il20rb,Ezr,Siglecg	OCSGN	TRUE
Enriched_in_ageing_OCSGN_upregulated	TRUE	0.00267672	3951	173	63	0.364162	0.0159453	GO:0051234	GO:BP	establishment of localization	19049	15758		IDA ISO,ISO,IMP ISO IBA,IDA IMP ISO,IMP ISO,ISS ISO IBA,ISO IBA,IMP,IMP IGI ISS ISO,ISS ISO,IDA,IDA ISO IBA,ISS ISO,IMP IBA,IDA IMP IGI ISS ISO IBA,IDA IMP ISO,ISO,ISO,IMP,IMP ISO,ISO,ISS ISO,IMP,IDA ISO,ISS ISO,IDA IMP ISS ISO,ISO IBA,IDA IMP ISO,IMP ISO,IMP,IMP IGI ISO,IDA IMP IBA,ISS ISO IBA,IBA,ISS ISO IBA,ISO IBA,IMP,IMP,ISO,ISO IC,ISO,IBA,IMP ISO,IMP,IBA,ISS ISO,IDA IMP ISS ISO,IDA IGI ISO,…	Ctss,Ccn2,Atp1a2,Apoe,B2m,Atp1a1,Tap2,Ifitm3,C3,Cd63,Laptm5,Cd47,Clu,Slc5a3,Aqp1,Slc26a7,Sdc4,Gnai2,Lima1,Syne2,Gh,Ncf1,Tyrobp,Cxcl12,Lcp1,Slc1a3,Gabra1,Cd74,Ifi27,Ildr2,Coro1a,Fcer1g,Sec61a1,Cp,Exph5,Cel,Neurl1a,Gsn,Slc26a4,Cacna2d2,Hes1,ND4,Anxa2,Aif1,Gabrd,Acsl4,Myh9,Ptprc,Itpr1,Irf8,Rtp4,Clic5,Sorl1,Sdcbp,Anxa1,Slc6a6,Kcnj13,Flna,Plscr2,Hap1,Fcnb,Slc13a4,Cplx2	OCSGN	TRUE
Enriched_in_ageing_OCSGN_upregulated	TRUE	0.00270198	685	235	25	0.106383	0.0364964	GO:0030155	GO:BP	regulation of cell adhesion	19049	7752		IDA ISO,ISO,IMP,ISO IBA,ISO,IDA IMP ISO TAS,ISO,ISS ISO,ISO,ISO,IMP,IMP,ISO,IMP,ISS ISO,IMP ISO,IDA,ISO,ISS ISO IBA,ISO,IDA,IDA ISO,ISO,IMP,ISO	H2-Aa,Cd63,Laptm5,Cd47,Ptprz1,H2-Ab1,Sdc4,Fam107a,Gpnmb,Cxcl12,Cd74,Coro1a,Gsn,Hes1,Aif1,Ptprc,Akna,Rnd1,Anxa1,Flna,Cxcl13,Vsir,Map2k1,Il20rb,Coro1c	OCSGN	TRUE
Enriched_in_ageing_OCSGN_upregulated	TRUE	0.0033352	728	224	25	0.111607	0.0343407	GO:0098609	GO:BP	cell-cell adhesion	19049	22117		IDA ISO,IMP,IMP ISO IBA,IDA IMP ISO TAS,ISO,ISO,IDA ISO,IMP,ISS ISO IBA,IMP,IGI,IBA,IMP,IMP,ISS ISO,IMP,IMP,IDA,ISS ISO IBA,IMP,ISS,IDA,IDA ISO,ISO,IMP	H2-Aa,Laptm5,Cd47,H2-Ab1,Sdc4,Gpnmb,Cxcl12,Cd74,Fat2,Coro1a,Cx3cr1,Cel,Hes1,Wnt7b,Aif1,Myh9,Ptprc,Akna,Anxa1,Cfh,Cldn9,Cxcl13,Vsir,Map2k1,Il20rb	OCSGN	TRUE
Enriched_in_ageing_OCSGN_upregulated	TRUE	0.00404273	648	130	17	0.130769	0.0262346	GO:0002694	GO:BP	regulation of leukocyte activation	19049	1348		IDA ISO,IMP,ISO,IMP,IMP,IDA IMP ISO TAS,ISO,IDA IMP ISO IBA,ISO,IMP ISO,IMP,IDA IMP,IMP,IMP IBA,IMP,ISS ISO,IMP ISO	H2-Aa,Laptm5,Cd47,Cyp26b1,Rora,H2-Ab1,Sdc4,Tyrobp,Gpnmb,Cd74,Coro1a,Fcer1g,Rif1,Samsn1,Hes1,Aif1,Ptprc	OCSGN	TRUE
Enriched_in_ageing_OCSGN_upregulated	TRUE	0.00503083	546	23	7	0.304348	0.0128205	GO:0006897	GO:BP	endocytosis	19049	2859		ISO,ISO,IMP,IMP IGI,ISS ISO,IDA,ISS ISO	Apoe,B2m,Ifitm3,C3,Cd63,Cd47,Clu	OCSGN	FALSE
Enriched_in_ageing_OCSGN_upregulated	TRUE	0.00512959	648	192	21	0.109375	0.0324074	GO:0030036	GO:BP	actin cytoskeleton organization	19049	7717		ISO,ISO,ISS ISO,ISO,ISS ISO IBA,IMP ISS ISO IBA,IMP,IBA,IDA ISO IBA,IDA ISO,IMP IBA,IMP ISO IBA,IDA IMP ISS ISO IBA,IDA IMP ISS ISO IBA,ISS ISO,ISO IBA,ISS ISO IBA,IMP IGI ISS ISO,ISO,IBA,ISO IBA	Ccn2,Cd47,Aqp1,Sdc4,Lima1,Fam107a,Tyrobp,Pgm5,Lcp1,Actn1,Tmod1,Coro1a,Gsn,Aif1,Myh9,Rnd1,Anxa1,Flna,Smim22,Gas2,Hcls1	OCSGN	TRUE
Enriched_in_ageing_OCSGN_upregulated	TRUE	0.00578378	1390	217	36	0.165899	0.0258993	GO:2000026	GO:BP	regulation of multicellular organismal development	19049	29262		IMP,ISO,IMP ISO,IDA,IMP,IMP,ISO,IMP ISS ISO,ISS ISO,ISO,ISO,ISO,IMP,ISO,ISO,IMP ISO,IMP ISO,IDA,IDA IMP IGI ISO IBA,IBA,IDA,IMP,IDA,IMP,IMP,ISS ISO IBA,IMP,IMP ISS ISO IBA,IDA,IDA IMP,ISO,IMP ISO,ISO,ISO,ISO,IGI	Ccn2,Apoe,B2m,H2-Aa,C3,Cyp26b1,Prxl2a,Ptprz1,Aqp1,Cybb,Rpl4,Gh,Tyrobp,C1qc,Cxcl12,Cd74,Cx3cr1,Neurl1a,Hes1,Bhlhe41,Wnt7b,Ptprc,Tcf4,Scx,Sorl1,Anxa1,Hap1,Ecm1,Flrt2,Ctsc,Axl,Hcls1,Vim,Cers2,Vsir,Map2k1	OCSGN	TRUE
Enriched_in_ageing_OCSGN_upregulated	TRUE	0.00590683	581	9	5	0.555556	0.00860585	GO:0044057	GO:BP	regulation of system process	19049	12655		ISO,ISO,IMP IGI ISO,ISO,IMP ISO	Ctss,Ccn2,Atp1a2,Apoe,Atp1a1	OCSGN	FALSE
Enriched_in_ageing_OCSGN_upregulated	TRUE	0.00855323	1486	241	40	0.165975	0.0269179	GO:0048585	GO:BP	negative regulation of response to stimulus	19049	14960		IGI ISO,ISO,IMP,ISO,ISS ISO,IMP,ISS ISO IBA,ISO,IMP,IMP,ISO,IMP,IMP ISO IBA,ISO,IDA IBA,IMP ISO,IMP,ISS ISO IBA,IMP,IMP,IDA,ISO,IDA IMP IGI,ISO,ISO IBA,IMP,ISO,ISS ISO IBA,IDA,ISO,ISO,ISO,ISO,ISO,IDA,ISO,IMP,ISO,IPI IGI ISO,IMP	Apoe,Tap2,Laptm5,Cd47,Clu,Cyp26b1,Rora,Gnai2,Trim30a,Ndrg2,Cxcl12,Dgkg,Cd74,Cx3cr1,Nbl1,Rif1,Samsn1,Neurl1a,Wnt7b,Anxa2,Nrros,Aif1,Ptprc,Itpr1,Wfikkn2,Sorl1,Rps19,Anxa1,Ecm1,Padi2,Mctp1,Cers2,Nampt,Cxcl13,Vsir,Map2k1,Il20rb,Ezr,Siglecg,Dgkz	OCSGN	TRUE
Enriched_in_ageing_OCSGN_upregulated	TRUE	0.00933103	1014	217	29	0.133641	0.0285996	GO:0031175	GO:BP	neuron projection development	19049	8251		IDA IMP IGI,IMP ISO,IDA IMP,IGI,ISO,IDA ISO,IGI,ISO,IMP,IMP ISO IBA,IMP,IMP,IDA,IDA,IGI ISO,IDA IMP ISO,ISO,ISO,IMP IBA,IMP IGI,IDA IMP,ISO,IGI,IMP IBA,IGI ISO,ISO,IDA IBA,IGI IBA,IGI ISO	H2-D1,Apoe,H2-K1,B2m,Clu,Ptprz1,Sdc4,Rpl4,Nfib,Cxcl12,Dgkg,Efhd1,Nbl1,Neurl1a,Hes1,Wnt7b,Acsl4,Itpr1,Clic5,Flna,Chl1,Hap1,Flrt2,Gap43,Vim,Cers2,Btbd3,Nptx1,Map2k1	OCSGN	TRUE
Enriched_in_ageing_OCSGN_upregulated	TRUE	0.00946429	3104	228	64	0.280702	0.0206186	GO:0010604	GO:BP	positive regulation of macromolecule metabolic process	19049	4771		ISO,ISO,ISO,ISS ISO,ISS ISO,IMP,IMP ISS ISO IBA,IMP,ISO,IDA IGI ISS ISO,ISO,ISO,IMP,IBA,ISS ISO,ISO,IMP IBA,IDA IMP ISO IBA,IDA IMP ISO,IDA IMP ISO IBA,IDA IMP,ISO,IMP ISO,IMP,IMP ISO,IDA IMP IGI ISO,IMP ISO,IMP ISO,ISO,ISO,ISO,IDA,ISO,IBA,IMP,IMP IGI IBA,ISO,ISO,IDA IBA,ISO,IDA ISO IBA,IDA IMP IGI ISO,IPI IMP ISO,IMP ISS ISO,ISS ISO IBA,ISO,ISS ISO IBA,ISO,ISO,ISS ISO,IMP ISS ISO,IMP ISO,IBA,ISO…	Ccn2,Apoe,B2m,C3,Cd63,Laptm5,Clu,Cyp26b1,Ptprz1,Rora,Sdc4,Cybb,Trim30a,Gh,Fam107a,Ncf1,Tyrobp,Nfib,Gpnmb,Cd74,Fcer1g,Cx3cr1,Rif1,Neurl1a,Gsn,Hes1,Wnt7b,Anxa2,Med13,Zbtb18,Aif1,En2,Rbm38,Ifi204,Myh9,Ptprc,Cavin2,Rps6ka1,Max,Akna,Tcf4,Scx,Irf8,Sorl1,Sdcbp,Ccnd3,Anxa1,Fcnb,Ctsc,Nr2f2,Pabpc1,Hcls1,Hspa1a,Padi2,Vim,Nampt,Vsir,Pxylp1,Map2k1,Neurod2,Il20rb,Srebf1,Ezr,E2f2	OCSGN	TRUE
Enriched_in_ageing_OCSGN_upregulated	TRUE	0.00953033	545	130	15	0.115385	0.0275229	GO:0051249	GO:BP	regulation of lymphocyte activation	19049	15770		IDA ISO,IMP,ISO,IMP,IDA IMP ISO TAS,ISO,IDA IMP ISO IBA,ISO,IMP ISO,IMP,IMP,IMP IBA,IMP,ISS ISO,IMP ISO	H2-Aa,Laptm5,Cd47,Cyp26b1,H2-Ab1,Sdc4,Tyrobp,Gpnmb,Cd74,Coro1a,Rif1,Samsn1,Hes1,Aif1,Ptprc	OCSGN	TRUE
Enriched_in_ageing_OCSGN_upregulated	TRUE	0.0121122	648	219	22	0.100457	0.0339506	GO:0060322	GO:BP	head development	19049	17167		IMP,IMP ISO,IEP,IMP,IMP,IDA,IMP ISO,IDA ISO,IMP IGI ISS ISO,IDA IEP,IMP,IGI,IDA,IEP,ISO,IMP,IMP,IDA,IGI,IMP IBA,IGI,IMP	Atp1a2,B2m,Aqp1,Rora,Syne2,Tyrobp,Nfib,Cxcl12,Hes1,Wnt7b,Zbtb18,En2,Akna,Scx,Flna,Hap1,Uncx,Nr2f2,Axl,Btbd3,Map2k1,Neurod2	OCSGN	TRUE
Enriched_in_ageing_OCSGN_upregulated	TRUE	0.0124438	3402	228	68	0.298246	0.0199882	GO:0009893	GO:BP	positive regulation of metabolic process	19049	4234		ISO,IMP ISO,ISO,ISS ISO,ISS ISO,IMP,IMP ISS ISO IBA,IMP,IMP,ISO,IDA IGI ISS ISO,ISO,ISO,ISO,IMP IBA,ISO IBA,ISS ISO,ISO,IDA IMP IBA,IDA IMP ISO IBA,IDA IMP ISO,IDA IMP ISO IBA,IDA IMP,ISO,IMP ISO,IMP,IMP ISO,IDA IMP IGI ISO,IMP ISO,IMP ISO,ISO,ISO,ISO,IDA,ISO,IBA,IMP,IMP IGI IBA,ISO,ISO,IDA IBA,ISO,IDA ISO IBA,IDA IMP IGI ISO,IPI IMP ISO,IMP ISS ISO,ISS ISO IBA,ISO,ISO,ISS ISO IBA,ISO,ISO,ISS ISO…	Ccn2,Apoe,B2m,C3,Cd63,Laptm5,Clu,Cyp26b1,Slc5a3,Ptprz1,Rora,Sdc4,Cybb,Gnai2,Trim30a,Gh,Fam107a,Ncf1,Tyrobp,Nfib,Gpnmb,Cd74,Fcer1g,Cx3cr1,Rif1,Neurl1a,Gsn,Hes1,Wnt7b,Anxa2,Med13,Zbtb18,Aif1,En2,Rbm38,Ifi204,Myh9,Ptprc,Cavin2,Rps6ka1,Max,Akna,Tcf4,Scx,Irf8,Sorl1,Sdcbp,Rps19,Ccnd3,Anxa1,Fcnb,Ctsc,Nr2f2,Pabpc1,Axl,Hcls1,Hspa1a,Padi2,Vim,Nampt,Vsir,Pxylp1,Map2k1,Neurod2,Il20rb,Srebf1,Ezr,E2f2	OCSGN	TRUE
Enriched_in_ageing_OCSGN_upregulated	TRUE	0.0128642	601	219	21	0.0958904	0.0349418	GO:0007420	GO:BP	brain development	19049	3314		IMP,IMP ISO,IEP,IMP,IMP,IDA,IMP ISO,IDA ISO,IMP IGI ISS ISO,IDA IEP,IMP,IGI,IDA,ISO,IMP,IMP,IDA,IGI,IMP IBA,IGI,IMP	Atp1a2,B2m,Aqp1,Rora,Syne2,Tyrobp,Nfib,Cxcl12,Hes1,Wnt7b,Zbtb18,En2,Akna,Flna,Hap1,Uncx,Nr2f2,Axl,Btbd3,Map2k1,Neurod2	OCSGN	FALSE
Enriched_in_ageing_OCSGN_upregulated	TRUE	0.0153898	568	180	18	0.1	0.0316901	GO:0048514	GO:BP	blood vessel morphogenesis	19049	14899		IDA IMP,IGI,IMP,ISS ISO,ISS ISO,ISO,IMP,IMP ISO,IMP,IMP IGI,IMP,ISS ISO,IDA,ISO IBA,IMP,ISS ISO,IMP,IMP	Ccn2,Apoe,C3,Aqp1,Rora,Cybb,Cxcl12,Cx3cr1,Hes1,Wnt7b,Anxa2,Myh9,Tcf4,Anxa1,Flna,Ecm1,Cfh,Nr2f2	OCSGN	FALSE
Enriched_in_ageing_OCSGN_upregulated	TRUE	0.0160874	925	206	26	0.126214	0.0281081	GO:0008284	GO:BP	positive regulation of cell population proliferation	19049	3588		ISO,ISO,ISO,ISO,ISS ISO,ISO,ISO,ISO IBA,ISO,IMP,ISO,IMP,IMP,ISO,ISS ISO,IMP ISO,ISO,IMP,IMP ISO,ISO,ISS ISO IBA,ISO,ISS ISO,IMP,ISO,ISO	Ccn2,Cd47,Clu,Ptprz1,Aqp1,Gnai2,Cxcl12,S100a13,Cd74,Coro1a,Cx3cr1,Hes1,Wnt7b,Anxa2,Aif1,Ptprc,Itpr1,Scx,Sdcbp,Ccnd3,Anxa1,Flna,Ecm1,Hcls1,Vim,Nampt	OCSGN	TRUE
Enriched_in_ageing_OCSGN_upregulated	TRUE	0.0169761	520	217	19	0.0875576	0.0365385	GO:0030335	GO:BP	positive regulation of cell migration	19049	7849		ISO,IMP ISO,ISO,IMP,ISO,ISO,IDA ISO IBA,IDA,IMP,ISO,ISS ISO,ISO,IMP ISO,ISO IBA,ISO,ISO,ISS ISO,ISO,ISO	Ptprz1,Aqp1,Gnai2,Syne2,Fam107a,Gpnmb,Cxcl12,Cd74,Coro1a,Cx3cr1,Aif1,Ptprc,Sdcbp,Anxa1,Flna,Smim22,Cxcl13,Vsir,Map2k1	OCSGN	TRUE
Enriched_in_ageing_OCSGN_upregulated	TRUE	0.0179582	944	45	11	0.244444	0.0116525	GO:0051050	GO:BP	positive regulation of transport	19049	15607		IDA ISO,ISO,ISO,IMP IGI ISS ISO,ISS ISO,IDA ISO IBA,ISS ISO,ISS ISO,ISO,ISO,ISO	Ctss,Apoe,B2m,C3,Cd63,Cd47,Clu,Aqp1,Sdc4,Gnai2,Gh	OCSGN	TRUE
Enriched_in_ageing_OCSGN_upregulated	TRUE	0.0187514	1465	217	36	0.165899	0.0245734	GO:0120036	GO:BP	plasma membrane bounded cell projection organization	19049	22876		IDA IMP IGI,IMP ISO,IDA IMP,IGI,ISO,IDA ISO,ISO,IGI,IMP ISS ISO,IMP,ISO,IMP,IMP ISO IBA,IMP,IMP,IMP,IDA,IDA IMP,ISS ISO,IGI ISO,IDA IMP ISO,IMP IBA NAS,ISO,IMP,ISO,IMP IBA,IMP IGI ISO,IDA IMP,IMP ISO,IGI,IMP ISO IBA,IGI ISO,ISO,IDA IBA,IGI IBA,IGI ISO	H2-D1,Apoe,H2-K1,B2m,Clu,Ptprz1,Aqp1,Sdc4,Lima1,Syne2,Rpl4,Nfib,Cxcl12,Dgkg,Coro1a,Efhd1,Nbl1,Neurl1a,Gsn,Hes1,Wnt7b,Aif1,Acsl4,Myh9,Itpr1,Clic5,Flna,Chl1,Hap1,Flrt2,Gap43,Vim,Cers2,Btbd3,Nptx1,Map2k1	OCSGN	TRUE
Enriched_in_ageing_OCSGN_upregulated	TRUE	0.0208018	1134	235	32	0.13617	0.0282187	GO:0051130	GO:BP	positive regulation of cellular component organization	19049	15666		ISO,IMP ISO,ISO,IMP IGI,ISS ISO,ISO,ISS ISO,ISO,ISO,ISO,ISO,IMP ISO IBA,IMP ISO,ISO,ISO,IMP,IDA,ISO,IMP ISO,ISO,ISO,ISO IBA,IMP ISO,IMP ISO,IDA,ISO,ISS,IDA,IGI,IMP,IDA,ISO	Ccn2,Apoe,B2m,C3,Cd63,Cd47,Clu,Ptprz1,Aqp1,Sdc4,Rpl4,Tyrobp,Cxcl12,Lcp1,Coro1a,Rif1,Neurl1a,Gsn,Anxa2,Itpr1,Sdcbp,Anxa1,Flna,Hap1,Flrt2,Axl,Hspa1a,Cxcl13,Map2k1,Neurod2,Srebf1,Coro1c	OCSGN	FALSE
Enriched_in_ageing_OCSGN_upregulated	TRUE	0.0229317	535	235	20	0.0851064	0.0373832	GO:0060284	GO:BP	regulation of cell development	19049	17131		ISO,IMP ISO,ISS ISO,ISO,ISO,IMP IGI,ISO,IMP ISO,IDA,IDA IGI ISO IBA,IBA,IDA,IMP,ISO,ISO,IMP,ISO,ISO,IGI,ISO	Apoe,B2m,Ptprz1,Rpl4,Gh,Tyrobp,Cxcl12,Cx3cr1,Neurl1a,Hes1,Bhlhe41,Wnt7b,Sorl1,Rps19,Flna,Hap1,Vim,Cers2,Map2k1,Coro1c	OCSGN	FALSE
Enriched_in_ageing_OCSGN_upregulated	TRUE	0.0254089	2143	228	48	0.210526	0.0223985	GO:0010628	GO:BP	positive regulation of gene expression	19049	4794		ISO,ISO,ISO,ISO,ISS ISO,IMP,IDA IGI ISS ISO,ISO,ISO,IMP IBA,IDA IMP ISO IBA,IDA ISO IBA,IDA IMP,IMP,IMP ISO,IMP IGI ISO,IMP,ISO,ISO,ISO,IDA,ISO,IBA,IMP,IMP IGI,ISO,ISO,IDA IBA,ISO,IDA ISO IBA,IDA IMP IGI ISO,IPI IMP ISO,IMP ISO,ISS ISO IBA,ISO,ISS ISO,ISS ISO,IMP ISO,ISO,IMP ISO,ISO,ISO,ISO,IDA,IMP,IDA ISO IBA,ISO,ISO IBA	Ccn2,Apoe,B2m,C3,Clu,Cyp26b1,Rora,Cybb,Ncf1,Tyrobp,Nfib,Cd74,Fcer1g,Rif1,Gsn,Hes1,Wnt7b,Med13,Zbtb18,Aif1,En2,Rbm38,Ifi204,Myh9,Ptprc,Cavin2,Rps6ka1,Max,Akna,Tcf4,Scx,Irf8,Sorl1,Anxa1,Fcnb,Nr2f2,Pabpc1,Hcls1,Padi2,Vim,Nampt,Vsir,Map2k1,Neurod2,Il20rb,Srebf1,Ezr,E2f2	OCSGN	TRUE
Enriched_in_ageing_OCSGN_upregulated	TRUE	0.0255973	1486	217	36	0.165899	0.0242261	GO:0030030	GO:BP	cell projection organization	19049	7711		IDA IMP IGI,IMP ISO,IDA IMP,IGI,ISO,IDA ISO,ISO,IGI,IMP ISS ISO,IMP,ISO,IMP,IMP ISO IBA,IMP,IMP,IMP,IDA,IDA IMP,ISS ISO IBA,IGI ISO,IDA IMP ISO,IMP IBA NAS,ISO,IMP,ISO,IMP IBA,IMP IGI ISO,IDA IMP,IMP ISO,IGI,IMP ISO IBA,IGI ISO,ISO,IDA IBA,IGI IBA,IGI ISO	H2-D1,Apoe,H2-K1,B2m,Clu,Ptprz1,Aqp1,Sdc4,Lima1,Syne2,Rpl4,Nfib,Cxcl12,Dgkg,Coro1a,Efhd1,Nbl1,Neurl1a,Gsn,Hes1,Wnt7b,Aif1,Acsl4,Myh9,Itpr1,Clic5,Flna,Chl1,Hap1,Flrt2,Gap43,Vim,Cers2,Btbd3,Nptx1,Map2k1	OCSGN	TRUE
Enriched_in_ageing_OCSGN_upregulated	TRUE	0.0281337	556	192	18	0.09375	0.0323741	GO:0002521	GO:BP	leukocyte differentiation	19049	1179		IGI,IDA,IMP,ISO,IMP,IDA,IDA IMP IGI ISO,ISO,IMP ISO,IMP IBA,ISO,IMP,ISS,IMP,IMP,IMP ISS ISO IBA,IGI ISO IBA,IMP ISO	B2m,H2-Aa,Cyp26b1,Prxl2a,Rora,H2-Ab1,Tyrobp,C1qc,Cd74,Fcer1g,Anxa2,Nrros,Myh9,Ptprc,Irf8,Anxa1,Axl,Hcls1	OCSGN	TRUE
Enriched_in_ageing_OCSGN_upregulated	TRUE	0.0306133	897	207	25	0.120773	0.0278707	GO:0044087	GO:BP	regulation of cellular component biogenesis	19049	12683		ISO,ISO,ISO,ISS ISO,ISO,ISO,IMP,IMP,ISS ISO,ISO,ISO,IMP ISO,IDA,IDA ISO IBA,ISO,IMP ISS ISO,ISO,IMP ISO,IMP ISO,IDA,ISO,ISO IBA,ISO,ISS IBA,IDA	Ccn2,Apoe,Cd47,Clu,Aqp1,Sdc4,Trim30a,Syne2,Fam107a,Lcp1,Rpl13a,Coro1a,Neurl1a,Gsn,Hes1,Sorl1,Sdcbp,Flna,Hap1,Flrt2,Parp10,Hcls1,Gap43,Hspa1a,Cxcl13	OCSGN	TRUE
Enriched_in_ageing_OCSGN_upregulated	TRUE	0.0311228	543	217	19	0.0875576	0.0349908	GO:2000147	GO:BP	positive regulation of cell motility	19049	29382		ISO,IMP ISO,ISO,IMP,ISO,ISO,IDA ISO IBA,IDA,IMP,ISO,ISS ISO,ISO,IMP ISO,ISO IBA,ISO,ISO,ISS ISO,ISO,ISO	Ptprz1,Aqp1,Gnai2,Syne2,Fam107a,Gpnmb,Cxcl12,Cd74,Coro1a,Cx3cr1,Aif1,Ptprc,Sdcbp,Anxa1,Flna,Smim22,Cxcl13,Vsir,Map2k1	OCSGN	TRUE
Enriched_in_ageing_OCSGN_upregulated	TRUE	0.0344337	886	160	21	0.13125	0.023702	GO:0030097	GO:BP	hemopoiesis	19049	7735		IMP IGI,IDA,IMP,ISO,IMP,IMP,IDA,IDA IMP IGI ISO,ISO,ISO,IMP ISO,IMP IBA,ISS ISO,ISO,IGI,IMP,ISS ISO,IMP ISO,IMP,ISS ISO,IMP ISS ISO IBA	B2m,H2-Aa,Cyp26b1,Prxl2a,Ptprz1,Rora,H2-Ab1,Tyrobp,C1qc,Actn1,Cd74,Fcer1g,Hes1,Anxa2,Herc6,Nrros,Myh9,Ptprc,Irf8,Rps19,Anxa1	OCSGN	TRUE
Enriched_in_ageing_OCSGN_upregulated	TRUE	0.0370491	2977	227	60	0.264317	0.0201545	GO:0023051	GO:BP	regulation of signaling	19049	7682		ISO,ISO,ISS ISO,IMP ISS ISO IBA,IMP,ISO,ISS ISO,IMP,IMP ISS ISO,ISO,IMP IBA,ISO IBA,IBA,IMP,IMP,ISO,IMP,IDA IC,ISO,IMP,ISO IBA,IMP,IMP ISO IBA,IMP ISO,IDA IBA,IBA,IDA IMP ISS ISO IBA,IMP,IDA IMP IGI,ISO IBA,IMP ISO IBA,IMP ISO,IDA,ISS ISO,IDA IMP IGI ISO,ISO,ISO IBA,IDA,ISS ISO,IDA IMP ISO,ISS ISO IBA,IGI,ISS ISO IBA,IMP,ISS ISO,IMP ISS ISO,IDA IBA,IDA,IGI,IMP,IMP ISO IBA,ISO,ISO,IBA,IMP IGI,IMP …	Ccn2,Apoe,C3,Cd63,Laptm5,Cd47,Clu,Cyp26b1,Rora,Gnai2,Trim30a,Gh,Igfbpl1,Ndrg2,Fam107a,Ncf1,Tyrobp,Gpnmb,Cxcl12,Dgkg,S100a13,Slc1a3,Cd74,Cx3cr1,Nbl1,Cel,Neurl1a,Cacna2d2,Hes1,S100a4,Wnt7b,Anxa2,Nrros,Acsl4,Ptprc,Itpr1,Wfikkn2,Tcf4,Ddx60,Sorl1,Sdcbp,Ccnd3,Anxa1,Slc6a6,Flna,Hap1,Cplx2,Ecm1,Ctsc,Gas2,Axl,Hcls1,Padi2,Mctp1,Vsir,Map2k1,Serinc3,Neurod2,Srebf1,Ezr	OCSGN	TRUE
Enriched_in_ageing_OCSGN_upregulated	TRUE	0.0431059	1679	167	32	0.191617	0.019059	GO:0012501	GO:BP	programmed cell death	19049	5138		IMP ISO IBA,IBA,IDA ISS ISO IBA,IMP,IDA,ISS ISO,ISO,ISO,IDA,ISO,IMP ISS ISO IBA,IBA,ISO,IGI,IDA IMP,ISO,ISS ISO,ISO,IMP,ISO,IGI,ISO,IMP,IMP ISO,IBA,ISS ISO,IDA IMP,IMP,IMP ISO IBA,ISO,IDA,IBA	Apoe,Ifi27l2a,Clu,Cyp26b1,Ptprz1,Aqp1,Gnai2,Ncf1,Tyrobp,Cxcl12,Cd74,Ifi27,Ctrb1,Coro1a,Fcer1g,Cx3cr1,Neurl1a,Gsn,Wnt7b,Aif1,En2,Ifi204,Ptprc,Itpr1,Gm20594,Rps6ka1,Shisa5,Scx,Anxa1,Flna,Chl1,Plscr2	OCSGN	TRUE
Enriched_in_ageing_OCSGN_upregulated	TRUE	0.0442301	557	217	19	0.0875576	0.0341113	GO:0040017	GO:BP	positive regulation of locomotion	19049	11513		ISO,IMP ISO,ISO,IMP,ISO,ISO,IDA ISO IBA,IDA,IMP,ISO,ISS ISO,ISO,IMP ISO,ISO IBA,ISO,ISO,ISS ISO,ISO,ISO	Ptprz1,Aqp1,Gnai2,Syne2,Fam107a,Gpnmb,Cxcl12,Cd74,Coro1a,Cx3cr1,Aif1,Ptprc,Sdcbp,Anxa1,Flna,Smim22,Cxcl13,Vsir,Map2k1	OCSGN	TRUE
Enriched_in_ageing_OCSGN_upregulated	TRUE	0.0445912	687	241	23	0.0954357	0.0334789	GO:0034330	GO:BP	cell junction organization	19049	9886		IDA IMP ISO,IMP IGI,IMP,ISO,ISO,ISS ISO,IGI,IDA ISO,ISO,IMP,IBA,IDA,IMP,IGI,ISO,IGI,IDA IMP,IDA,IDA IBA,IDA IMP,IMP,ISO,IDA IMP	Apoe,C1qa,C3,Sdc4,Ndrg2,Fam107a,C1qc,Gabra1,Actn1,Cx3cr1,Cel,Neurl1a,Cacna2d2,Wnt7b,Sdcbp,C1qb,Flna,Flrt2,Cldn9,Neurod2,Tns1,Coro1c,Dgkz	OCSGN	TRUE
Enriched_in_ageing_OCSGN_upregulated	TRUE	0.0472993	933	217	26	0.119816	0.0278671	GO:0048534	GO:BP	hematopoietic or lymphoid organ development	19049	14917		IMP IGI,IDA,IMP,ISO,IMP,IMP,IDA,IDA IMP IGI ISO,ISO,ISO,IMP ISO,IMP IBA,IMP ISS ISO,ISO,IGI,IMP,ISS ISO,IMP ISO,IMP,ISS ISO,IMP ISS ISO IBA,IGI ISO IBA,IMP ISO,IDA IMP,ISO,IGI	B2m,H2-Aa,Cyp26b1,Prxl2a,Ptprz1,Rora,H2-Ab1,Tyrobp,C1qc,Actn1,Cd74,Fcer1g,Hes1,Anxa2,Herc6,Nrros,Myh9,Ptprc,Irf8,Rps19,Anxa1,Axl,Hcls1,Cxcl13,Vsir,Map2k1	OCSGN	TRUE
Enriched_in_ageing_OCSGN_upregulated	TRUE	0.0476119	560	217	19	0.0875576	0.0339286	GO:0051272	GO:BP	positive regulation of cellular component movement	19049	15787		ISO,IMP ISO,ISO,IMP,ISO,ISO,IDA ISO IBA,IDA,IMP,ISO,ISS ISO,ISO,IMP ISO,ISO IBA,ISO,ISO,ISS ISO,ISO,ISO	Ptprz1,Aqp1,Gnai2,Syne2,Fam107a,Gpnmb,Cxcl12,Cd74,Coro1a,Cx3cr1,Aif1,Ptprc,Sdcbp,Anxa1,Flna,Smim22,Cxcl13,Vsir,Map2k1	OCSGN	TRUE
Enriched_in_ageing_OCSGN_upregulated	TRUE	1.64149e-07	1756	232	53	0.228448	0.0301822	GO:0030054	GO:CC	cell junction	18935	1035		ISO,ISO,IDA IMP ISO,IDA ISO,IDA IGI ISO,EXP IDA,EXP IDA ISO,ISO,ISO,ISS ISO,ISO,ISO,ISO,IDA ISS ISO IBA,EXP IDA,IDA ISO IBA,IDA IGI ISO,ISO,ISO,EXP IDA IMP ISO IBA,IDA ISO TAS,ISS ISO IBA,IDA,IBA,IDA IBA,IDA,IDA ISO,IDA IMP IBA,IDA,IDA,EXP IDA IMP ISO,ISO,EXP IDA ISO,IDA IGI ISO,ISO,IDA IMP,ISS ISO,ISO,IDA IMP ISO IBA,IDA,IDA,EXP IDA,IDA IBA,IDA IMP ISS ISO IBA IC,ISO IBA,IDA ISS ISO IBA,ISO,ISO,…	C4b,Atp1a2,Apoe,Atp1a1,C1qa,Clu,Ptprz1,Aqp1,Sdc4,Lima1,Syne2,Rpl4,Ndrg2,Fam107a,Rpl8,Pgm5,C1qc,Lcp1,Slc1a3,Gabra1,Actn1,Fat2,Coro1a,Cel,Neurl1a,Gsn,Gad1,Gabrd,Myh9,Ptprc,Itpr1,Rnd1,Rps19,C1qb,Anxa1,Slc6a6,Flna,Hap1,Cplx2,Cbln3,Flrt2,Pabpc1,Gap43,Kcnd2,Mctp1,Cldn9,Nampt,Nptx1,Sla,Map2k1,Tns1,Ezr,Lasp1	OCSGN	TRUE
Enriched_in_ageing_OCSGN_upregulated	TRUE	2.53772e-07	1772	181	45	0.248619	0.025395	GO:0005615	GO:CC	extracellular space	18935	285		ISS ISO IBA,HDA ISO,IDA HDA ISO IBA,IBA,IDA ISS ISO IBA,IBA,HDA ISO,HDA,IDA HDA ISO IBA,ISO,IDA IBA,HDA ISS ISO IBA,ISO,IDA ISO,HDA IBA,IDA ISO IBA,ISO IBA,ISO,HDA,HDA,ISO,IDA ISS ISO IBA,ISS ISO,IDA HDA ISO,IBA,ISS ISO IBA,IBA,ISO,HDA ISO IBA,ISO,ISO IBA,HDA ISO IBA,IDA ISO,ISO,IDA ISO,ISO,HDA ISO,ISS ISO IBA,IBA,IDA IGI,IDA HDA IBA,IDA IBA,IBA,IDA HDA ISO,HDA	Ctss,Ccn2,C4b,H2-D1,Apoe,H2-K1,B2m,C1qa,C3,Cd63,Cd47,Clu,Ptprz1,Aqp1,Aebp1,Gh,Igfbpl1,Lyz2,Pcolce,C1qc,Cxcl12,S100a13,Itm2b,Cp,Otol1,Nbl1,Otog,Cel,Gsn,Slc26a4,Wnt7b,Anxa2,Wfikkn2,Lyz1,Sorl1,Sdcbp,C1qb,Anxa1,Fcnb,Cbln3,Ecm1,Flrt2,Ctsc,Cfh,Islr	OCSGN	TRUE
Enriched_in_ageing_OCSGN_upregulated	TRUE	1.37303e-06	1010	38	14	0.368421	0.0138614	GO:0009986	GO:CC	cell surface	18935	799		ISO,IDA ISO IBA,ISO,IDA ISO IBA,IDA,IDA,IDA,IDA,ISO,ISO,ISO,IDA ISO,IDA,IDA ISO IBA	Ctss,H2-D1,Apoe,H2-K1,B2m,H2-Aa,Ifitm3,C3,Cd63,Cd47,Clu,H2-Ab1,Ly6a,Sdc4	OCSGN	TRUE
Enriched_in_ageing_OCSGN_upregulated	TRUE	1.41662e-06	4502	235	96	0.408511	0.0213239	GO:0071944	GO:CC	cell periphery	18935	3147		ISO,IDA ISS ISO,IDA ISO IBA,ISO,IDA ISO IBA,IDA ISO,IDA ISO,ISS ISO,IDA,IDA ISO IBA,ISS ISO IBA,IDA IBA TAS,ISO,ISO IBA,IDA ISS ISO,IDA ISS ISO TAS,IDA ISO IBA,IDA,IDA IBA,IDA ISO IBA,ISS ISO IBA,IDA ISS ISO IBA,ISO,IDA,ISS ISO,ISS ISO,TAS,IDA IBA,IDA ISO IBA,IDA ISO IBA,IBA,ISO,IDA ISO,IDA ISO,IDA ISO IBA,ISO TAS,IDA IMP ISO IBA TAS,IDA,ISS ISO IBA,IDA ISO,IDA IMP ISO IBA TAS,ISO IBA,ISO IBA,ISO…	Ccn2,Atp1a2,H2-D1,Apoe,H2-K1,B2m,Atp1a1,S100a6,H2-Aa,Ifitm3,Cd63,Cd47,Clu,Slc5a3,Ptprz1,Aqp1,Slc26a7,H2-Ab1,Ly6a,Cybb,Gnai2,Lima1,Syne2,Gh,Fam107a,Ncf1,Tyrobp,Gpnmb,Pgm5,Cxcl12,Dgkg,S100a13,Lcp1,Slc1a3,Gabra1,Actn1,Cd74,Tmod1,Itm2b,Coro1a,Fcer1g,Cp,Cx3cr1,Rif1,Cel,Neurl1a,Gsn,Slc26a4,Cacna2d2,Skap2,Wnt7b,Anxa2,Gad1,Aif1,Gabrd,Acsl4,Myh9,Ptprc,Itpr1,Cavin2,Ly6c2,Ipcef1,Rnd1,Sorl1,Sdcbp,Anxa1,Slc6a…	OCSGN	TRUE
Enriched_in_ageing_OCSGN_upregulated	TRUE	5.81875e-06	1224	217	38	0.175115	0.0310458	GO:0045202	GO:CC	synapse	18935	2457		ISO,ISO,IDA IMP ISO,IDA,IDA IGI ISO,EXP IDA,EXP IDA ISO,ISO,ISO,ISO,IDA IBA,EXP IDA,IDA IGI ISO,ISO,EXP IDA IMP ISO IBA,ISO,IDA,IBA,IDA IBA,IDA ISO,IDA IMP IBA,IDA,EXP IDA IMP ISO,EXP IDA ISO,IDA IGI ISO,ISO,IDA IMP,ISO,ISO,IDA IMP ISO IBA,IDA,EXP IDA,IDA IBA,IDA IMP ISS ISO IBA IC,ISO IBA,ISO,IBA,ISO	C4b,Atp1a2,Apoe,Atp1a1,C1qa,Clu,Ptprz1,Aqp1,Rpl4,Ndrg2,Fam107a,Rpl8,C1qc,Slc1a3,Gabra1,Actn1,Coro1a,Cel,Neurl1a,Gad1,Gabrd,Myh9,Itpr1,Rps19,C1qb,Anxa1,Slc6a6,Flna,Hap1,Cplx2,Cbln3,Pabpc1,Gap43,Kcnd2,Mctp1,Nptx1,Sla,Map2k1	OCSGN	TRUE
Enriched_in_ageing_OCSGN_upregulated	TRUE	1.16694e-05	2133	217	53	0.24424	0.0248476	GO:0042995	GO:CC	cell projection	18935	2103		ISO,IDA ISO,ISO,ISO,ISO,ISS ISO,ISO,IDA ISS ISO,ISO,IDA,IDA,ISO,ISO,IDA ISS ISO IBA,ISO,IDA,IDA ISO,IDA ISO,IBA,IDA ISO,EXP IDA ISO,ISO,IDA IBA,IDA,IDA ISO,IDA,ISO,ISO,IDA,IDA ISS ISO IBA,IDA IBA,IDA ISS ISO,ISO,ISO,ISO,ISO,IBA,IDA,IDA,ISO,IDA ISO,IDA,ISO IBA,IDA ISO IBA,IDA,ISO,IDA ISO,ISO,IDA ISO IBA,IDA ISO,ISO IBA,IBA,ISO	C4b,Atp1a2,Apoe,Atp1a1,S100a6,Clu,Ptprz1,Aqp1,Cybb,Gnai2,Lima1,Syne2,Lyz2,Fam107a,Ncf1,Nfib,Lcp1,Slc1a3,Gabra1,Actn1,Coro1a,Cx3cr1,Cd52,Neurl1a,Gsn,Slc26a4,S100a4,Anxa2,Gad1,Aif1,Gabrd,Myh9,Ptprc,Itpr1,Max,Lyz1,Rnd1,Clic5,Anxa1,Slc6a6,Flna,Chl1,Hap1,Cplx2,Cfh,Pabpc1,Gap43,Slc26a2,Kcnd2,Vim,Nptx1,Sla,Map2k1	OCSGN	TRUE
Enriched_in_ageing_OCSGN_upregulated	TRUE	1.37295e-05	4368	218	86	0.394495	0.0196886	GO:0005886	GO:CC	plasma membrane	18935	522		IDA ISS ISO,IDA ISO IBA,ISO,IDA ISO IBA,IDA ISO,IDA ISO,ISS ISO,IDA,IDA ISO IBA,ISS ISO IBA,IDA IBA TAS,ISO IBA,IDA ISS ISO,IDA ISS ISO TAS,IDA ISO IBA,IDA,IDA IBA,IDA ISO IBA,ISS ISO IBA,IDA ISS ISO IBA,ISO,IDA,ISS ISO,ISS ISO,TAS,IDA IBA,IDA ISO IBA,IDA ISO IBA,IBA,ISO,IDA ISO,IDA ISO,IDA ISO IBA,ISO,IDA IMP ISO IBA TAS,ISS ISO IBA,IDA ISO,IDA IMP ISO IBA TAS,ISO IBA,ISO IBA,ISO,IBA,IDA ISO IBA…	Atp1a2,H2-D1,Apoe,H2-K1,B2m,Atp1a1,S100a6,H2-Aa,Ifitm3,Cd63,Cd47,Slc5a3,Ptprz1,Aqp1,Slc26a7,H2-Ab1,Ly6a,Cybb,Gnai2,Lima1,Syne2,Gh,Fam107a,Ncf1,Tyrobp,Gpnmb,Pgm5,Cxcl12,Dgkg,S100a13,Lcp1,Slc1a3,Gabra1,Actn1,Cd74,Itm2b,Coro1a,Fcer1g,Cp,Cx3cr1,Rif1,Cel,Neurl1a,Gsn,Slc26a4,Cacna2d2,Skap2,Wnt7b,Anxa2,Aif1,Gabrd,Acsl4,Myh9,Ptprc,Itpr1,Cavin2,Ly6c2,Ipcef1,Rnd1,Sorl1,Sdcbp,Anxa1,Slc6a6,Kcnj13,Flna,Chl1,P…	OCSGN	TRUE
Enriched_in_ageing_OCSGN_upregulated	TRUE	1.48063e-05	2166	181	47	0.259669	0.021699	GO:0005576	GO:CC	extracellular region	18935	248		ISS ISO IBA,IDA HDA ISO IBA,IDA HDA ISO IBA,IBA,IDA ISS ISO IBA TAS,IBA,HDA ISO,HDA,HDA,IDA HDA ISO IBA,ISO,IDA IBA,HDA ISS ISO IBA,IDA ISO,IDA ISO,HDA IBA,IDA ISO IBA TAS,ISO IBA,ISO,HDA,HDA,ISO,IDA HDA ISS ISO IBA,ISS ISO,IDA HDA ISO,IDA IBA,ISS ISO IBA,IDA IBA,ISO,HDA ISS ISO IBA,ISO,ISO IBA,HDA ISO IBA,IDA ISO,IDA,ISO,IDA ISO,ISO,HDA ISO,HDA ISS ISO IBA,IBA,IDA IGI,IDA HDA ISO IBA,IDA IBA,HDA…	Ctss,Ccn2,C4b,H2-D1,Apoe,H2-K1,B2m,C1qa,S100a6,C3,Cd63,Cd47,Clu,Ptprz1,Aqp1,Aebp1,Gh,Igfbpl1,Lyz2,Pcolce,C1qc,Cxcl12,S100a13,Itm2b,Cp,Otol1,Nbl1,Otog,Cel,Gsn,Slc26a4,Wnt7b,Anxa2,Wfikkn2,Iigp1,Lyz1,Sorl1,Sdcbp,C1qb,Anxa1,Fcnb,Cbln3,Ecm1,Flrt2,Ctsc,Cfh,Islr	OCSGN	TRUE
Enriched_in_ageing_OCSGN_upregulated	TRUE	1.72313e-05	2096	217	52	0.239631	0.0248092	GO:0120025	GO:CC	plasma membrane bounded cell projection	18935	3875		ISO,ISO,ISO,ISO,ISO,ISS ISO,ISO,IDA ISS ISO,ISO,IDA,IDA,ISO,ISO,IDA ISS ISO IBA,ISO,IDA,IDA ISO,IDA ISO,IBA,IDA ISO,EXP IDA ISO,ISO,IDA IBA,IDA,IDA ISO,IDA,ISO,ISO,IDA,IDA ISS ISO IBA,IDA IBA,IDA ISS ISO,ISO,ISO,ISO,ISO,IDA,IDA,ISO,IDA ISO,IDA,ISO IBA,IDA ISO IBA,IDA,ISO,IDA ISO,ISO,IDA ISO IBA,IDA ISO,ISO IBA,IBA,ISO	C4b,Atp1a2,Apoe,Atp1a1,S100a6,Clu,Ptprz1,Aqp1,Cybb,Gnai2,Lima1,Syne2,Lyz2,Fam107a,Ncf1,Nfib,Lcp1,Slc1a3,Gabra1,Actn1,Coro1a,Cx3cr1,Cd52,Neurl1a,Gsn,Slc26a4,S100a4,Anxa2,Gad1,Aif1,Gabrd,Myh9,Ptprc,Itpr1,Max,Lyz1,Clic5,Anxa1,Slc6a6,Flna,Chl1,Hap1,Cplx2,Cfh,Pabpc1,Gap43,Slc26a2,Kcnd2,Vim,Nptx1,Sla,Map2k1	OCSGN	TRUE
Enriched_in_ageing_OCSGN_upregulated	TRUE	9.54047e-05	678	217	25	0.115207	0.0368732	GO:0097447	GO:CC	dendritic tree	18935	3372		ISO,ISO,ISO,ISS ISO,ISO,ISO,IDA,ISO,ISO,IBA,ISO,ISO,IDA,IDA,ISO,ISO,ISO,ISO,IDA,ISO IBA,ISO,ISO,IDA ISO IBA,IBA,ISO	C4b,Atp1a2,Apoe,Clu,Ptprz1,Cybb,Gnai2,Ncf1,Slc1a3,Gabra1,Actn1,Cx3cr1,Neurl1a,Gabrd,Itpr1,Max,Slc6a6,Flna,Chl1,Hap1,Cplx2,Pabpc1,Kcnd2,Sla,Map2k1	OCSGN	TRUE
Enriched_in_ageing_OCSGN_upregulated	TRUE	0.000165829	957	182	27	0.148352	0.0282132	GO:0036477	GO:CC	somatodendritic compartment	18935	1974		ISO,IDA ISO,ISO,ISS ISO,ISO,ISO,ISO,IDA,ISO,IDA ISO,IBA,ISO,ISO,IDA,ISO,IDA,ISO,ISO,ISO,ISO,ISO,ISO,IDA,ISO IBA,ISO,IDA,ISO	C4b,Atp1a2,Apoe,Clu,Ptprz1,Aqp1,Cybb,Gnai2,Ncf1,Slc1a3,Gabra1,Actn1,Cx3cr1,Neurl1a,Aif1,Gabrd,Acsl4,Itpr1,Max,Sorl1,Slc6a6,Flna,Chl1,Hap1,Cplx2,Cfh,Pabpc1	OCSGN	TRUE
Enriched_in_ageing_OCSGN_upregulated	TRUE	0.000178057	1685	101	26	0.257426	0.0154303	GO:0031982	GO:CC	vesicle	18935	1462		ISS ISO TAS,ISO,TAS,ISO,TAS,TAS,ISO,IDA,IDA ISS ISO,IDA IBA,IDA ISO,ISO,IDA,IDA,IDA ISO,ISO,IDA,TAS NAS,IDA,ISS ISO,IDA ISO,TAS,ISS ISO IBA,ISO,IDA,ISO	Ctss,Atp1a2,H2-D1,Apoe,H2-K1,B2m,Atp1a1,Ifitm3,Cd63,Cd47,Aqp1,Slc26a7,H2-Ab1,Cybb,Gh,Lyz2,Gpnmb,Actn1,Cd74,Itm2b,Coro1a,Sec61a1,Exph5,Cel,Gsn,Slc26a4	OCSGN	TRUE
Enriched_in_ageing_OCSGN_upregulated	TRUE	0.00024633	1539	9	7	0.777778	0.00454841	GO:0031410	GO:CC	cytoplasmic vesicle	18935	1331		ISS ISO TAS,ISO,TAS,ISO,TAS,TAS,ISO	Ctss,Atp1a2,H2-D1,Apoe,H2-K1,B2m,Atp1a1	OCSGN	TRUE
Enriched_in_ageing_OCSGN_upregulated	TRUE	0.000251873	1544	9	7	0.777778	0.00453368	GO:0097708	GO:CC	intracellular vesicle	18935	3512		ISS ISO TAS,ISO,TAS,ISO,TAS,TAS,ISO	Ctss,Atp1a2,H2-D1,Apoe,H2-K1,B2m,Atp1a1	OCSGN	TRUE
Enriched_in_ageing_OCSGN_upregulated	TRUE	0.000261899	1003	80	17	0.2125	0.0169492	GO:0098796	GO:CC	membrane protein complex	18935	3642		ISO,ISO,ISO,ISO,ISO,ISO IBA,IDA,IDA,IDA ISO IBA,IBA,ISO,ISS ISO,IDA,ISO,IDA IBA,IMP IBA,IBA	Atp1a2,H2-D1,H2-K1,B2m,Atp1a1,Tap2,H2-Aa,H2-Ab1,Cybb,Gnai2,Syne2,Ncf1,Pgm5,Slc1a3,Cd74,Fcer1g,Sec61a1	OCSGN	FALSE
Enriched_in_ageing_OCSGN_upregulated	TRUE	0.000290914	582	232	23	0.0991379	0.0395189	GO:0070161	GO:CC	anchoring junction	18935	2780		ISO,ISO,ISO,ISS ISO,ISO,ISS ISO,IDA ISO IBA,ISO,IDA ISO TAS,ISS ISO IBA,IDA,IDA,IDA,IDA,ISO,ISS ISO,IDA,IDA ISS IBA,IBA,TAS,IDA ISO,ISO,IDA IBA	Atp1a2,Atp1a1,Sdc4,Lima1,Syne2,Fam107a,Pgm5,Lcp1,Actn1,Fat2,Coro1a,Gsn,Myh9,Ptprc,Rnd1,Flna,Flrt2,Cldn9,Sla,Map2k1,Tns1,Ezr,Lasp1	OCSGN	FALSE
Enriched_in_ageing_OCSGN_upregulated	TRUE	0.00029194	3273	51	24	0.470588	0.00733272	GO:0012505	GO:CC	endomembrane system	18935	825		ISO TAS,ISO,ISO,ISO TAS,ISO,ISO TAS,ISO,ISO,ISO IBA,ISO,IDA,IDA ISS ISO,ISS ISO,ISS ISO,ISO,IDA,TAS,ISO,IDA ISO TAS,ISO,IDA ISO,ISO,ISO,ISO	Ctss,Ccn2,Atp1a2,H2-D1,Apoe,H2-K1,B2m,Atp1a1,Tap2,S100a6,Ifitm3,Cd63,Clu,Aqp1,Slc26a7,H2-Ab1,Sdc4,Cybb,Syne2,Rpl4,Gh,Lyz2,Ndrg2,Ncf1	OCSGN	TRUE
Enriched_in_ageing_OCSGN_upregulated	TRUE	0.000320916	675	217	24	0.110599	0.0355556	GO:0030425	GO:CC	dendrite	18935	1109		ISO,ISO,ISO,ISS ISO,ISO,ISO,IDA,ISO,ISO,IBA,ISO,IDA,IDA,ISO,ISO,ISO,ISO,IDA,ISO IBA,ISO,ISO,IDA ISO IBA,IBA,ISO	C4b,Atp1a2,Apoe,Clu,Ptprz1,Cybb,Gnai2,Ncf1,Slc1a3,Gabra1,Actn1,Neurl1a,Gabrd,Itpr1,Max,Slc6a6,Flna,Chl1,Hap1,Cplx2,Pabpc1,Kcnd2,Sla,Map2k1	OCSGN	TRUE
Enriched_in_ageing_OCSGN_upregulated	TRUE	0.00102792	1384	217	36	0.165899	0.0260116	GO:0043005	GO:CC	neuron projection	18935	2104		ISO,ISO,ISO,ISS ISO,ISO,IDA ISO,ISO,IDA,IDA ISO IBA,ISO,IDA,IDA ISO,IBA,ISO,EXP IDA,ISO,IDA,ISO,IDA,IDA IBA,ISO,ISO,IDA,ISO,IDA ISO,IDA,ISO IBA,IDA ISO IBA,IDA,ISO,IDA,IDA ISO IBA,IDA ISO,ISO IBA,IBA,ISO	C4b,Atp1a2,Apoe,Clu,Ptprz1,Aqp1,Cybb,Gnai2,Fam107a,Ncf1,Nfib,Slc1a3,Gabra1,Actn1,Coro1a,Cx3cr1,Neurl1a,S100a4,Gad1,Gabrd,Itpr1,Max,Clic5,Slc6a6,Flna,Chl1,Hap1,Cplx2,Cfh,Pabpc1,Gap43,Kcnd2,Vim,Nptx1,Sla,Map2k1	OCSGN	TRUE
Enriched_in_ageing_OCSGN_upregulated	TRUE	0.00119148	1146	9	6	0.666667	0.0052356	GO:0005794	GO:CC	Golgi apparatus	18935	445		ISO,ISO,ISO,ISO,ISO,ISO	Ccn2,H2-D1,Apoe,H2-K1,B2m,Atp1a1	OCSGN	FALSE
Enriched_in_ageing_OCSGN_upregulated	TRUE	0.00121545	737	83	14	0.168675	0.0189959	GO:0098552	GO:CC	side of membrane	18935	3566		IDA IBA TAS,ISO,IDA IBA TAS,IDA,ISS ISO,IDA,IDA,IDA,IBA,ISO,IDA IBA,IDA,IDA IBA,IBA	H2-D1,Apoe,H2-K1,B2m,S100a6,H2-Aa,H2-Ab1,Ly6a,Gnai2,Pgm5,Cxcl12,Cd74,Fcer1g,Cx3cr1	OCSGN	TRUE
Enriched_in_ageing_OCSGN_upregulated	TRUE	0.00284894	732	227	24	0.105727	0.0327869	GO:0044297	GO:CC	cell body	18935	2316		ISO,IDA,ISO,ISO,ISO,ISO,IDA,ISO,IDA ISO,ISO,IDA,ISO,IDA,ISO,ISO,ISO,ISO,ISO,ISO,IDA,IDA ISS ISO,ISO,ISO,ISO	C4b,Atp1a2,Apoe,Ptprz1,Aqp1,Cybb,Gnai2,Ncf1,Slc1a3,Cx3cr1,Neurl1a,Aif1,Gabrd,Acsl4,Itpr1,Sorl1,Slc6a6,Flna,Cplx2,Cfh,Kcnd2,Vim,Map2k1,Ezr	OCSGN	TRUE
Enriched_in_ageing_OCSGN_upregulated	TRUE	0.0038487	642	179	19	0.106145	0.029595	GO:0043025	GO:CC	neuronal cell body	18935	2106		ISO,IDA,ISO,ISO,ISO,ISO,ISO,IDA ISO,ISO,IDA,ISO,IDA,ISO,ISO,ISO,ISO,ISO,ISO,IDA	C4b,Atp1a2,Apoe,Ptprz1,Aqp1,Cybb,Ncf1,Slc1a3,Cx3cr1,Neurl1a,Aif1,Gabrd,Acsl4,Itpr1,Sorl1,Slc6a6,Flna,Cplx2,Cfh	OCSGN	TRUE
Enriched_in_ageing_OCSGN_upregulated	TRUE	0.00420577	585	215	20	0.0930233	0.034188	GO:0098794	GO:CC	postsynapse	18935	3641		ISO,IDA,IGI,ISO,ISO,IGI,ISO,ISO IBA,ISO,IDA IBA,IDA,IDA ISO,ISO,IGI,IDA IMP,ISO,ISO,IDA IBA,IDA ISS ISO IBA IC,IBA	Atp1a2,Atp1a1,C1qa,Ptprz1,Rpl4,C1qc,Slc1a3,Gabra1,Actn1,Neurl1a,Gabrd,Itpr1,Rps19,C1qb,Slc6a6,Flna,Hap1,Gap43,Kcnd2,Sla	OCSGN	TRUE
Enriched_in_ageing_OCSGN_upregulated	TRUE	0.00651041	619	227	21	0.092511	0.0339257	GO:0048471	GO:CC	perinuclear region of cytoplasm	18935	2552		ISO,ISO IBA,ISS ISO,ISO,ISO,ISO IBA,ISO,ISO,ISO,ISO IBA,ISO,ISO,ISO,ISO,ISO,ISO,ISO,ISS ISO,ISO,ISO,ISO	Ccn2,S100a6,Clu,Slc5a3,Cybb,S100a13,Lcp1,Cx3cr1,Gsn,S100a4,Anxa2,Aif1,Itpr1,Sorl1,Flna,Hap1,Kcnd2,Hspa1a,Vim,Map2k1,Ezr	OCSGN	TRUE
Enriched_in_ageing_OCSGN_upregulated	TRUE	0.00968351	552	83	11	0.13253	0.0199275	GO:0009897	GO:CC	external side of plasma membrane	18935	792		IDA IBA,ISO,IDA IBA,IDA,IDA,IDA,IDA,IDA IBA,IDA,IDA IBA,IBA	H2-D1,Apoe,H2-K1,B2m,H2-Aa,H2-Ab1,Ly6a,Cxcl12,Cd74,Fcer1g,Cx3cr1	OCSGN	TRUE
Enriched_in_ageing_OCSGN_upregulated	TRUE	0.0151622	1396	15	7	0.466667	0.00501433	GO:0005783	GO:CC	endoplasmic reticulum	18935	434		ISO TAS,ISO,ISO TAS,ISO,ISO,ISO IBA,IDA	H2-D1,Apoe,H2-K1,B2m,Atp1a1,Tap2,Ifitm3	OCSGN	FALSE
Enriched_in_ageing_OCSGN_upregulated	TRUE	0.0226675	3391	221	63	0.285068	0.0185786	GO:0005829	GO:CC	cytosol	18935	477		ISO,TAS,ISO,ISS ISO,ISO,IDA ISS ISO,ISO,ISO,IBA,ISO IBA,ISO,ISO TAS,ISO IBA,IBA,ISS ISO,ISS ISO,ISS ISO,ISO IBA,ISO,IDA,ISO IBA,IBA,ISO,IDA,TAS,ISS ISO,ISO,IDA ISO TAS,ISO,ISS ISO,ISO,ISO IBA,ISO,ISS ISO,ISS ISO,ISO,TAS,ISO,ISO,ISO,TAS,ISO,ISS ISO IBA,ISO,ISO TAS,ISO,ISO,IBA,ISO,ISO IBA,ISO,ISO IBA,ISO,ISO IBA,ISO IBA,ISO IBA,ISO,ISO,TAS,IDA IBA,ISO TAS,IDA IBA,ISO	Ccn2,Apoe,B2m,S100a6,Rps24,Clu,Gnai2,Lima1,Trim30a,Rpl4,Gh,Ncf1,Rpl8,Pgm5,Dgkg,S100a13,Lcp1,Rpl13a,Ankrd12,Otog,Rps10,Oasl2,Cel,Samsn1,Mt2,Gsn,Skap2,Anxa2,Herc6,Aif1,Alox5ap,Rbm38,Ifi204,Myh9,Cavin2,Rps6ka1,Psmb8,Akna,Ipcef1,Ddx60,Rnd1,Sdcbp,Rps19,Ccnd3,Anxa1,Flna,Hap1,Rplp1,Nr2f2,Pabpc1,Parp10,Usp18,Hcls1,S100pbp,Rpl39,Hspa1a,Ptpn7,Vim,Nampt,Btbd3,Map2k1,Car13,Nudt4	OCSGN	TRUE
Enriched_in_ageing_OCSGN_upregulated	TRUE	3.32231e-08	1329	136	34	0.25	0.0255831	GO:0044877	GO:MF	protein-containing complex binding	18578	7160		ISO,IDA IBA,ISO,ISO,IDA ISO,ISO,ISO,ISO,ISO,ISO,ISS ISO,ISO,ISS ISO,IBA,IMP ISS ISO IBA,IDA IBA,ISO,ISS ISO,IDA ISO IBA,IDA IPI ISO,ISO,IDA ISO IBA,IDA IMP IBA,IDA IBA,ISO,IBA,ISO,ISO,IMP ISS ISO IBA,ISO,ISS ISO,ISO,ISO,ISO	Ctss,Ccn2,C4b,H2-D1,Apoe,H2-K1,Tap2,H2-Aa,Cd63,Clu,Ptprz1,H2-Ab1,Aebp1,Gnai2,Lima1,Gpnmb,Pcolce,Cxcl12,Lcp1,Actn1,Cd74,Coro1a,Fcer1g,Sec61a1,Cel,Gsn,Hes1,Gad1,Aif1,Alox5ap,Myh9,Ptprc,Itpr1,Max	OCSGN	TRUE
Enriched_in_ageing_OCSGN_upregulated	TRUE	0.000141337	1600	177	37	0.20904	0.023125	GO:0005102	GO:MF	signaling receptor binding	18578	1618		IDA ISO IBA,ISO,ISS ISO IBA,ISO,ISO IBA,ISS ISO,ISO,ISS ISO,IPI,IBA,IBA,IPI ISO IBA,IPI ISO IBA,IDA ISO IBA,IDA ISS ISO IBA,ISO IBA,ISO,IPI ISO,IPI ISO IBA,IDA IBA,IBA,ISO IBA,IDA IPI ISO IBA IC,ISO,ISS ISO,IPI,IBA,ISO IBA,IBA,ISO,IBA,IMP ISO,ISS ISO,ISO IBA,ISO IBA,IPI,IDA IPI	Ccn2,H2-D1,Apoe,H2-K1,Tap2,C3,Clu,Ptprz1,Aqp1,Ly6a,Gnai2,Gh,Tyrobp,Gpnmb,Cxcl12,S100a13,Lcp1,Actn1,Cd74,Nbl1,Cel,S100a4,Wnt7b,Med13,Myh9,Ptprc,Gm20594,Wfikkn2,Ly6c2,Rnd1,Rtp4,Sdcbp,Flna,Hap1,Fcnb,Ecm1,Flrt2	OCSGN	TRUE
Enriched_in_ageing_OCSGN_upregulated	TRUE	0.0025951	836	12	6	0.5	0.00717703	GO:0097367	GO:MF	carbohydrate derivative binding	18578	10377		ISO,IDA IBA,ISO,IDA ISS ISO,ISO,ISO	Ctss,Ccn2,Atp1a2,Apoe,Atp1a1,Tap2	OCSGN	TRUE
Enriched_in_ageing_OCSGN_upregulated	TRUE	0.00297638	774	13	6	0.461538	0.00775194	GO:0046983	GO:MF	protein dimerization activity	18578	7406		ISO,ISO,ISO,ISO,ISO,ISO	Atp1a2,Apoe,B2m,Atp1a1,Tap2,S100a6	OCSGN	FALSE
Enriched_in_ageing_OCSGN_upregulated	TRUE	0.0145718	628	194	19	0.0979381	0.0302548	GO:0008289	GO:MF	lipid binding	18578	2092		ISO,ISO,ISO,ISO,ISO,ISS ISO IBA,ISS ISO IBA,ISO,ISO,IBA,ISO IBA,ISS ISO,IDA IBA,ISS ISO,ISO,ISS ISO IBA,ISS ISO IBA,ISO,ISO IBA	Atp1a2,Apoe,Atp1a1,C3,Cyp26b1,Rora,Ncf1,Dgkg,Cel,Gsn,Anxa2,Alox5ap,Itpr1,Cavin2,Sdcbp,Anxa1,Nr2f2,Axl,Gap43	OCSGN	FALSE
Enriched_in_ageing_OCSGN_upregulated	TRUE	0.0332593	1700	202	36	0.178218	0.0211765	GO:0043167	GO:MF	ion binding	18578	6803		ISO,ISO,ISO,ISO,IDA ISS ISO IBA,ISO,ISO,ISA,ISS ISO IBA,ISS ISO IBA,IDA,IDA,ISS ISO IBA,IDA ISO,IDA,ISS IBA TAS,ISO IBA,IDA ISO IBA,ISO IBA,ISO,IDA IBA,ISS ISO,ISO,IBA,IDA,IBA,ISO,ISS IBA,ISO,IDA ISO,ISO,ISS ISO IBA,ISO IBA,ISO IBA,ISS ISO,ISO IBA	Atp1a2,Apoe,Atp1a1,Tap2,S100a6,Cyp26b1,Cybb,Gnai2,Ncf1,S100a13,Slc1a3,Itm2b,Efhd1,Cp,Otol1,Mt2,Gsn,S100a4,Anxa2,Gad1,Aif1,Alox5ap,Myh9,Itpr1,Iigp1,Rnd1,Sdcbp,Anxa1,Slc6a6,Fcnb,Ctsc,Nr2f2,Gap43,Hspa1a,Padi2,Mctp1	OCSGN	TRUE
Enriched_in_ageing_OCSGN_upregulated	TRUE	0.0373185	802	235	24	0.102128	0.0299252	GO:0008092	GO:MF	cytoskeletal protein binding	18578	1971		ISO,ISO,ISO,ISO,IMP ISS ISO IBA,IDA,IDA ISO IBA,IDA ISO,IDA ISS ISO IBA,IDA IMP ISO IBA,ISO IBA,ISO,IMP ISS ISO IBA,ISS ISO,ISO,ISS ISO TAS,IBA,IBA,ISO,IBA,TAS,ISS ISO,IDA IBA,ISO IBA	Apoe,Atp1a1,S100a6,Clu,Lima1,Syne2,Lcp1,Actn1,Tmod1,Coro1a,Gsn,S100a4,Aif1,Myh9,Ptprc,Flna,Hap1,Gas2,Axl,Hcls1,Tns1,Ezr,Lasp1,Coro1c	OCSGN	TRUE
Enriched_in_ageing_SVSL_downregulated	TRUE	9.2835e-16	4412	323	147	0.455108	0.0333182	GO:0048731	GO:BP	system development	19049	15094		IMP IGI,IMP,IMP IBA,IMP IEP ISO IBA,IMP ISO,IMP,ISO,IMP IBA,ISO,IDA IMP,ISO,IBA,ISO,IDA,IDA IMP IBA TAS,IMP ISO,IDA IMP ISO,IMP IBA,IMP ISO IBA,IMP,IMP IBA,IDA ISO,IMP,IMP IGI,IBA,IMP,ISS ISO,ISO IBA,IGI,IMP,IMP ISO IBA,IMP ISO IBA,IDA IMP IGI ISO IBA,IDA IMP,IMP,IDA IMP ISO,IMP IGI,IMP,IMP,IMP,IDA IMP,IDA IMP ISO IBA,IMP,IDA IMP IGI ISO IBA,IBA,IDA IMP,ISO,IMP IGI IBA,IDA,IMP IGI,IMP IGI,IDA IMP…	Col11a1,Phex,Ibsp,Col2a1,Ccn4,Npnt,Cpe,Dct,Ocm,Smpd3,S100b,Bglap,Lifr,Dmp1,Mepe,Sparc,Cadm1,Bglap2,Col11a2,Lox,Otor,Trf,Fbn2,Pth1r,Ucma,Gjb6,Glrb,Nrep,Tnfrsf19,Cdkn1a,Col5a2,Ifitm5,Slit2,Dner,Slc4a10,Ptprs,Pou3f4,Slc5a3,Ano1,Ank,Gprc5b,Sox11,Nfix,Cdh2,Sema3d,Atp1b2,Phldb1,Mmp14,Serinc5,Fat3,Pou3f3,Socs2,Ptprd,Tle5,Loxl2,Phactr1,Enah,Cecr2,Plekha5,Clmp,Col13a1,Stmn3,Sox4,Ptgis,Tnfrsf11b,Col22a1,Se…	SVSL	TRUE
Enriched_in_ageing_SVSL_downregulated	TRUE	1.812e-15	4733	323	153	0.473684	0.0323262	GO:0007275	GO:BP	multicellular organism development	19049	3186		IMP IGI,IMP,IMP IBA,IMP IEP ISO IBA,IMP ISO,IMP,ISO,IMP IBA,ISO,IDA IMP,ISO,IBA,ISO,IDA,IDA IMP IBA TAS,IMP ISO,IDA IMP ISO,IMP IBA,IMP ISO IBA,IMP,IMP IBA,IDA ISO,IMP,IMP IGI,IBA,IBA,IMP,ISS ISO,IBA,ISO IBA,IGI,IMP,IMP ISO IBA,IMP ISO IBA TAS,IDA IMP IGI ISO IBA,IDA IMP,IMP,IDA IMP ISO,IMP IGI,IMP,IMP,IMP,IDA IMP,IDA IMP ISO IBA,IMP,IDA IMP IGI ISO IBA,IBA,IDA IMP,ISO,IMP IGI IBA,IDA,IMP IGI,IMP…	Col11a1,Phex,Ibsp,Col2a1,Ccn4,Npnt,Cpe,Dct,Ocm,Smpd3,S100b,Bglap,Lifr,Dmp1,Mepe,Sparc,Cadm1,Bglap2,Col11a2,Lox,Otor,Trf,Fbn2,Pth1r,Ucma,Msx3,Gjb6,Glrb,Fstl1,Nrep,Tnfrsf19,Cdkn1a,Col5a2,Ifitm5,Slit2,Dner,Slc4a10,Ptprs,Pou3f4,Slc5a3,Ano1,Ank,Gprc5b,Sox11,Nfix,Cdh2,Sema3d,Atp1b2,Phldb1,Mmp14,Serinc5,Fat3,Pou3f3,Socs2,Ptprd,Pcsk6,Tle5,Loxl2,Phactr1,Enah,Cecr2,Plekha5,Clmp,Col13a1,Stmn3,Sox4,Ptgis,Tnf…	SVSL	TRUE
Enriched_in_ageing_SVSL_downregulated	TRUE	5.54188e-14	2561	320	101	0.315625	0.0394377	GO:0009653	GO:BP	anatomical structure morphogenesis	19049	4041		IMP IGI,IMP,IMP IEP ISO,ISS ISO,IMP,ISO,ISO,IMP,ISO,ISO,IDA,ISO,IMP,IMP,IMP,IMP IBA,IMP IBA,IBA,IMP,ISO,IMP ISO IBA,IDA IMP IGI ISO IBA,IMP,IMP,IGI,IMP IBA,IMP,IMP IGI ISO IBA,IBA,ISO,IMP IGI,IMP IGI,IDA IMP,ISS ISO,IMP,IMP IGI IBA,IMP IGI,IEP IBA,IMP IBA,ISS ISO,IDA,IBA,IMP,IDA IMP,NAS,ISO IBA,IMP IBA,IEP,IMP,IDA,ISS ISO,IMP,IBA,IMP IGI IEP ISS ISO IBA,TAS,ISO IBA,IMP,IMP ISO IBA,IMP IGI ISO TAS…	Col11a1,Phex,Col2a1,Coch,Npnt,Cpe,Ocm,Smpd3,S100b,Lifr,Dmp1,Sparc,Cadm1,Col11a2,Lox,Otor,Fbn2,Msx3,Gjb6,Col5a2,Ifitm5,Slit2,Slc4a10,Ptprs,Pou3f4,Sox11,Nfix,Cdh2,Sema3d,Phldb1,Mmp14,Fat3,Ptprd,Loxl2,Phactr1,Enah,Cecr2,Col13a1,Sox4,Ptgis,Tnfrsf11b,Col22a1,Serpinh1,Chn1,Nat8f1,Bsg,Nckap1,Irx1,Acan,Gpm6a,Sh3d19,Thrb,Map1a,Sox9,Gfra1,Sgk1,Tpm1,Unc5b,Gja1,Ctnnb1,Igf1,Ndp,Sobp,Pdgfra,Ptprz1,Itpr1,Nfasc,…	SVSL	TRUE
Enriched_in_ageing_SVSL_downregulated	TRUE	4.0264e-12	1775	291	73	0.250859	0.0411268	GO:0009888	GO:BP	tissue development	19049	4229		IMP IGI,IMP,IMP IBA,IMP IEP,IMP ISO,IMP,IDA IMP,ISO,IDA,IDA IMP IBA,IMP ISO IBA,IMP IGI,IMP IBA,IMP,IMP IGI,IMP,IGI,IMP,ISO,IMP ISO IBA,IMP IGI ISO,IDA,IMP,IMP,IMP,IMP,IMP IGI,IBA,ISO,IMP,IMP,IMP ISS ISO,IGI,IMP IGI,IMP,IDA,IBA,IMP,ISS ISO,ISO,IMP,IMP,IEP,IMP,IMP,IGI,IGI ISO,IDA IMP IGI IEP ISS ISO IBA,IMP,IDA,IMP,IDA IMP ISO TAS,IDA IMP IGI ISS ISO TAS,IMP ISO,ISO,IGI ISO,ISO,IBA,IMP,IMP,IMP,IBA…	Col11a1,Phex,Ibsp,Col2a1,Ccn4,Npnt,Smpd3,S100b,Dmp1,Mepe,Col11a2,Lox,Otor,Fbn2,Pth1r,Fstl1,Tnfrsf19,Cdkn1a,Col5a2,Ifitm5,Slit2,Dner,Ptprs,Ank,Kcne1,Sox11,Cdh2,Sema3d,Phldb1,Mmp14,Pou3f3,Loxl2,Enah,Cecr2,Sox4,Ptgis,Col22a1,Serpinh1,Gpm6b,Bsg,Nckap1,Klf15,Irx1,Acan,Sall2,Epyc,Thrb,Sox9,Creb3l2,Cytl1,Tpm1,Gja1,Ctnnb1,Igf1,Vasn,Pdgfra,Bmp1,Lamc3,Col3a1,Hhip,Cfh,Col24a1,Foxc1,Arhgap35,Tjp1,Mef2c,Maf,D…	SVSL	FALSE
Enriched_in_ageing_SVSL_downregulated	TRUE	4.97476e-12	3231	323	113	0.349845	0.0349737	GO:0048513	GO:BP	animal organ development	19049	14898		IMP IGI,IMP,IMP IBA,IMP IEP ISO IBA,IMP ISO,IMP,ISO,IMP IBA,IDA IMP,ISO,IBA,ISO,IDA,IDA IMP IBA,IMP ISO,IMP ISO,IMP IBA,IMP ISO IBA,IMP,IMP IBA,IDA,IMP,IMP IGI,IMP,IGI,IMP,IMP ISO IBA,IMP ISO IBA,IMP IGI ISO,IDA,IMP,IMP,IMP IGI,IMP,IMP,IMP,IMP,IMP IGI IBA,IBA,IMP,ISO,IMP IGI,IGI,IMP IGI,IMP IGI,IMP ISS ISO,IMP,IMP,IEP IBA,IMP,IDA,IDA,IMP,IMP,ISS ISO,IMP,IMP,IEP,IMP ISO IBA,IMP IBA,IMP,IDA,ISS ISO…	Col11a1,Phex,Ibsp,Col2a1,Ccn4,Npnt,Cpe,Dct,Smpd3,S100b,Bglap,Lifr,Dmp1,Mepe,Sparc,Cadm1,Bglap2,Col11a2,Lox,Otor,Trf,Fbn2,Pth1r,Gjb6,Tnfrsf19,Cdkn1a,Col5a2,Ifitm5,Slit2,Dner,Slc4a10,Ptprs,Pou3f4,Ano1,Ank,Sox11,Nfix,Cdh2,Sema3d,Atp1b2,Phldb1,Mmp14,Fat3,Pou3f3,Socs2,Loxl2,Phactr1,Cecr2,Col13a1,Sox4,Ptgis,Tnfrsf11b,Serpinh1,Rbp1,Gpm6b,Nckap1,Klf15,Irx1,Col4a4,Ndrg4,Acan,Gpm6a,Sall2,Epyc,Thrb,Sox9,Cre…	SVSL	TRUE
Enriched_in_ageing_SVSL_downregulated	TRUE	4.47038e-11	2186	321	86	0.267913	0.0393413	GO:0007399	GO:BP	nervous system development	19049	3296		IEP,ISO,IMP IBA,ISO,ISO,ISO,IDA IMP,ISO,ISS ISO,ISO IBA,IDA IMP IGI ISO IBA,IDA IMP,IMP,IDA IMP ISO,IMP,IMP,IDA IMP,IDA IMP ISO IBA,IMP,IDA IMP IGI ISO IBA,IBA,IDA IMP,IDA,IMP,IGI,IDA,IDA IMP,IMP,IMP IGI IBA,IMP IGI,IDA IBA,IMP,IDA IMP,IBA,IBA,IMP IBA,IDA,IBA,ISO IBA,IBA,ISO,IDA ISS ISO IBA,IMP,IMP,IBA,IMP IGI IEP IBA,IMP ISO IBA,ISO,IMP,ISO IBA,IMP ISO IBA,IMP ISO,IDA IMP IGI ISS ISO IC,IDA IMP …	Col2a1,Cpe,Dct,Ocm,S100b,Lifr,Cadm1,Trf,Glrb,Nrep,Slit2,Dner,Slc4a10,Ptprs,Pou3f4,Slc5a3,Gprc5b,Sox11,Nfix,Cdh2,Sema3d,Atp1b2,Serinc5,Fat3,Pou3f3,Socs2,Ptprd,Phactr1,Enah,Cecr2,Stmn3,Sox4,Chn1,Gpm6b,Bsg,Nckap1,Klf15,Irx1,Ndrg4,Acan,Adra2c,Gpm6a,Sall2,Thrb,Map1a,Sox9,Gfra1,Creb3l2,Kremen1,Sgk1,Unc5b,Gja1,Ctnnb1,Igf1,Trim32,Ptprz1,Itpr1,Nfasc,Lamc3,Slc8a3,Col3a1,Hhip,Kank1,Cfh,Foxc1,Arhgap35,Mef2c,…	SVSL	TRUE
Enriched_in_ageing_SVSL_downregulated	TRUE	1.35984e-10	1672	321	72	0.224299	0.0430622	GO:0022008	GO:BP	neurogenesis	19049	7579		IMP IBA,ISO,ISO,ISO,ISO IBA,IDA IMP IGI ISO IBA,IDA IMP,IMP,IMP,IMP,IDA IMP,IDA IMP ISO IBA,IMP,IDA IGI ISO IBA,IBA,IDA,IMP,IDA,IDA IMP,IMP,IMP IGI IBA,IMP,IDA IBA,IMP,IDA IMP,IBA,IBA,IBA,IDA,IBA,ISO,ISO,IDA ISS ISO IBA,IMP,IBA,IMP IGI IBA,ISO,ISO,IMP,ISO IBA,IMP ISO IBA,IMP ISO,IDA IMP IGI ISS ISO IC,IMP ISO,IDA IMP,IDA IMP ISS ISO,ISO,IDA IMP,IGI,IMP,IMP,IGI,ISO,IMP,IDA IMP IGI,IDA IMP,IDA IMP,…	Dct,Ocm,Lifr,Trf,Nrep,Slit2,Dner,Slc4a10,Ptprs,Pou3f4,Gprc5b,Sox11,Nfix,Cdh2,Sema3d,Atp1b2,Fat3,Socs2,Ptprd,Phactr1,Enah,Cecr2,Stmn3,Sox4,Chn1,Gpm6b,Bsg,Nckap1,Klf15,Irx1,Ndrg4,Adra2c,Gpm6a,Thrb,Map1a,Sox9,Gfra1,Creb3l2,Kremen1,Sgk1,Unc5b,Gja1,Ctnnb1,Igf1,Trim32,Ptprz1,Itpr1,Nfasc,Lamc3,Slc8a3,Col3a1,Hhip,Kank1,Cfh,Arhgap35,Mef2c,Dkk1,Myh10,Lrp2,Zswim8,Nedd4,Sox8,Farp2,Col25a1,Nefl,Dpysl3,Nbl1,Dc…	SVSL	TRUE
Enriched_in_ageing_SVSL_downregulated	TRUE	1.52186e-10	1004	318	53	0.166667	0.0527888	GO:0009887	GO:BP	animal organ morphogenesis	19049	4228		IMP IGI,IMP,IMP ISO,IMP,ISO,IMP,IDA,IMP,IMP IBA,IMP,IMP,ISO,IMP ISO IBA,IMP IGI,IMP,IGI,IMP,IGI,IGI,IGI,IEP,IMP,IDA,IMP,IMP,IEP,IMP,IMP,IMP IGI IEP ISS ISO,IMP,IMP IGI,IDA IMP IGI TAS,IMP IGI,IMP,IMP ISO IBA,ISO,IBA,IMP,IMP,IMP,IMP IGI ISS ISO,IMP,IMP IGI,IDA ISO,IGI,IDA ISS ISO IBA,IMP,IMP IGI,IMP IGI,IBA,IDA ISO,IDA IMP IGI,IMP	Col11a1,Phex,Col2a1,Npnt,Cpe,Smpd3,Dmp1,Col11a2,Otor,Fbn2,Gjb6,Col5a2,Ifitm5,Slit2,Slc4a10,Pou3f4,Sox11,Cdh2,Mmp14,Fat3,Col13a1,Sox4,Tnfrsf11b,Serpinh1,Nckap1,Irx1,Acan,Thrb,Sox9,Tpm1,Gja1,Ctnnb1,Igf1,Sobp,Pdgfra,Itpr1,Lamc3,Col3a1,Hhip,Cfh,Foxc1,Alpl,Mef2c,Dkk1,Col8a2,Fgf1,Lrp2,Nedd4,Sox8,Nbl1,Tgfa,Fgfr1,Col27a1	SVSL	FALSE
Enriched_in_ageing_SVSL_downregulated	TRUE	5.67911e-10	1550	317	67	0.211356	0.0432258	GO:0048699	GO:BP	generation of neurons	19049	15062		IMP IBA,ISO,ISO,ISO,ISO IBA,IDA IMP IGI ISO IBA,IMP,IMP,IMP,IDA IMP,IDA IMP ISO IBA,IMP,ISO IBA,IBA,IDA,IMP,IDA,IDA IMP,IMP,IMP IGI IBA,IMP,IDA IBA,IMP,IDA IMP,IBA,IBA,IBA,IBA,ISO,ISO,IDA ISS ISO IBA,IMP,IBA,IGI,ISO,ISO,IMP,ISO IBA,IMP ISO IBA,IMP ISO,IMP IGI ISS ISO IC,ISO,IDA IMP,IDA ISS ISO,ISO,IDA IMP,IMP,IGI,ISO,IMP,IDA IMP IGI,IDA IMP,IDA IMP,IMP,IMP ISO,IBA,IMP ISO IBA,IMP IGI,ISO,IMP,IMP,…	Dct,Ocm,Lifr,Trf,Nrep,Slit2,Slc4a10,Ptprs,Pou3f4,Gprc5b,Sox11,Nfix,Cdh2,Sema3d,Atp1b2,Fat3,Socs2,Ptprd,Phactr1,Enah,Cecr2,Stmn3,Sox4,Chn1,Gpm6b,Bsg,Nckap1,Irx1,Ndrg4,Adra2c,Gpm6a,Thrb,Map1a,Sox9,Gfra1,Creb3l2,Kremen1,Sgk1,Unc5b,Gja1,Ctnnb1,Igf1,Trim32,Ptprz1,Itpr1,Nfasc,Col3a1,Hhip,Kank1,Cfh,Arhgap35,Mef2c,Dkk1,Myh10,Lrp2,Zswim8,Nedd4,Sox8,Farp2,Col25a1,Nefl,Dpysl3,Nbl1,Dclk1,Fgfr1,Corin,Nefh	SVSL	TRUE
Enriched_in_ageing_SVSL_downregulated	TRUE	1.47193e-09	1392	317	62	0.195584	0.0445402	GO:0030182	GO:BP	neuron differentiation	19049	7765		ISO,ISO,ISO IBA,IDA IMP IGI ISO IBA,IMP,IMP,IMP,IDA IMP,IDA IMP ISO IBA,IMP,ISO IBA,IBA,IDA,IMP,IDA,IDA IMP,IMP,IMP IGI IBA,IMP,IDA IBA,IMP,IDA IMP,IBA,IBA,IBA,IBA,ISO,ISO,IDA IBA,IMP,IBA,IGI,ISO,ISO,IMP,ISO IBA,IMP ISO IBA,ISO,IMP ISS ISO IC,IDA IMP,IDA ISO,ISO,IDA IMP,ISO,IMP,IDA IMP IGI,IDA IMP,IDA IMP,IMP,IMP ISO,IBA,IMP ISO IBA,IGI,ISO,IMP,IMP,ISS ISO,IDA,IMP IGI IBA,IMP IGI ISS ISO,ISO,IMP …	Ocm,Lifr,Nrep,Slit2,Slc4a10,Ptprs,Pou3f4,Gprc5b,Sox11,Nfix,Cdh2,Sema3d,Atp1b2,Fat3,Socs2,Ptprd,Phactr1,Enah,Cecr2,Stmn3,Sox4,Chn1,Gpm6b,Bsg,Nckap1,Irx1,Ndrg4,Adra2c,Gpm6a,Thrb,Map1a,Sox9,Gfra1,Creb3l2,Kremen1,Sgk1,Unc5b,Gja1,Ctnnb1,Trim32,Ptprz1,Itpr1,Nfasc,Kank1,Cfh,Arhgap35,Mef2c,Dkk1,Myh10,Lrp2,Zswim8,Nedd4,Sox8,Farp2,Col25a1,Nefl,Dpysl3,Nbl1,Dclk1,Fgfr1,Corin,Nefh	SVSL	TRUE
Enriched_in_ageing_SVSL_downregulated	TRUE	6.36542e-09	3864	323	119	0.368421	0.0307971	GO:0048869	GO:BP	cellular developmental process	19049	15223		IMP,IMP IEP,IDA IMP ISO,IDA IMP,IMP IBA,ISO,IMP,ISO,IBA,ISO,IBA,IMP,IMP,IDA ISO,IMP,IMP IGI,IDA,IMP IBA,ISO IBA,IMP ISO,ISO,IDA IMP IGI ISO IBA,IDA IMP,IMP,IMP,IMP IBA,IDA IMP,IMP,IDA IMP ISS ISO IBA,IMP,IDA IMP IGI ISO IBA,IBA,IDA,ISO,IMP,IMP,IMP IBA,IDA,IDA IMP,IMP ISS ISO,IMP,IMP IGI IBA,IMP,IDA IBA,IDA IMP,IMP IBA,ISS ISO,IBA,IMP,IMP,IDA IMP,IBA,IBA,IBA,IDA IMP,IBA,ISO,IMP,ISO,IDA ISS ISO IBA…	Col11a1,Col2a1,Ccn4,Npnt,Dct,Ocm,Smpd3,S100b,Bglap,Lifr,Bglap2,Col11a2,Lox,Trf,Fbn2,Pth1r,Ucma,Fstl1,Nrep,Cdkn1a,Col5a2,Slit2,Dner,Slc4a10,Ptprs,Pou3f4,Gprc5b,Kcne1,Sox11,Nfix,Cdh2,Sema3d,Atp1b2,Phldb1,Mmp14,Fat3,Pou3f3,Socs2,Ptprd,Loxl2,Phactr1,Enah,Cecr2,Stmn3,Bmp8a,Sox4,Nuak1,Col22a1,Serpinh1,Rbp1,Chn1,Gpm6b,Bsg,Nckap1,Klf15,Irx1,Ndrg4,Acan,Adra2c,Gpm6a,Thrb,Map1a,Sox9,Gfra1,Creb3l2,Kremen1,Cy…	SVSL	TRUE
Enriched_in_ageing_SVSL_downregulated	TRUE	8.84698e-09	3787	323	117	0.362229	0.0308952	GO:0030154	GO:BP	cell differentiation	19049	7751		IMP,IMP IEP,IDA IMP ISO,IDA IMP,IMP IBA,ISO,IMP,ISO,IBA,ISO,IBA,IMP,IMP,IDA ISO,IMP,IMP IGI,IDA,IMP IBA,ISO IBA,ISO,IDA IMP IGI ISO IBA,IDA IMP,IMP,IMP,IMP IBA,IDA IMP,IMP,IDA IMP ISS ISO IBA,IMP,IDA IMP IGI ISO IBA,IBA,IDA,ISO,IMP,IMP,IMP IBA,IDA,IDA IMP,IMP ISS ISO,IMP,IMP IGI IBA,IMP,IDA IBA,IDA IMP,IMP IBA,IBA,IMP,IMP,IDA IMP,IBA,IBA,IBA,IDA IMP,IBA,ISO,IMP,ISO,IDA ISS ISO IBA,IMP IGI ISO IBA…	Col11a1,Col2a1,Ccn4,Npnt,Dct,Ocm,Smpd3,S100b,Bglap,Lifr,Bglap2,Col11a2,Lox,Trf,Fbn2,Pth1r,Ucma,Fstl1,Nrep,Col5a2,Slit2,Dner,Slc4a10,Ptprs,Pou3f4,Gprc5b,Kcne1,Sox11,Nfix,Cdh2,Sema3d,Atp1b2,Phldb1,Mmp14,Fat3,Pou3f3,Socs2,Ptprd,Loxl2,Phactr1,Enah,Cecr2,Stmn3,Bmp8a,Sox4,Col22a1,Serpinh1,Rbp1,Chn1,Gpm6b,Bsg,Nckap1,Klf15,Irx1,Ndrg4,Acan,Adra2c,Gpm6a,Thrb,Map1a,Sox9,Gfra1,Creb3l2,Kremen1,Cytl1,Sgk1,Scd1…	SVSL	TRUE
Enriched_in_ageing_SVSL_downregulated	TRUE	1.29484e-08	2207	321	81	0.252336	0.0367014	GO:0048468	GO:BP	cell development	19049	14868		IMP,ISO,IMP IBA,ISO,IMP,ISO,IMP,ISO,IMP,IBA,IDA IMP IGI ISO IBA,IDA,IMP,IMP,IDA,IMP,IDA IMP ISO,IMP ISO IBA,IBA,IDA,IMP,IDA IMP,IMP,IMP IGI IBA,IMP,IDA IBA,IMP,IMP,IBA,IMP,IDA IMP,IBA,IBA,IBA,IBA,ISO,IMP,IDA IBA,IMP,IBA,IMP IGI,ISO,ISO,IMP,ISO IBA,IMP ISO IBA,IMP ISO,IDA IMP IGI ISS ISO,IMP ISO,IDA IMP,IGI,IDA ISS ISO,ISO,IDA IMP,IGI IBA,ISO,IMP,IBA,IMP,IDA IGI,IMP,IDA IMP IGI,ISO IBA,IMP,IMP,IDA…	Col11a1,Ccn4,Dct,Ocm,Smpd3,Lifr,Lox,Trf,Pth1r,Nrep,Slit2,Dner,Slc4a10,Ptprs,Gprc5b,Kcne1,Sox11,Cdh2,Sema3d,Atp1b2,Fat3,Ptprd,Phactr1,Enah,Cecr2,Stmn3,Bmp8a,Sox4,Col22a1,Serpinh1,Chn1,Gpm6b,Bsg,Nckap1,Irx1,Ndrg4,Acan,Gpm6a,Thrb,Map1a,Sox9,Gfra1,Creb3l2,Kremen1,Sgk1,Unc5b,Gja1,Ctnnb1,Igf1,Trim32,Pdgfra,Ptprz1,Itpr1,Nfasc,Lamc3,Kank1,Cfh,Col24a1,Strbp,Foxc1,Msi2,Arhgap35,Tjp1,Mef2c,Maf,Dkk1,Myh10,Lr…	SVSL	TRUE
Enriched_in_ageing_SVSL_downregulated	TRUE	8.18221e-08	1149	317	52	0.164038	0.0452567	GO:0048666	GO:BP	neuron development	19049	15030		ISO,ISO,IBA,IDA IMP IGI ISO IBA,IMP,IMP,IDA,ISO IBA,IBA,IDA,IMP,IDA IMP,IMP,IMP IGI IBA,IMP,IDA IBA,IDA IMP,IBA,IBA,IBA,ISO,IDA IBA,IMP,IBA,ISO,ISO,IMP,ISO IBA,IMP ISO IBA,ISO,ISS ISO,IMP,IDA ISO,ISO,IDA IMP,ISO,IMP,IDA IMP IGI,IMP,IDA,IMP,IMP ISO,IBA,IMP ISO IBA,ISO,IMP,IMP,ISS ISO,IDA,IMP IGI IBA,IMP IGI ISO,IMP ISO	Ocm,Lifr,Nrep,Slit2,Slc4a10,Ptprs,Gprc5b,Cdh2,Sema3d,Atp1b2,Fat3,Ptprd,Phactr1,Enah,Cecr2,Stmn3,Chn1,Gpm6b,Bsg,Nckap1,Ndrg4,Gpm6a,Thrb,Map1a,Gfra1,Creb3l2,Kremen1,Sgk1,Unc5b,Gja1,Ctnnb1,Trim32,Ptprz1,Itpr1,Nfasc,Kank1,Cfh,Arhgap35,Mef2c,Dkk1,Myh10,Lrp2,Zswim8,Nedd4,Farp2,Col25a1,Nefl,Dpysl3,Nbl1,Dclk1,Fgfr1,Nefh	SVSL	TRUE
Enriched_in_ageing_SVSL_downregulated	TRUE	1.12084e-07	1014	317	48	0.15142	0.0473373	GO:0031175	GO:BP	neuron projection development	19049	8251		ISO,ISO,IBA,IDA IMP IGI ISO IBA,IMP,IDA,ISO IBA,IBA,IDA,IMP,IDA IMP,IMP,IMP IGI IBA,IMP,IDA IBA,IDA IMP,IBA,IBA,IBA,ISO,IDA IBA,IBA,ISO,ISO,IMP,ISO IBA,IMP ISO IBA,ISO,ISS ISO,IMP,IDA ISO,ISO,IDA,ISO,IDA IMP IGI,IMP,IDA,IMP,IMP ISO,IBA,IMP ISO IBA,IMP,IMP,ISS ISO,IDA,IMP IGI IBA,IGI ISO,IMP ISO	Ocm,Lifr,Nrep,Slit2,Ptprs,Gprc5b,Cdh2,Sema3d,Atp1b2,Fat3,Ptprd,Phactr1,Enah,Cecr2,Stmn3,Chn1,Gpm6b,Bsg,Nckap1,Ndrg4,Gpm6a,Map1a,Gfra1,Creb3l2,Kremen1,Sgk1,Unc5b,Gja1,Ctnnb1,Trim32,Ptprz1,Itpr1,Nfasc,Kank1,Arhgap35,Mef2c,Dkk1,Myh10,Lrp2,Zswim8,Nedd4,Col25a1,Nefl,Dpysl3,Nbl1,Dclk1,Fgfr1,Nefh	SVSL	TRUE
Enriched_in_ageing_SVSL_downregulated	TRUE	9.75651e-07	1465	317	58	0.182965	0.0395904	GO:0120036	GO:BP	plasma membrane bounded cell projection organization	19049	22876		ISO,ISO,IBA,IBA,IDA IMP IGI ISO IBA,IMP,IDA,ISO IBA,IBA,IDA IMP,IMP,IDA IMP,IMP,IMP IGI IBA,IMP,IDA IBA,IDA IMP,IBA,IBA,IDA IMP ISO IBA,ISO,IDA ISS ISO IBA,IMP IBA,ISO,ISO,IMP,ISO IBA,ISO,IMP ISO IBA,ISO,ISS ISO,IMP ISS ISO IBA,IMP,IDA ISO,ISO,IDA,ISO,IMP,IBA,ISO IBA,IDA IBA,ISO IBA,IDA IMP IGI,IMP,IDA,IMP,IMP ISO,IBA,IMP ISO IBA,IMP,ISO,IMP,ISS ISO,IDA,IMP IGI IBA,ISO IBA,IGI ISO,IMP ISO	Ocm,Lifr,Dynll2,Nrep,Slit2,Ptprs,Gprc5b,Cdh2,Sema3d,Atp1b2,Fat3,Ptprd,Phactr1,Enah,Cecr2,Stmn3,Chn1,Gpm6b,Bsg,Nckap1,Ndrg4,Gpm6a,Map1a,Gfra1,Creb3l2,Kremen1,Sgk1,Tpm1,Unc5b,Gja1,Ctnnb1,Ehd3,Trim32,Ptprz1,Itpr1,Nfasc,Kank1,Tanc1,Aif1l,Eps8l2,Txndc15,Cdc42ep4,Arhgap35,Mef2c,Dkk1,Myh10,Lrp2,Zswim8,Nedd4,Col25a1,Rhoq,Nefl,Dpysl3,Nbl1,Dclk1,Ablim3,Fgfr1,Nefh	SVSL	TRUE
Enriched_in_ageing_SVSL_downregulated	TRUE	1.63602e-06	997	303	44	0.145215	0.0441324	GO:0000902	GO:BP	cell morphogenesis	19049	310		ISS ISO,ISO,ISO,ISO,ISO,IMP,IDA IMP IGI ISO IBA,IMP,ISO IBA,IBA,IMP,IDA IMP,IMP,IMP IGI IBA,IBA,IDA IMP,IBA,IBA,IDA,ISS ISO,IBA,ISO IBA,IMP ISO IBA,ISO,IMP ISS ISO,IDA ISO,IDA,IGI IBA,ISO,IBA,ISO IBA,IDA IMP,IMP,IBA,IMP,IMP,IMP ISO,IBA,IMP ISO IBA,IMP,IDA,IMP,IDA,IMP IGI IBA	Coch,Ocm,S100b,Lifr,Sparc,Cadm1,Slit2,Ptprs,Cdh2,Sema3d,Fat3,Ptprd,Phactr1,Enah,Col22a1,Chn1,Bsg,Nckap1,Gpm6a,Sh3d19,Map1a,Sgk1,Unc5b,Gja1,Ctnnb1,Ptprz1,Nfasc,Lamc3,Kank1,Col24a1,Cdc42ep4,Arhgap35,Mef2c,Cdh10,Dkk1,Myh10,Lrp2,Zswim8,Nedd4,Col25a1,Rhoq,Nefl,Nbl1,Dclk1	SVSL	TRUE
Enriched_in_ageing_SVSL_downregulated	TRUE	1.67215e-06	1486	317	58	0.182965	0.039031	GO:0030030	GO:BP	cell projection organization	19049	7711		ISO,ISO,IBA,IBA,IDA IMP IGI ISO IBA,IMP,IDA,ISO IBA,IBA,IDA IMP,IMP,IDA IMP,IMP,IMP IGI IBA,IMP,IDA IBA,IDA IMP,IBA,IBA,IDA IMP ISO IBA,ISO,IDA ISS ISO IBA,IMP IBA,ISO,ISO,IMP,ISO IBA,ISO,IMP ISO IBA,ISO,ISS ISO,IMP ISS ISO IBA,IMP,IDA ISO,ISO,IDA,ISO,IMP,IBA,ISO IBA,IDA IBA,ISO IBA,IDA IMP IGI,IMP,IDA,IMP,IMP ISO,IBA,IMP ISO IBA,IMP,ISO IBA,IMP,ISS ISO,IDA,IMP IGI IBA,ISO IBA,IGI ISO,IMP ISO	Ocm,Lifr,Dynll2,Nrep,Slit2,Ptprs,Gprc5b,Cdh2,Sema3d,Atp1b2,Fat3,Ptprd,Phactr1,Enah,Cecr2,Stmn3,Chn1,Gpm6b,Bsg,Nckap1,Ndrg4,Gpm6a,Map1a,Gfra1,Creb3l2,Kremen1,Sgk1,Tpm1,Unc5b,Gja1,Ctnnb1,Ehd3,Trim32,Ptprz1,Itpr1,Nfasc,Kank1,Tanc1,Aif1l,Eps8l2,Txndc15,Cdc42ep4,Arhgap35,Mef2c,Dkk1,Myh10,Lrp2,Zswim8,Nedd4,Col25a1,Rhoq,Nefl,Dpysl3,Nbl1,Dclk1,Ablim3,Fgfr1,Nefh	SVSL	TRUE
Enriched_in_ageing_SVSL_downregulated	TRUE	1.87954e-06	684	300	35	0.116667	0.0511696	GO:0097435	GO:BP	supramolecular fiber organization	19049	21954		IMP IGI,IMP ISO IBA,IMP ISO IBA,IMP ISO IBA,IDA,IMP ISO,ISO,ISO,ISS ISO IBA,IMP ISO IBA,IDA IBA,IBA,IDA IBA,IMP IBA,IDA ISO,IMP,ISO,ISO IBA,ISO,ISO IBA,IBA,IGI,ISO,IMP ISO,ISO IBA,IBA,IMP,IBA,IMP,IMP,IMP,ISS ISO IBA,IMP ISO,IMP IGI ISO,ISS ISO IBA	Col11a1,Col2a1,Col11a2,Lox,Trf,Col5a2,Slit2,Cald1,Loxl2,Phactr1,Enah,Col13a1,Stmn3,Serpinh1,Nckap1,Acan,Iqgap2,Map1a,Sgk1,Tpm1,Gas2,Pdgfra,Cryab,Col3a1,Kank1,Aif1l,Foxc1,Cdc42ep4,Arhgap35,Tjp1,Mef2c,Limch1,Myh10,Nefl,Dpysl3	SVSL	TRUE
Enriched_in_ageing_SVSL_downregulated	TRUE	1.06707e-05	2387	311	76	0.244373	0.0318391	GO:0050793	GO:BP	regulation of developmental process	19049	15390		IDA IMP ISO,ISS ISO,IMP,ISO,IMP IBA,ISO,IMP,ISO,IDA,IDA IMP,ISO,IMP,ISO,IMP,IDA,ISO IBA,IMP,ISO,IDA,IMP,IMP,IMP,IDA IMP ISS ISO,ISO IBA,IBA,ISO,IMP,IMP,IDA IMP IGI,IDA IMP,IDA IMP ISS ISO,IMP,ISS ISO,ISS ISO,IDA,IMP,IDA,ISS ISO,ISO,ISS ISO,IMP ISO,IDA IMP IGI ISS ISO IBA,IMP,ISO,IMP ISO TAS,IDA IMP IGI ISS ISO TAS,IDA ISO,IDA IMP,IMP,ISO,IMP,ISS ISO,IMP ISS ISO,ISO,IMP,NAS,ISO,IMP IGI ISS ISO,ISO…	Ccn4,Coch,Npnt,Cpe,Dct,Ocm,Smpd3,S100b,Dmp1,Mepe,Sparc,Lox,Trf,Fbn2,Ucma,Nrep,Cdkn1a,Col5a2,Slit2,Ptprs,Ank,Gprc5b,Sox11,Cdh2,Sema3d,Phldb1,Mmp14,Fat3,Socs2,Ptprd,Loxl2,Sox4,Ptgis,Nuak1,Tnfrsf11b,Rbp1,Chn1,Gpm6b,Adra2c,Sh3d19,Thrb,Sox9,Kremen1,Sgk1,Gja1,Ctnnb1,Igf1,Trim32,Cds1,Vasn,Trib2,Pdgfra,Ptprz1,Bmp1,Gna11,Hhip,Kank1,Foxc1,Cdc42ep4,Arhgap35,Tjp1,Mef2c,Maf,Ccdc3,Dkk1,Myh10,Fgf1,Lrp2,Nedd4,So…	SVSL	TRUE
Enriched_in_ageing_SVSL_downregulated	TRUE	1.67035e-05	3630	314	102	0.324841	0.0280992	GO:0065008	GO:BP	regulation of biological quality	19049	18688		IMP,IMP,ISS ISO,IMP ISO,ISO,IMP ISO,IMP ISO NAS,IC,ISO,IMP,IMP,IMP,IGI,IMP ISO,IDA,IMP,ISO,IMP ISO IBA,ISO,IMP IBA,IMP,IDA ISO,IMP ISO IBA,IDA IMP IBA,IDA IMP ISO,IBA,IMP IGI ISO,IMP,IMP IBA,IMP,IDA IMP,IMP IGI,IBA,IMP ISO IBA,IMP,IMP IGI,IDA IMP,ISO IBA,ISO,IMP ISS ISO,ISO,ISO,IMP IGI ISS ISO,ISS ISO,IDA IBA,ISO,IBA,IDA IMP ISO,IDA,ISO,ISO,IMP,IMP,ISO,IMP IGI,IMP,ISO,IMP,ISO,IMP,IMP ISO,IMP IGI …	Col2a1,Ccn4,Coch,Cpe,Ocm,Smpd3,S100b,Car14,Sparc,Sorcs3,Bglap2,Col11a2,Lox,Chchd10,Trf,Fbn2,Skp1a,Pth1r,Ckb,Glrb,Fstl1,Slit2,Atp1b1,Slc4a10,Ptprs,Calb2,Ano1,Gprc5b,Kcne1,Sox11,Rgs7bp,Cdh2,Sema3d,Atp1b2,Pou3f3,Socs2,Ptprd,Pcsk6,Bmp8a,Sox4,Fam129b,Tnfrsf11b,Rbp1,Nop10,Gpm6b,Bsg,Cp,Nckap1,Klf15,Adra2c,Gpm6a,Thrb,Zbtb20,Iqgap2,Map1a,Sox9,Slco1c1,Cytl1,Sgk1,Scd1,Tpm1,Gja1,Ctnnb1,Igf1,Ehd3,Homer2,Trim3…	SVSL	TRUE
Enriched_in_ageing_SVSL_downregulated	TRUE	1.76195e-05	554	291	29	0.0996564	0.0523466	GO:0007423	GO:BP	sensory organ development	19049	3317		IMP,IMP IEP,IMP,ISO,IMP IGI,IMP,IGI,IMP,IDA,ISS ISO,IMP,IMP IGI IEP,IDA,IMP,IMP,IDA,IGI,IMP,IGI,IGI,IGI,IMP,IMP,IMP ISO,IMP,IDA IMP IBA,IMP,IGI,IGI	Col11a1,Col2a1,Gjb6,Col5a2,Pou3f4,Sox11,Fat3,Cecr2,Gpm6a,Sall2,Thrb,Sox9,Cytl1,Gja1,Ctnnb1,Igf1,Ndp,Sobp,Pdgfra,Lamc3,Cryab,Cfh,Kcnq1,Foxc1,Arhgap35,Maf,Myh10,Col8a2,Sox8	SVSL	FALSE
Enriched_in_ageing_SVSL_downregulated	TRUE	0.000186821	634	317	31	0.0977918	0.0488959	GO:0120039	GO:BP	plasma membrane bounded cell projection morphogenesis	19049	22877		ISO,ISO,IDA IMP IGI ISO IBA,IMP,ISO IBA,IBA,IDA IMP,IMP,IMP IGI IBA,IDA IMP,IBA,IBA,IDA,IBA,ISO IBA,IMP ISO IBA,ISO,ISS ISO,IDA ISO,IDA,ISO,IDA IMP,IMP,IMP ISO,IBA,IMP ISO IBA,IMP,IMP,IDA,IMP IGI IBA,IMP	Ocm,Lifr,Slit2,Ptprs,Cdh2,Sema3d,Ptprd,Phactr1,Enah,Chn1,Bsg,Nckap1,Gpm6a,Map1a,Sgk1,Unc5b,Gja1,Ctnnb1,Ptprz1,Nfasc,Kank1,Arhgap35,Myh10,Lrp2,Zswim8,Nedd4,Col25a1,Nefl,Nbl1,Dclk1,Nefh	SVSL	TRUE
Enriched_in_ageing_SVSL_downregulated	TRUE	0.000201787	2643	312	78	0.25	0.0295119	GO:0051239	GO:BP	regulation of multicellular organismal process	19049	15763		IMP ISO,IMP,ISO,IMP IBA,ISO,IMP,ISO,IMP,IDA,IDA IMP,ISO,IDA IGI,IMP,IDA ISO,IMP,IDA ISO,TAS,IMP,IMP ISO,IMP,IMP,IMP,IMP IBA,IDA IMP ISO,ISO,IBA,ISO,IMP,IMP,IMP IGI,IDA IMP,IDA IMP ISS ISO,IMP,ISS ISO,ISO,IDA IMP,IDA ISO,IMP,ISS ISO,ISO,ISO,IMP ISO,IDA IMP,ISO IBA,IDA IMP IGI ISS ISO IBA,IMP,ISO,IMP,IMP,IMP ISO TAS,IDA IMP IGI ISS ISO TAS,IDA ISO,IMP,ISS ISO,IDA IMP,ISO,ISO,ISS ISO,IMP ISS ISO,ISO…	Ccn4,Npnt,Cpe,Dct,Ocm,Smpd3,S100b,Sost,Dmp1,Mepe,Sparc,Ptgds,Lox,Trf,Fbn2,Slit2,Cald1,Atp1b1,Ptprs,Slc5a3,Ank,Gprc5b,Kcne1,Sox11,Cdh2,Sema3d,Phldb1,Lum,Mmp14,Socs2,Ptprd,Loxl2,Sox4,Ptgis,Abcc9,Spon2,Tnfrsf11b,Rbp1,Gpm6b,Bsg,Adra2c,Thrb,Zbtb20,Lrpap1,Sox9,Kremen1,Sgk1,Scd1,Tpm1,Gja1,Ctnnb1,Igf1,Ehd3,Homer2,Trim32,Vasn,Trib2,Pdgfra,Ptprz1,Bmp1,Slc8a3,Hhip,Kcnq1,Foxc1,Tjp1,Mef2c,Maf,Dkk1,Zcchc3,Fgf1…	SVSL	TRUE
Enriched_in_ageing_SVSL_downregulated	TRUE	0.000222476	639	317	31	0.0977918	0.0485133	GO:0048858	GO:BP	cell projection morphogenesis	19049	15213		ISO,ISO,IDA IMP IGI ISO IBA,IMP,ISO IBA,IBA,IDA IMP,IMP,IMP IGI IBA,IDA IMP,IBA,IBA,IDA,IBA,ISO IBA,IMP ISO IBA,ISO,ISS ISO,IDA ISO,IDA,ISO,IDA IMP,IMP,IMP ISO,IBA,IMP ISO IBA,IMP,IMP,IDA,IMP IGI IBA,IMP	Ocm,Lifr,Slit2,Ptprs,Cdh2,Sema3d,Ptprd,Phactr1,Enah,Chn1,Bsg,Nckap1,Gpm6a,Map1a,Sgk1,Unc5b,Gja1,Ctnnb1,Ptprz1,Nfasc,Kank1,Arhgap35,Myh10,Lrp2,Zswim8,Nedd4,Col25a1,Nefl,Nbl1,Dclk1,Nefh	SVSL	TRUE
Enriched_in_ageing_SVSL_downregulated	TRUE	0.000242835	1029	311	41	0.131833	0.0398445	GO:0035295	GO:BP	tube development	19049	10332		IEP,IMP,IMP,ISO,IMP,IMP IGI ISO,IMP,IMP IBA,IMP,IMP,ISS ISO,IGI,IMP IGI,ISO,IMP,ISS ISO,IBA,ISO,IMP,IEP,IMP,IGI,IMP IGI IEP,IMP,IMP ISS ISO TAS,IMP IGI,IMP IGI ISO,IMP,IMP NAS,IMP,IBA,IMP IGI,IMP,IMP ISO,IMP,IDA ISS ISO IBA TAS,IMP,IMP IGI,IMP IGI,IDA,IMP IGI TAS	Col2a1,Npnt,Smpd3,Sparc,Lox,Slit2,Sox11,Cdh2,Mmp14,Pou3f3,Loxl2,Enah,Cecr2,Clmp,Sox4,Ptgis,Col22a1,Bsg,Nckap1,Irx1,Sall2,Thrb,Sox9,Gja1,Ctnnb1,Igf1,Pdgfra,Col3a1,Hhip,Cfh,Col24a1,Foxc1,Arhgap35,Tjp1,Mef2c,Fgf1,Lrp2,Nedd4,Sox8,Tgfa,Fgfr1	SVSL	FALSE
Enriched_in_ageing_SVSL_downregulated	TRUE	0.000306763	755	317	34	0.107256	0.0450331	GO:0032989	GO:BP	cellular component morphogenesis	19049	9216		ISO,ISO,IDA IMP IGI ISO IBA,IMP,ISO IBA,IBA,ISO,IDA IMP,IMP,IMP IGI IBA,IDA IMP,IBA,IBA,IDA,IBA,ISO IBA,IMP ISO IBA,ISO,ISS ISO,IGI,IDA ISO,IDA IMP,ISO,IDA IMP,IMP,IMP,IMP ISO,IBA,IMP ISO IBA,IMP,IMP,IDA,IMP IGI IBA,IMP	Ocm,Lifr,Slit2,Ptprs,Cdh2,Sema3d,Phldb1,Ptprd,Phactr1,Enah,Chn1,Bsg,Nckap1,Gpm6a,Map1a,Sgk1,Unc5b,Gja1,Ctnnb1,Pdgfra,Ptprz1,Nfasc,Kank1,Arhgap35,Mef2c,Myh10,Lrp2,Zswim8,Nedd4,Col25a1,Nefl,Nbl1,Dclk1,Nefh	SVSL	TRUE
Enriched_in_ageing_SVSL_downregulated	TRUE	0.000319721	846	311	36	0.115756	0.0425532	GO:0007167	GO:BP	enzyme linked receptor protein signaling pathway	19049	3087		IMP,IDA IMP,ISO,IDA ISO IBA,IMP ISO,IDA,IMP,IMP,IBA,IDA IBA,IBA,IMP,ISO,IBA TAS,ISS IBA,IBA,ISO,IDA,TAS,IMP,IDA ISO,ISO IBA,IDA IMP ISS ISO IBA,ISO,IMP,ISO,IMP IGI,IDA ISO,ISS ISO IBA,IMP,IDA,IBA,ISO,IDA IBA,IDA ISS ISO IBA,IMP IGI ISO IBA	Npnt,Smpd3,Lifr,Sost,Lox,Trf,Fbn2,Ucma,Fstl1,Nrep,Bmp3,Sox11,Socs2,Bmp8a,Igfbp2,Chn1,Ndrg4,Sox9,Gfra1,Ctnnb1,Igf1,Vasn,Pdgfra,Col3a1,Hhip,Kank1,Foxc1,Dkk1,Fgf1,Lrp2,Nedd4,Blnk,Rhoq,Nbl1,Tgfa,Fgfr1	SVSL	FALSE
Enriched_in_ageing_SVSL_downregulated	TRUE	0.000330823	610	320	30	0.09375	0.0491803	GO:0048598	GO:BP	embryonic morphogenesis	19049	14969		IMP,IMP ISO,IMP,IBA,IMP,ISO,IGI,IMP,ISO,IGI,IGI,IMP IGI,IMP,NAS,IMP,IEP,IMP IGI,IMP ISO,IDA IMP IGI,IMP,IMP IBA,IEP ISO,IMP IGI,IMP,IMP,IDA IGI ISO,IMP,IGI,IMP IGI,IMP	Col11a1,Col2a1,Fbn2,Msx3,Gjb6,Col5a2,Pou3f4,Sox11,Phldb1,Mmp14,Enah,Cecr2,Sox4,Nat8f1,Nckap1,Irx1,Sox9,Gja1,Ctnnb1,Sobp,Pdgfra,Aff3,Foxc1,Arhgap35,Mef2c,Dkk1,Lrp2,Sox8,Fgfr1,Wls	SVSL	FALSE
Enriched_in_ageing_SVSL_downregulated	TRUE	0.000373014	563	50	11	0.22	0.0195382	GO:0071363	GO:BP	cellular response to growth factor stimulus	19049	19476		IDA,IDA,IMP,IDA,IDA,IDA ISO IBA,IDA,IMP,IMP,IBA,IDA IBA	Ibsp,Col2a1,Npnt,Smpd3,Bglap,Sost,Sparc,Lox,Fbn2,Fstl1,Nrep	SVSL	FALSE
Enriched_in_ageing_SVSL_downregulated	TRUE	0.000381973	620	317	30	0.0946372	0.0483871	GO:0048812	GO:BP	neuron projection morphogenesis	19049	15168		ISO,ISO,IDA IMP IGI ISO IBA,IMP,ISO IBA,IBA,IDA IMP,IMP,IMP IGI IBA,IDA IMP,IBA,IBA,IDA,IBA,ISO IBA,IMP ISO IBA,ISO,ISS ISO,IDA ISO,IDA,IDA IMP,IMP,IMP ISO,IBA,IMP ISO IBA,IMP,IMP,IDA,IMP IGI IBA,IMP	Ocm,Lifr,Slit2,Ptprs,Cdh2,Sema3d,Ptprd,Phactr1,Enah,Chn1,Bsg,Nckap1,Gpm6a,Map1a,Sgk1,Unc5b,Gja1,Ctnnb1,Ptprz1,Nfasc,Arhgap35,Myh10,Lrp2,Zswim8,Nedd4,Col25a1,Nefl,Nbl1,Dclk1,Nefh	SVSL	TRUE
Enriched_in_ageing_SVSL_downregulated	TRUE	0.0004449	573	50	11	0.22	0.0191972	GO:0070848	GO:BP	response to growth factor	19049	19173		IDA,IDA,IMP,IDA,IDA,IDA ISO IBA,IDA,IMP,IMP,IBA,IDA IBA	Ibsp,Col2a1,Npnt,Smpd3,Bglap,Sost,Sparc,Lox,Fbn2,Fstl1,Nrep	SVSL	FALSE
Enriched_in_ageing_SVSL_downregulated	TRUE	0.000452145	1128	291	41	0.140893	0.0363475	GO:0009790	GO:BP	embryo development	19049	4152		IMP,IMP IEP ISO IBA,IMP,IMP,IBA,IBA,IMP,ISO,IMP,IMP,IGI,IMP,ISO,IGI,IMP IGI,IGI,IMP IGI,IBA,IMP,IMP,NAS,IMP,IEP,IMP,IMP IGI IEP ISS,IMP,IMP ISO,IDA IMP IGI,ISO,ISS,IMP,IMP IBA,IEP ISO,IMP IGI,IMP,IMP,IMP,IDA IGI ISO,IMP,IMP,IGI	Col11a1,Col2a1,Fbn2,Pth1r,Ucma,Msx3,Gjb6,Col5a2,Ifitm5,Slit2,Pou3f4,Sox11,Phldb1,Mmp14,Pcsk6,Enah,Cecr2,Col13a1,Stmn3,Sox4,Nat8f1,Nckap1,Irx1,Sall2,Sox9,Tpm1,Gja1,Ctnnb1,Igf1,Stox2,Sobp,Pdgfra,Aff3,Foxc1,Arhgap35,Tjp1,Mef2c,Dkk1,Myh10,Lrp2,Sox8	SVSL	FALSE
Enriched_in_ageing_SVSL_downregulated	TRUE	0.000480166	576	289	27	0.0934256	0.046875	GO:0007507	GO:BP	heart development	19049	3394		IMP IGI,IMP,ISO,ISO,IMP,IMP,IMP,IMP,IMP,IMP,IMP,IMP,IMP ISO IBA,IMP,IMP IGI ISO,IDA IMP TAS,ISO,IGI,IMP,ISO,IMP IGI ISO,IMP IGI ISO IBA NAS,IDA ISO,IMP,TAS,IMP,IMP IGI	Col11a1,Col2a1,Ccn4,Cpe,Lox,Cdkn1a,Slit2,Sox11,Sox4,Nckap1,Ndrg4,Acan,Sox9,Tpm1,Gja1,Ctnnb1,Igf1,Pdgfra,Gna11,Col3a1,Foxc1,Mef2c,Dkk1,Myh10,Fgf1,Lrp2,Nedd4	SVSL	FALSE
Enriched_in_ageing_SVSL_downregulated	TRUE	0.000649796	671	317	31	0.0977918	0.0461997	GO:0032990	GO:BP	cell part morphogenesis	19049	9217		ISO,ISO,IDA IMP IGI ISO IBA,IMP,ISO IBA,IBA,IDA IMP,IMP,IMP IGI IBA,IDA IMP,IBA,IBA,IDA,IBA,ISO IBA,IMP ISO IBA,ISO,ISS ISO,IDA ISO,IDA,ISO,IDA IMP,IMP,IMP ISO,IBA,IMP ISO IBA,IMP,IMP,IDA,IMP IGI IBA,IMP	Ocm,Lifr,Slit2,Ptprs,Cdh2,Sema3d,Ptprd,Phactr1,Enah,Chn1,Bsg,Nckap1,Gpm6a,Map1a,Sgk1,Unc5b,Gja1,Ctnnb1,Ptprz1,Nfasc,Kank1,Arhgap35,Myh10,Lrp2,Zswim8,Nedd4,Col25a1,Nefl,Nbl1,Dclk1,Nefh	SVSL	TRUE
Enriched_in_ageing_SVSL_downregulated	TRUE	0.000708863	836	311	35	0.11254	0.041866	GO:0035239	GO:BP	tube morphogenesis	19049	10297		IMP,ISO,IMP,IMP IGI ISO,IMP,IMP IBA,IMP,ISS ISO,IGI,IMP IGI,IMP,ISS ISO,IBA,ISO,IMP,IEP,IMP IGI IEP,IMP,IMP ISS ISO TAS,IMP,IMP IGI ISO,IMP,IMP NAS,IMP,IBA,IMP,IMP,IMP ISO,IMP,ISS ISO TAS,IMP,IMP IGI,IMP IGI,IDA,IMP IGI TAS	Npnt,Sparc,Lox,Slit2,Sox11,Cdh2,Mmp14,Loxl2,Enah,Cecr2,Sox4,Ptgis,Col22a1,Bsg,Nckap1,Irx1,Sox9,Gja1,Ctnnb1,Igf1,Pdgfra,Col3a1,Hhip,Cfh,Col24a1,Foxc1,Arhgap35,Tjp1,Mef2c,Fgf1,Lrp2,Nedd4,Sox8,Tgfa,Fgfr1	SVSL	FALSE
Enriched_in_ageing_SVSL_downregulated	TRUE	0.00146432	1061	311	40	0.128617	0.0377003	GO:0072359	GO:BP	circulatory system development	19049	20303		IMP IGI,IMP,ISO,ISO,ISO,IMP,IMP,IMP ISO,IMP,IMP IBA,ISS ISO,IMP,ISS ISO,IBA,IMP,IMP,IMP,IMP ISO IBA,IMP,IMP IGI ISO,IDA IMP TAS,IMP IGI ISO,IGI,IGI,IMP,IMP ISO,NAS,IMP,IBA,IMP,IMP IGI ISO,IMP ISO,IMP IGI ISO IBA NAS,IDA ISO,IMP,ISS ISO TAS,IMP,IMP IGI,IDA,IMP IGI ISO TAS	Col11a1,Col2a1,Ccn4,Cpe,Sparc,Lox,Cdkn1a,Slit2,Sox11,Cdh2,Loxl2,Sox4,Ptgis,Col22a1,Nckap1,Ndrg4,Acan,Sox9,Tpm1,Gja1,Ctnnb1,Igf1,Ndp,Pdgfra,Gna11,Col3a1,Hhip,Cfh,Col24a1,Kcnq1,Foxc1,Tjp1,Mef2c,Dkk1,Myh10,Fgf1,Lrp2,Nedd4,Tgfa,Fgfr1	SVSL	FALSE
Enriched_in_ageing_SVSL_downregulated	TRUE	0.00148667	902	311	36	0.115756	0.0399113	GO:0022603	GO:BP	regulation of anatomical structure morphogenesis	19049	7630		ISS ISO,ISO,ISO,ISO,ISO,IDA,IMP,ISO IBA,IBA,ISO,IDA IMP,ISS ISO,IDA,IDA,ISS ISO,IMP,ISO,ISO TAS,IMP,ISO,ISO,NAS,ISO,IMP,ISO IBA,IDA IMP,IMP ISO,IMP,IDA ISO,IMP,IDA ISS ISO,IMP ISO IBA,IMP,IDA,IMP,IDA IMP IGI	Coch,Cpe,Ocm,S100b,Sparc,Slit2,Ptprs,Cdh2,Sema3d,Phldb1,Ptprd,Ptgis,Tnfrsf11b,Chn1,Sh3d19,Sox9,Sgk1,Gja1,Ctnnb1,Pdgfra,Ptprz1,Hhip,Kank1,Foxc1,Cdc42ep4,Arhgap35,Tjp1,Mef2c,Dkk1,Myh10,Fgf1,Nedd4,Sox8,Rhoq,Nefl,Fgfr1	SVSL	TRUE
Enriched_in_ageing_SVSL_downregulated	TRUE	0.00153169	735	317	32	0.100946	0.0435374	GO:0000904	GO:BP	cell morphogenesis involved in differentiation	19049	312		ISO,IDA IMP IGI ISO IBA,IMP,ISO IBA,IBA,IMP,IDA IMP,IMP,IMP IGI IBA,IBA,IDA IMP,IBA,IBA,ISO,IMP ISO IBA,IMP,IDA ISO,IDA,IGI IBA,ISO,IBA,IDA IMP,IMP,IMP,IMP,ISO,IBA,IMP ISO IBA,IMP,IMP,IMP IGI,IMP	Ocm,Slit2,Ptprs,Cdh2,Sema3d,Fat3,Ptprd,Phactr1,Enah,Col22a1,Chn1,Bsg,Map1a,Sgk1,Unc5b,Ctnnb1,Ptprz1,Nfasc,Lamc3,Kank1,Col24a1,Arhgap35,Mef2c,Dkk1,Myh10,Lrp2,Zswim8,Nedd4,Col25a1,Nefl,Dclk1,Nefh	SVSL	TRUE
Enriched_in_ageing_SVSL_downregulated	TRUE	0.00189474	1061	291	38	0.130584	0.0358153	GO:0060429	GO:BP	epithelium development	19049	17266		IEP,IMP,IMP,IGI,IMP IGI ISO,IMP,IMP,IMP,IMP IGI,IMP,IMP,IGI,IMP IGI,IMP,IBA,ISO,IMP,IMP,IEP,IMP,IGI,IMP IGI IEP IBA,IMP ISO,IDA IMP IGI ISS ISO,IMP,ISO,IMP,IMP,IBA,IMP IGI ISO,IMP,ISO IBA,IMP,IMP IBA,IDA IGI,ISS ISO,IMP,IMP IGI IEP IBA	Col2a1,Npnt,Fstl1,Tnfrsf19,Slit2,Ptprs,Kcne1,Sox11,Cdh2,Mmp14,Pou3f3,Enah,Cecr2,Sox4,Col22a1,Bsg,Nckap1,Klf15,Irx1,Sall2,Thrb,Sox9,Gja1,Ctnnb1,Igf1,Pdgfra,Hhip,Cfh,Col24a1,Foxc1,Arhgap35,Tjp1,Mef2c,Maf,Dkk1,Fgf1,Lrp2,Sox8	SVSL	FALSE
Enriched_in_ageing_SVSL_downregulated	TRUE	0.00223452	1727	303	54	0.178218	0.0312681	GO:0040011	GO:BP	locomotion	19049	11507		ISS ISO,ISO,IMP,ISO,IMP,IMP ISO,IDA,IDA IMP,IDA IMP IGI ISO IBA,IDA IMP,IBA,IDA IMP,IMP ISO,IMP,IGI,ISS ISO,IMP ISO IBA,ISS ISO,IDA IMP IGI IBA,IMP,ISO IBA,IMP IBA,IMP ISO,ISO,ISS ISO,IMP ISS ISO,ISO,ISO,IMP ISO IBA,IMP ISO,IMP IGI,ISO,IDA ISS ISO,IMP ISS ISO,ISO,IDA,IBA,IMP,ISO,IMP ISS ISO,IDA IMP,ISO,IMP ISO,ISS ISO,IMP,ISS ISO IBA,ISO,IBA,IMP,IBA,IMP,ISS ISO,IDA,IGI	Ccn4,Ocm,Smpd3,Sparc,Cadm1,Lox,Trf,Fstl1,Slit2,Cdh2,Sema3d,Atp1b2,Mmp14,Fat3,Pou3f3,Loxl2,Phactr1,Fap,Enah,Chn1,Bsg,Nckap1,Ndrg4,Acan,Gpm6a,Sox9,Gfra1,Tpm1,Unc5b,Gja1,Ctnnb1,Igf1,Trim32,Pdgfra,Ptprz1,Nfasc,Lamc3,Col3a1,Kank1,Foxc1,Arhgap35,Tjp1,Mef2c,Limch1,Myh10,Fgf1,Lrp2,Zswim8,Sox8,Rhoq,Nefl,Dpysl3,Nbl1,Dclk1	SVSL	TRUE
Enriched_in_ageing_SVSL_downregulated	TRUE	0.00312892	1390	311	47	0.151125	0.0338129	GO:2000026	GO:BP	regulation of multicellular organismal development	19049	29262		IMP ISO,IMP IBA,ISO,IMP,ISO,IDA,IDA IMP,ISO,IMP,ISO,IMP,IDA,IMP,IMP,IDA IMP ISO,ISO,IBA,ISO,IMP,IDA IMP,IMP,IMP,ISS ISO,IMP,ISS ISO,ISO,IDA IMP ISO IBA,ISO,IMP ISO,IDA IMP IGI,IDA ISO,IDA,IMP ISS ISO,ISO,NAS,IMP ISO,IMP ISO,IMP,IMP,IDA,ISS ISO,IMP,IMP,ISO,IMP,IGI IBA,IGI ISO	Ccn4,Dct,Ocm,Smpd3,S100b,Dmp1,Mepe,Sparc,Lox,Trf,Fbn2,Slit2,Ptprs,Ank,Sox11,Cdh2,Sema3d,Phldb1,Mmp14,Ptprd,Loxl2,Sox4,Ptgis,Rbp1,Gpm6b,Thrb,Sox9,Sgk1,Gja1,Ctnnb1,Igf1,Trim32,Ptprz1,Bmp1,Hhip,Foxc1,Tjp1,Mef2c,Maf,Dkk1,Fgf1,Lrp2,Sox8,Il2ra,Nefl,Clstn1,Fgfr1	SVSL	TRUE
Enriched_in_ageing_SVSL_downregulated	TRUE	0.00354654	1058	311	39	0.125402	0.036862	GO:0071495	GO:BP	cellular response to endogenous stimulus	19049	19600		IDA,IMP,IDA IMP,IDA,IDA ISO IBA,IMP IGI,IMP,IMP,IBA,IDA IBA,IDA,ISO,ISO,IMP,ISO,IBA TAS,ISO IBA,IDA IEP ISS ISO,IDA ISO,IMP,IMP ISS ISO,IMP ISO,ISO IBA,IDA,ISO,IGI IBA,ISO,IDA ISO,IMP,ISO,ISO,ISS ISO,IDA ISS ISO,IDA,ISS ISO IBA,IMP,IMP ISO,IDA IBA,IMP IGI ISO	Col2a1,Npnt,Smpd3,Bglap,Sost,Bglap2,Lox,Fbn2,Fstl1,Nrep,Col5a2,Slit2,Ano1,Sox11,Socs2,Bmp8a,Thrb,Sox9,Sgk1,Gja1,Ctnnb1,Igf1,Vasn,Pdgfra,Itpr1,Gna11,Slc8a3,Col3a1,Hhip,Kank1,Kcnq1,Foxc1,Mef2c,Dkk1,Fgf1,Lrp2,Rhoq,Nbl1,Fgfr1	SVSL	FALSE
Enriched_in_ageing_SVSL_downregulated	TRUE	0.00367232	1069	320	40	0.125	0.0374181	GO:0048646	GO:BP	anatomical structure formation involved in morphogenesis	19049	15010		IEP,IMP,IDA,ISO,IMP,ISO,ISO,IMP,IMP,ISO,IGI,ISS ISO,IGI,IMP IGI,IMP,ISS ISO,IBA,IMP,IEP,IMP IGI IEP ISS,ISO,IDA IMP IGI,IGI,IMP,NAS,IMP,IMP,IBA,IMP IGI,IMP,IMP ISO,IMP IGI,IDA IGI ISO,IMP,IDA ISS ISO,IMP,IMP IGI,IDA,IMP IGI,IMP	Col2a1,Smpd3,Dmp1,Sparc,Fbn2,Col5a2,Slit2,Sox11,Nfix,Phldb1,Fat3,Loxl2,Enah,Cecr2,Sox4,Ptgis,Col22a1,Nckap1,Irx1,Sox9,Gja1,Ctnnb1,Pdgfra,Nfasc,Hhip,Tanc1,Cfh,Col24a1,Foxc1,Arhgap35,Tjp1,Mef2c,Dkk1,Myh10,Fgf1,Lrp2,Sox8,Tgfa,Fgfr1,Wls	SVSL	FALSE
Enriched_in_ageing_SVSL_downregulated	TRUE	0.00478886	1179	294	40	0.136054	0.0339271	GO:0007155	GO:BP	cell adhesion	19049	3075		ISS ISO,IBA,IDA IPI,IDA,IDA IMP,IDA IMP,IMP IGI,ISO IBA,IDA ISO IBA,IDA IMP,ISO,IBA,IDA IBA,ISS ISO IBA,IMP,IDA,ISO IBA,ISS ISO,ISS ISO,ISS ISO,ISA,IBA,IMP,ISO,IMP ISS ISO,ISO,ISS ISO,ISO,IBA,IBA,ISO,ISO,IMP,ISO IBA,IDA,ISS ISO IBA,IBA,ISO,IMP ISO,IMP	Ibsp,Ccn4,Npnt,Dmp1,Cadm1,Sparcl1,Slit2,Ptprs,Cdh2,Atp1b2,Mmp14,Fat3,Ptprd,Col13a1,Sox4,Ccdc80,Spon2,Nuak1,Igfbp2,Gpm6b,Nat8f1,Bsg,Sox9,Tpm1,Ctnnb1,Igf1,Pdgfra,Ptprz1,Lamc3,Pcdh7,Col3a1,Kank1,Cfh,Tjp1,Scarf2,Limch1,Cdh10,Myh10,Il2ra,Farp2	SVSL	TRUE
Enriched_in_ageing_SVSL_downregulated	TRUE	0.00481442	621	320	28	0.0875	0.0450886	GO:0048729	GO:BP	tissue morphogenesis	19049	15092		IMP,IMP,IMP IGI ISO,IMP,IMP,IGI,IMP IGI,IMP,ISO,IMP,IEP,IMP IGI IEP IBA,IMP,IMP ISO,IDA IMP ISS ISO TAS,IMP,ISO,IMP,IMP,IMP IGI,IMP,IMP,IDA ISO,ISS ISO,IMP,IMP IGI IBA,IDA IMP IGI,IMP	Col11a1,Npnt,Slit2,Sox11,Mmp14,Enah,Cecr2,Sox4,Bsg,Nckap1,Irx1,Sox9,Tpm1,Gja1,Ctnnb1,Igf1,Pdgfra,Col3a1,Hhip,Foxc1,Arhgap35,Mef2c,Dkk1,Fgf1,Lrp2,Sox8,Fgfr1,Wls	SVSL	FALSE
Enriched_in_ageing_SVSL_downregulated	TRUE	0.0051304	608	291	26	0.0893471	0.0427632	GO:0061061	GO:BP	muscle structure development	19049	17874		IMP,ISO,IDA,ISO,IMP,IDA,IMP,IGI,IMP,IDA IMP,IMP,IMP,IMP TAS,ISO,IMP,IGI,IGI,IMP,IMP,IMP,IGI,IMP IGI ISS ISO NAS,ISO,IMP,IMP,IDA IMP	Col11a1,Ccn4,Npnt,S100b,Lox,Dner,Sox11,Cdh2,Mmp14,Sox9,Tpm1,Gja1,Ctnnb1,Igf1,Trim32,Pdgfra,Cryab,Col3a1,Tanc1,Cfh,Foxc1,Mef2c,Dkk1,Myh10,Lrp2,Sox8	SVSL	FALSE
Enriched_in_ageing_SVSL_downregulated	TRUE	0.00538353	1512	301	48	0.159468	0.031746	GO:0045595	GO:BP	regulation of cell differentiation	19049	13387		IDA IMP ISO,IMP,IMP IBA,ISO,ISO,IMP,ISO,IMP,IDA,ISO IBA,ISO,IDA,IMP,IMP,IDA IMP ISS ISO,IBA,ISO,IMP,IDA,IDA IMP,IMP ISS ISO,IMP,IMP,ISO,IMP ISO,IDA IMP IGI ISS ISO IBA,ISO,ISO,IDA IMP IGI ISS ISO TAS,ISO,IDA IMP,IMP,ISO,IMP,ISS ISO,ISS ISO,IMP,ISO,IMP ISS ISO,IDA IMP ISS ISO,IMP,IDA,IMP ISO,IMP,IDA IMP IGI,ISO,IMP,IDA	Ccn4,Npnt,Dct,Ocm,S100b,Lox,Trf,Fbn2,Ucma,Nrep,Col5a2,Slit2,Ptprs,Gprc5b,Sox11,Sema3d,Phldb1,Mmp14,Socs2,Ptprd,Loxl2,Sox4,Rbp1,Adra2c,Thrb,Sox9,Sgk1,Gja1,Ctnnb1,Igf1,Trim32,Cds1,Vasn,Trib2,Pdgfra,Ptprz1,Gna11,Kank1,Foxc1,Mef2c,Maf,Ccdc3,Dkk1,Lrp2,Sox8,Il2ra,Nefl,Nbl1	SVSL	TRUE
Enriched_in_ageing_SVSL_downregulated	TRUE	0.00574202	687	309	29	0.0938511	0.0422125	GO:0034330	GO:BP	cell junction organization	19049	9886		ISO,IDA IMP,IDA IMP,IMP,ISO,IGI,IDA IMP ISO IBA,IMP ISO IBA,ISO,IDA IMP IBA,IBA,ISS ISO,ISS ISO,IMP ISO,IMP ISS ISO,IMP,IMP ISO,IMP,IMP ISO,ISO IBA,IMP,ISS ISO IBA,IBA,IDA,IDA IMP ISO,IMP IBA,IDA IMP,IDA IMP IGI IBA,IDA IMP	Sparc,Cadm1,Sparcl1,Chchd10,Gjb6,Glrb,Ptprs,Cdh2,Mmp14,Ptprd,Ppfibp2,Gpm6b,Gpm6a,Gja1,Ctnnb1,Nfasc,Gjb2,Slc8a3,Tanc1,Tjp1,Mef2c,Limch1,Cdh10,Dkk1,Myh10,Nedd4,Nefl,Clstn1,Tuba1a	SVSL	TRUE
Enriched_in_ageing_SVSL_downregulated	TRUE	0.00613154	1191	294	40	0.136054	0.0335852	GO:0022610	GO:BP	biological adhesion	19049	7637		ISS ISO,IBA,IDA IPI,IDA,IDA IMP,IDA IMP,IMP IGI,ISO IBA,IDA ISO IBA,IDA IMP,ISO,IBA,IDA IBA,ISS ISO IBA,IMP,IDA,ISO IBA,ISS ISO,ISS ISO,ISS ISO,ISA,IBA,IMP,ISO,IMP ISS ISO,ISO,ISS ISO,ISO,IBA,IBA,ISO,ISO,IMP,ISO IBA,IDA,ISS ISO IBA,IBA,ISO,IMP ISO,IMP	Ibsp,Ccn4,Npnt,Dmp1,Cadm1,Sparcl1,Slit2,Ptprs,Cdh2,Atp1b2,Mmp14,Fat3,Ptprd,Col13a1,Sox4,Ccdc80,Spon2,Nuak1,Igfbp2,Gpm6b,Nat8f1,Bsg,Sox9,Tpm1,Ctnnb1,Igf1,Pdgfra,Ptprz1,Lamc3,Pcdh7,Col3a1,Kank1,Cfh,Tjp1,Scarf2,Limch1,Cdh10,Myh10,Il2ra,Farp2	SVSL	TRUE
Enriched_in_ageing_SVSL_downregulated	TRUE	0.00636387	2254	311	65	0.209003	0.0288376	GO:0051128	GO:BP	regulation of cellular component organization	19049	15664		ISO,ISO,IGI,ISO,ISO,ISO,ISO,IGI,ISO,IDA ISO IBA,IDA IMP ISO,IBA,IDA,IMP ISO IBA,IBA,IDA,ISO IBA,ISO,IMP,IDA IMP,ISS ISO,IDA IBA,IDA,ISS ISO,IDA ISO,ISO,ISS ISO,ISS ISO IBA,ISO IBA,ISO IBA,IMP,ISO,IMP,ISO,ISO,IMP ISO,IMP ISO TAS NAS,IDA ISO,ISO,ISS ISO,ISO,ISO,ISO,ISO,ISO IBA,ISO,ISO IBA,ISO IBA,IMP IGI,IMP ISO,IMP,ISS ISO IBA,IDA ISO TAS,ISO,ISO,IMP ISO IBA,IMP,ISO,IMP,ISS ISO,ISS ISO,IDA IMP IGI…	Ccn4,Ocm,Smpd3,Sost,Sparc,Chchd10,Trf,Msx3,Cdkn1a,Slit2,Ptprs,H1f0,Gprc5b,Cdh2,Sema3d,Atp1b2,Phldb1,Mmp14,Fat3,Ptprd,Fap,Stmn3,Chn1,Gpm6b,Nckap1,Ndrg4,Gpm6a,Lrpap1,Iqgap2,Map1a,Sox9,Creb3l2,Kremen1,Sgk1,Tpm1,Gja1,Ctnnb1,Igf1,Ehd3,Trim32,Ptprz1,Pam,Itpr1,Cryab,Kank1,Tanc1,Eps8l2,Cdc42ep4,Arhgap35,Tjp1,Mef2c,Limch1,Dkk1,Myh10,Lrp2,Nedd4,Farp2,Rhoq,Nefl,Dpysl3,Laptm4b,Clstn1,Tuba1a,Tgfa,Fgfr1	SVSL	TRUE
Enriched_in_ageing_SVSL_downregulated	TRUE	0.0093941	1956	317	59	0.18612	0.0301636	GO:0006928	GO:BP	movement of cell or subcellular component	19049	2885		ISS ISO,ISO,IMP,ISO,IMP,IMP ISO,IDA,IDA IMP,IDA IMP IGI ISO IBA,IBA,IDA IMP,IBA,IDA IMP,IMP ISO,IMP,IGI,ISS ISO,IMP ISO IBA,ISS ISO,IDA IMP IGI IBA,IMP,ISO IBA,IMP IBA,IMP ISO,ISO,ISS ISO,IGI,IMP ISS ISO,ISO,ISO,IMP ISO IBA,IMP ISS ISO,IMP IGI,ISO,IDA ISS ISO,IMP ISS ISO,ISO,IDA,IBA,IMP,ISO,ISO IBA,IMP ISS ISO,IDA IMP,ISO,IMP ISO,ISS ISO,IMP ISO,ISS ISO IBA,ISO,IBA,IMP,IBA,ISO,ISS ISO,IDA,IGI,ISO…	Ccn4,Ocm,Smpd3,Sparc,Cadm1,Lox,Trf,Fstl1,Slit2,Kcne1,Cdh2,Sema3d,Atp1b2,Mmp14,Fat3,Pou3f3,Loxl2,Phactr1,Fap,Enah,Chn1,Bsg,Nckap1,Ndrg4,Acan,Gpm6a,Map1a,Sox9,Gfra1,Tpm1,Unc5b,Gja1,Ctnnb1,Igf1,Trim32,Pdgfra,Ptprz1,Nfasc,Lamc3,Col3a1,Kank1,Kcnq1,Foxc1,Arhgap35,Tjp1,Mef2c,Limch1,Myh10,Fgf1,Lrp2,Zswim8,Sox8,Rhoq,Nefl,Dpysl3,Nbl1,Dclk1,Fgfr1,Nefh	SVSL	TRUE
Enriched_in_ageing_SVSL_downregulated	TRUE	0.0108632	1411	311	46	0.14791	0.032601	GO:0016477	GO:BP	cell migration	19049	5846		ISS ISO,IMP,ISO,IMP,IMP ISO,IDA IMP,IGI ISO,IDA IMP,IBA,IDA IMP,IMP ISO,IMP,IGI,ISS ISO,IMP,ISS ISO,ISO,IMP IBA,IMP ISO,ISO,ISS ISO,IMP ISS ISO,ISO,ISO,IMP ISO,IMP IGI,ISO,ISS ISO,IMP ISS ISO,ISO,IBA,IMP,ISO,IMP ISS ISO,IMP,ISO,IMP ISO,ISS ISO,IMP,ISS ISO IBA,IMP,IBA,ISS ISO,IDA,IGI,ISO	Ccn4,Smpd3,Sparc,Cadm1,Lox,Fstl1,Slit2,Cdh2,Sema3d,Atp1b2,Mmp14,Fat3,Pou3f3,Loxl2,Phactr1,Fap,Bsg,Nckap1,Ndrg4,Acan,Gpm6a,Sox9,Gfra1,Tpm1,Gja1,Ctnnb1,Igf1,Trim32,Pdgfra,Ptprz1,Lamc3,Col3a1,Kank1,Foxc1,Arhgap35,Tjp1,Mef2c,Limch1,Myh10,Fgf1,Sox8,Rhoq,Dpysl3,Nbl1,Dclk1,Fgfr1	SVSL	TRUE
Enriched_in_ageing_SVSL_downregulated	TRUE	0.0109534	1237	311	42	0.135048	0.0339531	GO:0009719	GO:BP	response to endogenous stimulus	19049	4087		IDA,IMP,IDA IMP,IDA,IDA ISO IBA,IMP IGI,IMP ISO,IMP,IBA,IDA IBA,IDA,ISO,ISO,IMP,ISO,ISO,IBA TAS,IDA,ISO IBA,IDA IEP ISS ISO,IDA ISO,IMP,IMP ISS ISO,IMP ISO,ISO IBA,IDA,ISO,IGI IBA,ISO,IDA ISO,IMP,ISO,ISO,ISS ISO,ISO,IDA ISS ISO,IDA,ISS ISO IBA,IDA IMP ISO,IMP ISO,IDA IBA,IMP IGI ISO	Col2a1,Npnt,Smpd3,Bglap,Sost,Bglap2,Lox,Fbn2,Fstl1,Nrep,Col5a2,Slit2,Ano1,Sox11,Mmp14,Socs2,Bmp8a,Klf15,Thrb,Sox9,Sgk1,Gja1,Ctnnb1,Igf1,Vasn,Pdgfra,Itpr1,Gna11,Slc8a3,Col3a1,Hhip,Kank1,Kcnq1,Foxc1,Alpl,Mef2c,Dkk1,Fgf1,Lrp2,Rhoq,Nbl1,Fgfr1	SVSL	FALSE
Enriched_in_ageing_SVSL_downregulated	TRUE	0.0140291	845	321	33	0.102804	0.0390533	GO:0007417	GO:BP	central nervous system development	19049	3311		IEP,IMP IBA,IGI ISO,IMP,IMP,IMP,IMP,IMP,IGI IBA,IMP,IGI,IMP,IMP,IBA,IBA,IMP IGI IEP IBA,IMP IC,IDA,IMP ISS ISO,IGI,IMP,IMP,IMP,IMP,IMP IGI,IMP,IMP,IMP IGI,IMP IGI,IMP IGI ISO,ISO,IMP,IEP	Col2a1,Dct,Slit2,Slc4a10,Ptprs,Pou3f4,Sox11,Nfix,Cdh2,Atp1b2,Pou3f3,Phactr1,Sox4,Ndrg4,Acan,Sox9,Ctnnb1,Igf1,Ptprz1,Lamc3,Slc8a3,Col3a1,Foxc1,Arhgap35,Dkk1,Myh10,Lrp2,Sox8,Dclk1,Fgfr1,Nefh,Wls,Mxra8	SVSL	TRUE
Enriched_in_ageing_SVSL_downregulated	TRUE	0.0142589	677	311	28	0.0900322	0.0413589	GO:0120035	GO:BP	regulation of plasma membrane bounded cell projection organization	19049	22875		ISO,IDA ISO,IMP,IDA,ISO IBA,IBA,IDA,IMP,IDA IMP,IDA,IDA ISO,ISO,ISS ISO,ISO,IMP,ISO,ISO,ISO,ISO,ISO IBA,ISO IBA,IMP IGI,IDA,IMP ISO IBA,ISO,IMP,ISS ISO,IGI ISO	Ocm,Slit2,Ptprs,Gprc5b,Cdh2,Sema3d,Atp1b2,Fat3,Ptprd,Chn1,Nckap1,Ndrg4,Gpm6a,Creb3l2,Kremen1,Sgk1,Ptprz1,Itpr1,Kank1,Eps8l2,Cdc42ep4,Arhgap35,Dkk1,Nedd4,Rhoq,Nefl,Dpysl3,Fgfr1	SVSL	TRUE
Enriched_in_ageing_SVSL_downregulated	TRUE	0.0143823	3546	317	91	0.287066	0.0256627	GO:0042221	GO:BP	response to chemical	19049	11670		IDA,IDA,IDA IMP,ISO,IDA IMP,IDA,ISO IBA,IDA ISO IBA,IDA,IMP IGI,IDA IMP ISO,ISO,IMP,IBA,IBA,IBA,IDA IBA,IDA,IDA IMP IGI ISO IBA,IMP ISO,IMP,IBA,ISO,ISO,ISO,ISS ISO,IMP IGI IEP IBA,IMP ISO IBA,IBA TAS,IMP,ISS ISO,ISO,IDA IMP,IBA,IMP,IMP,ISO IBA,ISO,IDA,ISO IBA,ISO IBA,IMP,IDA IEP ISS ISO,IDA IBA,IEP,IDA ISO,ISO IBA,IMP ISO IBA,IMP,IMP ISS ISO,IDA IMP ISO,IMP,IDA IMP,IMP ISO IBA,IDA IMP ISS ISO,IMP…	Ibsp,Col2a1,Npnt,Ocm,Smpd3,Bglap,Lifr,Sost,Sparc,Bglap2,Lox,Trf,Fbn2,Gsta4,Glrb,Fstl1,Nrep,Col5a2,Slit2,Ano1,Sox11,Sema3d,Mmp14,Socs2,Tle5,Loxl2,Enah,Cyp2f2,Bmp8a,Sox4,Ptgis,Abcc9,Spon2,Serp2,Rbp1,Chn1,Bsg,Cp,Klf15,Scd2,Thrb,Zbtb20,Sox9,Fbxo2,Pcolce2,Sgk1,Scd1,Unc5b,Gja1,Ctnnb1,Igf1,Homer2,Trim32,Vasn,Pdgfra,Ppp1r1b,Pam,Itpr1,Nfasc,Gna11,Cryab,ND1,Aff3,Slc8a3,Col3a1,Hhip,Kank1,Cfh,Kcnq1,Foxc1,Cdc…	SVSL	TRUE
Enriched_in_ageing_SVSL_downregulated	TRUE	0.0170657	881	311	33	0.106109	0.0374574	GO:0045597	GO:BP	positive regulation of cell differentiation	19049	13389		ISO,IMP,IMP IBA,ISO,ISO,IMP,IMP,IDA IMP ISS ISO,IMP,IDA,IDA IMP,IMP ISS ISO,IMP,ISO,ISO,IDA IMP ISS ISO IBA,ISO,ISO,IMP IGI ISS ISO TAS,ISO,IDA IMP,IMP,ISS ISO,IMP ISS ISO,IDA IMP ISS ISO,IDA,IMP,IMP,IMP,ISO,IMP,IDA,ISS ISO IBA	Ccn4,Npnt,Dct,Ocm,Trf,Fbn2,Gprc5b,Sox11,Mmp14,Socs2,Ptprd,Loxl2,Sox4,Adra2c,Thrb,Sox9,Sgk1,Gja1,Ctnnb1,Igf1,Trim32,Cds1,Ptprz1,Foxc1,Mef2c,Ccdc3,Dkk1,Lrp2,Sox8,Il2ra,Nefl,Nbl1,Fgfr1	SVSL	TRUE
Enriched_in_ageing_SVSL_downregulated	TRUE	0.0175973	774	291	29	0.0996564	0.0374677	GO:0009792	GO:BP	embryo development ending in birth or egg hatching	19049	4154		IMP,ISO,IMP,IBA,IMP,IMP,IMP,IGI,IGI,IMP IGI,IMP,IMP,IMP,IMP,ISS,IMP,IMP,IDA IMP IGI,ISO,ISS,IMP IBA,IMP IGI,IMP,IMP,IMP,IGI,IMP,IMP,IGI	Col11a1,Col2a1,Pth1r,Ucma,Ifitm5,Slit2,Sox11,Mmp14,Enah,Cecr2,Stmn3,Sox4,Nckap1,Sall2,Sox9,Tpm1,Gja1,Ctnnb1,Igf1,Stox2,Pdgfra,Foxc1,Arhgap35,Tjp1,Mef2c,Dkk1,Myh10,Lrp2,Sox8	SVSL	FALSE
Enriched_in_ageing_SVSL_downregulated	TRUE	0.0184395	2667	317	73	0.230284	0.0273716	GO:0010033	GO:BP	response to organic substance	19049	4328		IDA,IDA,IDA IMP,IDA IMP,IDA,ISO IBA,IDA ISO IBA,IDA,IMP IGI,IDA IMP ISO,IMP,IBA,IBA,IDA IBA,IDA,ISO,IMP ISO,IMP,ISO,ISO,ISO,IEP,IBA TAS,IMP,ISS,ISO,IDA IMP,IBA,IMP,IDA,ISO IBA,ISO IBA,IMP,IDA IEP ISS ISO,IDA IBA,IEP,IDA ISO,ISO IBA,IMP,IMP ISS ISO,IDA IMP ISO,IMP,IDA IMP,ISO IBA,IDA ISS ISO,IMP IGI ISO,ISO,IGI IBA,ISO,ISO,IDA ISO,IMP,ISO,IDA,ISO,IMP ISS ISO,IDA,IDA ISO,IDA ISS ISO,ISS ISO,IDA,IMP…	Ibsp,Col2a1,Npnt,Smpd3,Bglap,Lifr,Sost,Sparc,Bglap2,Lox,Fbn2,Glrb,Fstl1,Nrep,Col5a2,Slit2,Ano1,Sox11,Mmp14,Socs2,Tle5,Enah,Bmp8a,Sox4,Ptgis,Abcc9,Spon2,Serp2,Rbp1,Klf15,Scd2,Thrb,Zbtb20,Sox9,Fbxo2,Pcolce2,Sgk1,Scd1,Gja1,Ctnnb1,Igf1,Homer2,Trim32,Vasn,Pdgfra,Ppp1r1b,Itpr1,Gna11,Aff3,Slc8a3,Col3a1,Hhip,Kank1,Cfh,Kcnq1,Foxc1,Cdc42ep4,Alpl,Mef2c,Ccdc3,Dkk1,Zcchc3,Prpf8,Fgf1,Lrp2,Nedd4,Rhoq,Dpysl3,Nbl…	SVSL	TRUE
Enriched_in_ageing_SVSL_downregulated	TRUE	0.0199853	503	311	23	0.073955	0.0457256	GO:0010975	GO:BP	regulation of neuron projection development	19049	5114		ISO,IDA,IMP,IDA,ISO IBA,IBA,IDA,IMP,IDA IMP,IDA,ISO,ISO,IMP,ISO,ISO,ISO,ISO,IMP IGI,IDA,IMP ISO IBA,IMP,ISS ISO,IGI ISO	Ocm,Slit2,Ptprs,Gprc5b,Cdh2,Sema3d,Atp1b2,Fat3,Ptprd,Chn1,Ndrg4,Creb3l2,Kremen1,Sgk1,Ptprz1,Itpr1,Kank1,Arhgap35,Dkk1,Nedd4,Nefl,Dpysl3,Fgfr1	SVSL	TRUE
Enriched_in_ageing_SVSL_downregulated	TRUE	0.0219614	693	311	28	0.0900322	0.040404	GO:0031344	GO:BP	regulation of cell projection organization	19049	8313		ISO,IDA ISO,IMP,IDA,ISO IBA,IBA,IDA,IMP,IDA IMP,IDA,IDA ISO,ISO,ISS ISO,ISO,IMP,ISO,ISO,ISO,ISO,ISO IBA,ISO IBA,IMP IGI,IDA,IMP ISO IBA,ISO,IMP,ISS ISO,IGI ISO	Ocm,Slit2,Ptprs,Gprc5b,Cdh2,Sema3d,Atp1b2,Fat3,Ptprd,Chn1,Nckap1,Ndrg4,Gpm6a,Creb3l2,Kremen1,Sgk1,Ptprz1,Itpr1,Kank1,Eps8l2,Cdc42ep4,Arhgap35,Dkk1,Nedd4,Rhoq,Nefl,Dpysl3,Fgfr1	SVSL	TRUE
Enriched_in_ageing_SVSL_downregulated	TRUE	0.0294378	578	317	25	0.0788644	0.0432526	GO:0048667	GO:BP	cell morphogenesis involved in neuron differentiation	19049	15031		ISO,IDA IMP IGI ISO IBA,IMP,ISO IBA,IBA,IDA IMP,IMP,IMP IGI IBA,IDA IMP,IBA,IBA,ISO,IMP ISO IBA,IDA ISO,IDA,IDA IMP,IMP,IMP,ISO,IBA,IMP ISO IBA,IMP,IMP,IMP IGI,IMP	Ocm,Slit2,Ptprs,Cdh2,Sema3d,Ptprd,Phactr1,Enah,Chn1,Bsg,Map1a,Sgk1,Unc5b,Ptprz1,Nfasc,Arhgap35,Mef2c,Myh10,Lrp2,Zswim8,Nedd4,Col25a1,Nefl,Dclk1,Nefh	SVSL	TRUE
Enriched_in_ageing_SVSL_downregulated	TRUE	0.0307291	648	320	27	0.084375	0.0416667	GO:0060322	GO:BP	head development	19049	17167		IMP,IMP IBA,IGI ISO,IMP,IMP,IMP,IMP,IGI IBA,IMP,IMP,IGI,IMP,IBA,IMP,IMP IC,IDA,IMP,IMP,IMP,IMP,IMP IGI,IMP,IMP,IMP IGI,IMP IGI ISO,ISO,IMP	Col2a1,Dct,Slit2,Slc4a10,Ptprs,Pou3f4,Nfix,Cdh2,Atp1b2,Mmp14,Pou3f3,Phactr1,Ndrg4,Sox9,Ctnnb1,Igf1,Pdgfra,Col3a1,Foxc1,Arhgap35,Dkk1,Myh10,Lrp2,Dclk1,Fgfr1,Nefh,Wls	SVSL	TRUE
Enriched_in_ageing_SVSL_downregulated	TRUE	0.0308403	1560	311	48	0.154341	0.0307692	GO:0048870	GO:BP	cell motility	19049	15224		ISS ISO,IMP,ISO,IMP,IMP ISO,IDA,IDA IMP,IGI ISO,IDA IMP,IBA,IDA IMP,IMP ISO,IMP,IGI,ISS ISO,IMP ISO IBA,ISS ISO,IDA IBA,ISO,IMP IBA,IMP ISO,ISO,ISS ISO,IMP ISS ISO,ISO,ISO,IMP ISO,IMP IGI,ISO,IDA ISS ISO,IMP ISS ISO,ISO,IBA,IMP,ISO,IMP ISS ISO,IMP,ISO,IMP ISO,ISS ISO,IMP,ISS ISO IBA,IMP,IBA,ISS ISO,IDA,IGI,ISO	Ccn4,Smpd3,Sparc,Cadm1,Lox,Trf,Fstl1,Slit2,Cdh2,Sema3d,Atp1b2,Mmp14,Fat3,Pou3f3,Loxl2,Phactr1,Fap,Enah,Bsg,Nckap1,Ndrg4,Acan,Gpm6a,Sox9,Gfra1,Tpm1,Gja1,Ctnnb1,Igf1,Trim32,Pdgfra,Ptprz1,Lamc3,Col3a1,Kank1,Foxc1,Arhgap35,Tjp1,Mef2c,Limch1,Myh10,Fgf1,Sox8,Rhoq,Dpysl3,Nbl1,Dclk1,Fgfr1	SVSL	TRUE
Enriched_in_ageing_SVSL_downregulated	TRUE	0.0308403	1560	311	48	0.154341	0.0307692	GO:0051674	GO:BP	localization of cell	19049	16096		ISS ISO,IMP,ISO,IMP,IMP ISO,IDA,IDA IMP,IGI ISO,IDA IMP,IBA,IDA IMP,IMP ISO,IMP,IGI,ISS ISO,IMP ISO IBA,ISS ISO,IDA IBA,ISO,IMP IBA,IMP ISO,ISO,ISS ISO,IMP ISS ISO,ISO,ISO,IMP ISO,IMP IGI,ISO,IDA ISS ISO,IMP ISS ISO,ISO,IBA,IMP,ISO,IMP ISS ISO,IMP,ISO,IMP ISO,ISS ISO,IMP,ISS ISO IBA,IMP,IBA,ISS ISO,IDA,IGI,ISO	Ccn4,Smpd3,Sparc,Cadm1,Lox,Trf,Fstl1,Slit2,Cdh2,Sema3d,Atp1b2,Mmp14,Fat3,Pou3f3,Loxl2,Phactr1,Fap,Enah,Bsg,Nckap1,Ndrg4,Acan,Gpm6a,Sox9,Gfra1,Tpm1,Gja1,Ctnnb1,Igf1,Trim32,Pdgfra,Ptprz1,Lamc3,Col3a1,Kank1,Foxc1,Arhgap35,Tjp1,Mef2c,Limch1,Myh10,Fgf1,Sox8,Rhoq,Dpysl3,Nbl1,Dclk1,Fgfr1	SVSL	TRUE
Enriched_in_ageing_SVSL_downregulated	TRUE	0.0336463	759	291	28	0.0962199	0.0368906	GO:0043009	GO:BP	chordate embryonic development	19049	12141		IMP,ISO,IMP,IBA,IMP,IMP,IMP,IGI,IGI,IMP IGI,IMP,IMP,IMP,IMP,ISS,IMP,IMP,IDA IMP IGI,ISO,IMP IBA,IMP IGI,IMP,IMP,IMP,IGI,IMP,IMP,IGI	Col11a1,Col2a1,Pth1r,Ucma,Ifitm5,Slit2,Sox11,Mmp14,Enah,Cecr2,Stmn3,Sox4,Nckap1,Sall2,Sox9,Tpm1,Gja1,Ctnnb1,Igf1,Pdgfra,Foxc1,Arhgap35,Tjp1,Mef2c,Dkk1,Myh10,Lrp2,Sox8	SVSL	FALSE
Enriched_in_ageing_SVSL_downregulated	TRUE	0.0485043	2065	317	59	0.18612	0.0285714	GO:0071310	GO:BP	cellular response to organic substance	19049	19425		IDA,IDA,IDA IMP,IDA IMP,IDA,ISO IBA,IDA ISO IBA,IDA,IMP IGI,IDA IMP,IMP,IBA,IDA IBA,IDA,ISO,IMP ISO,IMP,ISO,IEP,IBA TAS,IMP,ISS,IDA IMP,IBA,ISO IBA,IMP,IDA IEP ISS ISO,IEP,IDA ISO,IMP,IMP ISS ISO,IDA IMP ISO,IMP,ISO IBA,IDA ISS ISO,ISO,IGI IBA,ISO,IDA ISO,IMP,ISO,ISO,IMP ISS ISO,IDA,IDA,IDA ISS ISO,ISS ISO,IDA,IMP ISO,ISO,ISS ISO IBA,IMP ISO,IDA,IMP ISO,ISS,IDA IBA,IMP IGI ISO,IMP,IEP	Ibsp,Col2a1,Npnt,Smpd3,Bglap,Lifr,Sost,Sparc,Bglap2,Lox,Fbn2,Fstl1,Nrep,Col5a2,Slit2,Ano1,Sox11,Socs2,Enah,Bmp8a,Sox4,Ptgis,Spon2,Serp2,Thrb,Zbtb20,Sox9,Pcolce2,Sgk1,Gja1,Ctnnb1,Igf1,Trim32,Vasn,Pdgfra,Itpr1,Gna11,Slc8a3,Col3a1,Hhip,Kank1,Kcnq1,Foxc1,Cdc42ep4,Alpl,Mef2c,Ccdc3,Dkk1,Zcchc3,Prpf8,Fgf1,Lrp2,Nedd4,Rhoq,Dpysl3,Nbl1,Fgfr1,Tmtc4,Nefh	SVSL	TRUE
Enriched_in_ageing_SVSL_downregulated	TRUE	6.36202e-11	2166	37	23	0.621622	0.0106187	GO:0005576	GO:CC	extracellular region	18935	248		IDA HDA ISO IBA,ISS ISO,IDA IMP ISO IBA,HDA ISS ISO IBA,IDA ISO IBA,IDA IPI,HDA ISO IBA,ISO,ISO IBA NAS,IDA ISO IBA TAS,ISO,ISO IBA,IDA ISO,ISO IBA,IDA HDA ISO IBA,IDA ISO IBA,IDA ISO IBA,HDA IBA,IDA HDA ISS ISO IBA,ISO IBA,ISA,ISO IBA,IDA HDA ISO IBA TAS	Col11a1,Ibsp,Col2a1,Ccn4,Coch,Npnt,Cpe,Ocm,S100b,Bglap,Ppp1r1a,Sost,Dmp1,Mepe,Sparc,Ptgds,Bglap2,Col11a2,Lox,Sparcl1,Otor,Trf,Fbn2	SVSL	TRUE
Enriched_in_ageing_SVSL_downregulated	TRUE	2.01857e-07	1772	301	63	0.209302	0.035553	GO:0005615	GO:CC	extracellular space	18935	285		HDA IBA,ISS ISO,IDA ISO IBA,HDA ISS ISO,HDA ISO IBA,ISO,ISO IBA,ISO,ISO,ISO IBA,IDA HDA ISO IBA,ISO IBA,IDA ISO,IBA,HDA ISS ISO IBA,IBA,ISO IBA,IBA,IBA,HDA,HDA IBA,IDA HDA ISO,ISO IBA,ISO IBA,HDA IBA,IBA,ISO,ISO IBA,HDA ISS ISO IBA,ISO,IBA,IBA,ISS ISO,IDA HDA,HDA ISO,IBA,IDA HDA ISO IBA,IBA,IDA HDA ISO,IBA,HDA ISO,ISO,ISO,IDA HDA ISS ISO TAS,ISO,ISO IBA,ISO,HDA ISO,ISO IBA,ISO,HDA ISO IBA,IDA HDA…	Col11a1,Ibsp,Col2a1,Ccn4,Cpe,Ocm,S100b,Bglap,Ppp1r1a,Sost,Sparc,Ptgds,Bglap2,Col11a2,Lox,Sparcl1,Trf,Ucma,Ckb,Fstl1,Col5a2,Slit2,Bmp3,Gprc5b,Sema3d,Lum,Mmp14,Pcsk6,Loxl2,Fap,Col13a1,Bmp8a,Ptgis,Spon2,Tnfrsf11b,Col22a1,Igfbp2,Cpm,Cp,Col4a4,Acan,Gfra1,Spock3,Igf1,Ndp,Vasn,Ptprz1,Bmp1,A2m,Pam,Col3a1,Cfh,Col24a1,Igll1,Ces1c,Alpl,Dkk1,Col8a2,Fgf1,Lrp2,Col25a1,Dpysl3,Nbl1	SVSL	TRUE
Enriched_in_ageing_SVSL_downregulated	TRUE	2.3134e-06	666	318	34	0.106918	0.0510511	GO:0099081	GO:CC	supramolecular polymer	18935	3766		ISO IBA,IDA IMP ISO IBA,IDA,ISO,IDA ISO TAS,ISO,ISO IBA,ISO,ISO,ISO,ISO,ISS ISO,IDA,IDA,IDA ISO IBA,ISO,IDA IBA,IDA IBA TAS,IDA,IDA,IBA,IDA,IDA ISO,ISO,IDA ISO,ISS ISO IBA,ISO,ISO,ISO,IDA ISO,ISS ISO,IDA ISO IBA,IDA ISO,IDA	Col11a1,Col2a1,Npnt,Ocm,Fbn2,Gjb6,Col5a2,Cald1,Kcne1,Lum,Rpl6,Clmp,Abcc9,Nckap1,Col4a4,Iqgap2,Map1a,Tpm1,Gja1,Ctnnb1,Gas2,Trim32,Cryab,Slc8a3,Col3a1,Aif1l,Mef2c,Myh10,Rhoq,Nefl,Dpysl3,Tuba1a,Nefh,Col27a1	SVSL	TRUE
Enriched_in_ageing_SVSL_downregulated	TRUE	6.17678e-06	659	318	33	0.103774	0.0500759	GO:0099512	GO:CC	supramolecular fiber	18935	3796		ISO IBA,IDA IMP ISO IBA,IDA,ISO,IDA ISO TAS,ISO,ISO IBA,ISO,ISO,ISO,ISO,ISS ISO,IDA,IDA,ISO,IDA IBA,IDA IBA TAS,IDA,IDA,IBA,IDA,IDA ISO,ISO,IDA ISO,ISS ISO IBA,ISO,ISO,ISO,IDA ISO,ISS ISO,IDA ISO IBA,IDA ISO,IDA	Col11a1,Col2a1,Npnt,Ocm,Fbn2,Gjb6,Col5a2,Cald1,Kcne1,Lum,Rpl6,Clmp,Abcc9,Nckap1,Iqgap2,Map1a,Tpm1,Gja1,Ctnnb1,Gas2,Trim32,Cryab,Slc8a3,Col3a1,Aif1l,Mef2c,Myh10,Rhoq,Nefl,Dpysl3,Tuba1a,Nefh,Col27a1	SVSL	TRUE
Enriched_in_ageing_SVSL_downregulated	TRUE	1.6162e-05	2096	305	66	0.216393	0.0314885	GO:0120025	GO:CC	plasma membrane bounded cell projection	18935	3875		ISO,ISO,ISO,ISO,IDA ISO,ISO,ISO,ISO,IBA,ISO,IDA,IDA ISO,ISO,ISO,IDA,ISS,ISO IBA,IDA,ISO,ISO,IDA ISO IBA,IDA ISO,IDA,ISS ISO,IDA,ISO IBA,IBA,IDA,IDA,ISO,ISO,IDA ISS ISO IBA,IDA IBA,IDA ISO,IDA ISO IBA,IDA,ISO,ISO,IDA ISO,ISS ISO,IDA ISO IBA,IDA ISO,ISO,ISO,ISO,ISO,IDA ISO,ISO,ISO,ISO,IMP ISO IBA,ISO,ISO,IDA,IDA,IBA,IDA ISO IBA,IDA IBA,IDA,IDA IBA,IDA ISO,IDA ISS ISO,IDA ISO IBA,IDA ISO,ISS ISO,ISO	Cpe,Ocm,S100b,Bglap,Cadm1,Bglap2,Pth1r,Ckb,Glrb,Dynll2,Ahcyl2,Dner,Cald1,Atp1b1,Slc4a10,Ptprs,Calb2,Abhd12,Pdzd2,Rgs7bp,Cdh2,Atp1b2,Fat3,Fap,Enah,Stmn3,Bsg,Nckap1,Ndrg4,Acan,Adra2c,Gpm6a,Tmem185a,Iqgap2,Map1a,Fbxo2,Gfra1,Sgk1,Ctnnb1,Ehd3,Homer2,Pdgfra,Ptprz1,Ppp1r1b,Pam,Itpr1,Nfasc,Cryab,Gjb2,ND1,Slc8a3,Atp1b3,Kank1,Tanc1,Cfh,Aif1l,Eps8l2,Txndc15,Arhgap35,B230118H07Rik,Myh10,Lrp2,Nedd4,Nefl,Dpysl…	SVSL	TRUE
Enriched_in_ageing_SVSL_downregulated	TRUE	1.78515e-05	2133	307	67	0.218241	0.0314112	GO:0042995	GO:CC	cell projection	18935	2103		ISO,ISO,ISO,ISO,IDA ISO,ISO,ISO,ISO,IBA,ISO,IDA,IDA ISO,ISO,ISO,IDA,ISS,ISO IBA,IDA,ISO,ISO,IDA ISO IBA,IDA ISO,IDA,ISS ISO,IDA,ISO IBA,IBA,IDA,IDA,ISO,ISO,IDA ISS ISO IBA,IDA IBA,IDA ISO,IDA ISO IBA,IDA,ISO,ISO,IDA ISO,ISS ISO,IDA ISO IBA,IDA ISO,ISO,ISO,ISO,ISO,IDA ISO,ISO,ISO,ISO,IMP ISO IBA,ISO,ISO,IDA,IDA,IBA,IDA ISO IBA,IDA IBA,IDA,IDA IBA,IDA ISO,IDA ISS ISO,IDA ISO IBA,IDA ISO,ISS ISO,ISO…	Cpe,Ocm,S100b,Bglap,Cadm1,Bglap2,Pth1r,Ckb,Glrb,Dynll2,Ahcyl2,Dner,Cald1,Atp1b1,Slc4a10,Ptprs,Calb2,Abhd12,Pdzd2,Rgs7bp,Cdh2,Atp1b2,Fat3,Fap,Enah,Stmn3,Bsg,Nckap1,Ndrg4,Acan,Adra2c,Gpm6a,Tmem185a,Iqgap2,Map1a,Fbxo2,Gfra1,Sgk1,Ctnnb1,Ehd3,Homer2,Pdgfra,Ptprz1,Ppp1r1b,Pam,Itpr1,Nfasc,Cryab,Gjb2,ND1,Slc8a3,Atp1b3,Kank1,Tanc1,Cfh,Aif1l,Eps8l2,Txndc15,Arhgap35,B230118H07Rik,Myh10,Lrp2,Nedd4,Nefl,Dpysl…	SVSL	TRUE
Enriched_in_ageing_SVSL_downregulated	TRUE	3.38838e-05	1074	320	43	0.134375	0.0400372	GO:0098590	GO:CC	plasma membrane region	18935	3598		ISO,IDA IBA,IDA,IDA ISO,ISO,ISO,IDA ISO,IDA ISS ISO IBA,ISO,IDA ISS ISO,ISO,IDA ISO,IDA ISO,IDA,IDA ISO IBA,IDA ISO,IDA ISO,IDA,ISS ISO,ISS ISO,ISO,IDA ISO,ISO,ISO,IDA ISO,IDA,IDA ISO,ISS ISO,ISO,ISO,ISO,ISO,ISO,IBA,ISS ISO,ISO IBA,IDA ISO,ISO,IDA ISS ISO,ISO IBA,IDA ISO IBA,ISO,ISO	Cpe,Sorcs3,Cadm1,Trf,Pth1r,Gjb6,Atp1b1,Slc4a10,Slco1a4,Ptprs,Calb2,Ano1,Kcne1,Rgs7bp,Cdh2,Atp1b2,Lmo7,Ptprd,Fap,Ptgis,Igfbp2,Ndrg4,Adra2c,Gpm6a,Slco1c1,Gja1,Ctnnb1,Ehd3,Ptprz1,Itpr1,Cryab,Atp1b3,Kank1,Aif1l,Kcnq1,Eps8l2,Tjp1,Myh10,Lrp2,Slc4a11,Clstn1,Tgfa,Wls	SVSL	TRUE
Enriched_in_ageing_SVSL_downregulated	TRUE	3.6275e-05	732	250	29	0.116	0.0396175	GO:0044297	GO:CC	cell body	18935	2316		ISO,IDA,ISO,ISO,ISO,IDA,ISO,IDA,ISO,IDA,ISO,ISO,ISO,ISS ISO IBA,IDA ISO IBA,ISO,IDA,ISO,ISO,ISO,IDA,ISO,ISO,ISO,ISO,ISO,ISO,IDA,IDA	Cpe,S100b,Bglap,Bglap2,Ckb,Dner,Cald1,Slc4a10,Rgs7bp,Atp1b2,Rbp1,Acan,Adra2c,Gpm6a,Map1a,Gfra1,Kremen1,Igf1,Homer2,Ptprz1,Ppp1r1b,Pam,Itpr1,Cryab,Gjb2,ND1,Slc8a3,Tanc1,Cfh	SVSL	TRUE
Enriched_in_ageing_SVSL_downregulated	TRUE	3.77092e-05	957	250	34	0.136	0.0355277	GO:0036477	GO:CC	somatodendritic compartment	18935	1974		ISO,IDA,ISO,IDA,ISO,ISO,IDA ISO,ISO,IDA,IBA,IDA,ISO,IDA,ISO,ISO,ISS ISO IBA,IDA IBA,IDA ISO IBA,IDA,ISO,IDA,ISO,ISO,ISO IBA,ISO,IDA ISO,ISO,ISO,ISO,ISO,ISO,ISO,IDA,IDA	Cpe,S100b,Bglap,Cadm1,Bglap2,Ckb,Dner,Cald1,Slc4a10,Calb2,Abhd12,Rgs7bp,Fat3,Acan,Adra2c,Gpm6a,Tmem185a,Map1a,Fbxo2,Gfra1,Kremen1,Ctnnb1,Igf1,Homer2,Ptprz1,Ppp1r1b,Pam,Itpr1,Nfasc,Cryab,ND1,Slc8a3,Tanc1,Cfh	SVSL	TRUE
Enriched_in_ageing_SVSL_downregulated	TRUE	5.30904e-05	585	317	29	0.0914826	0.0495726	GO:0098794	GO:CC	postsynapse	18935	3641		IDA IBA,IDA ISO,ISO,ISS ISO,ISO,IDA ISO,IDA ISO IBA,EXP IDA,EXP IDA,ISO,IDA,ISO,IDA,IDA,IDA,IDA IBA,ISO,ISO,ISO,IDA ISO,ISO,IMP ISO IBA,ISO,IDA ISO,IDA IMP IBA,IDA,IDA,IDA ISO IBA,IDA	Sorcs3,Cadm1,Cald1,Ptprs,Pdzd2,Rgs7bp,Cdh2,Plekha5,Rpl6,Sept11,Nckap1,Adra2c,Map1a,Fbxo2,Ctnnb1,Homer2,ND2,Ptprz1,Ppp1r1b,Itpr1,Cryab,Slc8a3,Tanc1,Myh10,Nedd4,Nefl,Dclk1,Clstn1,Nefh	SVSL	TRUE
Enriched_in_ageing_SVSL_downregulated	TRUE	9.22242e-05	1756	309	57	0.184466	0.0324601	GO:0030054	GO:CC	cell junction	18935	1035		ISO,ISO,IDA IBA,IDA IMP ISO,IDA IMP ISO,IDA ISO IBA,IDA IMP ISO IBA,ISO,IMP,IDA,IDA IMP ISS ISO,IDA IMP ISO IBA,ISO,IDA IMP ISO,IDA ISO IBA,IDA,ISO,IDA IMP,ISO,IDA ISO,IBA,EXP IDA,EXP IDA,ISO,IDA IBA,ISO,ISO,IDA,IDA,ISO,ISO,IDA IBA,IDA,IDA ISS ISO IBA,IDA IMP ISS ISO IBA,IDA IBA,ISO,ISO,EXP IDA ISO,ISO,EXP IDA IMP ISO,IDA,ISO,IDA ISS ISO IBA,IDA IMP ISO IBA,IDA ISO,ISO,ISO,IDA ISS ISO IBA,IBA,IDA…	Cpe,Sparc,Sorcs3,Cadm1,Sparcl1,Gjb6,Glrb,Cald1,Atp1b1,Slc4a10,Ptprs,Calb2,Pdzd2,Rgs7bp,Cdh2,Atp1b2,Lmo7,Ptprd,Phactr1,Enah,Ppfibp2,Plekha5,Rpl6,Clmp,Col13a1,Sept11,Fam129b,Nckap1,Acan,Adra2c,Gpm6a,Map1a,Fbxo2,Gja1,Ctnnb1,Homer2,ND2,Pdgfra,Ptprz1,Ppp1r1b,Itpr1,Nfasc,Cryab,Gjb2,Slc8a3,Tanc1,Aif1l,Cdc42ep4,Tjp1,Cdh10,Myh10,Nedd4,Nefl,Dclk1,Ablim3,Clstn1,Tuba1a	SVSL	TRUE
Enriched_in_ageing_SVSL_downregulated	TRUE	0.000111154	642	250	26	0.104	0.0404984	GO:0043025	GO:CC	neuronal cell body	18935	2106		ISO,IDA,ISO,ISO,ISO,IDA,ISO,IDA,ISO,ISO,ISO,ISS ISO IBA,IDA ISO IBA,ISO,IDA,ISO,ISO,ISO,IDA,ISO,ISO,ISO,ISO,ISO,IDA,IDA	Cpe,S100b,Bglap,Bglap2,Ckb,Dner,Cald1,Slc4a10,Rgs7bp,Acan,Adra2c,Gpm6a,Map1a,Gfra1,Kremen1,Igf1,Homer2,Ptprz1,Ppp1r1b,Pam,Itpr1,Cryab,ND1,Slc8a3,Tanc1,Cfh	SVSL	TRUE
Enriched_in_ageing_SVSL_downregulated	TRUE	0.000144675	1384	300	47	0.156667	0.0339595	GO:0043005	GO:CC	neuron projection	18935	2104		ISO,ISO,ISO,IDA ISO,ISO,ISO,IBA,IDA,IDA ISO,ISO,IDA,ISS,ISO IBA,IDA,ISO,ISO,IBA,IDA,ISO IBA,IBA,ISO,ISO,IDA ISS ISO IBA,IDA IBA,IDA ISO IBA,IDA,ISO,ISO,ISO,IDA ISO IBA,ISO,ISO,ISO,ISO,ISO,IDA ISO,ISO,ISO,IMP ISO IBA,IDA,IDA,IDA,IDA,IDA ISO,IDA IBA,IDA ISO,ISS ISO	Cpe,Ocm,Bglap,Cadm1,Bglap2,Ckb,Glrb,Ahcyl2,Dner,Cald1,Slc4a10,Ptprs,Calb2,Abhd12,Pdzd2,Rgs7bp,Cdh2,Fat3,Stmn3,Bsg,Acan,Adra2c,Gpm6a,Tmem185a,Map1a,Fbxo2,Gfra1,Sgk1,Ctnnb1,Homer2,Pdgfra,Ptprz1,Ppp1r1b,Pam,Itpr1,Nfasc,Cryab,ND1,Slc8a3,Tanc1,Cfh,Eps8l2,Myh10,Lrp2,Nedd4,Nefl,Dpysl3	SVSL	TRUE
Enriched_in_ageing_SVSL_downregulated	TRUE	0.000392705	675	320	30	0.09375	0.0444444	GO:0030425	GO:CC	dendrite	18935	1109		ISO,ISO,IDA,ISO,ISO,IDA ISO,ISO,IDA,IBA,IDA,ISO,IDA,IDA IBA,IDA ISO IBA,IDA,ISO,ISO IBA,ISO,ISO,ISO,ISO,ISO,ISO,ISO,IDA,IDA,IDA,IDA IBA,ISO,ISO	Cpe,Bglap,Cadm1,Bglap2,Ckb,Dner,Cald1,Slc4a10,Calb2,Abhd12,Rgs7bp,Fat3,Tmem185a,Map1a,Fbxo2,Ctnnb1,Homer2,Ptprz1,Ppp1r1b,Itpr1,Nfasc,Cryab,ND1,Slc8a3,Tanc1,Myh10,Lrp2,Nedd4,Nefh,Wls	SVSL	TRUE
Enriched_in_ageing_SVSL_downregulated	TRUE	0.000429802	678	320	30	0.09375	0.0442478	GO:0097447	GO:CC	dendritic tree	18935	3372		ISO,ISO,IDA,ISO,ISO,IDA ISO,ISO,IDA,IBA,IDA,ISO,IDA,IDA IBA,IDA ISO IBA,IDA,ISO,ISO IBA,ISO,ISO,ISO,ISO,ISO,ISO,ISO,IDA,IDA,IDA,IDA IBA,ISO,ISO	Cpe,Bglap,Cadm1,Bglap2,Ckb,Dner,Cald1,Slc4a10,Calb2,Abhd12,Rgs7bp,Fat3,Tmem185a,Map1a,Fbxo2,Ctnnb1,Homer2,Ptprz1,Ppp1r1b,Itpr1,Nfasc,Cryab,ND1,Slc8a3,Tanc1,Myh10,Lrp2,Nedd4,Nefh,Wls	SVSL	TRUE
Enriched_in_ageing_SVSL_downregulated	TRUE	0.000846159	1224	317	43	0.135647	0.0351307	GO:0045202	GO:CC	synapse	18935	2457		ISO,ISO,IDA IBA,IDA IMP ISO,IDA IMP ISO,IDA IMP ISO IBA,ISO,IDA,IDA IMP ISS ISO,IDA IMP ISO IBA,ISO,IDA IMP ISO,IDA ISO IBA,IDA,IDA IMP,ISO,IBA,EXP IDA,EXP IDA,ISO,IDA,IDA,ISO,ISO,IDA IBA,IDA,IDA IMP ISO,IDA IBA,ISO,EXP IDA ISO,ISO,EXP IDA IMP ISO,ISO,IDA IMP ISO IBA,IDA ISO,IDA IMP ISO,IDA IMP IBA,IDA IMP,IDA,IDA,IDA IMP ISO IBA,IDA IMP,IDA IMP	Cpe,Sparc,Sorcs3,Cadm1,Sparcl1,Glrb,Cald1,Slc4a10,Ptprs,Calb2,Pdzd2,Rgs7bp,Cdh2,Atp1b2,Ptprd,Phactr1,Ppfibp2,Plekha5,Rpl6,Sept11,Nckap1,Acan,Adra2c,Gpm6a,Map1a,Fbxo2,Ctnnb1,Homer2,ND2,Ptprz1,Ppp1r1b,Itpr1,Cryab,Slc8a3,Tanc1,Myh10,Nedd4,Nefl,Dclk1,Ablim3,Clstn1,Tuba1a,Nefh	SVSL	TRUE
Enriched_in_ageing_SVSL_downregulated	TRUE	0.00130343	4502	312	109	0.349359	0.0242115	GO:0071944	GO:CC	cell periphery	18935	3147		IDA,ISO,ISO,ISO,IDA,IBA,IBA,IDA IBA,IDA ISO,IDA,IDA ISO IBA,ISO IBA,ISO IBA,ISS ISO ISA IBA,IBA,IDA ISO IBA,ISO TAS,ISO TAS,IDA,IDA IMP ISO IBA,IDA ISS ISO ISA IBA,ISO IBA,IDA ISS ISO,ISO IBA,ISO,IDA ISO IBA,IDA,IBA,IDA IBA,IDA IBA,IDA ISS ISO IBA,IDA,IDA ISO IBA,IBA,IDA IMP ISO IBA,ISO IBA,IDA ISO,ISO,ISS ISO,IDA,ISS ISO,ISO IBA,ISO,ISS ISO,IDA ISO,IDA ISO IBA,ISO,ISO,IDA IBA,IDA ISS ISO IBA,ISO…	Npnt,Cpe,Dct,Ocm,Smpd3,Car14,Lifr,Sorcs3,Cadm1,Entpd3,Trf,Pth1r,Gjb6,Glrb,Tnfrsf19,Ifitm5,Slit2,Dner,Cald1,Atp1b1,Slc4a10,Slco1a4,Ptprs,Slc5a3,Calb2,Ano1,Abhd12,Gng11,Ank,Gprc5b,Kcne1,Rgs7bp,Cdh2,Sema3d,Atp1b2,Phldb1,Lmo7,Mmp14,Serinc5,Ptprd,Fap,Osbpl6,Enah,Ptgis,Abcc9,Sept11,Fam129b,Igfbp2,Gpm6b,Bsg,Cp,Ndrg4,Adra2c,Gpm6a,Panx3,Sh3d19,Lrpap1,Gfra1,Slco1c1,Unc5b,Gja1,Ctnnb1,Igf1,Cd72,Ehd3,Homer2,V…	SVSL	TRUE
Enriched_in_ageing_SVSL_downregulated	TRUE	0.00260072	944	318	35	0.110063	0.0370763	GO:0099080	GO:CC	supramolecular complex	18935	3765		ISO IBA,IDA IMP ISO IBA,IDA,ISO,IDA ISO TAS,ISO,ISO IBA,ISO,ISO,ISO,ISO,ISS ISO,IDA,IDA,IDA ISO IBA,ISO,IDA IBA,IDA IBA TAS,IDA,IDA,IBA,IDA,IDA ISO,ISO,IDA ISO,ISS ISO IBA,ISO,ISO,ISO,ISO,IDA ISO,ISS ISO,IDA ISO IBA,IDA ISO,IDA	Col11a1,Col2a1,Npnt,Ocm,Fbn2,Gjb6,Col5a2,Cald1,Kcne1,Lum,Rpl6,Clmp,Abcc9,Nckap1,Col4a4,Iqgap2,Map1a,Tpm1,Gja1,Ctnnb1,Gas2,Trim32,Cryab,Slc8a3,Col3a1,Aif1l,Mef2c,Myh10,Blnk,Rhoq,Nefl,Dpysl3,Tuba1a,Nefh,Col27a1	SVSL	TRUE
Enriched_in_ageing_SVSL_downregulated	TRUE	0.00303211	4368	312	105	0.336538	0.0240385	GO:0005886	GO:CC	plasma membrane	18935	522		IDA,ISO,ISO,IDA,IBA,IBA,IDA IBA,IDA ISO,IDA,IDA ISO IBA,ISO IBA,ISO IBA,ISS ISO ISA IBA,IBA,IDA ISO IBA,ISO TAS,ISO TAS,IDA IMP ISO IBA,IDA ISS ISO ISA IBA,ISO IBA,IDA ISS ISO,ISO IBA,ISO,IDA ISO IBA,IDA,IBA,IDA IBA,IDA IBA,IDA ISS ISO IBA,IDA,IDA ISO IBA,IBA,IDA IMP ISO IBA,IDA ISO,ISO,ISS ISO,IDA,ISS ISO,ISO IBA,ISO,ISS ISO,IDA ISO,ISO,ISO,IDA IBA,IDA ISS ISO IBA,ISO IBA,IDA ISO,ISO IBA,ISS ISO…	Npnt,Cpe,Dct,Smpd3,Car14,Lifr,Sorcs3,Cadm1,Entpd3,Trf,Pth1r,Gjb6,Glrb,Tnfrsf19,Ifitm5,Slit2,Dner,Atp1b1,Slc4a10,Slco1a4,Ptprs,Slc5a3,Calb2,Ano1,Abhd12,Gng11,Ank,Gprc5b,Kcne1,Rgs7bp,Cdh2,Sema3d,Atp1b2,Lmo7,Mmp14,Serinc5,Ptprd,Fap,Osbpl6,Enah,Ptgis,Abcc9,Fam129b,Igfbp2,Gpm6b,Bsg,Cp,Ndrg4,Adra2c,Gpm6a,Panx3,Sh3d19,Lrpap1,Gfra1,Slco1c1,Unc5b,Gja1,Ctnnb1,Igf1,Cd72,Ehd3,Homer2,Vasn,Pdgfra,Sccpdh,Ptprz1…	SVSL	TRUE
Enriched_in_ageing_SVSL_downregulated	TRUE	0.0291689	1447	254	37	0.145669	0.0255701	GO:0031226	GO:CC	intrinsic component of plasma membrane	18935	1248		IDA,IDA IBA,IDA,ISO,ISS ISO IBA,ISO,IMP ISO IBA,ISA,IBA,IDA ISS ISO,IDA,IDA,IDA IBA,ISS ISO IBA,IDA,IDA ISO IBA,IBA,ISO IBA,IDA,ISO,ISS ISO,ISO,ISO IBA,ISO,IBA,ISO IBA,ISS ISO IBA,ISS ISO,TAS,ISO,IDA ISS ISO,ISS IBA,IBA,IDA ISO IBA IC,IDA,ISO IBA,ISO IBA	Npnt,Sorcs3,Cadm1,Pth1r,Glrb,Ifitm5,Atp1b1,Slc4a10,Slco1a4,Ptprs,Ano1,Abhd12,Ank,Kcne1,Rgs7bp,Cdh2,Sema3d,Atp1b2,Ptprd,Abcc9,Bsg,Cp,Adra2c,Gpm6a,Slco1c1,Cd72,Pdgfra,Ptprz1,Pam,Nfasc,Gjb2,Pcdh7,Slc38a4,Slc8a3,Hhip,Atp1b3,Kcnq1	SVSL	FALSE
Enriched_in_ageing_SVSL_downregulated	TRUE	0.0483238	1373	254	35	0.137795	0.0254916	GO:0005887	GO:CC	integral component of plasma membrane	18935	523		IDA,IDA IBA,IDA,ISO,ISS ISO IBA,ISO,IMP ISO IBA,ISA,IBA,IDA ISS ISO,IDA,IDA,IDA IBA,ISS ISO IBA,IDA ISO IBA,IBA,ISO IBA,IDA,ISO,ISS ISO,ISO IBA,ISO,IBA,ISO IBA,ISS ISO IBA,ISO,TAS,ISO,IDA ISS ISO,ISS IBA,IBA,IDA IBA IC,IDA,ISO IBA,ISO IBA	Npnt,Sorcs3,Cadm1,Pth1r,Glrb,Ifitm5,Atp1b1,Slc4a10,Slco1a4,Ptprs,Ano1,Abhd12,Ank,Kcne1,Cdh2,Sema3d,Atp1b2,Ptprd,Abcc9,Bsg,Adra2c,Gpm6a,Slco1c1,Cd72,Pdgfra,Ptprz1,Pam,Nfasc,Gjb2,Pcdh7,Slc38a4,Slc8a3,Hhip,Atp1b3,Kcnq1	SVSL	FALSE
Enriched_in_ageing_SVSL_downregulated	TRUE	0.000267935	1329	317	48	0.15142	0.0361174	GO:0044877	GO:MF	protein-containing complex binding	18578	7160		ISO,IBA,ISS ISO,IDA IPI,ISO,ISO IBA,ISS ISO,IBA,ISO,ISO,ISO,ISO,IBA,ISO,ISO,ISO,ISO IBA,ISO,ISO,IPI,ISO IBA,ISO,ISO,ISO,IDA ISS ISO IBA,ISO,IDA ISO,IBA,ISO,IDA,ISS ISO,ISO,ISO IBA,ISO,ISO,ISS ISO IBA,ISO,ISO,ISO,ISO,IDA ISS ISO IBA,ISO,ISS ISO,ISO,ISO,IBA,ISO,ISO	Ibsp,Ccn4,Coch,Npnt,Ocm,Sparc,Lox,Sparcl1,Gjb6,Glrb,Dynll2,Cdkn1a,H1f0,Kcne1,Znhit6,Cdh2,Lum,Mmp14,Fap,Sall2,Iqgap2,Map1a,Gfra1,Pcolce2,Tpm1,Ctnnb1,Igf1,Gas2,Homer2,Pdgfra,Ptprz1,Itpr1,Gna11,Cryab,Col3a1,Aif1l,Eps8l2,Arhgap35,Nacc2,Maf,B230118H07Rik,Myh10,Fgf1,Lrp2,Nefl,Ablim3,Fgfr1,Nefh	SVSL	TRUE
Enriched_in_ageing_SVSL_downregulated	TRUE	0.00154966	833	37	10	0.27027	0.0120048	GO:0046872	GO:MF	metal ion binding	18578	7362		ISO,ISO IBA,ISS ISO IBA NAS,IBA,IDA ISO IBA,IBA,ISO,IBA,ISO,TAS	Cpe,Ocm,S100b,Bglap,Sparc,Bglap2,Lox,Sparcl1,Trf,Fbn2	SVSL	FALSE
Enriched_in_ageing_SVSL_downregulated	TRUE	0.00426442	934	37	10	0.27027	0.0107066	GO:0043169	GO:MF	cation binding	18578	6805		ISO,ISO IBA,ISS ISO IBA NAS,IBA,IDA ISO IBA,IBA,ISO,IBA,ISO,TAS	Cpe,Ocm,S100b,Bglap,Sparc,Bglap2,Lox,Sparcl1,Trf,Fbn2	SVSL	TRUE
Enriched_in_ageing_SVSL_downregulated	TRUE	0.0301379	1700	37	12	0.324324	0.00705882	GO:0043167	GO:MF	ion binding	18578	6803		ISO,ISO IBA,IDA,ISS ISO IBA NAS,IBA,IDA ISO IBA,ISO,IBA,ISO,IBA,ISO,TAS	Cpe,Ocm,Smpd3,S100b,Bglap,Sparc,Ptgds,Bglap2,Lox,Sparcl1,Trf,Fbn2	SVSL	TRUE
Enriched_in_ageing_SVSL_upregulated	TRUE	4.61167e-23	2486	438	142	0.324201	0.0571199	GO:0002376	GO:BP	immune system process	19049	1042		ISS ISO IBA,IDA IBA,ISO IBA,IMP,IMP,ISS ISO IBA,IMP ISO IBA,IMP ISS ISO IBA,IMP,ISS ISO IBA,ISS ISO,IMP ISO,IMP ISO IBA,IDA,IBA,IBA,IBA,IMP IBA,ISO,IMP IGI ISO IBA,ISO,ISO IBA,IDA ISO,IDA IGI ISO IBA,IMP ISO,IDA ISO,IDA ISO,IMP,IMP,IMP ISS ISO IBA TAS,IMP,IMP,IBA,IMP IGI ISO,IMP ISS ISO,IMP IGI,IDA IMP ISS ISO IBA,IDA ISO IC,ISO,IDA IMP,IDA IMP IGI ISO IBA,ISO,ISS ISO,IMP ISO,IMP IBA,IMP ISS ISO,…	Jchain,H2-D1,Fcnb,Tagap,Mpo,Ctss,Camp,Anxa1,Trpm2,S100a8,Clec4a2,Cxcl12,Slpi,Serpinb1a,Wfdc21,Ccl6,Wfdc17,C4b,Mcu,Sirpa,Rab32,Cxcr2,H2-Aa,Clec5a,Pik3cd,Ciita,Vsir,Ncf1,B4galt1,Irf1,Prdm1,Laptm5,Ifitm6,Ctsg,Alox5,C1qa,Spn,Itgb3,Itga2b,Cd68,Tyrobp,Arrb2,Lcp1,Cyba,Nrros,Gas6,Ptprc,Ctsc,Fgl2,Pla2g2d,Sla,Pag1,Fgr,Stat3,Aif1,Ccr2,Vav1,Cxcl13,Cebpd,Adam8,Irf5,Cd177,Cd4,Ddost,Clec7a,Sema4a,Prex1,Rac2,C3,…	SVSL	TRUE
Enriched_in_ageing_SVSL_upregulated	TRUE	1.35558e-19	1429	314	80	0.254777	0.0559832	GO:0006952	GO:BP	defense response	19049	2904		ISO,ISO IBA,IMP,IMP IBA,IGI,IDA IMP ISO IBA,IMP IBA,IDA IMP IBA,ISS ISO IBA,IMP ISO,IMP ISO IBA,IDA,IBA,IMP,IBA,IBA,IMP IGI ISO,ISO,IDA,IDA ISO IBA,IMP,IDA ISO IBA,IMP,IMP,IMP ISS ISO TAS,IBA,IMP IGI ISO,IMP ISS ISO,IMP ISO IBA,IBA,IDA,IDA,IMP ISO,ISO,IMP ISO,IMP,IDA IMP,IDA,IMP,IMP,IBA,IMP IGI IBA,IMP ISO IBA,ISS,IMP,IDA IMP IBA NAS,IGI,TAS,ISS ISO IBA,IDA IMP ISO IBA,IDA IMP,IMP,IDA IBA,IBA,IMP…	Jchain,Fcnb,Tagap,Mpo,Ctss,Camp,Anxa1,Lyz2,S100a8,Penk,Slpi,Serpinb1a,Wfdc21,Akna,Ccl6,Wfdc17,Sirpa,Cxcr2,H2-Aa,Clec5a,Pik3cd,Ciita,Ncf1,B4galt1,Irf1,Ifitm6,Ctsg,Alox5,Spn,Ltb4r1,Cd68,Cotl1,Alox5ap,Arrb2,Cyba,Nrros,Ptprc,Ctsc,Fgl2,Pla2g2d,Sla,Fgr,Stat3,Aif1,Clec10a,Ccr2,Vav1,Chil3,Cxcl13,Adam8,Irf5,Cd4,Clec7a,Hp,Plac8,C3,Il4ra,Cd226,Naip2,Tap2,Cst7,Was,Pglyrp1,Ccl8,Il1rn,Rab27a,Elane,Ncbp3,Il18ra…	SVSL	TRUE
Enriched_in_ageing_SVSL_upregulated	TRUE	2.27688e-19	1066	444	83	0.186937	0.0778612	GO:0001775	GO:BP	cell activation	19049	565		IMP ISS ISO IBA,ISS ISO,IMP,IBA,ISO,IDA ISO,IMP,IDA ISO,IMP TAS,IMP,IMP,IGI,IDA IMP ISS ISO,ISO,ISO,IDA IMP ISO IBA,ISS ISO,ISS ISO,IMP ISO,IDA,IMP,IDA IBA,IDA ISO IBA TAS,IDA IMP,IMP,ISS ISO NAS,IMP IC,IMP IGI TAS,IDA,ISO IBA,IDA ISS ISO IBA,ISO,IDA IBA,IMP,IGI,IMP,ISS ISO,IMP IGI,ISO IBA,IMP ISO,ISS ISO,ISO,IMP IBA,IMP,IMP IBA,IMP ISS ISO,IMP,IMP,IMP,IMP,IMP,IMP,IDA IBA,IGI ISO IBA,IMP,ISS ISO …	Anxa1,Clec4a2,Cxcl12,Sirpa,Cxcr2,H2-Aa,Pik3cd,Vsir,Irf1,Prdm1,Laptm5,C1qa,Spn,Itgb3,Itga2b,Tyrobp,Lcp1,Gas6,Ptprc,Ctsc,Fgl2,Pla2g2d,Pag1,Fgr,Stat3,Aif1,Ccr2,Vav1,Adam8,Cd177,Cd4,Ddost,Clec7a,Sema4a,Prex1,Rac2,Msn,Il4ra,Cd226,Itgal,Rps6ka1,Dgat1,Samsn1,Runx3,Cst7,Nckap1l,Was,Pglyrp1,Rab27a,Srf,Il18rap,Plek,Fam49b,Bank1,Adgrg3,Fes,Cnr2,Ptafr,Ptpn6,Lat2,Psap,Prkcd,Comp,Spi1,Hmox1,Il2rb,Ptpre,Il18r1,…	SVSL	TRUE
Enriched_in_ageing_SVSL_upregulated	TRUE	3.17691e-17	1326	444	90	0.202703	0.0678733	GO:0002682	GO:BP	regulation of immune system process	19049	1336		IDA,ISO IBA,IMP ISS ISO IBA,ISO,IDA,IMP IBA,ISO,IBA,ISO,IDA ISO,ISO,IDA ISO,IMP TAS,IMP,IMP,IMP IGI,IMP,IDA IMP ISO IBA,IDA ISO IC,ISO,IMP,IDA IMP ISO IBA,ISO,ISS ISO,IMP IGI ISS ISO,IDA,IMP,IDA IMP IBA,IDA ISO IBA TAS,IDA IMP,ISS ISO,ISS ISO,IDA IMP ISO IC,IGI,ISS ISO,IDA IMP ISO IBA NAS,ISO IBA,IDA IMP ISO,IDA IBA,IMP ISO IBA,IDA IMP ISO IBA,ISO,IMP IGI,IMP ISO IBA,IMP,ISO,IMP IBA,IMP,IDA IMP I…	H2-D1,Fcnb,Anxa1,Cxcl12,Serpinb1a,C4b,Mcu,Sirpa,Cxcr2,H2-Aa,Pik3cd,Vsir,Irf1,Prdm1,Laptm5,Ctsg,C1qa,Spn,Itgb3,Itga2b,Cd68,Tyrobp,Arrb2,Gas6,Ptprc,Ctsc,Fgl2,Pla2g2d,Pag1,Fgr,Stat3,Aif1,Ccr2,Vav1,Cxcl13,Adam8,Cd177,Cd4,Clec7a,Rac2,C3,Msn,Il4ra,Cd226,Itgal,Mmp9,Samsn1,Runx3,Tap2,Cst7,Nckap1l,Was,Pglyrp1,Evi2,Elane,Il18rap,Hcls1,Hmgb2,Aim2,Fam49b,Rps19,Bank1,Irgm2,Fes,Cnr2,Ptafr,Ptpn6,Lat2,C1qc,Spi1,…	SVSL	TRUE
Enriched_in_ageing_SVSL_upregulated	TRUE	3.79939e-17	1427	438	93	0.212329	0.0651717	GO:0006955	GO:BP	immune response	19049	2907		ISS ISO IBA,IDA,ISO IBA,IBA,IMP ISO IBA,ISS ISO IBA,ISO,IMP ISO IBA,IDA,IBA,IBA,IBA,IMP IBA,ISO,ISO IBA,IDA,IDA ISO IBA,IDA ISO,IDA,IMP TAS,IMP,IBA,IMP IGI ISO,IMP,IMP,IMP ISS ISO IBA,IDA,IMP IBA,ISO,ISS ISO,IMP ISO,IMP IBA,IMP,IMP IGI ISS ISO,IGI,IMP,IMP,IBA,IDA IMP IBA,IMP ISS ISO,ISS,IMP IBA IC,IMP IGI,ISO IBA,IDA,IDA,ISO IBA,IMP,IDA,IMP,IMP,IDA IMP ISO IBA,IMP IGI,IMP ISO IBA,ISO,IMP,IDA IMP …	Jchain,H2-D1,Fcnb,Ctss,Camp,Anxa1,Cxcl12,Slpi,Serpinb1a,Wfdc21,Ccl6,Wfdc17,C4b,Sirpa,Cxcr2,H2-Aa,Clec5a,Ciita,Vsir,Irf1,Laptm5,Ifitm6,Ctsg,Alox5,C1qa,Spn,Cd68,Tyrobp,Arrb2,Lcp1,Cyba,Nrros,Gas6,Ptprc,Ctsc,Fgl2,Pla2g2d,Sla,Fgr,Stat3,Aif1,Ccr2,Vav1,Cxcl13,Adam8,Irf5,Cd177,Cd4,Clec7a,Sema4a,Rac2,C3,Il4ra,Cd226,Itgal,Samsn1,Tap2,Nckap1l,Was,Pglyrp1,Ccl8,Il1rn,Rab27a,Elane,Il18rap,Hmgb2,Aim2,Fam49b,Cts…	SVSL	TRUE
Enriched_in_ageing_SVSL_upregulated	TRUE	1.05394e-16	962	484	78	0.161157	0.0810811	GO:0045321	GO:BP	leukocyte activation	19049	13277		IMP ISS ISO IBA,ISS ISO,IMP,IBA,ISO,IDA ISO,IMP,IDA ISO,IMP TAS,IMP,IMP,IGI,IDA IMP ISS ISO,IDA IMP ISO IBA,ISS ISO,ISS ISO,IMP ISO,IDA,IMP,IDA IBA,IDA ISO IBA TAS,IDA IMP,IMP,ISS ISO NAS,IMP IC,IMP IGI TAS,IDA,ISO IBA,IDA ISS ISO IBA,ISO,IDA IBA,IMP,IGI,IMP,ISS ISO,IMP IGI,ISO IBA,IMP ISO,IMP IBA,IMP,IMP IBA,IMP ISS ISO,IMP,IMP,IMP,IMP,IMP,IDA IBA,IGI ISO IBA,IMP,ISS ISO IBA,ISO,ISO,IMP,ISS ISO,…	Anxa1,Clec4a2,Cxcl12,Sirpa,Cxcr2,H2-Aa,Pik3cd,Vsir,Irf1,Prdm1,Laptm5,C1qa,Spn,Tyrobp,Lcp1,Gas6,Ptprc,Ctsc,Fgl2,Pla2g2d,Pag1,Fgr,Stat3,Aif1,Ccr2,Vav1,Adam8,Cd177,Cd4,Ddost,Clec7a,Sema4a,Prex1,Rac2,Msn,Il4ra,Cd226,Itgal,Samsn1,Runx3,Cst7,Nckap1l,Was,Pglyrp1,Rab27a,Srf,Il18rap,Fam49b,Bank1,Adgrg3,Fes,Cnr2,Ptafr,Ptpn6,Lat2,Psap,Prkcd,Spi1,Hmox1,Il2rb,Ptpre,Il18r1,Tlr6,Ctla2a,Slc15a4,Pirb,Lcp2,Stap1,F…	SVSL	TRUE
Enriched_in_ageing_SVSL_upregulated	TRUE	1.69312e-15	2451	386	115	0.297927	0.0469196	GO:0009605	GO:BP	response to external stimulus	19049	3997		ISO,ISO IBA,IMP,IDA IMP ISS ISO,IMP IBA,IGI,IDA IMP ISO IBA,IMP ISS ISO IBA,IMP,IDA IMP IBA,ISS ISO IBA,IDA IMP ISO IBA,IMP IEP,IMP ISO IBA,IDA,IDA IBA,IMP,ISO IBA,IBA,ISO,IDA ISO,ISO,ISO IBA TAS,IDA,IDA ISO IBA,ISO,IMP,IDA ISO,IMP,IMP ISS ISO TAS,IEP,IBA,IMP IGI ISO,IMP ISS ISO,IDA IMP ISO IBA,ISO,IDA,IDA,ISO,ISO,IMP ISO,IMP ISO,IDA ISS ISO,ISO,IDA IMP IGI,IDA,IMP,IMP,IBA,IGI IBA,IMP IGI IBA,ISS…	Jchain,Fcnb,Tagap,Gdf15,Mpo,Ctss,Camp,Anxa1,Trpm2,Lyz2,S100a8,Cxcl12,Penk,Slpi,Serpinb1a,Wfdc21,Akna,Ccl6,Wfdc17,Mcu,Sirpa,Rab32,Cxcr2,H2-Aa,Clec5a,Ncf2,Pik3cd,Ciita,Ncf1,Irf1,Pygl,Ifitm6,Ctsg,Alox5,Spn,Itgb3,Cd68,Cotl1,Alox5ap,Arrb2,Cyba,Usf2,Gas6,Cdkn2d,Ptprc,Ctsc,Fgl2,Pla2g2d,Sla,Vasp,Fgr,Aif1,Ccr2,Vav1,Cxcl13,Adam8,Irf5,Cd4,Clec7a,Sema4a,Hp,Prex1,Rac2,Plac8,C3,Il4ra,Cd226,Mmp9,Naip2,Runx3,Tap…	SVSL	TRUE
Enriched_in_ageing_SVSL_upregulated	TRUE	2.02456e-15	1279	346	73	0.210983	0.0570758	GO:0051707	GO:BP	response to other organism	19049	16122		ISO,ISO IBA,IMP,IMP IBA,IDA IMP ISO IBA,IDA IMP IBA,IBA,ISO,IEP,IMP ISO IBA,IDA,IDA IBA,IBA,IBA,IDA ISO,IDA,IDA ISO IBA,ISO,IMP,IDA ISO,IMP,IMP ISS ISO TAS,IEP,IBA,IMP IGI ISO,IDA IMP ISO IBA,IDA,IDA,ISO,IMP ISO,IDA IMP,IMP,IBA,IMP IGI IBA,ISS,IGI,ISS ISO IBA,IDA,IDA IMP ISO,IMP,IDA IBA,IEP,IMP,IEP,IMP,IMP ISO IBA,IMP IBA,IMP ISO,IEP,IDA,IEP ISO IBA,IBA,IMP,IMP IGI ISO,ISO,IMP,IMP ISS ISO IBA,IDA…	Jchain,Fcnb,Tagap,Mpo,Camp,Lyz2,S100a8,Cxcl12,Penk,Slpi,Serpinb1a,Wfdc21,Ccl6,Wfdc17,Sirpa,H2-Aa,Clec5a,Ncf2,Pik3cd,Ciita,Ncf1,Irf1,Pygl,Ifitm6,Ctsg,Spn,Cd68,Cotl1,Arrb2,Cyba,Ptprc,Fgl2,Sla,Fgr,Aif1,Vav1,Cxcl13,Adam8,Irf5,Cd4,Clec7a,Hp,Plac8,C3,Il4ra,Cd226,Naip2,Tap2,Fkbp5,Was,Pglyrp1,Ccl8,Rab27a,Elane,Ncbp3,Il18rap,Hmgb2,Aim2,Fam49b,Rps19,Bank1,Irgm2,Prg2,Fes,Cnr2,Tnfrsf1a,Ptafr,Ptpn6,Prkcd,Mefv…	SVSL	TRUE
Enriched_in_ageing_SVSL_upregulated	TRUE	2.30671e-15	1282	346	73	0.210983	0.0569423	GO:0043207	GO:BP	response to external biotic stimulus	19049	12249		ISO,ISO IBA,IMP,IMP IBA,IDA IMP ISO IBA,IDA IMP IBA,IBA,ISO,IEP,IMP ISO IBA,IDA,IDA IBA,IBA,IBA,IDA ISO,IDA,IDA ISO IBA,ISO,IMP,IDA ISO,IMP,IMP ISS ISO TAS,IEP,IBA,IMP IGI ISO,IDA IMP ISO IBA,IDA,IDA,ISO,IMP ISO,IDA IMP,IMP,IBA,IMP IGI IBA,ISS,IGI,ISS ISO IBA,IDA,IDA IMP ISO,IMP,IDA IBA,IEP,IMP,IEP,IMP,IMP ISO IBA,IMP IBA,IMP ISO,IEP,IDA,IEP ISO IBA,IBA,IMP,IMP IGI ISO,ISO,IMP,IMP ISS ISO IBA,IDA…	Jchain,Fcnb,Tagap,Mpo,Camp,Lyz2,S100a8,Cxcl12,Penk,Slpi,Serpinb1a,Wfdc21,Ccl6,Wfdc17,Sirpa,H2-Aa,Clec5a,Ncf2,Pik3cd,Ciita,Ncf1,Irf1,Pygl,Ifitm6,Ctsg,Spn,Cd68,Cotl1,Arrb2,Cyba,Ptprc,Fgl2,Sla,Fgr,Aif1,Vav1,Cxcl13,Adam8,Irf5,Cd4,Clec7a,Hp,Plac8,C3,Il4ra,Cd226,Naip2,Tap2,Fkbp5,Was,Pglyrp1,Ccl8,Rab27a,Elane,Ncbp3,Il18rap,Hmgb2,Aim2,Fam49b,Rps19,Bank1,Irgm2,Prg2,Fes,Cnr2,Tnfrsf1a,Ptafr,Ptpn6,Prkcd,Mefv…	SVSL	TRUE
Enriched_in_ageing_SVSL_upregulated	TRUE	2.59573e-15	606	461	57	0.123644	0.0940594	GO:0006954	GO:BP	inflammatory response	19049	2906		IGI,ISO,IMP IBA,ISS ISO IBA,IDA,IMP,IBA,IMP IGI ISO,ISO,IBA,IMP,IMP,IMP ISS ISO,IMP,IBA,IDA,IMP ISO,ISO,IMP,IDA,IMP,IMP ISO,ISS,IMP,IDA IMP IBA NAS,TAS,IBA,IDA IMP ISO IBA,IBA,IBA,IMP,IMP IBA,IMP IBA,IMP,IBA,ISO IBA,IDA ISO IBA,IMP,ISO,IMP ISS ISO IBA,ISO,IMP ISO IBA,IMP,ISS ISO,IMP IBA,IMP IBA,ISO,IMP,IDA IGI ISO IBA,IDA,IMP IBA,ISO IBA,IMP,IMP,ISO,IMP,ISS ISO	Ctss,Camp,Anxa1,S100a8,Serpinb1a,Akna,Ccl6,Sirpa,Cxcr2,Ciita,Ncf1,B4galt1,Alox5,Spn,Ltb4r1,Cd68,Alox5ap,Cyba,Nrros,Ctsc,Pla2g2d,Stat3,Aif1,Clec10a,Ccr2,Chil3,Cxcl13,Adam8,Clec7a,Hp,C3,Naip2,Cst7,Pglyrp1,Ccl8,Il1rn,Elane,Hmgb2,Rps19,D1Ertd622e,Cnr2,Tnfrsf1a,Ptafr,Mefv,Ppbp,Gpsm3,Hmox1,Ffar2,Tlr6,Ctla2a,Ccr1,Olr1,Stap1,Fcer1g,Osm,Prcp,Cyld	SVSL	TRUE
Enriched_in_ageing_SVSL_upregulated	TRUE	5.82353e-15	885	444	68	0.153153	0.0768362	GO:0002684	GO:BP	positive regulation of immune system process	19049	1338		IDA,ISO IBA,IMP ISS ISO IBA,ISO,IMP IBA,ISO,IBA,ISO,IDA,ISO,ISO,TAS,IMP,IMP IGI,IMP,IDA IMP ISO,IDA ISO IC,ISO,IDA IMP IBA,ISS ISO,IMP IGI ISS ISO,IDA,IDA,ISS ISO,IDA IMP ISO IC,IGI,ISS ISO,IDA IMP ISO IBA,ISO IBA,IDA IMP ISO,IDA IBA,IMP ISO,IDA IMP ISO IBA,IMP IGI,IMP ISO IBA,IMP,ISO,IMP,IDA IMP ISO,IMP ISS ISO,IMP ISS IBA,IMP IGI,IMP,IMP ISO,IMP IBA,IDA ISO IBA,IDA IBA,ISO,ISO,ISS ISO IBA,ISO,I…	H2-D1,Fcnb,Anxa1,Cxcl12,C4b,Mcu,Sirpa,Cxcr2,H2-Aa,Pik3cd,Vsir,Irf1,Laptm5,Ctsg,C1qa,Spn,Itgb3,Itga2b,Tyrobp,Gas6,Ptprc,Ctsc,Fgr,Aif1,Ccr2,Vav1,Cxcl13,Adam8,Cd177,Cd4,Clec7a,Rac2,C3,Il4ra,Cd226,Itgal,Mmp9,Runx3,Tap2,Nckap1l,Evi2,Elane,Il18rap,Hcls1,Hmgb2,Aim2,Fam49b,Rps19,Irgm2,Fes,Ptafr,Ptpn6,Lat2,Gpsm3,Hmox1,Ffar2,Il18r1,Tlr6,Slc15a4,Ccr1,Lcp2,Fyb,Stap1,Nfam1,Tnfrsf21,Pik3cb,Fcer1g,Vcam1	SVSL	TRUE
Enriched_in_ageing_SVSL_upregulated	TRUE	7.96559e-15	1311	346	73	0.210983	0.0556827	GO:0009607	GO:BP	response to biotic stimulus	19049	3999		ISO,ISO IBA,IMP,IMP IBA,IDA IMP ISO IBA,IDA IMP IBA,IBA,ISO,IEP,IMP ISO IBA,IDA,IDA IBA,IBA,IBA,IDA ISO,IDA,IDA ISO IBA,ISO,IMP,IDA ISO,IMP,IMP ISS ISO TAS,IEP,IBA,IMP IGI ISO,IDA IMP ISO IBA,IDA,IDA,ISO,IMP ISO,IDA IMP,IMP,IBA,IMP IGI IBA,ISS,IGI,ISS ISO IBA,IDA,IDA IMP ISO,IMP,IDA IBA,IEP,IMP,IEP,IMP,IMP ISO IBA,IMP IBA,IMP ISO,IEP,IDA,IEP ISO IBA,IBA,IMP,IMP IGI ISO,ISO,IMP,IMP ISS ISO IBA,IDA…	Jchain,Fcnb,Tagap,Mpo,Camp,Lyz2,S100a8,Cxcl12,Penk,Slpi,Serpinb1a,Wfdc21,Ccl6,Wfdc17,Sirpa,H2-Aa,Clec5a,Ncf2,Pik3cd,Ciita,Ncf1,Irf1,Pygl,Ifitm6,Ctsg,Spn,Cd68,Cotl1,Arrb2,Cyba,Ptprc,Fgl2,Sla,Fgr,Aif1,Vav1,Cxcl13,Adam8,Irf5,Cd4,Clec7a,Hp,Plac8,C3,Il4ra,Cd226,Naip2,Tap2,Fkbp5,Was,Pglyrp1,Ccl8,Rab27a,Elane,Ncbp3,Il18rap,Hmgb2,Aim2,Fam49b,Rps19,Bank1,Irgm2,Prg2,Fes,Cnr2,Tnfrsf1a,Ptafr,Ptpn6,Prkcd,Mefv…	SVSL	TRUE
Enriched_in_ageing_SVSL_upregulated	TRUE	2.1145e-14	1455	363	79	0.217631	0.0542955	GO:0044419	GO:BP	biological process involved in interspecies interaction between organisms	19049	12841		ISO,ISO IBA,IMP,IMP IBA,IDA IMP ISO IBA,IDA IMP IBA,IBA,ISO,IEP,IMP ISO IBA,IDA,IDA IBA,IBA,IBA,IDA ISO,IDA,IDA ISO IBA,ISO,IMP,IDA ISO,IMP,IMP ISS ISO TAS,IEP,IBA,IMP IGI ISO,IDA IMP ISO IBA,ISO,IDA,IDA,ISO,IMP ISO,ISS ISO,IDA IMP,IMP,IBA,IMP IGI IBA,ISS,IGI,ISS ISO IBA,IDA,IDA IMP ISO,IMP ISO,IDA IBA,IEP,IMP,IEP,IMP,IMP ISO IBA,ISO,IMP IBA,IMP ISO,IEP,IDA,IEP ISO IBA,IBA,IMP,IMP IGI ISO,ISO,IMP…	Jchain,Fcnb,Tagap,Mpo,Camp,Lyz2,S100a8,Cxcl12,Penk,Slpi,Serpinb1a,Wfdc21,Ccl6,Wfdc17,Sirpa,H2-Aa,Clec5a,Ncf2,Pik3cd,Ciita,Ncf1,Irf1,Pygl,Ifitm6,Ctsg,Spn,Itgb3,Cd68,Cotl1,Arrb2,Cyba,Gas6,Ptprc,Fgl2,Sla,Fgr,Aif1,Vav1,Cxcl13,Adam8,Irf5,Cd4,Clec7a,Hp,Plac8,C3,Il4ra,Cd226,Mmp9,Naip2,Tap2,Fkbp5,Was,Pglyrp1,Ccl8,Rab27a,Elane,Ncbp3,Il18rap,Hmgb2,Aim2,Fam49b,Rps19,Bank1,Irgm2,Prg2,Fes,Cnr2,Tnfrsf1a,Ptafr,…	SVSL	TRUE
Enriched_in_ageing_SVSL_upregulated	TRUE	7.95619e-14	921	330	57	0.172727	0.0618893	GO:0098542	GO:BP	defense response to other organism	19049	22106		ISO,ISO IBA,IMP,IMP IBA,IDA IMP ISO IBA,IDA IMP IBA,IMP ISO IBA,IDA,IBA,IBA,IBA,ISO,IDA,IDA ISO IBA,IMP,IDA ISO,IMP,IMP ISS ISO TAS,IBA,IMP IGI ISO,IMP ISO IBA,IDA,ISO,IMP ISO,IDA IMP,IMP,IBA,IMP IGI IBA,ISS,IGI,ISS ISO,IDA,IDA IMP,IMP,IDA,IMP,IMP,IMP ISO IBA,IMP IBA,ISO,IDA,ISO IBA,IBA,IMP,IMP IGI ISO,ISO,IMP,IMP ISS ISO IBA,IDA IMP ISO IBA,ISO,IDA IMP ISO,IMP,IBA,IMP,IMP,IMP,ISS ISO IBA	Jchain,Fcnb,Tagap,Mpo,Camp,Lyz2,Slpi,Serpinb1a,Wfdc21,Ccl6,Wfdc17,Sirpa,H2-Aa,Clec5a,Pik3cd,Ciita,Ncf1,Irf1,Ifitm6,Ctsg,Spn,Cotl1,Arrb2,Cyba,Ptprc,Fgl2,Sla,Fgr,Aif1,Vav1,Cxcl13,Adam8,Irf5,Cd4,Clec7a,Plac8,Il4ra,Cd226,Naip2,Tap2,Was,Pglyrp1,Ccl8,Rab27a,Elane,Ncbp3,Il18rap,Hmgb2,Aim2,Rps19,Irgm2,Prg2,Fes,Tnfrsf1a,Ptpn6,Prkcd,Mefv	SVSL	TRUE
Enriched_in_ageing_SVSL_upregulated	TRUE	3.03734e-13	3220	151	69	0.456954	0.0214286	GO:0006950	GO:BP	response to stress	19049	2903		ISO,ISO IBA,IMP,IMP IBA,IGI,IDA IMP ISO IBA,IMP ISS ISO IBA,IDA IMP ISS ISO,IDA IMP IBA,ISS ISO IBA,IBA,ISO,IMP ISO,ISO,IMP ISO IBA,IDA,IBA,IMP,IBA,IBA,IDA ISS ISO,IMP IGI ISO,ISO,ISS ISO,IDA,ISO,IDA ISO IBA,IMP,IDA ISO IBA,IMP ISO,IMP,IMP ISS ISO TAS,IBA,IMP IGI ISO,ISS ISO IBA,IMP ISS ISO,IMP ISO IBA,ISO,ISO,IDA IMP ISO IBA,IBA,IDA,IDA,IMP,IMP ISO,ISO,ISO,IMP ISO,IMP TAS,IDA IMP,ISO,ISO,IDA IMP…	Jchain,Fcnb,Tagap,Mpo,Ctss,Camp,Anxa1,Trpm2,Lyz2,S100a8,Gsr,Cxcl12,Penk,Txn1,Slpi,Serpinb1a,Wfdc21,Akna,Ccl6,Wfdc17,Rgs14,Sirpa,Cxcr2,Ier5,H2-Aa,Mrtfa,Clec5a,Pik3cd,Ciita,Ncf1,B4galt1,Irf1,Ifitm6,Ctsg,Prdx5,Alox5,Spn,Itgb3,Itga2b,Mcl1,Ltb4r1,Cd68,Cotl1,Tyrobp,Alox5ap,Arrb2,Lcp1,Cyba,Nrros,Gas6,Cdkn2d,Mctp1,Ptprc,Fosl2,Ctsc,Fgl2,Pla2g2d,Sla,Fgr,Stat3,Aif1,Clec10a,Ccr2,Vav1,Aldh3b1,Chil3,Cxcl13,Ada…	SVSL	TRUE
Enriched_in_ageing_SVSL_upregulated	TRUE	2.6625e-12	1411	454	85	0.187225	0.060241	GO:0016477	GO:BP	cell migration	19049	5846		IDA IBA TAS,IDA IMP ISS ISO IBA,IMP,ISS ISO IBA,IDA IMP IGI ISO IBA,ISO IBA,ISO,IGI ISO,IMP,ISO IBA,IGI ISO,ISO IBA,ISO,IMP,IMP ISO,IMP ISS ISO,IMP,IDA IMP ISO IBA,ISO,IMP ISO IBA,ISO,ISO,IGI ISS ISO,ISO,ISO,IMP,ISO,IGI ISO,ISS ISO,IDA IMP ISS ISO IBA,IGI,IDA IMP ISS ISO IBA,IDA IMP ISO IBA NAS,ISO,IBA,IMP IBA,IGI ISO,IMP ISO IBA,ISS ISO,ISO,ISO,IDA IBA,IMP ISS ISO IBA,IBA,ISO,IMP,ISO IBA,IMP ISO…	Tmsb4x,Anxa1,Trpm2,S100a8,Cxcl12,Ccl6,Mcu,Sirpa,Sun2,Cxcr2,Mrtfa,Pik3cd,Vsir,B4galt1,Sdcbp,Alox5,Spn,Itgb3,Itga2b,Coro1c,Arrb2,Lcp1,Gas6,Mctp1,Ptprc,Fgr,Arhgdib,Stat3,Aif1,Ccr2,Vav1,Cxcl13,Adam8,Cd177,Clec7a,Sema4a,Prex1,Rac2,Msn,Itgal,Mmp9,Rap2c,Nckap1l,Ccl8,Il1rn,Arhgef2,Arhgap4,Elane,Srf,Hmgb2,Itgb2l,Fam49b,Rnd1,Rps19,Itgb7,D1Ertd622e,Cd63,Adgrg3,Cnr2,Ptafr,Slk,Itga6,Prkcd,Cap1,Ppbp,P2ry1,Gpsm…	SVSL	TRUE
Enriched_in_ageing_SVSL_upregulated	TRUE	5.97898e-12	719	379	51	0.134565	0.0709318	GO:0001816	GO:BP	cytokine production	19049	598		ISO,ISO,IMP ISS ISO IBA,ISS ISO,IMP ISO,IMP IGI ISO,IDA ISO,IDA IMP ISS ISO,IMP,IMP,IMP ISS ISO IBA,IMP IBA,IMP,ISO,IDA,IMP ISS ISO,IGI ISO,ISO,ISO,IMP,IMP,ISS ISO,IMP IGI,IDA IBA,ISO,ISO,IMP,IDA IMP IBA,IDA,IDA,IMP,IMP,ISS ISO,ISO,IMP,IMP,IDA IMP IGI ISO,IDA,IMP,IMP IBA,IMP,ISO,IMP ISO,IGI,IMP,ISS ISO,IMP,ISO,IMP ISS ISO,IMP ISS ISO IBA,IDA IGI ISS ISO NAS	Fcnb,Camp,Anxa1,Clec4a2,Serpinb1a,Sirpa,Vsir,Irf1,Laptm5,Alox5,Spn,Tyrobp,Arrb2,Cyba,Nrros,Gas6,Ptprc,Stat3,Aif1,Ccr2,Adam8,Irf5,Cd4,Clec7a,C3,Slc7a5,Il4ra,Cd226,Runx3,Cd300ld,Nckap1l,Pglyrp1,Arhgef2,Elane,Il18rap,Hmgb2,Aim2,Fam49b,Bank1,D1Ertd622e,Prg2,Tnfrsf1a,Ptafr,Ptpn6,Prkcd,Mefv,Gpsm3,Hmox1,Ffar2,Il18r1,Tlr6	SVSL	TRUE
Enriched_in_ageing_SVSL_upregulated	TRUE	3.67847e-11	1560	454	88	0.193833	0.0564103	GO:0051674	GO:BP	localization of cell	19049	16096		IDA IBA TAS,IDA IMP ISS ISO IBA,IMP,ISS ISO IBA,IDA IMP IGI ISO IBA,ISO IBA,ISO,IGI ISO,IMP,ISO IBA,IGI ISO,ISO IBA,ISO,IMP,IMP ISO,IMP ISS ISO,IMP,IDA IMP ISO IBA,ISO,IMP ISO IBA,ISO,ISO,IGI ISS ISO,ISO,ISO,IMP,ISO,IGI ISO,ISS ISO,IDA IMP ISS ISO IBA,IGI,IDA IMP ISS ISO IBA,IDA IMP ISO IBA NAS,ISO,IBA,IMP IBA,IGI ISO,IMP ISO IBA,ISS ISO,ISO,ISO,IDA IBA,IMP ISS ISO IBA,ISO,IBA,ISO,IMP,ISO IBA,IMP…	Tmsb4x,Anxa1,Trpm2,S100a8,Cxcl12,Ccl6,Mcu,Sirpa,Sun2,Cxcr2,Mrtfa,Pik3cd,Vsir,B4galt1,Sdcbp,Alox5,Spn,Itgb3,Itga2b,Coro1c,Arrb2,Lcp1,Gas6,Mctp1,Ptprc,Fgr,Arhgdib,Stat3,Aif1,Ccr2,Vav1,Cxcl13,Adam8,Cd177,Clec7a,Sema4a,Prex1,Rac2,Msn,Itgal,Mmp9,Rap2c,Nckap1l,Was,Ccl8,Il1rn,Arhgef2,Arhgap4,Elane,Srf,Elmo1,Hmgb2,Itgb2l,Fam49b,Rnd1,Rps19,Itgb7,D1Ertd622e,Cd63,Adgrg3,Fes,Cnr2,Ptafr,Slk,Itga6,Prkcd,Cap1,P…	SVSL	TRUE
Enriched_in_ageing_SVSL_upregulated	TRUE	3.67847e-11	1560	454	88	0.193833	0.0564103	GO:0048870	GO:BP	cell motility	19049	15224		IDA IBA TAS,IDA IMP ISS ISO IBA,IMP,ISS ISO IBA,IDA IMP IGI ISO IBA,ISO IBA,ISO,IGI ISO,IMP,ISO IBA,IGI ISO,ISO IBA,ISO,IMP,IMP ISO,IMP ISS ISO,IMP,IDA IMP ISO IBA,ISO,IMP ISO IBA,ISO,ISO,IGI ISS ISO,ISO,ISO,IMP,ISO,IGI ISO,ISS ISO,IDA IMP ISS ISO IBA,IGI,IDA IMP ISS ISO IBA,IDA IMP ISO IBA NAS,ISO,IBA,IMP IBA,IGI ISO,IMP ISO IBA,ISS ISO,ISO,ISO,IDA IBA,IMP ISS ISO IBA,ISO,IBA,ISO,IMP,ISO IBA,IMP…	Tmsb4x,Anxa1,Trpm2,S100a8,Cxcl12,Ccl6,Mcu,Sirpa,Sun2,Cxcr2,Mrtfa,Pik3cd,Vsir,B4galt1,Sdcbp,Alox5,Spn,Itgb3,Itga2b,Coro1c,Arrb2,Lcp1,Gas6,Mctp1,Ptprc,Fgr,Arhgdib,Stat3,Aif1,Ccr2,Vav1,Cxcl13,Adam8,Cd177,Clec7a,Sema4a,Prex1,Rac2,Msn,Itgal,Mmp9,Rap2c,Nckap1l,Was,Ccl8,Il1rn,Arhgef2,Arhgap4,Elane,Srf,Elmo1,Hmgb2,Itgb2l,Fam49b,Rnd1,Rps19,Itgb7,D1Ertd622e,Cd63,Adgrg3,Fes,Cnr2,Ptafr,Slk,Itga6,Prkcd,Cap1,P…	SVSL	TRUE
Enriched_in_ageing_SVSL_upregulated	TRUE	4.45026e-11	689	444	53	0.119369	0.0769231	GO:0050865	GO:BP	regulation of cell activation	19049	15450		ISS ISO IBA,IBA,IDA ISO,IDA ISO,IMP TAS,IMP,IMP,IDA IMP,IDA IMP ISO IBA,ISS ISO,IMP ISO,IDA,IMP,IDA IBA,IDA ISO IBA TAS,IDA IMP,ISS ISO,IMP IC,IDA,ISO IBA,IDA ISO,IBA,IMP,IMP IGI,ISO IBA,IMP,ISS ISO,ISO,IMP IBA,IMP,IMP IBA,IMP ISS ISO,IMP,IMP,IDA IBA,IGI IBA,ISS ISO IBA,ISO,ISO,IMP,IMP,ISO,IMP,IMP,IGI,IMP,IMP,IMP,IMP,IDA,IMP IBA,IDA IMP IBA,ISO	Anxa1,Sirpa,H2-Aa,Vsir,Irf1,Prdm1,Laptm5,Spn,Tyrobp,Gas6,Ptprc,Ctsc,Fgl2,Pla2g2d,Pag1,Fgr,Aif1,Ccr2,Adam8,Cd177,Cd4,Clec7a,Rac2,Il4ra,Cd226,Itgal,Rps6ka1,Dgat1,Samsn1,Runx3,Cst7,Nckap1l,Pglyrp1,Plek,Fam49b,Bank1,Fes,Cnr2,Ptafr,Ptpn6,Prkcd,Hmox1,Ptpre,Ubash3b,Tlr6,Ctla2a,Slc15a4,Stap1,Fas,Nfam1,Tnfrsf21,Fcer1g,Vcam1	SVSL	TRUE
Enriched_in_ageing_SVSL_upregulated	TRUE	1.20399e-10	809	466	59	0.126609	0.0729295	GO:0046649	GO:BP	lymphocyte activation	19049	14327		IMP ISS ISO IBA,ISS ISO,IMP,IBA,IDA ISO,IMP,IDA ISO,IMP TAS,IMP,IMP,IDA IMP ISS ISO,IDA IMP ISO IBA,ISS ISO,ISS ISO,IMP ISO,IMP,IDA IBA,IDA ISO IBA TAS,IMP,IMP,ISS ISO,IMP IC,IMP IGI TAS,IDA,IDA ISS ISO IBA,ISO,IBA,IMP,IGI,IMP,ISS ISO,IGI,IMP ISO,IMP IBA,IMP,IMP ISS ISO,IMP,IMP,IMP,IMP,IDA IBA,IGI ISO IBA,IMP,IMP,ISS ISO,IMP,IMP,IDA,ISO,IMP,IMP,IMP,IMP,IDA IMP,IMP IBA,IMP IBA,ISO,IMP,IDA	Anxa1,Clec4a2,Cxcl12,Sirpa,H2-Aa,Pik3cd,Vsir,Irf1,Prdm1,Laptm5,Spn,Tyrobp,Lcp1,Gas6,Ptprc,Fgl2,Pla2g2d,Pag1,Fgr,Stat3,Aif1,Ccr2,Vav1,Adam8,Cd4,Ddost,Clec7a,Sema4a,Prex1,Rac2,Msn,Il4ra,Itgal,Samsn1,Runx3,Nckap1l,Was,Pglyrp1,Rab27a,Srf,Fam49b,Bank1,Adgrg3,Ptpn6,Lat2,Psap,Prkcd,Spi1,Il2rb,Il18r1,Ctla2a,Slc15a4,Fas,Nfam1,Tnfrsf21,Fcer1g,Vcam1,Cyld,Apbb1ip	SVSL	TRUE
Enriched_in_ageing_SVSL_upregulated	TRUE	1.22855e-10	644	379	46	0.121372	0.0714286	GO:0001817	GO:BP	regulation of cytokine production	19049	599		ISO,ISO,IMP ISS ISO IBA,ISS ISO,IMP ISO,IMP IGI ISO,IDA ISO,IDA IMP ISS ISO,IMP,IMP,IMP ISO IBA,IMP IBA,IMP,ISO,ISS ISO,IGI ISO,ISO,ISO,IMP,IMP,ISS ISO,IDA IBA,ISO,ISO,IMP,IMP IBA,IDA,IMP,IMP,ISS ISO,ISO,IMP,IDA IMP IGI ISO,IDA,IMP,IMP IBA,IMP,ISO,ISO,IGI,ISS ISO,IMP,ISO,IMP ISS ISO,IMP ISS ISO IBA,IGI ISS ISO NAS	Fcnb,Camp,Anxa1,Clec4a2,Serpinb1a,Sirpa,Vsir,Irf1,Laptm5,Alox5,Spn,Tyrobp,Arrb2,Cyba,Gas6,Ptprc,Stat3,Aif1,Ccr2,Adam8,Irf5,Clec7a,C3,Slc7a5,Il4ra,Cd226,Cd300ld,Nckap1l,Pglyrp1,Arhgef2,Elane,Hmgb2,Aim2,Fam49b,Bank1,D1Ertd622e,Prg2,Tnfrsf1a,Ptafr,Ptpn6,Mefv,Gpsm3,Hmox1,Ffar2,Il18r1,Tlr6	SVSL	TRUE
Enriched_in_ageing_SVSL_upregulated	TRUE	2.45224e-10	705	438	52	0.118721	0.0737589	GO:0050776	GO:BP	regulation of immune response	19049	15379		IDA,ISO IBA,ISS ISO IBA,IDA,IMP IBA,IDA,TAS,IMP,IMP IGI,IMP,IMP ISO IBA,ISO,IMP IGI ISS ISO,IMP,IMP,IDA IMP,IMP IC,IGI,IDA,ISO IBA,IMP,IMP,IDA IMP ISO IBA,IMP IGI,IMP ISO IBA,IMP,IDA IMP ISO,ISS ISO,ISO,IMP,IMP IGI,IMP,IMP IBA,IDA ISO IBA,IDA,ISO,ISO,ISS ISO IBA,ISO,IMP IGI,ISS ISO,ISO,ISS ISO,ISS ISO,IMP ISS ISO,IMP,ISO,IBA,ISO,IDA IMP IBA,IMP,IDA IMP ISO IBA	H2-D1,Fcnb,Anxa1,Serpinb1a,C4b,Vsir,Irf1,Laptm5,Ctsg,C1qa,Spn,Arrb2,Ptprc,Fgl2,Pla2g2d,Fgr,Ccr2,Vav1,Adam8,Cd177,Cd4,Rac2,C3,Il4ra,Cd226,Samsn1,Tap2,Nckap1l,Was,Pglyrp1,Elane,Il18rap,Hmgb2,Aim2,Fam49b,Rps19,Irgm2,Fes,Ptafr,Ptpn6,Lat2,Hmox1,Ffar2,Il18r1,Slc15a4,Ccr1,Lcp2,Fyb,Stap1,Nfam1,Tnfrsf21,Fcer1g	SVSL	TRUE
Enriched_in_ageing_SVSL_upregulated	TRUE	5.32104e-10	542	486	47	0.0967078	0.0867159	GO:0031347	GO:BP	regulation of defense response	19049	8316		ISO,IGI,IMP IBA,ISS ISO,ISO,IDA,IMP,ISO,TAS,IMP ISS ISO,IMP,ISO,ISO,ISO,IDA,IMP,IMP,IMP,IDA IMP,IGI,IDA IMP,IMP,IMP ISO IBA,ISO,IMP IBA,IMP,IMP,IMP IBA,IDA IMP ISO IBA,ISO,ISO,ISS ISO,ISO,IMP ISO,ISO,IMP IBA,IMP ISS ISO,IGI,IDA,ISS ISO,IMP,IMP,IMP,ISO,ISS ISO,IMP IBA,IMP	Fcnb,Ctss,Anxa1,S100a8,Penk,Serpinb1a,Akna,Sirpa,Irf1,Alox5,Spn,Alox5ap,Arrb2,Cyba,Ctsc,Fgl2,Pla2g2d,Fgr,Ccr2,Vav1,Adam8,C3,Cd226,Tap2,Cst7,Pglyrp1,Il18rap,Hmgb2,Aim2,Rps19,Irgm2,D1Ertd622e,Cnr2,Tnfrsf1a,Mefv,Gpsm3,Ffar2,Tlr6,Ctla2a,Slc15a4,Ccr1,Stap1,Fcer1g,Osm,Cyld,Ptpn22,Fabp4	SVSL	FALSE
Enriched_in_ageing_SVSL_upregulated	TRUE	5.57883e-10	783	314	45	0.143312	0.0574713	GO:0002252	GO:BP	immune effector process	19049	920		IDA,IBA,IMP,IMP,ISS ISO IBA,IMP IBA,IDA,IMP,IMP ISS ISO TAS,IBA,IMP,IMP,IMP ISS ISO,IMP IBA,ISO,ISS ISO,IDA IMP IGI,IGI,IMP,IDA,IMP,IMP IC,IGI,IMP,ISO IBA,IDA,IMP,IMP,IDA IMP ISO IBA,IMP IGI,IMP ISO IBA,ISO,IDA IMP ISO,ISO,IMP,IMP,IMP ISO,ISO,IMP,IMP,IDA,ISO,ISS ISO IBA,ISO,IMP	H2-D1,Fcnb,Tagap,Mpo,Anxa1,C4b,Vsir,Ncf1,Irf1,Ifitm6,Ctsg,C1qa,Spn,Tyrobp,Arrb2,Lcp1,Ptprc,Ctsc,Fgl2,Fgr,Stat3,Ccr2,Vav1,Irf5,Cd177,Clec7a,Sema4a,Rac2,C3,Il4ra,Cd226,Itgal,Tap2,Was,Pglyrp1,Rab27a,Elane,Ncbp3,Il18rap,Aim2,Fam49b,Rps19,Fes,Ptafr,Ptpn6	SVSL	TRUE
Enriched_in_ageing_SVSL_upregulated	TRUE	6.53422e-10	1727	454	91	0.200441	0.0526925	GO:0040011	GO:BP	locomotion	19049	11507		IDA IBA TAS,IDA IMP ISS ISO IBA,IMP,ISS ISO IBA,IDA IMP IGI ISO IBA,ISO IBA,ISO,IGI ISO,IMP,ISO IBA TAS,IGI ISO,ISO IBA,ISO,IMP,IMP ISO,IMP ISS ISO,IMP,IDA IMP ISO IBA,ISO,IMP ISO IBA,ISO,ISO,IGI ISS ISO,ISO,ISO,IGI IBA,IMP,ISO,IGI ISO,ISS ISO,IDA IMP ISS ISO IBA,IGI,IDA IMP ISS ISO IBA,IDA IMP ISO IBA NAS,ISO,IBA,IMP IBA,IGI ISO,IDA IMP ISO IBA,ISS ISO,ISO,ISO,IMP,IDA IBA,IMP ISS ISO IBA,ISO,IBA…	Tmsb4x,Anxa1,Trpm2,S100a8,Cxcl12,Ccl6,Mcu,Sirpa,Sun2,Cxcr2,Mrtfa,Pik3cd,Vsir,B4galt1,Sdcbp,Alox5,Spn,Itgb3,Itga2b,Coro1c,Arrb2,Lcp1,Gas6,Mctp1,Ptprc,Vasp,Fgr,Arhgdib,Stat3,Aif1,Ccr2,Vav1,Cxcl13,Adam8,Cd177,Clec7a,Sema4a,Prex1,Rac2,Msn,Itgal,Mmp9,Runx3,Rap2c,Nckap1l,Was,Ccl8,Il1rn,Arhgef2,Arhgap4,Elane,Srf,Elmo1,Hmgb2,Itgb2l,Fam49b,Rnd1,Rps19,Itgb7,D1Ertd622e,Cd63,Adgrg3,Fes,Cnr2,Ptafr,Slk,Itga6,P…	SVSL	TRUE
Enriched_in_ageing_SVSL_upregulated	TRUE	3.30506e-09	556	480	46	0.0958333	0.0827338	GO:0002521	GO:BP	leukocyte differentiation	19049	1179		IMP ISS ISO IBA,IMP,IDA,ISO,IMP TAS,IMP,IMP ISS ISO,IC,IDA IMP IGI ISO,IMP,ISS ISO,IMP,IMP,IDA,IMP,IMP IC,IGI TAS,IDA TAS NAS,ISS ISO,IMP,IGI,IGI,IMP,IMP,IMP,IMP ISS IBA,IMP,IMP ISO,IMP,ISO,IMP,IMP,ISO,IDA IMP,IMP,IMP IBA,IMP,IMP,ISO,IMP,IDA IMP,ISS ISO,IMP IBA,IMP,IDA,IMP IBA	Anxa1,Trpm2,H2-Aa,Vsir,Irf1,Prdm1,Spn,Itgb3,Tyrobp,Nrros,Gas6,Ptprc,Fgl2,Pla2g2d,Stat3,Ccr2,Vav1,Adam8,Cd4,Sema4a,Prex1,Il4ra,Runx3,Nckap1l,Pglyrp1,Evi2,Srf,Hcls1,Adgrg3,Fes,Ptpn6,Psap,C1qc,Spi1,Il18r1,Ubash3b,Ctla2a,Pirb,Ccr1,Fas,Nfam1,Ubd,Fcer1g,Cyld,Gab3,Ptpn22	SVSL	TRUE
Enriched_in_ageing_SVSL_upregulated	TRUE	3.32563e-09	648	444	48	0.108108	0.0740741	GO:0002694	GO:BP	regulation of leukocyte activation	19049	1348		ISS ISO IBA,IBA,IDA ISO,IDA ISO,IMP TAS,IMP,IMP,IDA IMP,IDA IMP ISO IBA,ISS ISO,IMP ISO,IDA,IMP,IDA IBA,IDA ISO IBA TAS,IDA IMP,ISS ISO,IMP IC,IDA,ISO IBA,IDA ISO,IBA,IMP,IMP IGI,ISO IBA,IMP,IMP IBA,IMP,IMP IBA,IMP ISS ISO,IMP,IDA IBA,IGI IBA,ISS ISO IBA,ISO,ISO,IMP,ISO,IMP,IGI,IMP,IMP,IMP,IMP,IDA,IMP IBA,IDA IMP,ISO	Anxa1,Sirpa,H2-Aa,Vsir,Irf1,Prdm1,Laptm5,Spn,Tyrobp,Gas6,Ptprc,Ctsc,Fgl2,Pla2g2d,Pag1,Fgr,Aif1,Ccr2,Adam8,Cd177,Cd4,Clec7a,Rac2,Il4ra,Cd226,Itgal,Samsn1,Runx3,Cst7,Nckap1l,Pglyrp1,Fam49b,Bank1,Fes,Cnr2,Ptafr,Ptpn6,Hmox1,Ptpre,Tlr6,Ctla2a,Slc15a4,Stap1,Fas,Nfam1,Tnfrsf21,Fcer1g,Vcam1	SVSL	TRUE
Enriched_in_ageing_SVSL_upregulated	TRUE	3.59507e-09	3514	461	147	0.318872	0.0418327	GO:0048583	GO:BP	regulation of response to stimulus	19049	14958		ISO IBA,IDA,ISO IBA,IDA IMP ISS ISO IBA,IGI,IMP ISS ISO IBA,ISO,ISS ISO,IDA ISO IBA,ISO,ISO,IDA,IMP,IBA,IMP IBA,ISO,IDA IMP ISS ISO,IMP ISO,ISO,ISS ISO,IDA,IMP,IDA IMP IGI,ISO,IDA,IMP ISO TAS,IMP,ISS ISO IBA,IMP IGI,IMP ISS ISO,IMP,IMP ISO IBA,ISO,IMP ISO IBA,ISO,IMP ISO IBA,ISO,IDA,ISS ISO,ISO,ISO,IDA IMP IGI ISS ISO,ISO,IDA IGI,IMP,IMP,IDA IMP ISO,ISS ISO,IMP,ISS ISO,IDA IMP ISS ISO IC,IGI,ISS …	S100a4,H2-D1,Fcnb,Gdf15,Ctss,Anxa1,Trpm2,S100a8,Cxcl12,Penk,Txn1,Serpinb1a,Akna,Ccl6,C4b,Mcu,Rgs14,Sirpa,Cxcr2,Ier5,Mrtfa,Pik3cd,Vsir,Ncf1,Pi16,Irf1,Laptm5,Sdcbp,Ctsg,Alox5,C1qa,Spn,Itgb3,Mcl1,Alox5ap,Arrb2,Cyba,Nrros,Gas6,Cdkn2d,Mctp1,Ptprc,Syne1,Ctsc,Fgl2,Pla2g2d,Fgr,Arhgdib,Stat3,Aif1,Ccr2,Vav1,Cxcl13,Adam8,Cd177,Hcst,Cd4,Clec7a,Sema4a,Rac2,Rbpms2,Rgs2,C3,Il4ra,Cd226,Itgal,Gid8,Mmp9,Xdh,Tomm70…	SVSL	TRUE
Enriched_in_ageing_SVSL_upregulated	TRUE	5.95488e-09	848	409	53	0.129584	0.0625	GO:0032101	GO:BP	regulation of response to external stimulus	19049	8579		ISO,IGI,IMP IBA,ISS ISO,IDA ISO IBA,IDA,IMP,ISO,ISO,ISO,TAS,IMP ISS ISO,IMP,ISO,ISO,ISO,ISO,IDA,IMP,IMP,IMP,ISS ISO,IDA IMP ISS ISO,IGI,ISS ISO,IDA IMP,IBA,IMP ISO,IMP,IMP ISO IBA,ISO,IMP IBA,IMP,IMP,IMP,IMP IBA,IDA IMP ISO IBA,ISS ISO,ISO,ISO,ISS ISO,ISO,IMP ISO,IMP,ISO,IMP IBA,IMP ISS ISO,IMP,IGI,IDA,ISS ISO,IMP ISS ISO,IMP	Fcnb,Ctss,Anxa1,S100a8,Cxcl12,Serpinb1a,Akna,Mcu,Sirpa,Cxcr2,Irf1,Alox5,Spn,Alox5ap,Arrb2,Cyba,Gas6,Ctsc,Fgl2,Pla2g2d,Fgr,Aif1,Ccr2,Vav1,Cxcl13,Adam8,Sema4a,Rac2,C3,Cd226,Tap2,Cst7,Nckap1l,Pglyrp1,Il18rap,Hmgb2,Aim2,Fam49b,Rps19,Irgm2,D1Ertd622e,Cnr2,Tnfrsf1a,Prkcd,Mefv,Gpsm3,Ffar2,Ubash3b,Tlr6,Ctla2a,Slc15a4,Ccr1,Stap1	SVSL	TRUE
Enriched_in_ageing_SVSL_upregulated	TRUE	7.16004e-09	872	463	58	0.12527	0.0665138	GO:0030334	GO:BP	regulation of cell migration	19049	7848		IDA IBA TAS,IMP ISO IBA,IDA IGI ISO IBA,ISO,IMP,ISO,ISO,ISO,IMP ISO,IMP,IDA IMP ISO,ISO,IMP ISO,ISO,ISO,ISO,IMP,ISO,IGI ISO,ISS ISO,IDA IMP ISS ISO,ISS ISO,IMP ISO IBA,IBA,IMP IBA,ISO,IMP ISO IBA,ISO,ISO,IDA IBA,IMP,ISO,IMP,ISO IBA,ISO,ISO,ISS ISO,IMP IBA,ISO,ISS ISO,ISO,IMP ISO,ISO,IMP,ISO,ISO,ISS ISO,ISS ISO,ISO,ISO,IMP,ISO,IGI,ISO,IDA IBA,ISO,IMP ISO IBA,ISO	Tmsb4x,Anxa1,Cxcl12,Mcu,Sun2,Cxcr2,Pik3cd,Vsir,Sdcbp,Spn,Itgb3,Itga2b,Coro1c,Gas6,Mctp1,Ptprc,Fgr,Arhgdib,Stat3,Aif1,Ccr2,Cxcl13,Adam8,Clec7a,Sema4a,Prex1,Rac2,Msn,Mmp9,Rap2c,Nckap1l,Il1rn,Arhgef2,Arhgap4,Elane,Srf,Fam49b,D1Ertd622e,Cd63,Adgrg3,Ptafr,Slk,Itga6,Gpsm3,Hmox1,Pfn1,Cpne3,Ccr1,Kif14,Gnai2,Stap1,Fas,Pik3cb,Diaph1,Rap2a,Ssh2,Prcp,Adamts1	SVSL	TRUE
Enriched_in_ageing_SVSL_upregulated	TRUE	7.25491e-09	922	463	60	0.12959	0.0650759	GO:2000145	GO:BP	regulation of cell motility	19049	29380		IDA IBA TAS,IMP ISO IBA,IDA IGI ISO IBA,ISO,IMP,ISO,ISO,ISO,IMP ISO,IMP,IDA IMP ISO,ISO,IMP ISO,ISO,ISO,ISO,IMP,ISO,IGI ISO,ISS ISO,IDA IMP ISS ISO,ISS ISO,IMP ISO IBA,IBA,IMP IBA,ISO,IMP ISO IBA,ISO,ISO,IDA IBA,IMP,ISO,ISO,IMP,ISO IBA,ISO,ISO,ISS ISO,IMP IBA,ISO,ISS ISO,ISS ISO,ISO,IMP ISO,ISO,IMP,ISO,ISO,ISS ISO,ISS ISO,ISO,ISO,IMP,ISO,IGI,ISO,IDA IBA,ISO,IMP ISO IBA,ISO	Tmsb4x,Anxa1,Cxcl12,Mcu,Sun2,Cxcr2,Pik3cd,Vsir,Sdcbp,Spn,Itgb3,Itga2b,Coro1c,Gas6,Mctp1,Ptprc,Fgr,Arhgdib,Stat3,Aif1,Ccr2,Cxcl13,Adam8,Clec7a,Sema4a,Prex1,Rac2,Msn,Mmp9,Rap2c,Nckap1l,Was,Il1rn,Arhgef2,Arhgap4,Elane,Srf,Fam49b,D1Ertd622e,Cd63,Adgrg3,Fes,Ptafr,Slk,Itga6,Gpsm3,Hmox1,Pfn1,Cpne3,Ccr1,Kif14,Gnai2,Stap1,Fas,Pik3cb,Diaph1,Rap2a,Ssh2,Prcp,Adamts1	SVSL	TRUE
Enriched_in_ageing_SVSL_upregulated	TRUE	1.11464e-08	2643	379	103	0.271768	0.0389709	GO:0051239	GO:BP	regulation of multicellular organismal process	19049	15763		ISO,IDA,ISO,ISO,IMP ISS ISO IBA,ISS ISO,ISO,ISO,IMP ISO,ISS ISO,IMP IGI ISO,ISO,IDA,IMP,IDA ISO,IDA,IDA IMP ISS ISO TAS,IMP,IMP,ISS ISO,IMP ISO,IMP ISO IBA,ISO IC,ISO,IMP IBA,IDA IMP,ISO,IMP ISO,IGI IBA,ISS ISO,IMP IGI ISO,ISO,IDA IMP,IMP,ISO,IDA IMP ISS ISO,ISO,IMP IC,ISO,IDA IMP NAS,IGI,ISS ISO,ISS ISO IBA,ISO,IDA IBA,IMP IBA,ISO,IMP ISO,IMP,IMP ISO,ISO,IMP IGI,IMP IBA,IDA ISO,ISO,IMP ISO,ISO,I…	Fcnb,Gdf15,Ctss,Camp,Anxa1,Clec4a2,Cxcl12,Penk,Serpinb1a,Rgs14,Sirpa,Cxcr2,H2-Aa,Pik3cd,Vsir,Pi16,Irf1,Prdm1,Laptm5,Sdcbp,Alox5,Spn,Itgb3,Coro1c,Tyrobp,Arrb2,Twf2,Cyba,Mafg,Gas6,Ptprc,Syne1,Ctsc,Fgl2,Arhgdib,Stat3,Aif1,Ccr2,Cxcl13,Adam8,Ifrd1,Irf5,Rnf10,Cd4,Clec7a,Sema4a,Ldlrap1,Rgs2,Plac8,C3,Slc7a5,Il4ra,Cd226,Mmp9,Dgat1,Xdh,Tomm70a,Runx3,Cst7,Cd300ld,Nckap1l,Hk2,Pglyrp1,Evi2,Arhgef2,Sfn,Arhgap4…	SVSL	TRUE
Enriched_in_ageing_SVSL_upregulated	TRUE	1.90215e-08	2061	438	96	0.219178	0.0465793	GO:0048584	GO:BP	positive regulation of response to stimulus	19049	14959		ISO IBA,IDA,ISO IBA,IMP ISS ISO IBA,IGI,ISS ISO IBA,ISS ISO,IDA ISO IBA,ISO,IBA,IMP IBA,ISO,ISO,ISS ISO,IMP,IMP IGI,ISO,TAS,IMP,ISS ISO IBA,IMP IGI,IMP,ISO,ISO,IMP ISO,ISO,IMP ISO IBA,ISO,ISS ISO,IMP IGI ISS ISO,IDA IGI,IDA ISO,IMP,ISS ISO,IDA IMP ISS ISO IC,IGI,ISS ISO,IDA IMP,ISO IBA,ISO IBA,IDA IMP ISO IBA,IDA IBA,IMP ISO,IDA IMP ISS ISO IBA,IMP IGI,IMP ISO IBA,IDA,ISS ISO IBA,ISO,ISO,IMP,IDA …	S100a4,H2-D1,Fcnb,Gdf15,Ctss,Anxa1,S100a8,Cxcl12,Penk,Ccl6,C4b,Mcu,Cxcr2,Ier5,Pik3cd,Vsir,Ncf1,Irf1,Laptm5,Sdcbp,Ctsg,C1qa,Spn,Itgb3,Mcl1,Alox5ap,Arrb2,Cyba,Gas6,Ptprc,Ctsc,Fgr,Stat3,Aif1,Ccr2,Vav1,Cxcl13,Adam8,Cd177,Hcst,Cd4,Clec7a,Rac2,C3,Il4ra,Cd226,Itgal,Gid8,Mmp9,Xdh,Runx3,Tap2,Tspan14,Nckap1l,Was,Ccl8,Il1rn,Elane,Il18rap,Hcls1,Hmgb2,Aim2,Fam49b,Rps19,Rasgrp4,Bank1,Irgm2,Cd63,Tnfrsf1a,Ptafr,…	SVSL	TRUE
Enriched_in_ageing_SVSL_upregulated	TRUE	3.15538e-08	648	361	41	0.113573	0.0632716	GO:0030036	GO:BP	actin cytoskeleton organization	19049	7717		IBA,ISO IBA,ISS ISO IBA,ISS ISO,ISO,IMP,IDA IGI,IBA,IMP,IBA TAS,IBA,IMP,IDA ISO IBA,IDA ISO IBA,IDA IBA,IGI ISO IBA,TAS,ISS ISO,IDA IMP ISS ISO IBA,IBA,ISO,IDA ISO IBA,IDA IBA,IMP ISS ISO IBA,IDA ISO,IPI ISS ISO IBA,ISO IBA,IDA IMP,ISS ISO IBA,ISO IBA,ISS ISO IBA,IMP ISO IBA,ISS ISO,ISO IBA,ISS ISO,IMP ISO,IMP,IMP IBA,ISO,ISO IBA TAS,IMP IGI IBA	Tmsb4x,Arpc1b,Anxa1,Trpm2,Mcu,Sirpa,Mrtfa,Tpm3,Itgb3,Coro1c,Cotl1,Tyrobp,Lcp1,Twf2,Capzb,Vasp,Fgr,Arhgdib,Aif1,Parvg,Prex1,Rac2,Gmfg,Nckap1l,Was,Arhgef2,Arpc3,Srf,Elmo1,Hcls1,Arhgap25,Plek,Fam49b,Rnd1,Fes,Prkcd,Cflar,Cap1,Taok1,Pfn1,Pls1	SVSL	TRUE
Enriched_in_ageing_SVSL_upregulated	TRUE	3.32593e-08	685	328	40	0.121951	0.0583942	GO:0030155	GO:BP	regulation of cell adhesion	19049	7752		ISS ISO IBA,ISO,IDA,IBA,IDA ISO,IDA ISO,IMP TAS,IMP,IMP,IDA IMP,IMP ISO,ISO,IMP ISO,IMP,IDA IBA,IDA IBA,ISS ISO,IMP IC,IGI,IDA,IDA ISS ISO IBA NAS,IDA ISO,IGI,ISO,IGI,IDA IMP,IMP,IMP,ISO,ISO,IMP,IDA IBA,ISO,ISO,ISS ISO,ISO,IMP,ISS ISO,IDA ISO,IMP	Anxa1,Cxcl12,Akna,Sirpa,H2-Aa,Vsir,Irf1,Laptm5,Alox5,Spn,Itgb3,Coro1c,Ptprc,Fgl2,Pla2g2d,Pag1,Aif1,Ccr2,Vav1,Cxcl13,Adam8,Cd4,Prex1,Rac2,Il4ra,Itgal,Runx3,Nckap1l,Il1rn,Elane,Srf,Fam49b,Rnd1,Cd63,Fes,Ptafr,Ptpn6,Slk,Itga6,Prkcd	SVSL	TRUE
Enriched_in_ageing_SVSL_upregulated	TRUE	5.17696e-08	967	463	60	0.12959	0.0620476	GO:0040012	GO:BP	regulation of locomotion	19049	11508		IDA IBA TAS,IMP ISO IBA,IDA IGI ISO IBA,ISO,IMP,ISO,ISO,ISO,IMP ISO,IMP,IDA IMP ISO,ISO,IMP ISO,ISO,ISO,ISO,IMP,ISO,IGI ISO,ISS ISO,IDA IMP ISS ISO,ISS ISO,IMP ISO IBA,IBA,IMP IBA,ISO,IMP ISO IBA,ISO,ISO,IDA IBA,IMP,ISO,ISO,IMP,ISO IBA,ISO,ISO,ISS ISO,IMP IBA,ISO,ISS ISO,ISS ISO,ISO,IMP ISO,ISO,IMP,ISO,ISO,ISS ISO,ISS ISO,ISO,ISO,IMP,ISO,IGI,ISO,IDA IBA,ISO,IMP ISO IBA,ISO	Tmsb4x,Anxa1,Cxcl12,Mcu,Sun2,Cxcr2,Pik3cd,Vsir,Sdcbp,Spn,Itgb3,Itga2b,Coro1c,Gas6,Mctp1,Ptprc,Fgr,Arhgdib,Stat3,Aif1,Ccr2,Cxcl13,Adam8,Clec7a,Sema4a,Prex1,Rac2,Msn,Mmp9,Rap2c,Nckap1l,Was,Il1rn,Arhgef2,Arhgap4,Elane,Srf,Fam49b,D1Ertd622e,Cd63,Adgrg3,Fes,Ptafr,Slk,Itga6,Gpsm3,Hmox1,Pfn1,Cpne3,Ccr1,Kif14,Gnai2,Stap1,Fas,Pik3cb,Diaph1,Rap2a,Ssh2,Prcp,Adamts1	SVSL	TRUE
Enriched_in_ageing_SVSL_upregulated	TRUE	7.56771e-08	2652	462	117	0.253247	0.0441176	GO:0070887	GO:BP	cellular response to chemical stimulus	19049	19192		IDA IBA,IMP,IMP ISS ISO IBA,IMP ISS ISO,ISS ISO IBA,IBA,ISO IBA,ISO,ISO IBA,ISO,IDA ISO,ISO IBA,ISO,IMP IGI,ISO,IDA,IMP ISO,IEP,ISS ISO IBA,IBA,ISO,ISO IBA,IMP ISS ISO,IMP,IMP ISO,IDA,ISO,ISO,ISO,ISO,IMP ISO,IDA,IDA IMP ISS ISO,IDA,IBA,IDA IMP ISS ISO IBA NAS,ISS ISO,IDA IMP ISS ISO IBA,IGI,ISO,ISO,IDA IMP ISS ISO IBA NAS,IDA ISS ISO,IDA ISO,ISO IBA,ISO,IGI,IMP ISO,ISS,ISO,ISO,ISO,IDA,IMP ISS ISO…	Gdf15,Mpo,Anxa1,Trpm2,S100a8,Gsr,Cxcl12,Txn1,Ccl6,Mcu,Sirpa,Cxcr2,Ncf2,Vsir,Ncf1,Csf2rb,Irf1,Laptm5,Sdcbp,Ifitm6,Ctsg,Prdx5,Alox5,Itgb3,Mcl1,Cd68,Alox5ap,Arrb2,Twf2,Cyba,Usf2,Nrros,Gas6,Ptprc,Ly6c2,Stat3,Aif1,Ccr2,Vav1,Aldh3b1,Lcor,Cxcl13,Adam8,Irf5,Cd4,Ldlrap1,Prex1,Rac2,Rbpms2,Msn,Mmp9,Xdh,Naip2,Nckap1l,Hk2,Was,Ccl8,Il1rn,Arhgef2,Srf,Il18rap,Hcls1,Cpne2,Hmgb2,Aim2,Rasl11b,Rps19,Irgm2,Cd63,Fes,C…	SVSL	TRUE
Enriched_in_ageing_SVSL_upregulated	TRUE	1.59382e-07	520	174	24	0.137931	0.0461538	GO:0030335	GO:BP	positive regulation of cell migration	19049	7849		TAS,ISO IBA,IDA ISO IBA,ISO,IMP,ISO,ISO,ISO,IMP ISO,IMP,IDA IMP ISO,ISO,ISO,ISO,IMP,ISO,ISS ISO,IDA IMP ISS ISO,ISS ISO,IMP ISO IBA,IBA,IBA,ISO,IMP ISO	Tmsb4x,Anxa1,Cxcl12,Mcu,Sun2,Cxcr2,Pik3cd,Vsir,Sdcbp,Spn,Itgb3,Itga2b,Gas6,Ptprc,Fgr,Stat3,Aif1,Ccr2,Cxcl13,Adam8,Clec7a,Sema4a,Prex1,Rac2	SVSL	TRUE
Enriched_in_ageing_SVSL_upregulated	TRUE	1.61025e-07	3546	462	143	0.309524	0.0403271	GO:0042221	GO:BP	response to chemical	19049	11670		IDA IBA,IMP,IMP ISS ISO IBA,IDA IMP ISS ISO,ISS ISO IBA,IBA,IDA IMP ISO IBA,ISO,IMP,IDA,ISO IBA,ISO,IDA ISO,ISO IBA TAS,IDA,ISO,IDA ISO,IMP IGI,ISO,IDA,IMP ISO,IEP,ISS ISO IBA,IBA,IMP IGI ISO,ISO IBA,IMP ISS ISO,IMP ISO,IMP ISO,IDA,ISO,ISO,ISO,ISO,IMP ISO,IDA TAS,IDA IMP ISS ISO,ISO,IDA,IBA,ISO,ISO,IGI IBA,IDA IMP ISS ISO IBA NAS,ISS ISO,IDA IMP ISS ISO IBA,IGI,ISO,ISO,IDA IMP ISS ISO IBA NAS,IDA…	Gdf15,Mpo,Anxa1,Trpm2,S100a8,Gsr,Cxcl12,Txn1,Slpi,Wfdc21,Ccl6,Mcu,Sirpa,Cxcr2,H2-Aa,Ncf2,Ciita,Vsir,Ncf1,Csf2rb,Irf1,Laptm5,Sdcbp,Ifitm6,Ctsg,Prdx5,Alox5,Itgb3,Mcl1,Cd68,Alox5ap,Arrb2,Twf2,Cyba,Usf2,Nrros,Gas6,Cdkn2d,Ptprc,Ly6c2,Fosl2,Ctsc,Vasp,Stat3,Aif1,Ccr2,Vav1,Aldh3b1,Lcor,Cxcl13,Adam8,Irf5,Cd4,Ddost,Clec7a,Sema4a,Hp,Ldlrap1,Prex1,Rac2,Rbpms2,Msn,Mmp9,Xdh,Naip2,Runx3,Tap2,Nckap1l,Hk2,Was,Ccl…	SVSL	TRUE
Enriched_in_ageing_SVSL_upregulated	TRUE	2.17837e-07	801	461	52	0.112798	0.0649189	GO:0034097	GO:BP	response to cytokine	19049	9709		IBA,ISO IBA,IDA,IBA,ISO,ISO,IDA,IDA ISO,IDA,IMP ISO,IEP,IBA,ISO,ISS ISO,IDA,IDA IMP ISS ISO IBA NAS,ISS,ISS,IBA NAS,IDA ISO,ISO IBA,ISO,ISO,IEP,IDA,IBA,ISO IBA,ISO,IMP ISS ISO IBA,ISO,IDA ISO IBA,IDA IMP ISO IBA,IMP ISO,TAS,ISS ISO,ISO,ISS ISO IBA,IBA,IDA,ISS ISO,IMP ISS ISO IBA,IMP,ISO,IMP,ISS ISO,IEP IBA,ISO,IMP,ISO,IDA,IDA,IDA ISO	Anxa1,Cxcl12,Wfdc21,Ccl6,Sirpa,Cxcr2,H2-Aa,Ciita,Csf2rb,Irf1,Laptm5,Ifitm6,Mcl1,Gas6,Ptprc,Stat3,Aif1,Ccr2,Cxcl13,Irf5,Cd4,Ddost,Ldlrap1,Hk2,Was,Ccl8,Il1rn,Srf,Il18rap,Hcls1,Aim2,Irgm2,Tnfrsf1a,Ptpn6,Mefv,Spi1,Mapkapk3,Ppbp,Tuba1b,Il2rb,Il18r1,Pirb,Ccr1,Stap1,Gsdme,Ubd,Tnfrsf21,Fcer1g,Osm,Lsp1,Atic,Cyld	SVSL	TRUE
Enriched_in_ageing_SVSL_upregulated	TRUE	2.53643e-07	1006	463	60	0.12959	0.0596421	GO:0051270	GO:BP	regulation of cellular component movement	19049	15785		IDA IBA TAS,IMP ISO IBA,IDA IGI ISO IBA,ISO,IMP,ISO,ISO,ISO,IMP ISO,IMP,IDA IMP ISO,ISO,IMP ISO,ISO,ISO,ISO,IMP,ISO,IGI ISO,ISS ISO,IDA IMP ISS ISO,ISS ISO,IMP ISO IBA,IBA,IMP IBA,ISO,IMP ISO IBA,ISO,ISO,IDA IBA,IMP,ISO,ISO,IMP,ISO IBA,ISO,ISO,ISS ISO,IMP IBA,ISO,ISS ISO,ISS ISO,ISO,IMP ISO,ISO,IMP,ISO,ISO,ISS ISO,ISS ISO,ISO,ISO,IMP,ISO,IGI,ISO,IDA IBA,ISO,IMP ISO IBA,ISO	Tmsb4x,Anxa1,Cxcl12,Mcu,Sun2,Cxcr2,Pik3cd,Vsir,Sdcbp,Spn,Itgb3,Itga2b,Coro1c,Gas6,Mctp1,Ptprc,Fgr,Arhgdib,Stat3,Aif1,Ccr2,Cxcl13,Adam8,Clec7a,Sema4a,Prex1,Rac2,Msn,Mmp9,Rap2c,Nckap1l,Was,Il1rn,Arhgef2,Arhgap4,Elane,Srf,Fam49b,D1Ertd622e,Cd63,Adgrg3,Fes,Ptafr,Slk,Itga6,Gpsm3,Hmox1,Pfn1,Cpne3,Ccr1,Kif14,Gnai2,Stap1,Fas,Pik3cb,Diaph1,Rap2a,Ssh2,Prcp,Adamts1	SVSL	TRUE
Enriched_in_ageing_SVSL_upregulated	TRUE	3.15093e-07	933	438	55	0.125571	0.0589496	GO:0048534	GO:BP	hematopoietic or lymphoid organ development	19049	14917		IMP ISS ISO IBA,IMP,IMP,IDA,IGI,ISO,IMP TAS,IMP,IMP ISS ISO,IC,IDA IMP IGI ISO,IMP,ISS ISO,IMP ISO,IMP,IDA,IMP ISS ISO,IMP IC,IGI TAS,IDA IMP,IGI,IDA TAS NAS,ISS ISO,IMP,IGI,IGI,IMP IBA,IMP,IMP,IMP ISS IBA,IMP,IMP ISO,ISO,ISS ISO,IMP,ISS ISO,IMP,ISS ISO,IMP IGI,IMP,ISO,IDA IMP ISO,IMP,IMP,IMP IBA,IMP,IMP,IMP,IMP ISO,TAS,IMP,IDA IMP,ISS ISO,ISO,IMP IBA	Anxa1,Trpm2,Sirpa,H2-Aa,Clec5a,Vsir,Irf1,Prdm1,Spn,Itgb3,Tyrobp,Nrros,Gas6,Ptprc,Fgl2,Pla2g2d,Stat3,Ccr2,Vav1,Cxcl13,Cebpd,Adam8,Cd4,Sema4a,Prex1,Il4ra,Runx3,Nckap1l,Pglyrp1,Evi2,Srf,Hcls1,Hmgb2,Etv6,Picalm,Rps19,Adgrg3,Fes,Ptpn6,Psap,C1qc,Spi1,Slc40a1,Il18r1,Ubash3b,Tmem14c,Ctla2a,Pirb,Ccr1,Stap1,Fas,Nfam1,Ubd,H4c4,Fcer1g	SVSL	TRUE
Enriched_in_ageing_SVSL_upregulated	TRUE	3.30436e-07	1169	486	68	0.139918	0.0581694	GO:0080134	GO:BP	regulation of response to stress	19049	20987		ISO,IGI,IMP ISS ISO IBA,ISO,ISS ISO,ISO,ISO,ISO,IDA,IMP,IMP ISO,ISS ISO,ISO,TAS,IMP ISS ISO,IMP,IMP ISO,ISO,ISO,ISO,ISO,ISO,IDA,IMP,IMP,IMP,IDA IMP,IGI,IDA IMP,IDA IBA,IMP,IMP ISO IBA,ISO,ISO,IMP IBA,ISS ISO,IMP,IMP,IMP IBA,IDA IMP ISO IBA,ISO,ISO,ISS ISO,ISO,IMP ISO,IDA,IMP ISO,ISO,ISS ISO,IMP IBA,IMP ISS ISO,IMP,IGI,IDA,ISS ISO,IMP,IMP,ISO IBA,IMP,IMP,IMP,ISS ISO,ISO,ISO,IDA ISS ISO,IMP ISO IBA…	Fcnb,Ctss,Anxa1,Trpm2,S100a8,Cxcl12,Penk,Txn1,Serpinb1a,Akna,Sirpa,Ier5,Ncf1,Irf1,Alox5,Spn,Mcl1,Alox5ap,Arrb2,Cyba,Cdkn2d,Mctp1,Ctsc,Fgl2,Pla2g2d,Fgr,Ccr2,Vav1,Adam8,Clec7a,C3,Cd226,Xdh,Tap2,Cst7,Was,Pglyrp1,Il18rap,Hmgb2,Aim2,Rps19,Irgm2,D1Ertd622e,Cnr2,Tnfrsf1a,Psap,Prkcd,Mefv,Taok1,Gpsm3,Ffar2,Ubash3b,Tlr6,Ctla2a,Slc15a4,Ccr1,Stap1,Fas,Gypa,Pik3cb,Fcer1g,Rap2a,Osm,Hk3,Cyld,Ptpn22,Nampt,Fabp4	SVSL	TRUE
Enriched_in_ageing_SVSL_upregulated	TRUE	3.35263e-07	728	333	40	0.12012	0.0549451	GO:0098609	GO:BP	cell-cell adhesion	19049	22117		ISS ISO IBA,ISS ISO IBA,IDA ISO,IDA,IBA,IDA ISO,IDA ISO,IMP TAS,IMP,IMP,IDA IMP ISO,ISO,ISO,IMP,IMP,IDA IBA,IDA IBA,ISS ISO,IMP IC,IDA,IDA ISS ISO IBA NAS,ISO IBA,IDA ISO,ISO,ISS ISO,IGI,IDA IMP IGI ISO,IMP,IMP,ISO,ISO,IMP,IMP,IDA IBA,ISO,ISO,IMP,IDA ISO,IMP,IMP	Anxa1,S100a8,Cxcl12,Akna,Sirpa,H2-Aa,Vsir,Irf1,Laptm5,Alox5,Spn,Itgb3,Itga2b,Ptprc,Fgl2,Pla2g2d,Pag1,Aif1,Ccr2,Cxcl13,Adam8,Cd177,Cd4,Rac2,Msn,Il4ra,Itgal,Runx3,Nckap1l,Il1rn,Elane,Srf,Plek,Fam49b,Itgb7,Ptafr,Ptpn6,Itga6,Prkcd,Comp	SVSL	TRUE
Enriched_in_ageing_SVSL_upregulated	TRUE	3.77066e-07	732	361	42	0.116343	0.057377	GO:0030029	GO:BP	actin filament-based process	19049	7710		IBA,ISO IBA,ISS ISO IBA,ISS ISO,ISO,IMP,IMP,IDA IGI,IBA,IMP,IBA TAS,IBA,IMP,IDA ISO IBA,IDA ISO IBA,IDA IBA,IGI ISO IBA,TAS,ISS ISO,IDA IMP ISS ISO IBA,IBA,ISO,IDA ISO IBA,IDA IBA,IMP ISS ISO IBA,IDA ISO,IPI ISS ISO IBA,ISO IBA,IDA IMP,IDA ISS ISO IBA,ISO IBA,ISS ISO IBA,IMP ISO IBA,ISS ISO,ISO IBA,ISS ISO,IMP ISO,IMP,IMP IBA,ISO,ISO IBA TAS,IMP IGI IBA	Tmsb4x,Arpc1b,Anxa1,Trpm2,Mcu,Sirpa,Sun2,Mrtfa,Tpm3,Itgb3,Coro1c,Cotl1,Tyrobp,Lcp1,Twf2,Capzb,Vasp,Fgr,Arhgdib,Aif1,Parvg,Prex1,Rac2,Gmfg,Nckap1l,Was,Arhgef2,Arpc3,Srf,Elmo1,Hcls1,Arhgap25,Plek,Fam49b,Rnd1,Fes,Prkcd,Cflar,Cap1,Taok1,Pfn1,Pls1	SVSL	TRUE
Enriched_in_ageing_SVSL_upregulated	TRUE	3.85756e-07	543	174	24	0.137931	0.0441989	GO:2000147	GO:BP	positive regulation of cell motility	19049	29382		TAS,ISO IBA,IDA ISO IBA,ISO,IMP,ISO,ISO,ISO,IMP ISO,IMP,IDA IMP ISO,ISO,ISO,ISO,IMP,ISO,ISS ISO,IDA IMP ISS ISO,ISS ISO,IMP ISO IBA,IBA,IBA,ISO,IMP ISO	Tmsb4x,Anxa1,Cxcl12,Mcu,Sun2,Cxcr2,Pik3cd,Vsir,Sdcbp,Spn,Itgb3,Itga2b,Gas6,Ptprc,Fgr,Stat3,Aif1,Ccr2,Cxcl13,Adam8,Clec7a,Sema4a,Prex1,Rac2	SVSL	TRUE
Enriched_in_ageing_SVSL_upregulated	TRUE	3.91029e-07	554	438	40	0.0913242	0.0722022	GO:0050778	GO:BP	positive regulation of immune response	19049	15381		IDA,ISO IBA,ISS ISO IBA,IMP IBA,TAS,IMP,IMP IGI,IMP,ISO,IMP IGI ISS ISO,IDA,IMP IC,IGI,IDA,ISO IBA,IMP,IDA IMP ISO IBA,IMP IGI,IMP ISO IBA,IDA IMP ISO,ISS ISO,IMP IGI,IMP,IMP IBA,IDA ISO IBA,IDA,ISO,ISO,ISO,IMP IGI,ISS ISO,ISS ISO,ISS ISO,ISS ISO,ISO,IBA,ISO,IDA IMP IBA,IMP,IDA IMP IBA	H2-D1,Fcnb,Anxa1,C4b,Irf1,Laptm5,Ctsg,C1qa,Spn,Ptprc,Fgr,Ccr2,Vav1,Adam8,Cd177,Cd4,C3,Il4ra,Cd226,Tap2,Nckap1l,Elane,Il18rap,Hmgb2,Aim2,Fam49b,Rps19,Irgm2,Ptafr,Ptpn6,Lat2,Ffar2,Il18r1,Slc15a4,Lcp2,Fyb,Stap1,Nfam1,Tnfrsf21,Fcer1g	SVSL	TRUE
Enriched_in_ageing_SVSL_upregulated	TRUE	4.17111e-07	886	438	53	0.121005	0.0598194	GO:0030097	GO:BP	hemopoiesis	19049	7735		IMP ISS ISO IBA,IMP,IMP,IDA,IGI,ISO,IMP TAS,IMP,IMP ISS ISO,IC,IDA IMP IGI ISO,IMP,ISS ISO,IMP ISO,IMP,IDA,IMP ISS ISO,IMP IC,IGI TAS,IGI,IDA TAS NAS,ISS ISO,IMP,IGI,IGI,IMP IBA,IMP,IMP,IMP ISS IBA,IMP,IMP ISO,ISO,ISS ISO,IMP,ISS ISO,IMP,ISS ISO,IMP IGI,IMP,ISO,IDA IMP ISO,IMP,IMP IBA,IMP,IMP,IMP,IMP ISO,TAS,IMP,IDA IMP,ISS ISO,ISO,IMP IBA	Anxa1,Trpm2,Sirpa,H2-Aa,Clec5a,Vsir,Irf1,Prdm1,Spn,Itgb3,Tyrobp,Nrros,Gas6,Ptprc,Fgl2,Pla2g2d,Stat3,Ccr2,Vav1,Cebpd,Adam8,Cd4,Sema4a,Prex1,Il4ra,Runx3,Nckap1l,Pglyrp1,Evi2,Srf,Hcls1,Hmgb2,Etv6,Picalm,Rps19,Adgrg3,Fes,Ptpn6,Psap,C1qc,Spi1,Il18r1,Ubash3b,Tmem14c,Ctla2a,Pirb,Ccr1,Stap1,Fas,Nfam1,Ubd,H4c4,Fcer1g	SVSL	TRUE
Enriched_in_ageing_SVSL_upregulated	TRUE	5.05076e-07	1456	313	58	0.185304	0.0398352	GO:0051240	GO:BP	positive regulation of multicellular organismal process	19049	15764		ISO,ISO,ISS ISO IBA,ISO,ISO,ISS ISO,ISO,IDA,IMP,ISO,IDA IMP ISS ISO TAS,ISS ISO,IMP ISO,IMP ISO IBA,ISO IC,IMP IBA,IDA,ISO,IMP ISO,ISS ISO,IMP IGI,IDA ISO,ISO,IMP IC,IDA IMP,ISS ISO,ISS ISO IBA,ISO,IDA IBA,IMP,ISO,IMP,IMP,IMP ISO,ISO,IMP IGI,IMP IBA,ISO,IMP,IMP IBA,IMP,ISO,IMP ISS IBA,ISS ISO,ISO,IMP IGI ISO,IMP ISO,IMP,IDA IMP IGI ISO,IDA,ISO,ISO,ISO,IMP,IGI,ISO,ISO,ISO	Fcnb,Camp,Anxa1,Cxcl12,Penk,Rgs14,Cxcr2,H2-Aa,Pik3cd,Vsir,Irf1,Sdcbp,Alox5,Spn,Itgb3,Tyrobp,Arrb2,Twf2,Cyba,Gas6,Ptprc,Stat3,Aif1,Ccr2,Adam8,Irf5,Rnf10,Cd4,Clec7a,Sema4a,Ldlrap1,Rgs2,Plac8,C3,Slc7a5,Il4ra,Cd226,Mmp9,Runx3,Cst7,Nckap1l,Hk2,Evi2,Arhgef2,Elane,Srf,Hcls1,Hmgb2,Aim2,Fam49b,Picalm,Rps19,Ptgs1,Prg2,Nin,Fes,Tnfrsf1a,Ptafr	SVSL	TRUE
Enriched_in_ageing_SVSL_upregulated	TRUE	5.22819e-07	2631	463	114	0.24622	0.0433295	GO:0032879	GO:BP	regulation of localization	19049	9122		IDA IBA TAS,IDA ISO,IMP ISS ISO IBA,IMP ISO IBA,IDA IMP,IDA IGI ISO IBA,IDA,ISS ISO,IDA IMP ISO IBA,IMP,ISO,ISO,ISO,IMP ISS ISO,IMP ISO,IMP,IDA IMP ISO,ISO,IMP ISO,IMP ISO,ISS ISO,ISS ISO,IMP ISO,ISS ISO,ISO IBA,IDA IGI ISO,ISO,ISS ISO,IDA IMP,ISO,IGI ISO,ISS ISO,IDA IMP ISS ISO,ISS ISO,IMP ISO IBA,ISO IBA,IMP ISO,ISO,IBA,IMP IBA,ISS ISO,ISO,IMP ISO IBA,ISO,IMP IGI ISS ISO,ISO,IMP,ISO,ISO,ISO,ISO…	Tmsb4x,Ctss,Anxa1,Trpm2,S100a8,Cxcl12,Txn1,Mcu,Sirpa,Sun2,Cxcr2,Pik3cd,Vsir,Sdcbp,Alox5,Spn,Itgb3,Itga2b,Coro1c,Tyrobp,Arrb2,Lcp1,Cyba,Gas6,Mctp1,Ptprc,Syne1,Orai1,Fgr,Arhgdib,Stat3,Aif1,Ccr2,Cxcl13,Adam8,Cd177,Lman2,Cd4,Clec7a,Sema4a,Ldlrap1,Prex1,Rac2,Rgs2,C3,Msn,Il4ra,Siva1,Mmp9,Dgat1,Tomm70a,Rap2c,Fxyd5,Nckap1l,Hk2,Was,Il1rn,Rab27a,Arhgef2,Sfn,Arhgap4,Elane,Srf,Edem1,Atg3,Hcls1,Dnajc5,Fam49b,…	SVSL	TRUE
Enriched_in_ageing_SVSL_upregulated	TRUE	6.46054e-07	557	174	24	0.137931	0.043088	GO:0040017	GO:BP	positive regulation of locomotion	19049	11513		TAS,ISO IBA,IDA ISO IBA,ISO,IMP,ISO,ISO,ISO,IMP ISO,IMP,IDA IMP ISO,ISO,ISO,ISO,IMP,ISO,ISS ISO,IDA IMP ISS ISO,ISS ISO,IMP ISO IBA,IBA,IBA,ISO,IMP ISO	Tmsb4x,Anxa1,Cxcl12,Mcu,Sun2,Cxcr2,Pik3cd,Vsir,Sdcbp,Spn,Itgb3,Itga2b,Gas6,Ptprc,Fgr,Stat3,Aif1,Ccr2,Cxcl13,Adam8,Clec7a,Sema4a,Prex1,Rac2	SVSL	TRUE
Enriched_in_ageing_SVSL_upregulated	TRUE	6.88304e-07	545	224	27	0.120536	0.0495413	GO:0051249	GO:BP	regulation of lymphocyte activation	19049	15770		ISS ISO IBA,IBA,IDA ISO,IDA ISO,IMP TAS,IMP,IMP,IDA IMP,IDA IMP ISO IBA,ISS ISO,IMP ISO,IMP,IDA IBA,IDA ISO IBA TAS,IMP,ISS ISO,IMP IC,IDA,IDA ISO,IBA,IMP,IGI,IMP,IMP IBA,IMP,IMP ISS ISO,IMP	Anxa1,Sirpa,H2-Aa,Vsir,Irf1,Prdm1,Laptm5,Spn,Tyrobp,Gas6,Ptprc,Fgl2,Pla2g2d,Pag1,Fgr,Aif1,Ccr2,Adam8,Cd4,Clec7a,Rac2,Il4ra,Itgal,Samsn1,Runx3,Nckap1l,Pglyrp1	SVSL	TRUE
Enriched_in_ageing_SVSL_upregulated	TRUE	7.2003e-07	560	174	24	0.137931	0.0428571	GO:0051272	GO:BP	positive regulation of cellular component movement	19049	15787		TAS,ISO IBA,IDA ISO IBA,ISO,IMP,ISO,ISO,ISO,IMP ISO,IMP,IDA IMP ISO,ISO,ISO,ISO,IMP,ISO,ISS ISO,IDA IMP ISS ISO,ISS ISO,IMP ISO IBA,IBA,IBA,ISO,IMP ISO	Tmsb4x,Anxa1,Cxcl12,Mcu,Sun2,Cxcr2,Pik3cd,Vsir,Sdcbp,Spn,Itgb3,Itga2b,Gas6,Ptprc,Fgr,Stat3,Aif1,Ccr2,Cxcl13,Adam8,Clec7a,Sema4a,Prex1,Rac2	SVSL	TRUE
Enriched_in_ageing_SVSL_upregulated	TRUE	1.03818e-06	2667	462	114	0.246753	0.0427447	GO:0010033	GO:BP	response to organic substance	19049	4328		IDA IBA,IMP ISO IBA,IMP ISO,IBA,ISO IBA,IMP,IDA,IBA,IDA ISO,ISO,IDA,ISO,IDA ISO,IMP IGI,IDA,IMP ISO,IEP,ISS ISO IBA,IBA,IMP IGI ISO,IMP,ISO,IDA,ISO,ISO,ISO,IDA TAS,IDA IMP ISS ISO,ISO,IDA,IBA,ISO,ISO,IDA IMP ISS ISO IBA NAS,ISS,ISS,ISO,ISS ISO IBA NAS,IDA ISO,ISO IBA,ISO,IDA IBA,ISO,ISS,ISO,IDA,ISO,IDA,ISS ISO,IMP,IEP,IDA,IBA,ISO IBA,ISS ISO,IMP IGI,ISO,IMP ISS ISO IBA,IDA ISO,IDA ISO,IMP,IDA ISO…	Gdf15,Anxa1,Trpm2,S100a8,Cxcl12,Slpi,Wfdc21,Ccl6,Sirpa,Cxcr2,H2-Aa,Ncf2,Ciita,Vsir,Csf2rb,Irf1,Laptm5,Sdcbp,Ifitm6,Ctsg,Itgb3,Mcl1,Cd68,Arrb2,Twf2,Cyba,Nrros,Gas6,Cdkn2d,Ptprc,Ly6c2,Fosl2,Ctsc,Stat3,Aif1,Ccr2,Lcor,Cxcl13,Irf5,Cd4,Ddost,Clec7a,Ldlrap1,Rbpms2,Msn,Mmp9,Xdh,Naip2,Runx3,Tap2,Hk2,Was,Ccl8,Il1rn,Arhgef2,Elane,Srf,Il18rap,Edem1,Hcls1,Hmgb2,Aim2,Rasl11b,Fam49b,Irgm2,Cd63,Fes,Cdk2,Cnr2,Tnf…	SVSL	TRUE
Enriched_in_ageing_SVSL_upregulated	TRUE	1.10536e-06	993	438	56	0.127854	0.0563948	GO:0002520	GO:BP	immune system development	19049	1178		IMP ISS ISO IBA,IMP,IMP,IDA,IGI,ISO,IMP TAS,IMP,IMP ISS ISO,IC,IDA IMP IGI ISO,IMP,ISS ISO,IMP ISO,IMP,IDA,IMP ISS ISO,IMP IC,IGI TAS,IDA IMP,IGI,IDA TAS NAS,ISS ISO,IMP,IGI,IGI,IMP IBA,IMP,IMP,IMP ISS IBA,IMP,IMP ISO,ISO,ISS ISO,IMP,ISS ISO,IMP,ISS ISO,IMP IGI,IMP,ISO,IDA IMP ISO,IMP,IMP,IMP IBA,IMP,IMP,IMP,IMP,IMP ISO,TAS,IMP,IDA IMP,ISS ISO,ISO,IMP IBA	Anxa1,Trpm2,Sirpa,H2-Aa,Clec5a,Vsir,Irf1,Prdm1,Spn,Itgb3,Tyrobp,Nrros,Gas6,Ptprc,Fgl2,Pla2g2d,Stat3,Ccr2,Vav1,Cxcl13,Cebpd,Adam8,Cd4,Sema4a,Prex1,Il4ra,Runx3,Nckap1l,Pglyrp1,Evi2,Srf,Hcls1,Hmgb2,Etv6,Picalm,Rps19,Adgrg3,Fes,Ptpn6,Psap,C1qc,Spi1,Slc40a1,Il18r1,Ubash3b,Tmem14c,Ctla2a,Slc15a4,Pirb,Ccr1,Stap1,Fas,Nfam1,Ubd,H4c4,Fcer1g	SVSL	FALSE
Enriched_in_ageing_SVSL_upregulated	TRUE	1.228e-06	1956	358	76	0.212291	0.0388548	GO:0006928	GO:BP	movement of cell or subcellular component	19049	2885		IDA IBA TAS,IDA IMP ISS ISO IBA,IMP,ISS ISO IBA,IDA IMP IGI ISO IBA,ISO IBA,ISO,IGI ISO,IMP,ISO IBA,IGI ISO,ISO IBA,ISO,IMP,IMP ISO,IMP ISS ISO,IMP,IDA IMP ISO IBA,ISO,IMP ISO IBA,ISO,ISO,IGI ISS ISO,ISO,ISO,IGI IBA,IMP,ISO,IGI ISO,ISS ISO,IDA IMP ISS ISO IBA,IGI,IDA IMP ISS ISO IBA,IDA IMP ISO IBA NAS,ISO,IBA,IMP IBA,IGI ISO,IMP ISO IBA,ISS ISO,ISO,ISO,IMP,IDA IBA,IMP ISS ISO IBA,IDA ISO,IBA,ISO…	Tmsb4x,Anxa1,Trpm2,S100a8,Cxcl12,Ccl6,Mcu,Sirpa,Sun2,Cxcr2,Mrtfa,Pik3cd,Vsir,B4galt1,Sdcbp,Alox5,Spn,Itgb3,Itga2b,Coro1c,Arrb2,Lcp1,Gas6,Mctp1,Ptprc,Vasp,Fgr,Arhgdib,Stat3,Aif1,Ccr2,Vav1,Cxcl13,Adam8,Cd177,Clec7a,Sema4a,Prex1,Rac2,Msn,Itgal,Mmp9,Runx3,Rap2c,Nckap1l,Was,Ccl8,Il1rn,Arhgef2,Arhgap4,Elane,Srf,Elmo1,Hmgb2,Itgb2l,Fam49b,Rnd1,Rps19,Itgb7,D1Ertd622e,Cd63,Adgrg3,Fes,Cnr2,Ptafr,Slk,Itga6,P…	SVSL	TRUE
Enriched_in_ageing_SVSL_upregulated	TRUE	1.43138e-06	644	314	35	0.111465	0.0543478	GO:0045087	GO:BP	innate immune response	19049	13177		ISO,ISO IBA,IMP ISO IBA,IMP IBA,IDA,IBA,IBA,IBA,ISO,IDA,IDA ISO IBA,IDA ISO,IMP TAS,IBA,ISO,IMP ISO,IBA,IMP IBA,ISS,IGI,IDA,IDA,IDA,IMP ISO IBA,ISO,IDA,IBA,IMP,IMP,IMP IBA,IDA ISO IBA,ISO,IDA IMP ISO,IBA,IMP	Jchain,Fcnb,Camp,Slpi,Serpinb1a,Wfdc21,Ccl6,Wfdc17,Sirpa,H2-Aa,Clec5a,Ciita,Irf1,Ifitm6,Arrb2,Cyba,Sla,Fgr,Aif1,Vav1,Adam8,Irf5,Clec7a,Cd226,Tap2,Was,Ccl8,Rab27a,Il18rap,Hmgb2,Aim2,Rps19,Irgm2,Fes,Ptpn6	SVSL	TRUE
Enriched_in_ageing_SVSL_upregulated	TRUE	1.69835e-06	1037	379	52	0.137203	0.0501446	GO:0051241	GO:BP	negative regulation of multicellular organismal process	19049	15765		IDA,ISS ISO IBA,ISS ISO,IMP ISO,IMP IGI,IDA ISO,IDA,IMP TAS,IMP,IMP,ISO,IMP IBA,IMP,ISO,ISS ISO,IGI,IDA IMP,IMP,ISO,IMP,ISO,IGI,ISS ISO,IMP IBA,IMP ISO,IMP,IGI,ISO,IMP,IMP,IMP,IMP,ISO,ISO,ISO,IMP,ISO,IMP,IMP IBA,IMP,ISO,IGI ISO,IGI,IMP,ISS ISO,ISO,ISO,IMP,IMP,IDA,IMP IBA,IGI ISO	Gdf15,Anxa1,Clec4a2,Serpinb1a,Sirpa,Vsir,Pi16,Irf1,Laptm5,Alox5,Coro1c,Tyrobp,Arrb2,Cyba,Gas6,Ptprc,Ctsc,Fgl2,Arhgdib,Ccr2,Cxcl13,Ifrd1,Rnf10,Sema4a,Rgs2,Plac8,Il4ra,Tomm70a,Runx3,Nckap1l,Pglyrp1,Arhgef2,Arhgap4,Elane,Srf,Ctsk,Rps19,Bank1,D1Ertd622e,Prg2,Cd63,Tnfrsf1a,Ptpn6,Prkcd,Mefv,C1qc,Hmox1,Trim11,Il18r1,Ngp,Ubash3b,Tlr6	SVSL	TRUE
Enriched_in_ageing_SVSL_upregulated	TRUE	1.74398e-06	772	346	41	0.118497	0.0531088	GO:0009617	GO:BP	response to bacterium	19049	4008		ISO,IBA,IDA IMP ISO IBA,IDA IMP IBA,IBA,IEP,IMP ISO IBA,IDA IBA,IBA,IDA,ISO,IMP,IEP,IMP IGI ISO,IMP ISO IBA,IDA,ISO,IMP IGI,ISS ISO IBA,ISO,IMP,IEP,IMP,IEP,IMP IBA,IMP,IEP,IEP ISO IBA,IMP IGI ISO,IMP ISS ISO,IMP ISS ISO,ISO,IEP,IMP IEP ISO,ISO,IMP,IMP,IMP,IEP,IMP,IBA	Jchain,Mpo,Camp,Lyz2,S100a8,Penk,Slpi,Wfdc21,Wfdc17,Sirpa,Ncf2,Ncf1,Pygl,Ctsg,Spn,Cd68,Cyba,Fgr,Cxcl13,Irf5,Cd4,Hp,Plac8,C3,Naip2,Tap2,Fkbp5,Pglyrp1,Elane,Hmgb2,Fam49b,Rps19,Bank1,Irgm2,Cnr2,Tnfrsf1a,Ptafr,Prkcd,Cflar,Mapkapk3,Ppbp	SVSL	TRUE
Enriched_in_ageing_SVSL_upregulated	TRUE	4.08869e-06	1179	333	51	0.153153	0.043257	GO:0007155	GO:BP	cell adhesion	19049	3075		ISS ISO IBA,ISS ISO IBA,IDA ISO,IDA,IMP IBA,IDA ISO,IDA ISO,IGI,IMP TAS,IMP,IMP,IDA IMP ISO,IMP IGI ISS ISO IBA,IMP ISO,ISO,IMP,IMP ISO,IMP,IDA IBA,IDA IBA,ISS ISO,IMP IC,IGI,IDA,IDA ISS ISO IBA TAS NAS,ISO IBA,IDA ISO,IBA,IGI,ISO,ISS ISO,IGI,IDA IMP IGI ISO,IMP,IMP,ISO,ISO,IMP,IBA,IMP,IDA IBA,ISO,ISO IBA,ISS ISO,ISS ISO IBA,ISO,IMP,ISS ISO,IDA IMP ISO,IMP,IMP	Anxa1,S100a8,Cxcl12,Akna,Sirpa,H2-Aa,Vsir,B4galt1,Irf1,Laptm5,Alox5,Spn,Itgb3,Itga2b,Coro1c,Gas6,Ptprc,Fgl2,Pla2g2d,Pag1,Aif1,Ccr2,Vav1,Cxcl13,Adam8,Cd177,Cd4,Parvg,Prex1,Rac2,Msn,Il4ra,Itgal,Runx3,Nckap1l,Il1rn,Elane,Srf,Itgb2l,Plek,Fam49b,Rnd1,Itgb7,Cd63,Fes,Ptafr,Ptpn6,Slk,Itga6,Prkcd,Comp	SVSL	TRUE
Enriched_in_ageing_SVSL_upregulated	TRUE	4.44858e-06	1843	462	86	0.186147	0.046663	GO:0008219	GO:BP	cell death	19049	3580		IMP ISO IBA,ISO,ISS ISO,ISO,ISO,IMP ISO,IDA,IDA,ISO,ISO,ISO,IMP,ISS ISO,IGI,ISO,IGI,IDA,ISO,IDA IMP ISO IBA,IDA IMP,ISO,IDA IMP IGI ISS ISO,ISO,IMP,ISO,IGI,ISO,ISO,IDA IMP,ISO,IBA,ISO IBA,IDA IGI,ISO IBA,ISS ISO,IMP ISO,IMP ISO IBA,IMP,ISS ISO,IGI ISO,IMP,ISO,ISO,IMP,ISO,IGI,IMP,IMP,IMP,IDA ISO,ISS ISO,ISS ISO,IMP IGI ISO,ISO,ISO,IDA,ISO,IDA ISS ISO,IMP ISO,IMP IGI ISO IBA,IMP,ISS ISO IBA,IMP,IMP…	Anxa1,Trpm2,S100a8,Cxcl12,Txn1,Cxcr2,Mrtfa,Clec5a,Ncf2,Pik3cd,Ncf1,B4galt1,Irf1,Pygl,Prdx5,C1qa,Spn,Itgb3,Mcl1,Tyrobp,Arrb2,Gas6,Cdkn2d,Ptprc,Syne1,Ctsc,Stat3,Aif1,Adam8,Irf5,Clec7a,Hp,Plac8,Siva1,Rps6ka1,Mmp9,Naip2,Runx3,Nckap1l,Hk2,Evi2,Il1rn,Sfn,Atg3,Hcls1,Dnajc5,Hmgb2,Ing1,Etv6,Aim2,Picalm,Plk1,Tnfrsf1a,Slk,Slc6a6,Psap,Itga6,Prkcd,Comp,Cflar,Spi1,Taok1,Slc40a1,Hmox1,Il2rb,Tlr6,Slc23a2,Ctsb,Pl…	SVSL	TRUE
Enriched_in_ageing_SVSL_upregulated	TRUE	5.75927e-06	1191	333	51	0.153153	0.0428212	GO:0022610	GO:BP	biological adhesion	19049	7637		ISS ISO IBA,ISS ISO IBA,IDA ISO,IDA,IMP IBA,IDA ISO,IDA ISO,IGI,IMP TAS,IMP,IMP,IDA IMP ISO,IMP IGI ISS ISO IBA,IMP ISO,ISO,IMP ISS ISO,IMP ISO,IMP,IDA IBA,IDA IBA,ISS ISO,IMP IC,IGI,IDA,IDA ISS ISO IBA TAS NAS,ISO IBA,IDA ISO,IBA,IGI,ISO,ISS ISO,IGI,IDA IMP IGI ISO,IMP,IMP,ISO,ISO,IMP,IBA,IMP,IDA IBA,ISO,ISO IBA,ISS ISO,ISS ISO IBA,ISO,IMP,ISS ISO,IDA IMP ISO,IMP,IMP	Anxa1,S100a8,Cxcl12,Akna,Sirpa,H2-Aa,Vsir,B4galt1,Irf1,Laptm5,Alox5,Spn,Itgb3,Itga2b,Coro1c,Gas6,Ptprc,Fgl2,Pla2g2d,Pag1,Aif1,Ccr2,Vav1,Cxcl13,Adam8,Cd177,Cd4,Parvg,Prex1,Rac2,Msn,Il4ra,Itgal,Runx3,Nckap1l,Il1rn,Elane,Srf,Itgb2l,Plek,Fam49b,Rnd1,Itgb7,Cd63,Fes,Ptafr,Ptpn6,Slk,Itga6,Prkcd,Comp	SVSL	TRUE
Enriched_in_ageing_SVSL_upregulated	TRUE	7.70396e-06	4562	462	166	0.359307	0.0363875	GO:0048523	GO:BP	negative regulation of cellular process	19049	14908		IBA,IDA IMP IGI,IDA,ISS ISO IBA,IMP ISO IBA,ISO,IDA IGI ISO,ISO IBA,IDA,IDA IMP ISS ISO,IMP ISO,IMP,IMP ISO,ISO,IDA,IDA,IMP ISO,IDA ISO,IDA,IMP,IDA IMP ISS ISO TAS,IDA ISO,IMP,ISS ISO,ISO,IMP,IDA IMP,IMP ISS ISO,ISO,IMP ISO IBA,ISO,IMP ISO IBA,IMP ISO IBA,IDA IBA,IMP,IDA,IDA IMP IGI ISS ISO,IDA ISO,IBA,ISO,IDA IMP IGI ISS ISO IBA,ISO,IDA IMP,IMP,IDA IBA,IDA IBA,IMP,ISO,IMP IGI ISO,ISO,IMP,ISO,IDA…	Tmsb4x,H2-D1,Gdf15,Anxa1,Trpm2,Cxcl12,Txn1,Serpinb1a,Akna,Rgs14,Sirpa,Skap2,Cxcr2,H2-Aa,Mrtfa,Clec5a,Ciita,Vsir,Pi16,B4galt1,Irf1,Prdm1,Laptm5,Sdcbp,Prdx5,Alox5,Spn,Ctsa,Itgb3,Mcl1,Coro1c,Tyrobp,Arrb2,Twf2,Cyba,Nrros,Gas6,Cdkn2d,Capzb,Mctp1,Ptprc,Syne1,Ctsc,Fgl2,Pla2g2d,Pag1,Fgr,Arhgdib,Stat3,Aif1,Ccr2,Max,Lcor,Cxcl13,Cebpd,Adam8,Ifrd1,Rnf10,Sema4a,Hp,Rbpms2,Rgs2,Plac8,Il4ra,Gmfg,Rps6ka1,Mmp9,Xdh…	SVSL	TRUE
Enriched_in_ageing_SVSL_upregulated	TRUE	9.68836e-06	1390	463	70	0.151188	0.0503597	GO:2000026	GO:BP	regulation of multicellular organismal development	19049	29262		ISO,ISS ISO IBA,ISO,ISS ISO,ISO,IDA,IMP,ISO,IDA,IMP TAS,IMP,IMP,ISO IC,IMP,ISO,IGI IBA,ISS ISO,IMP,IDA IMP,IMP,IDA ISS ISO,IMP IC,IDA NAS,IGI,ISS ISO IBA,ISO,IMP IBA,ISO,IMP,IGI,IDA ISO,IMP ISO,ISO,IMP,IMP IBA,IMP,ISO,IMP,IMP ISS IBA,IMP,IMP,ISO,IMP IGI,ISO,IMP ISO,IMP ISO,ISO,IMP,IGI,ISS ISO,ISO,IMP,ISO,IMP,ISO,ISO,IMP,IDA,IMP IBA,IMP,ISO,IMP,IMP ISO,IDA,ISO,ISO IBA,ISS IBA,ISO,IMP,ISO	Camp,Anxa1,Cxcl12,Rgs14,Cxcr2,H2-Aa,Pik3cd,Vsir,Pi16,Irf1,Prdm1,Alox5,Itgb3,Tyrobp,Twf2,Mafg,Gas6,Ptprc,Ctsc,Fgl2,Stat3,Ccr2,Adam8,Ifrd1,Rnf10,Cd4,Sema4a,Rgs2,C3,Il4ra,Mmp9,Xdh,Tomm70a,Runx3,Cst7,Nckap1l,Hk2,Pglyrp1,Evi2,Arhgef2,Sfn,Arhgap4,Srf,Prune1,Hcls1,Hmgb2,Picalm,Ctsk,Nin,Fes,Tnfrsf1a,Ptpn6,C1qc,Comp,Spi1,Hmox1,Trim11,Ngp,Ubash3b,Ctla2a,Ccr1,Kif14,Fas,Nfam1,H4c4,Tnfrsf21,Srgn,Cdk1,Cyld,Ada…	SVSL	TRUE
Enriched_in_ageing_SVSL_upregulated	TRUE	1.34071e-05	2387	463	102	0.220302	0.0427315	GO:0050793	GO:BP	regulation of developmental process	19049	15390		TAS,IDA IMP,ISO,ISS ISO IBA,IMP ISO,ISO,ISS ISO,ISO,IDA,IMP,IGI ISO,IDA,IMP TAS,IMP,ISS ISO,IMP,IMP ISO IC,ISO,IMP IGI ISO IBA,IDA,ISO,IGI IBA,ISS ISO,ISS ISO,IMP,ISO,IDA IMP,IMP,IMP,IDA IMP ISS ISO,IMP IC,IDA,IDA NAS,IGI,ISS ISO IBA,ISO,IDA IMP IBA,IGI ISO,IBA,ISS ISO IBA,ISO,IMP,IMP ISO,IDA,ISO,IMP IGI,IDA ISO,IMP ISO,ISO,IMP IBA,IMP IBA,IMP,IMP,ISO,IMP,IMP ISS IBA,IMP,IMP ISO IBA,IMP,ISO,IMP I…	Tmsb4x,Gdf15,Camp,Anxa1,Cxcl12,Mcu,Rgs14,Cxcr2,H2-Aa,Pik3cd,Vsir,Pi16,Irf1,Prdm1,Sdcbp,Alox5,Itgb3,Coro1c,Tyrobp,Arrb2,Twf2,Mafg,Gas6,Capzb,Ptprc,Syne1,Ctsc,Fgl2,Fgr,Stat3,Ccr2,Cebpd,Adam8,Ifrd1,Rnf10,Cd4,Sema4a,Prex1,Rac2,Rbpms2,Rgs2,Plac8,C3,Clic1,Msn,Il4ra,Mmp9,Xdh,Tomm70a,Runx3,Cst7,Dgkg,Nckap1l,Hk2,Pglyrp1,Evi2,Ccl8,Arhgef2,Sfn,Arhgap4,Srf,Prune1,Hcls1,Hmgb2,Fam49b,Rbm38,Picalm,Ctsk,Rnd1,Rps…	SVSL	TRUE
Enriched_in_ageing_SVSL_upregulated	TRUE	1.4494e-05	560	356	33	0.0926966	0.0589286	GO:0006935	GO:BP	chemotaxis	19049	2892		ISS ISO IBA,IMP,ISS ISO IBA,IDA IMP ISO IBA,ISO IBA,ISO,ISO IBA TAS,ISS ISO,ISO,ISO,ISS ISO,IGI IBA,ISS ISO,IDA IMP ISS ISO IBA,IGI,IDA IMP ISS ISO IBA,IDA,IBA,IGI,IDA IMP ISO IBA,IMP,IMP ISS ISO,IBA,ISO,ISS ISO,ISO,IBA,IDA,ISO,IBA,IMP,IPI,IMP	Anxa1,Trpm2,S100a8,Cxcl12,Ccl6,Mcu,Cxcr2,Alox5,Itgb3,Arrb2,Gas6,Vasp,Aif1,Ccr2,Vav1,Cxcl13,Adam8,Sema4a,Prex1,Rac2,Runx3,Nckap1l,Ccl8,Hmgb2,Fam49b,Rps19,Fes,Cnr2,Prkcd,Ppbp,Gpsm3,Retnlg,Ffar2	SVSL	FALSE
Enriched_in_ageing_SVSL_upregulated	TRUE	1.80153e-05	565	356	33	0.0926966	0.0584071	GO:0042330	GO:BP	taxis	19049	11720		ISS ISO IBA,IMP,ISS ISO IBA,IDA IMP ISO IBA,ISO IBA,ISO,ISO IBA TAS,ISS ISO,ISO,ISO,ISS ISO,IGI IBA,ISS ISO,IDA IMP ISS ISO IBA,IGI,IDA IMP ISS ISO IBA,IDA,IBA,IGI,IDA IMP ISO IBA,IMP,IMP ISS ISO,IBA,ISO,ISS ISO,ISO,IBA,IDA,ISO,IBA,IMP,IPI,IMP	Anxa1,Trpm2,S100a8,Cxcl12,Ccl6,Mcu,Cxcr2,Alox5,Itgb3,Arrb2,Gas6,Vasp,Aif1,Ccr2,Vav1,Cxcl13,Adam8,Sema4a,Prex1,Rac2,Runx3,Nckap1l,Ccl8,Hmgb2,Fam49b,Rps19,Fes,Cnr2,Prkcd,Ppbp,Gpsm3,Retnlg,Ffar2	SVSL	FALSE
Enriched_in_ageing_SVSL_upregulated	TRUE	2.42017e-05	684	361	37	0.102493	0.0540936	GO:0097435	GO:BP	supramolecular fiber organization	19049	21954		IBA,ISO IBA,ISO,IMP,IBA,IBA,IBA,IDA ISO IBA,IDA IBA,IDA IBA,ISO IBA,IDA IMP ISS ISO IBA,ISO,ISO IBA,IDA IBA,IMP ISO,IDA ISO,IPI ISS ISO IBA,ISO IBA,IMP,IBA,ISO,ISO IBA,ISS ISO IBA,IMP ISO,ISS ISO,ISO IBA,IMP IBA,ISS ISO,ISO,IMP,IMP,IMP,IBA,ISO,ISO IBA TAS,IBA	Tmsb4x,Arpc1b,Mcu,Sirpa,Tpm3,Coro1c,Cotl1,Lcp1,Twf2,Capzb,Vasp,Aif1,Prex1,Rac2,Gmfg,Nckap1l,Was,Arhgef2,Arpc3,Srf,Elmo1,Prune1,Hcls1,Arhgap25,Plek,Fam49b,Rnd1,Nin,Fes,Slk,Prkcd,Comp,Cflar,Cap1,Taok1,Pfn1,Pls1	SVSL	TRUE
Enriched_in_ageing_SVSL_upregulated	TRUE	2.5874e-05	1888	205	48	0.234146	0.0254237	GO:0008283	GO:BP	cell population proliferation	19049	3587		ISO,IMP ISS ISO IBA,IMP ISO,IDA ISO,IDA,IMP,ISO,ISS ISO,ISO,IDA ISO,IMP,IMP,IMP,IDA IMP,IMP,IMP ISO,IMP,IDA IMP,IMP ISO,IMP ISO IBA,ISO,IMP,ISS ISO,ISO,IMP ISO,IDA,ISO,IDA IBA,IBA,IBA,IDA IGI ISO IBA,ISS ISO,IMP,ISS ISO,ISO,IBA,ISO,IMP IGI,ISS,IDA,ISS ISO,ISO,IMP,IDA,ISS ISO,ISO,ISO,IMP	Camp,Anxa1,Cxcl12,Serpinb1a,Akna,Skap2,Cxcr2,Ier5,H2-Aa,Vsir,Ncf1,B4galt1,Irf1,Prdm1,Laptm5,Sdcbp,Alox5,Spn,Itgb3,Tyrobp,Cyba,Mafg,Gas6,Cdkn2d,Ptprc,Fosl2,Syne1,Pla2g2d,Sla,Fgr,Stat3,Aif1,Ccr2,Rnf10,Cd4,Clec7a,Ldlrap1,Rac2,Rbpms2,Plac8,Msn,Il4ra,Itgal,Rps6ka1,Gid8,Mmp9,Xdh,Runx3	SVSL	TRUE
Enriched_in_ageing_SVSL_upregulated	TRUE	3.07496e-05	1512	344	59	0.171512	0.0390212	GO:0045595	GO:BP	regulation of cell differentiation	19049	13387		TAS,ISS ISO IBA,ISO,ISS ISO,IDA,IGI ISO,IDA,IMP TAS,IMP,ISS ISO,IMP,IMP ISO IC,ISO,IMP IGI,IDA,ISO,IGI IBA,ISS ISO,IMP,IMP,IMP ISS ISO,IMP IC,IDA,IDA NAS,IGI,ISS ISO,ISO,IBA,IGI,ISS ISO IBA,ISO,IDA,IGI,IDA,IMP ISO,ISO,IMP IBA,IMP,IMP,IMP ISS IBA,IMP,IMP ISO IBA,IMP,ISO,IMP IGI ISO,ISO,IMP ISO,IMP ISO,IDA,ISO,ISO,IGI,ISS ISO,ISO,IMP,ISO,ISO,ISO,IMP	Tmsb4x,Anxa1,Cxcl12,Rgs14,H2-Aa,Vsir,Pi16,Irf1,Prdm1,Sdcbp,Alox5,Itgb3,Coro1c,Tyrobp,Arrb2,Twf2,Mafg,Gas6,Ptprc,Fgl2,Stat3,Ccr2,Cebpd,Adam8,Ifrd1,Rnf10,Cd4,Sema4a,Prex1,Rbpms2,Rgs2,Clic1,Il4ra,Mmp9,Xdh,Tomm70a,Runx3,Nckap1l,Pglyrp1,Evi2,Ccl8,Arhgef2,Sfn,Arhgap4,Srf,Prune1,Hcls1,Hmgb2,Rbm38,Picalm,Rps19,Nin,Fes,Tnfrsf1a,Ptpn6,Slc6a6,C1qc,Spi1,Riox1	SVSL	TRUE
Enriched_in_ageing_SVSL_upregulated	TRUE	3.07571e-05	2127	445	90	0.202247	0.0423131	GO:0035556	GO:BP	intracellular signal transduction	19049	10508		ISO IBA,IMP ISS ISO,IMP,ISS ISO,ISO,IBA,ISS ISO,IMP ISS ISO,IMP,IBA,IMP ISO IBA,ISO,ISO,IPI,ISO,IDA IMP ISO IBA,IMP ISO IBA,ISO,ISO,IMP IGI ISS ISO IBA,ISO,IMP IGI,ISO IBA TAS,ISO,ISS ISO IBA,IMP,IBA,IMP,IDA,ISO IBA,IDA ISO IBA,IDA,IBA,IMP,ISO,IDA,ISO,ISO,IMP IBA,IDA IBA,ISO,ISO,IBA,ISO,IDA IBA,ISO,IBA,ISS ISO,ISO,ISO,ISS ISO IBA,IMP,IMP ISS ISO,ISO,ISS ISO,IMP IGI IBA,ISO,IMP IBA,IBA,ISS ISO,IMP…	S100a4,Gdf15,Trpm2,S100a8,Cxcl12,Ccl6,Mcu,Rgs14,Sirpa,Cxcr2,Pik3cd,Ncf1,Irf1,Sdcbp,Itgb3,Mcl1,Arrb2,Lcp1,Twf2,Gas6,Cdkn2d,Ptprc,Pag1,Fgr,Arhgdib,Aif1,Ccr2,Vav1,Adam8,Hcst,Cd4,Clec7a,Rac2,Rgs2,C3,Itgal,Mmp9,Xdh,Dgkg,Rap2c,Camkk2,Was,Ccl8,Il1rn,Arhgef2,Sfn,Rcc1,Elmo1,Mob1a,Hcls1,Arhgap25,Plek,Fam49b,Rbm38,Rasgrp4,Bank1,Irgm2,Adgrg3,Cnr2,Plk1,Tnfrsf1a,Ptafr,Ptpn6,Lat2,Psap,Prkcd,Cflar,Taok1,Mapkapk3…	SVSL	FALSE
Enriched_in_ageing_SVSL_upregulated	TRUE	3.19218e-05	1592	205	43	0.209756	0.0270101	GO:0042127	GO:BP	regulation of cell population proliferation	19049	11598		ISO,IMP ISS ISO IBA,ISO,IMP,ISO,ISS ISO,ISO,IDA ISO,IMP,IMP,IMP,IMP,IMP ISO,IMP,IDA IMP,IMP ISO,IMP ISO IBA,ISO,IMP,ISS ISO,ISO,IMP ISO,IDA,ISO,IDA IBA,IBA,IBA,IDA IGI ISO IBA,ISS ISO,IMP,ISS ISO,ISO,IBA,ISO,IMP IGI,ISS,IDA,ISO,IMP,ISS ISO,ISO,ISO,IMP	Camp,Anxa1,Cxcl12,Skap2,Cxcr2,Ier5,H2-Aa,Vsir,B4galt1,Irf1,Prdm1,Laptm5,Sdcbp,Alox5,Spn,Itgb3,Tyrobp,Cyba,Mafg,Gas6,Cdkn2d,Ptprc,Fosl2,Syne1,Pla2g2d,Sla,Fgr,Stat3,Aif1,Ccr2,Rnf10,Cd4,Clec7a,Ldlrap1,Rac2,Rbpms2,Plac8,Il4ra,Itgal,Gid8,Mmp9,Xdh,Runx3	SVSL	TRUE
Enriched_in_ageing_SVSL_upregulated	TRUE	5.96712e-05	1687	449	76	0.169265	0.0450504	GO:0050790	GO:BP	regulation of catalytic activity	19049	15388		IMP ISS ISO,IBA,ISO IBA,ISS ISO,ISO IBA,IBA,IDA IMP,IDA,ISO,ISO,ISO,ISO,IMP ISO,IMP IGI ISO,ISO IC,ISO,ISS ISO,ISO,IDA IMP IGI ISS ISO IBA,ISS ISO,IDA ISO,ISO,IGI ISO,IDA,IDA,ISO,ISO,IGI,IMP,ISO,ISO,ISO,ISO IBA,IDA IMP ISO IBA,IDA,ISS ISO,ISO,ISO,IBA,ISO,IDA ISO,ISO,IBA,IDA IMP ISO,ISO,IMP ISS ISO,ISO,ISO,ISS ISO,ISO,IMP,IBA,IMP,ISO,ISO IBA,ISO IBA,ISO,ISO,IMP IBA,IBA,IBA,ISO,ISS ISO IBA,ISO,IDA …	Gdf15,Arhgap45,Anxa1,S100a8,Serpinb1a,Ccl6,Rgs14,Mrtfa,Vsir,Ncf1,Prdx5,Alox5,Itgb3,Coro1c,Arrb2,Cyba,Gas6,Cdkn2d,Ptprc,Orai1,Fgr,Stat3,Vav1,Cxcl13,Adam8,Cd4,Hp,Prex1,Rgs2,Rps6ka1,Mmp9,Xdh,Naip2,Cst7,Rap2c,Nckap1l,Camkk2,Psmb8,Ccl8,Il1rn,Sfn,Hmgb2,Arhgap25,Aim2,Plek,Picalm,Irgm2,Cnr2,Plk1,Ptafr,Ptpn6,Arhgap9,Psap,Itga6,Unc119,Ppp6r3,Prkcd,Mefv,Cflar,Cap1,Taok1,Pfn1,Tbc1d10b,Ralb,Ubash3b,Tlr6,Plaur…	SVSL	FALSE
Enriched_in_ageing_SVSL_upregulated	TRUE	6.63523e-05	2254	341	76	0.222874	0.0337178	GO:0051128	GO:BP	regulation of cellular component organization	19049	15664		IBA,ISO IBA,IDA IMP IGI,IMP,ISO IBA,ISS ISO,IMP ISO,ISO,IDA,IGI,IMP ISS ISO,IMP,IGI ISO,IBA,IMP ISO IBA,ISS ISO,ISO,IDA ISO IBA IC,ISO,ISO,IBA,ISO,IMP ISO,ISO IBA,TAS,ISS ISO,IDA,IDA,IGI,ISO,IMP IBA,ISS ISO,ISO,IMP ISO IBA,ISO,IMP IGI,IDA ISO,IMP,IDA IBA,ISO,ISO,ISO,IMP,IMP ISO,ISO,ISO,IMP,IMP ISS ISO,IDA,ISO,ISO IBA,IBA,ISO IBA,IMP IGI,IMP,ISO,ISO IBA,IMP ISO,IMP ISS ISO,ISO,IBA,ISO,IMP IGI,ISS …	Tmsb4x,Arpc1b,H2-D1,Gdf15,Anxa1,Trpm2,Cxcl12,Mcu,Pi16,Csf2rb,Sdcbp,Itgb3,Coro1c,Cotl1,Tyrobp,Arrb2,Lcp1,Twf2,Cyba,Cdkn2d,Capzb,Mctp1,Syne1,Vasp,Fgr,Arhgdib,Lcor,Cxcl13,Ifrd1,Cd177,Sema4a,Ldlrap1,Prex1,Rac2,Rgs2,C3,Msn,Il4ra,Gmfg,Siva1,Mmp9,Tomm70a,Dgkg,Nckap1l,Hk2,Was,Ccl8,Arhgef2,Sfn,Arhgap4,Arpc3,Naa40,Rcc1,Srf,Atg3,Prune1,Hcls1,Plek,Fam49b,Picalm,Rnd1,Irgm2,Nin,Cd63,Sertad3,Fes,Plk1,Tnfrsf1a,S…	SVSL	TRUE
Enriched_in_ageing_SVSL_upregulated	TRUE	8.26905e-05	878	335	40	0.119403	0.0455581	GO:0051336	GO:BP	regulation of hydrolase activity	19049	15842		IBA,ISO IBA,ISS ISO,ISO IBA,IBA,IDA,IDA,ISO,IMP IGI,ISO,ISS ISO,ISO,IGI,ISO,IGI ISO,IDA,IGI,IMP,ISO,ISO,ISO,ISO IBA,IDA IMP ISO IBA,ISS ISO,ISO,IBA,ISO,ISO,IBA,IDA IMP ISO,ISO,IMP ISS ISO,ISO,IBA,IMP,ISO,ISO IBA,ISO,ISO,IMP IBA	Arhgap45,Anxa1,S100a8,Serpinb1a,Ccl6,Rgs14,Mrtfa,Vsir,Coro1c,Arrb2,Gas6,Cdkn2d,Ptprc,Stat3,Vav1,Cxcl13,Prex1,Rgs2,Rps6ka1,Mmp9,Xdh,Naip2,Cst7,Nckap1l,Psmb8,Ccl8,Sfn,Hmgb2,Arhgap25,Aim2,Plek,Picalm,Ptafr,Arhgap9,Psap,Itga6,Ppp6r3,Prkcd,Mefv,Cflar	SVSL	FALSE
Enriched_in_ageing_SVSL_upregulated	TRUE	9.8089e-05	527	409	33	0.0806846	0.0626186	GO:0060627	GO:BP	regulation of vesicle-mediated transport	19049	17456		ISS ISO IBA,IDA IMP ISO IBA,ISS ISO,ISS ISO,ISO,ISS ISO,ISO,IGI ISO,ISO,IDA IMP,IMP,ISO IBA,IMP ISO,IBA,ISS ISO,IMP,IMP IGI ISO,ISO,IMP,IMP,ISO IBA,IMP,IDA IMP,ISO,ISS ISO,ISS ISO IBA,ISO,IMP IBA,ISO,ISS ISO,IDA ISO IBA,ISO,IDA	Anxa1,Sirpa,Sdcbp,Arrb2,Cyba,Gas6,Mctp1,Ptprc,Syne1,Fgr,Ccr2,Cd177,Lman2,Clec7a,Ldlrap1,Rac2,C3,Msn,Il4ra,Nckap1l,Rab27a,Atg3,Dnajc5,Picalm,Cd63,Fes,Ptafr,Unc119,Hmox1,Il2rb,Rab3d,Gnai2,Stap1	SVSL	TRUE
Enriched_in_ageing_SVSL_upregulated	TRUE	0.000157685	1486	410	64	0.156098	0.0430686	GO:0048585	GO:BP	negative regulation of response to stimulus	19049	14960		IDA,ISS ISO IBA,ISO,ISO,IDA IMP ISS ISO,IMP ISO,IDA,IDA,ISO TAS,IMP,IMP ISS ISO,IMP,ISO IBA,IMP ISO IBA,IDA,ISS ISO,ISO,ISO,IDA IMP IGI,ISO,IMP,ISO,IMP,ISO,IBA,ISS,IMP ISO,IGI,ISO,ISO,IMP,ISO,IMP IBA,IMP,IMP,ISO IBA,IMP,ISS ISO IBA,IDA,ISO,IMP ISS ISO,ISO,IGI IBA,IMP,ISS ISO,IMP,ISO,ISO,IMP,IDA,ISO,IMP ISO,ISO,IGI ISO IBA,ISO,IDA ISO,IMP IBA,IGI ISO,IDA,IMP,ISO,ISO,IMP,ISO	Gdf15,Anxa1,Cxcl12,Txn1,Rgs14,Sirpa,Mrtfa,Vsir,Irf1,Laptm5,Alox5,Spn,Mcl1,Arrb2,Nrros,Gas6,Cdkn2d,Mctp1,Ptprc,Syne1,Fgl2,Aif1,Ccr2,Cxcl13,Sema4a,Rbpms2,Rgs2,Il4ra,Mmp9,Xdh,Samsn1,Tap2,Cst7,Dgkg,Pglyrp1,Il1rn,Hmgb2,Arhgap25,Rasl11b,Plek,Fam49b,Rps19,Bank1,Slc35c1,D1Ertd622e,Adgrg3,Cnr2,Tnfrsf1a,Ptpn6,Psap,Itga6,Prkcd,Mefv,Cflar,Hmox1,Ptpre,Ubash3b,Tlr6,Ctla2a,Ccr1,Plaur,Gnai2,Stap1,Grk6	SVSL	TRUE
Enriched_in_ageing_SVSL_upregulated	TRUE	0.000186577	2226	442	90	0.20362	0.0404313	GO:0065009	GO:BP	regulation of molecular function	19049	18689		IMP ISS ISO,IDA ISO,IBA,ISO IBA,ISS ISO,ISS ISO,ISO,ISO IBA,IBA,IDA IMP,IDA,ISO,ISO,ISO,ISO,IMP ISO,IMP IGI ISO,ISO IC,ISO,ISS ISO,ISO,IDA IMP IGI ISS ISO IBA,ISS ISO,IDA ISO,ISO,IGI,IDA,IDA,ISO,ISO,ISO,IGI,IMP,ISO,ISO,ISO,ISO,ISO IBA,IDA IMP ISO IBA,IDA,IBA,ISS ISO,ISO,ISO,IBA,ISO,ISS ISO,IDA ISO,ISO,ISS ISO IBA,ISO,IDA ISO,IBA,IDA IMP ISO,ISO,IMP ISS ISO,ISO,IMP,ISO,ISS ISO,ISO,IMP,IMP,ISO,ISO …	Gdf15,Ctss,Arhgap45,Anxa1,S100a8,Txn1,Slpi,Serpinb1a,Ccl6,Rgs14,Mrtfa,Vsir,Ncf1,Prdx5,Alox5,Itgb3,Coro1c,Arrb2,Cyba,Gas6,Cdkn2d,Ptprc,Orai1,Fgr,Stat3,Vav1,Cxcl13,Adam8,Ifrd1,Cd4,Hp,Prex1,Rgs2,Siva1,Rps6ka1,Mmp9,Xdh,Naip2,Cst7,Rap2c,Fxyd5,Nckap1l,Camkk2,Psmb8,Ccl8,Il1rn,Arhgef2,Sfn,Srf,Il18rap,Hcls1,Hmgb2,Arhgap25,Aim2,Plek,Picalm,Irgm2,Adgrg3,Cnr2,Plk1,Ptafr,Ptpn6,Psap,Itga6,Unc119,Ppp6r3,Prkcd,M…	SVSL	FALSE
Enriched_in_ageing_SVSL_upregulated	TRUE	0.000202477	1564	462	72	0.155844	0.0460358	GO:0010941	GO:BP	regulation of cell death	19049	5083		IMP ISO IBA,ISO,ISS ISO,ISO,ISO,IMP ISO,IDA,IDA,ISO,ISO,IMP,ISO,ISO,IGI,ISO,IMP ISO IBA,IDA IMP,ISO,IDA IMP IGI ISS ISO,ISO,IMP,ISO,IGI,ISO,ISO,IDA IMP,ISO,IBA,ISO IBA,IDA IGI,ISS ISO,IMP ISO,ISO IBA,IMP,ISS ISO,IMP,ISO,ISO,ISO,IGI,IMP,IMP,ISS ISO,ISS ISO,IGI ISO,ISO,ISO,IDA,ISO,IDA ISS ISO,ISO,IMP IGI ISO IBA,IMP,IMP ISO,ISO,IGI,ISO,ISO,ISO,IMP ISS ISO,ISO,ISS ISO,IDA ISO IBA,IMP IEP ISO IBA,IMP…	Anxa1,Trpm2,S100a8,Cxcl12,Txn1,Cxcr2,Mrtfa,Clec5a,Ncf2,Pik3cd,B4galt1,Irf1,Prdx5,C1qa,Itgb3,Mcl1,Tyrobp,Arrb2,Gas6,Cdkn2d,Ptprc,Syne1,Ctsc,Stat3,Aif1,Adam8,Irf5,Clec7a,Hp,Plac8,Rps6ka1,Mmp9,Naip2,Runx3,Nckap1l,Evi2,Il1rn,Sfn,Hcls1,Dnajc5,Hmgb2,Ing1,Picalm,Plk1,Tnfrsf1a,Slk,Slc6a6,Psap,Itga6,Prkcd,Comp,Cflar,Slc40a1,Hmox1,Il2rb,Tlr6,Slc23a2,Ctsb,Plaur,Kif14,Gnai2,Gsdme,Fas,Ubd,Birc5,Pik3cb,Fcer1g,…	SVSL	FALSE
Enriched_in_ageing_SVSL_upregulated	TRUE	0.00025849	502	361	29	0.0803324	0.0577689	GO:0090066	GO:BP	regulation of anatomical structure size	19049	21203		IBA,ISO IBA,ISO,ISO,IBA,IDA ISO IBA IC,IBA,ISO IBA,IGI,IBA,ISO,IMP,IDA IBA,IMP ISO,ISO,ISO,ISO IBA,IMP IGI,ISO IBA,IMP ISO,ISS ISO,ISO,ISO,ISO,IMP,IMP,ISO,ISO IBA TAS,IGI	Tmsb4x,Arpc1b,Cxcl12,Alox5,Cotl1,Twf2,Capzb,Vasp,Ifrd1,Sema4a,Prex1,Rgs2,Gmfg,Nckap1l,Was,Arhgap4,Arpc3,Srf,Hcls1,Plek,Fam49b,Picalm,Ptgs1,Ptafr,Prkcd,Comp,P2ry1,Pfn1,Pls1	SVSL	FALSE
Enriched_in_ageing_SVSL_upregulated	TRUE	0.000273221	716	461	42	0.0911063	0.0586592	GO:0071345	GO:BP	cellular response to cytokine stimulus	19049	19458		ISO IBA,IBA,ISO,ISO,IDA,IMP ISO,IEP,IBA,ISS ISO,IDA,IDA IMP ISS ISO IBA NAS,ISS,ISS,IBA NAS,IDA ISO,ISO IBA,ISO,IEP,IDA,IBA,ISO IBA,IMP ISS ISO IBA,ISO,IDA ISO IBA,ISO IBA,IMP ISO,TAS,ISO,IBA,IDA,ISS ISO,IMP ISS ISO IBA,IMP,ISO,IMP,ISS ISO,ISO,IMP,ISO,IDA,IDA,IDA ISO	Cxcl12,Ccl6,Sirpa,Cxcr2,Csf2rb,Irf1,Laptm5,Ifitm6,Gas6,Ptprc,Stat3,Aif1,Ccr2,Cxcl13,Irf5,Cd4,Ldlrap1,Hk2,Was,Ccl8,Il1rn,Il18rap,Hcls1,Aim2,Irgm2,Tnfrsf1a,Ptpn6,Spi1,Ppbp,Tuba1b,Il2rb,Il18r1,Pirb,Ccr1,Stap1,Gsdme,Tnfrsf21,Fcer1g,Osm,Lsp1,Atic,Cyld	SVSL	TRUE
Enriched_in_ageing_SVSL_upregulated	TRUE	0.000525318	1386	424	61	0.143868	0.0440115	GO:0044093	GO:BP	positive regulation of molecular function	19049	12689		IMP ISS ISO,IDA ISO,IBA,ISS ISO,ISS ISO,IBA,IDA,ISO,ISO,ISO,ISO,IMP IGI,IC,ISO,ISS ISO,IMP IGI,ISS ISO,ISO,ISO,IGI,IDA,IDA,ISO,ISO,IGI,ISO,ISO,ISO,IBA,ISO,ISS ISO,ISO,ISS ISO IBA,ISO,IDA ISO,IBA,IDA IMP ISO,ISO,IMP ISO,ISO,ISS ISO,ISO,IMP,ISO,ISO IBA,ISO,ISO,IMP IBA,IBA,ISO,ISO,IBA,ISO,ISS ISO,IDA IGI ISO,ISO,ISS ISO,ISO,ISO,ISO IBA,ISS ISO	Gdf15,Ctss,Arhgap45,S100a8,Txn1,Ccl6,Rgs14,Vsir,Ncf1,Alox5,Itgb3,Coro1c,Arrb2,Cyba,Gas6,Ptprc,Orai1,Fgr,Stat3,Vav1,Cxcl13,Adam8,Ifrd1,Cd4,Prex1,Mmp9,Xdh,Camkk2,Ccl8,Il1rn,Arhgef2,Srf,Il18rap,Hcls1,Hmgb2,Arhgap25,Aim2,Plek,Picalm,Irgm2,Plk1,Ptafr,Psap,Itga6,Unc119,Prkcd,Mefv,Cflar,Taok1,Pfn1,Hnrnpl,Tbc1d10b,Ralb,Il18r1,Tlr6,Plaur,Kif14,Gnai2,Stap1,Fas,Nfam1	SVSL	FALSE
Enriched_in_ageing_SVSL_upregulated	TRUE	0.000552312	2381	424	90	0.212264	0.0377992	GO:0007166	GO:BP	cell surface receptor signaling pathway	19049	3086		ISO,IDA ISS ISO IBA,ISO IBA,ISO IBA,IBA,ISS ISO,ISO,IMP,IMP IGI,ISO,IDA,IMP ISO,IMP,ISS ISO IBA,IBA,IDA ISO IBA,IMP ISO IBA,IMP ISO IBA,IMP,ISO,IDA,IGI ISS ISO,IDA IMP IGI ISS ISO,ISO,IBA,IMP ISO IBA,IDA IMP ISS ISO IBA TAS NAS,ISS,IGI,ISO IBA NAS,IDA ISO,ISO IBA,IDA ISO IBA,IDA IMP IBA,IDA,IDA,ISS,IMP,ISO IBA,IDA,ISO IBA,ISS ISO IBA,ISO,ISO,IMP,ISO,ISS ISO,IBA,ISO IBA,IMP ISS ISO IBA,IMP,IMP,IBA…	Fcnb,Gdf15,Anxa1,Cxcl12,Ccl6,Rgs14,Cxcr2,Pik3cd,Vsir,Ncf1,Csf2rb,Irf1,Laptm5,Sdcbp,Ifitm6,Spn,Itgb3,Mcl1,Tyrobp,Arrb2,Nrros,Gas6,Ptprc,Syne1,Sla,Fgr,Stat3,Ccr2,Vav1,Cxcl13,Irf5,Cd177,Cd4,Sema4a,Hexa,Hp,Rbpms2,C3,Cd226,Itgal,Siva1,Gid8,Mmp9,Xdh,Runx3,Tspan14,Nckap1l,Ccl8,Il1rn,Il18rap,Hcls1,Hmgb2,Itgb2l,Aim2,Rasl11b,Plek,Rps19,Itgb7,Irgm2,Slc35c1,Cd63,Fes,Tnfrsf1a,Ptpn6,Lat2,Itga6,Prkcd,Comp,Cflar…	SVSL	FALSE
Enriched_in_ageing_SVSL_upregulated	TRUE	0.000683716	1698	448	73	0.162946	0.0429918	GO:0051049	GO:BP	regulation of transport	19049	15606		IDA ISO,ISS ISO IBA,ISO,IDA IMP,IDA ISO,IDA,ISS ISO,IDA IMP ISO IBA,ISS ISO,IMP ISO,IMP ISO,ISS ISO,ISS ISO,IMP ISO,ISS ISO,ISO IBA,IGI ISO,ISO,ISS ISO,IDA IMP,IMP,ISO IBA,IMP ISO,ISO,IBA,ISS ISO,IMP,ISO,IMP IGI ISS ISO,ISO,IMP,ISO,ISO,ISO,ISO,IBA,IMP,IMP,ISO,ISO IBA,IDA,IDA ISO,IMP,ISO,IDA IMP,ISO,ISO,ISS ISO,ISS ISO IBA,IGI ISO,ISO,IGI,IMP IBA,ISO,IGI ISO,IMP IGI ISO,ISO,IDA,IDA IMP,ISS ISO,IMP…	Ctss,Anxa1,Trpm2,S100a8,Cxcl12,Txn1,Mcu,Sirpa,Sdcbp,Alox5,Itgb3,Arrb2,Lcp1,Cyba,Gas6,Mctp1,Ptprc,Syne1,Orai1,Fgr,Ccr2,Cd177,Lman2,Cd4,Clec7a,Ldlrap1,Rac2,Rgs2,C3,Msn,Il4ra,Siva1,Mmp9,Dgat1,Tomm70a,Fxyd5,Nckap1l,Hk2,Il1rn,Rab27a,Sfn,Edem1,Atg3,Hcls1,Dnajc5,Picalm,Ptgs1,Cd63,Fes,Tnfrsf1a,Ptafr,Ptpn6,Unc119,Prkcd,Glud1,P2ry1,Hmox1,Clec4b1,Ffar2,Il2rb,Ubash3b,Rab3d,Ccr1,Gnai2,Stap1,Grk6,Birc5,Eepd1,M…	SVSL	TRUE
Enriched_in_ageing_SVSL_upregulated	TRUE	0.000730649	1026	421	49	0.11639	0.0477583	GO:0043085	GO:BP	positive regulation of catalytic activity	19049	12183		IMP ISS ISO,IBA,ISS ISO,IBA,IDA,ISO,ISO,ISO,ISO,IMP IGI,IC,ISO,ISS ISO,IMP IGI,ISS ISO,ISO,ISO,IGI,IDA,IDA,ISO,IGI,ISO,ISO,IBA,ISO,ISO,IBA,IDA IMP ISO,ISO,IMP ISO,ISO,ISS ISO,ISO,IMP,ISO,ISO IBA,ISO,ISO,IBA,IBA,ISO,IBA,ISO,IDA ISO,ISS ISO,ISO,ISO,ISO IBA	Gdf15,Arhgap45,S100a8,Ccl6,Rgs14,Vsir,Ncf1,Alox5,Itgb3,Coro1c,Arrb2,Cyba,Gas6,Ptprc,Orai1,Fgr,Stat3,Vav1,Cxcl13,Adam8,Cd4,Prex1,Xdh,Camkk2,Ccl8,Il1rn,Hmgb2,Arhgap25,Aim2,Plek,Picalm,Irgm2,Plk1,Ptafr,Psap,Itga6,Unc119,Prkcd,Mefv,Cflar,Taok1,Pfn1,Tbc1d10b,Ralb,Tlr6,Kif14,Gnai2,Stap1,Fas	SVSL	FALSE
Enriched_in_ageing_SVSL_upregulated	TRUE	0.000802095	2429	486	101	0.207819	0.0415809	GO:0006793	GO:BP	phosphorus metabolic process	19049	2768		IMP ISS ISO IBA,ISO,ISS ISO IBA,IBA,ISO,IMP,IMP,ISO,ISO IBA,ISO,ISO,ISO,ISS ISO IBA,ISO,IGI,ISO IBA,IMP ISO,ISO,IDA IMP IGI ISO IC,ISS ISO,ISO,IDA IMP IGI ISS ISO IBA,ISO IBA,IDA ISO IBA,IMP IBA,IBA,IDA ISO IBA,IDA IMP ISO,ISO,IDA,ISO,IDA ISO,IDA,IMP,ISS ISO,ISO,IBA,ISO,IDA,ISO,IMP IBA,ISS ISO,IMP ISO IBA,IDA,ISS ISO,ISS ISO,IMP ISS ISO IBA,ISO,ISS ISO,IDA,ISO IBA,IBA,IMP ISO,ISO,ISO,ISO,ISO,ISS …	Gdf15,Camp,Pgd,Pfkfb4,Txn1,Rgs14,Sirpa,Ncf2,Pik3cd,Ncf1,Irf1,Pygl,Sdcbp,Ctsg,Spn,Ak2,Itgb3,Coro1c,Arrb2,Gas6,Cdkn2d,Ptprc,Tkt,Pla2g2d,Ptpn7,Sla,Fgr,Stat3,Aif1,Adam8,Hcst,Cd4,Clec7a,Rgs2,C3,Rps6ka1,Ptpn18,Mmp9,Dgat1,Xdh,Samsn1,Runx3,Dgkg,Rap2c,Nckap1l,Camkk2,Hk2,Il1rn,Arhgef2,Sfn,Impa2,Prune1,Hcls1,Foxk1,Plek,Bank1,Irgm2,Fes,Cdk2,Plk1,Tnfrsf1a,Ptafr,Ptpn6,Slk,Itga6,Unc119,Ppp6r3,Prkcd,Taok1,Mapkap…	SVSL	FALSE
Enriched_in_ageing_SVSL_upregulated	TRUE	0.000819507	1279	361	51	0.141274	0.0398749	GO:0007010	GO:BP	cytoskeleton organization	19049	2952		IBA,ISO IBA,ISS ISO IBA,ISS ISO,ISO,IMP ISO,IMP,IMP,IDA IGI,IBA,IMP,IBA TAS,IBA,IBA,IMP,IDA ISO IBA,IDA ISO IBA,IDA ISS ISO IBA,IGI ISO IBA,TAS,ISS ISO,IDA IMP ISS ISO IBA,IBA,ISO,IDA ISO IBA,IDA IBA,IMP ISS ISO IBA,IDA ISO,IPI IMP ISS ISO IBA,ISO IBA,ISS ISO IBA,IDA IMP,ISS ISO IBA,ISO,ISO IBA,ISS ISO IBA,IMP ISO IBA,ISS ISO,ISO IBA,IMP ISS ISO IBA,IDA IMP ISS ISO,ISO,ISS ISO,ISO,IMP ISO,IMP,IMP…	Tmsb4x,Arpc1b,Anxa1,Trpm2,Mcu,Rgs14,Sirpa,Sun2,Mrtfa,Tpm3,Itgb3,Coro1c,Tuba4a,Cotl1,Tyrobp,Lcp1,Twf2,Capzb,Vasp,Fgr,Arhgdib,Aif1,Parvg,Prex1,Rac2,Gmfg,Nckap1l,Was,Arhgef2,Arpc3,Rcc1,Srf,Elmo1,Prune1,Hcls1,Arhgap25,Plek,Fam49b,Rnd1,Nin,Fes,Cdk2,Plk1,Slk,Prkcd,Cflar,Cap1,Taok1,Tuba1b,Pfn1,Pls1	SVSL	FALSE
Enriched_in_ageing_SVSL_upregulated	TRUE	0.000991531	944	448	48	0.107143	0.0508475	GO:0051050	GO:BP	positive regulation of transport	19049	15607		IDA ISO,ISO IBA,ISO,IDA IMP,IDA ISO,ISS ISO,IDA IBA,ISO,ISO,ISS ISO,IMP ISO,ISS ISO,IGI,ISO,ISS ISO,IDA,ISO IBA,IMP ISO,ISO,IBA,ISS ISO,IMP IGI ISS ISO,ISO,IMP,ISO,ISO,IMP,ISO IBA,IDA,IDA ISO,ISO,ISO,ISS ISO,ISO,ISO,ISO,IGI ISO,IMP IGI ISO,IDA,ISS ISO,ISO,ISO,ISO,IDA,IMP ISO,ISO,IDA IMP IBA,ISO	Ctss,Anxa1,Trpm2,S100a8,Cxcl12,Mcu,Sirpa,Sdcbp,Alox5,Arrb2,Cyba,Gas6,Ptprc,Syne1,Orai1,Fgr,Cd177,Lman2,Cd4,Clec7a,Ldlrap1,C3,Msn,Il4ra,Siva1,Tomm70a,Nckap1l,Rab27a,Sfn,Edem1,Hcls1,Picalm,Cd63,Tnfrsf1a,Ptafr,Prkcd,Glud1,P2ry1,Clec4b1,Il2rb,Rab3d,Ccr1,Gnai2,Stap1,Eepd1,Mmp13,Fcer1g,Cdk1	SVSL	TRUE
Enriched_in_ageing_SVSL_upregulated	TRUE	0.00101873	1429	448	64	0.142857	0.0447866	GO:0006468	GO:BP	protein phosphorylation	19049	2465		IMP ISS ISO IBA,ISO,ISO,IMP,IMP,ISO,ISO,ISS ISO IBA,ISO,IGI,IMP ISO,ISO,IDA IMP IGI ISO IC,ISS ISO,ISO,IDA IMP IGI ISS ISO IBA,IBA,IDA ISO IBA,ISO,IDA,ISO,IDA ISO,IDA,IMP,ISS ISO,ISO,ISO,ISO,IMP IBA,ISS ISO,IDA,ISS ISO,ISO,ISS ISO,IDA,IMP ISO,ISO,ISO,ISS ISO IBA,IDA ISO IBA,IDA IMP ISS ISO,ISO,IMP ISO,ISS ISO,ISO IBA,IMP ISS ISO IBA,ISO IBA,ISO IBA,ISO,ISO,IDA IMP IBA,IDA ISO,ISO,ISS ISO,ISO,ISO,…	Gdf15,Camp,Txn1,Rgs14,Sirpa,Ncf1,Irf1,Sdcbp,Ctsg,Spn,Itgb3,Coro1c,Arrb2,Gas6,Cdkn2d,Ptprc,Sla,Fgr,Aif1,Adam8,Hcst,Cd4,Clec7a,Rgs2,C3,Rps6ka1,Mmp9,Xdh,Samsn1,Runx3,Rap2c,Camkk2,Il1rn,Arhgef2,Sfn,Hcls1,Bank1,Irgm2,Fes,Cdk2,Plk1,Tnfrsf1a,Ptpn6,Slk,Unc119,Prkcd,Taok1,Mapkapk3,P2ry1,Ralb,Ubash3b,Tlr6,Plaur,Kif14,Stap1,Grk6,Fas,Ulk3,Birc5,Pik3cb,Stk38,Rap2a,Osm,Cdk1	SVSL	FALSE
Enriched_in_ageing_SVSL_upregulated	TRUE	0.00102919	2410	486	100	0.205761	0.0414938	GO:0006796	GO:BP	phosphate-containing compound metabolic process	19049	2771		IMP ISS ISO IBA,ISO,ISS ISO IBA,IBA,ISO,IMP,IMP,ISO,ISO IBA,ISO,ISO,ISO,ISS ISO IBA,ISO,IGI,ISO IBA,IMP ISO,ISO,IDA IMP IGI ISO IC,ISS ISO,ISO,IDA IMP IGI ISS ISO IBA,ISO IBA,IDA ISO IBA,IMP IBA,IBA,IDA ISO IBA,IDA IMP ISO,ISO,IDA,ISO,IDA ISO,IDA,IMP,ISS ISO,ISO,IBA,ISO,IDA,ISO,IMP IBA,ISS ISO,IMP ISO IBA,IDA,ISS ISO,ISS ISO,IMP ISS ISO IBA,ISO,ISS ISO,IDA,ISO IBA,IMP ISO,ISO,ISO,ISO,ISO,ISS ISO …	Gdf15,Camp,Pgd,Pfkfb4,Txn1,Rgs14,Sirpa,Ncf2,Pik3cd,Ncf1,Irf1,Pygl,Sdcbp,Ctsg,Spn,Ak2,Itgb3,Coro1c,Arrb2,Gas6,Cdkn2d,Ptprc,Tkt,Pla2g2d,Ptpn7,Sla,Fgr,Stat3,Aif1,Adam8,Hcst,Cd4,Clec7a,Rgs2,C3,Rps6ka1,Ptpn18,Mmp9,Dgat1,Xdh,Samsn1,Runx3,Dgkg,Rap2c,Nckap1l,Camkk2,Hk2,Il1rn,Arhgef2,Sfn,Impa2,Hcls1,Foxk1,Plek,Bank1,Irgm2,Fes,Cdk2,Plk1,Tnfrsf1a,Ptafr,Ptpn6,Slk,Itga6,Unc119,Ppp6r3,Prkcd,Taok1,Mapkapk3,P2ry…	SVSL	FALSE
Enriched_in_ageing_SVSL_upregulated	TRUE	0.00117157	3402	373	105	0.281501	0.0308642	GO:0009893	GO:BP	positive regulation of metabolic process	19049	4234		ISO,TAS,ISO,IMP ISS ISO IBA,ISO,ISS ISO IBA,ISS ISO,ISO,ISO,ISS ISO,IDA ISS ISO IBA,IMP ISO,ISO IBA,ISO,ISO,IDA IMP ISS ISO,IDA,IMP,ISS ISO IBA,ISO,IMP IGI ISO IBA,IMP ISO,IDA IMP IBA,IDA IMP ISS ISO IC,ISO,IDA IMP ISO,IDA IGI,ISS ISO,IMP IGI IBA,IDA ISO,ISO,ISO,IDA IMP IGI ISO IBA,ISO,IMP,IDA IBA,IDA,IDA ISO,IDA IMP ISO IBA,ISO,IDA ISS ISO,ISO,ISS ISO IBA,IDA ISO,IDA IBA,IDA IMP IGI IBA,ISS ISO,…	Jchain,Tmsb4x,Fcnb,Gdf15,Camp,Anxa1,S100a8,Txn1,Akna,Ier5,Mrtfa,Pik3cd,Ciita,Vsir,Ncf1,Irf1,Prdm1,Laptm5,Sdcbp,Prdx5,Spn,Itgb3,Tyrobp,Arrb2,Cyba,Usf2,Mafg,Gas6,Ptprc,Fosl2,Ctsc,Fgr,Stat3,Aif1,Ccr2,Max,Lcor,Cebpd,Adam8,Ifrd1,Irf5,Cd177,Rnf10,Cd4,Clec7a,Plac8,C3,Slc7a5,Msn,Il4ra,Cd226,Rps6ka1,Mmp9,Dgat1,Xdh,Runx3,Rap2c,Nckap1l,Camkk2,Hk2,Was,Il1rn,Rab27a,Arid3a,Arhgef2,Elane,Srf,Hcls1,Hmgb2,Ing1,Fo…	SVSL	TRUE
Enriched_in_ageing_SVSL_upregulated	TRUE	0.00130196	1096	462	54	0.116883	0.0492701	GO:0033043	GO:BP	regulation of organelle organization	19049	9246		IBA,ISO IBA,ISO IBA,ISS ISO,ISO,ISO,IMP,IBA,ISO,ISO,IDA ISO IBA,IBA,IMP ISO,ISO IBA,TAS,ISS ISO,IDA,ISO,IBA,IDA ISO,IDA IBA,ISO,ISO,IMP ISO,ISO,ISO,IMP ISS ISO,ISO IBA,IBA,ISO IBA,IMP,ISO,ISO IBA,IMP ISO,IMP ISS ISO,IBA,ISO,IMP,ISS ISO,ISS ISO,ISO,IMP ISO,ISS ISO,ISO IBA TAS,ISO,ISO,IMP,IC,ISS ISO,ISO,IDA,IBA,IMP ISO,ISS ISO	Tmsb4x,Arpc1b,Anxa1,Trpm2,Mcu,Sdcbp,Itgb3,Cotl1,Arrb2,Lcp1,Twf2,Capzb,Syne1,Vasp,Fgr,Arhgdib,Lcor,Prex1,Rac2,Msn,Gmfg,Siva1,Mmp9,Nckap1l,Hk2,Was,Arhgef2,Arpc3,Naa40,Rcc1,Atg3,Prune1,Hcls1,Plek,Fam49b,Rnd1,Irgm2,Nin,Fes,Plk1,Slk,Prkcd,Taok1,Pfn1,Ralb,Plaur,Stap1,Fas,Birc5,Diaph1,Osm,Ssh2,Cyld,Dnmt1	SVSL	FALSE
Enriched_in_ageing_SVSL_upregulated	TRUE	0.00141093	3787	444	131	0.295045	0.034592	GO:0030154	GO:BP	cell differentiation	19049	7751		TAS,IDA IMP IGI,IMP,IMP ISS ISO IBA,IMP,IGI,IDA IMP ISO IBA,IDA,IDA,ISS ISO,IMP,ISO,IMP,IDA,IGI ISO IBA,IDA IGI,IBA,IMP IGI ISO,IDA,IMP,IMP TAS,IMP IGI IBA,ISS ISO,IMP,IMP IGI,IMP ISS ISO,IMP ISO IC,ISO IBA,IDA IMP IGI ISO,IDA,ISO IBA,IMP,IGI IBA,IGI ISS ISO,IMP ISO,IMP,ISO,IMP,IDA,IBA,IGI IBA,IBA,IMP IGI ISS ISO,IMP ISS ISO IC,IGI TAS,IDA IGI,IDA TAS NAS,IMP IGI,ISS ISO,ISS ISO,IBA,IMP IBA,IMP,I…	Tmsb4x,H2-D1,Gdf15,Anxa1,Trpm2,S100a8,Cxcl12,Wfdc21,Akna,Rgs14,Sirpa,Rab32,Sun2,H2-Aa,Mrtfa,Clec5a,Nhsl2,Vsir,Pi16,B4galt1,Irf1,Prdm1,Sdcbp,Alox5,C1qa,Spn,Itgb3,Coro1c,Tyrobp,Arrb2,Twf2,Nrros,Mafg,Gas6,Ptprc,Fosl2,Syne1,Fgl2,Pla2g2d,Sla,Vasp,Fgr,Stat3,Ccr2,Vav1,Cebpd,Adam8,Ifrd1,Rnf10,Cd4,Parvg,Sema4a,Hexa,Prex1,Rac2,Rbpms2,Rgs2,Plac8,C3,Clic1,Msn,Il4ra,Mmp9,Xdh,Tomm70a,Runx3,Dgkg,Rap2c,Nckap1l,P…	SVSL	TRUE
Enriched_in_ageing_SVSL_upregulated	TRUE	0.00178294	1352	238	39	0.163866	0.0288462	GO:0051094	GO:BP	positive regulation of developmental process	19049	15637		TAS,IMP,ISO,ISS ISO IBA,IMP ISO,ISO,ISS ISO,ISO,IDA,IMP,IGI ISO,TAS,ISS ISO,IMP,IMP ISO IC,ISO,IMP ISO IBA,IDA,ISO,ISS ISO,IMP,IDA ISS ISO,IC,IDA,IDA,ISO,IMP,IGI,IMP ISO,IDA,IMP IGI,ISO,IMP,IMP,ISO,IMP ISS IBA,IMP,IMP ISO IBA,IMP	Tmsb4x,Gdf15,Camp,Anxa1,Cxcl12,Mcu,Rgs14,Cxcr2,H2-Aa,Pik3cd,Vsir,Irf1,Sdcbp,Alox5,Itgb3,Coro1c,Tyrobp,Arrb2,Twf2,Gas6,Ptprc,Stat3,Ccr2,Cebpd,Adam8,Cd4,Sema4a,Prex1,C3,Clic1,Il4ra,Mmp9,Runx3,Nckap1l,Hk2,Evi2,Ccl8,Arhgef2,Sfn	SVSL	TRUE
Enriched_in_ageing_SVSL_upregulated	TRUE	0.00208629	3864	471	139	0.295117	0.0359731	GO:0048869	GO:BP	cellular developmental process	19049	15223		TAS,IDA IMP IGI,IMP,IMP ISS ISO IBA,IMP,IGI,IDA IMP ISO IBA,IDA,IDA,ISS ISO,IMP,ISO,IMP,IDA,IGI ISO IBA,IDA IGI,IBA,IMP IGI ISO,IDA,IMP,IMP TAS,IMP IGI IBA,ISS ISO,IMP,IMP IGI,IMP ISS ISO,IMP ISO IC,ISO IBA,IDA IMP IGI ISO,IDA,ISO IBA,IMP,IGI IBA,IGI ISS ISO,IMP ISO,IMP,ISO,IMP,IDA,IBA,IGI IBA,IBA,IMP IGI ISS ISO,IMP ISS ISO IC,IGI TAS,IDA IGI,IDA TAS NAS,IMP IGI,ISS ISO,ISS ISO,IBA,IMP IBA,IMP,I…	Tmsb4x,H2-D1,Gdf15,Anxa1,Trpm2,S100a8,Cxcl12,Wfdc21,Akna,Rgs14,Sirpa,Rab32,Sun2,H2-Aa,Mrtfa,Clec5a,Nhsl2,Vsir,Pi16,B4galt1,Irf1,Prdm1,Sdcbp,Alox5,C1qa,Spn,Itgb3,Coro1c,Tyrobp,Arrb2,Twf2,Nrros,Mafg,Gas6,Ptprc,Fosl2,Syne1,Fgl2,Pla2g2d,Sla,Vasp,Fgr,Stat3,Ccr2,Vav1,Cebpd,Adam8,Ifrd1,Rnf10,Cd4,Parvg,Sema4a,Hexa,Prex1,Rac2,Rbpms2,Rgs2,Plac8,C3,Clic1,Msn,Il4ra,Mmp9,Xdh,Tomm70a,Runx3,Dgkg,Rap2c,Nckap1l,P…	SVSL	TRUE
Enriched_in_ageing_SVSL_upregulated	TRUE	0.00240466	1707	452	72	0.159292	0.0421793	GO:0016310	GO:BP	phosphorylation	19049	5806		IMP ISS ISO IBA,ISO,ISO,IMP,IMP,ISO IBA,ISO,ISO,ISS ISO IBA,ISO,IGI,IMP ISO,ISO,IDA IMP IGI ISO IC,ISS ISO,ISO,IDA IMP IGI ISS ISO IBA,IBA,IDA ISO IBA,IDA IMP,ISO,IDA,ISO,IDA ISO,IDA,IMP,ISS ISO,ISO,ISO,ISO,IMP IBA,ISS ISO,IMP ISO IBA,IDA,ISS ISO,ISS ISO,IMP ISO IBA,ISO,ISS ISO,IDA,IMP ISO,ISO,ISO,ISO,ISS ISO IBA,IDA ISO IBA,IDA IMP ISS ISO,ISO,IMP ISO,ISS ISO,ISO,ISO IBA,IMP ISS ISO IBA,ISO IBA,…	Gdf15,Camp,Txn1,Rgs14,Sirpa,Pik3cd,Ncf1,Irf1,Sdcbp,Ctsg,Spn,Itgb3,Coro1c,Arrb2,Gas6,Cdkn2d,Ptprc,Sla,Fgr,Stat3,Aif1,Adam8,Hcst,Cd4,Clec7a,Rgs2,C3,Rps6ka1,Mmp9,Xdh,Samsn1,Runx3,Dgkg,Rap2c,Nckap1l,Camkk2,Hk2,Il1rn,Arhgef2,Sfn,Hcls1,Foxk1,Bank1,Irgm2,Fes,Cdk2,Plk1,Tnfrsf1a,Ptpn6,Slk,Itga6,Unc119,Prkcd,Taok1,Mapkapk3,P2ry1,Ralb,Ubash3b,Tlr6,Plaur,Kif14,Stap1,Grk6,Fas,Ulk3,Birc5,Pik3cb,Stk38,Rap2a,Osm…	SVSL	FALSE
Enriched_in_ageing_SVSL_upregulated	TRUE	0.00257318	3630	454	128	0.281938	0.0352617	GO:0065008	GO:BP	regulation of biological quality	19049	18688		IBA,ISO IBA,ISO,IMP ISS ISO IBA,IMP ISS ISO IBA,IBA,ISO,IDA ISO,IDA,IMP ISS ISO IBA,IDA IMP,ISO,ISO IBA,ISO,IBA,IMP ISO,ISO,ISO IBA,IMP ISO,IMP ISS ISO,IMP ISO IC,ISO,IBA,IMP ISS ISO,IDA ISO IBA IC,IMP ISO,IMP,IDA,ISO IBA,ISO,IMP ISS ISO,IBA,IBA,IDA,ISO,ISO IBA,IMP,IMP ISS ISO,IDA IMP ISS IBA,ISS ISO,IDA IMP,IGI,ISO,ISO,IDA IMP IBA,IMP,IMP ISO,ISO,ISO IBA,IMP,IMP,ISS ISO,ISO,IDA IMP,ISO,IMP,IDA I…	Tmsb4x,Arpc1b,Ctss,Anxa1,Trpm2,Gsr,Cxcl12,Txn1,Serpinb1a,Mcu,Rgs14,Sun2,Cxcr2,Ncf2,Atp8b4,Pik3cd,Pygl,Prdx5,Alox5,Ctsa,Itgb3,Itga2b,Cotl1,Tyrobp,Twf2,Cyba,Usf2,Nrros,Slc28a2,Mafg,Gas6,Capzb,Mctp1,Ptprc,Syne1,Vasp,Fgr,Stat3,Ccr2,Cxcl13,Adam8,Ifrd1,Cd4,Ddost,Sema4a,Hexa,Ldlrap1,Prex1,Rac2,Rgs2,Plac8,C3,Slc7a5,Clic1,Msn,Il4ra,Gmfg,Siva1,Mmp9,Dgat1,Xdh,Nckap1l,Hk2,Was,Il1rn,Rab27a,Cmtm6,Sfn,Arhgap4,A…	SVSL	TRUE
Enriched_in_ageing_SVSL_upregulated	TRUE	0.00299378	1679	462	72	0.155844	0.0428827	GO:0012501	GO:BP	programmed cell death	19049	5138		IMP ISO IBA,ISS ISO,ISO,IMP ISO,IDA,IDA,ISO,ISO,ISO,IMP,ISS ISO,IGI,ISO,IDA,IDA IMP ISO IBA,IDA,ISO,IDA IMP IGI ISS ISO,ISO,IMP,ISO,IGI,ISO,IDA IMP,ISO,IBA,IDA IGI,ISO IBA,ISS ISO,IMP ISO,IMP ISO IBA,IMP,ISS ISO,IGI ISO,IMP,ISO,ISO,IMP,ISO,IGI,IMP,IMP,IDA ISO,ISS ISO,IMP IGI ISO,ISO,ISO,IDA ISS ISO,IMP ISO,IMP IGI ISO IBA,IMP,ISS ISO IBA,IMP,IMP ISO,ISO,ISO,IMP ISS ISO,ISO,ISS ISO,IDA IMP IGI ISO…	Anxa1,S100a8,Cxcl12,Cxcr2,Mrtfa,Clec5a,Ncf2,Pik3cd,Ncf1,B4galt1,Irf1,Pygl,Prdx5,Spn,Mcl1,Tyrobp,Arrb2,Gas6,Cdkn2d,Ptprc,Syne1,Ctsc,Aif1,Adam8,Irf5,Clec7a,Plac8,Siva1,Rps6ka1,Mmp9,Naip2,Runx3,Nckap1l,Hk2,Evi2,Il1rn,Sfn,Atg3,Hcls1,Dnajc5,Hmgb2,Etv6,Aim2,Plk1,Tnfrsf1a,Slk,Itga6,Prkcd,Comp,Cflar,Spi1,Taok1,Slc40a1,Hmox1,Il2rb,Plaur,Kif14,Gnai2,Gsdme,Fas,Ubd,Birc5,Tnfrsf21,Pik3cb,Srgn,Fcer1g,Osm,Cdk1,…	SVSL	TRUE
Enriched_in_ageing_SVSL_upregulated	TRUE	0.00300881	1109	445	52	0.116854	0.0468891	GO:0001932	GO:BP	regulation of protein phosphorylation	19049	675		IMP ISS ISO IBA,ISO,ISO,IMP,IMP,ISO,ISO,ISS ISO IBA,IGI,IMP ISO,ISO,IDA IMP IGI ISO IC,ISS ISO,ISO,IDA IMP IGI ISS ISO IBA,IDA,ISO,IDA,IDA ISO,IDA,IMP,ISS ISO,ISO,ISO,IMP IBA,IDA,ISO,ISO,ISS ISO,IDA,IMP ISO,ISO,ISO,ISO,ISO,IMP ISO,ISO,ISO IBA,IMP ISO,IBA,ISO,ISO,IDA IMP IBA,IDA ISO,ISO,ISS ISO,ISO,ISO,IMP,ISS ISO,IDA ISO,IDA ISO	Gdf15,Camp,Txn1,Rgs14,Sirpa,Ncf1,Irf1,Sdcbp,Spn,Itgb3,Coro1c,Arrb2,Gas6,Cdkn2d,Ptprc,Fgr,Aif1,Adam8,Cd4,Clec7a,Rgs2,C3,Mmp9,Xdh,Samsn1,Rap2c,Camkk2,Il1rn,Arhgef2,Sfn,Hcls1,Bank1,Irgm2,Plk1,Tnfrsf1a,Ptpn6,Slk,Unc119,Prkcd,Taok1,P2ry1,Ralb,Ubash3b,Tlr6,Plaur,Kif14,Stap1,Fas,Pik3cb,Stk38,Rap2a,Osm	SVSL	FALSE
Enriched_in_ageing_SVSL_upregulated	TRUE	0.00434829	912	445	45	0.101124	0.0493421	GO:0010562	GO:BP	positive regulation of phosphorus metabolic process	19049	4734		IMP ISS ISO IBA,ISO,ISO,ISO,ISS ISO IBA,IGI,ISO,IMP ISO IC,ISS ISO,IMP IGI IBA,ISO,ISO,ISO,IDA,IDA ISO,IDA,ISS ISO,ISO,IDA,ISS ISO,ISO,ISO,ISS ISO,IMP ISO,ISO,ISO,ISO,ISO,ISO,ISO,ISO,ISO,ISO IBA,ISO,IBA,ISO,ISO,IDA ISO,IGI,ISO,ISS ISO,ISO,ISO,IDA ISO,IDA ISO	Gdf15,Camp,Txn1,Ncf1,Sdcbp,Spn,Itgb3,Arrb2,Gas6,Ptprc,Fgr,Stat3,Aif1,Adam8,Cd4,Clec7a,C3,Mmp9,Rap2c,Nckap1l,Camkk2,Il1rn,Arhgef2,Hcls1,Plek,Bank1,Irgm2,Plk1,Tnfrsf1a,Ptafr,Slk,Itga6,Unc119,Prkcd,Taok1,P2ry1,Ralb,Tlr6,Pirb,Plaur,Kif14,Stap1,Fas,Rap2a,Osm	SVSL	FALSE
Enriched_in_ageing_SVSL_upregulated	TRUE	0.00434829	912	445	45	0.101124	0.0493421	GO:0045937	GO:BP	positive regulation of phosphate metabolic process	19049	13707		IMP ISS ISO IBA,ISO,ISO,ISO,ISS ISO IBA,IGI,ISO,IMP ISO IC,ISS ISO,IMP IGI IBA,ISO,ISO,ISO,IDA,IDA ISO,IDA,ISS ISO,ISO,IDA,ISS ISO,ISO,ISO,ISS ISO,IMP ISO,ISO,ISO,ISO,ISO,ISO,ISO,ISO,ISO,ISO IBA,ISO,IBA,ISO,ISO,IDA ISO,IGI,ISO,ISS ISO,ISO,ISO,IDA ISO,IDA ISO	Gdf15,Camp,Txn1,Ncf1,Sdcbp,Spn,Itgb3,Arrb2,Gas6,Ptprc,Fgr,Stat3,Aif1,Adam8,Cd4,Clec7a,C3,Mmp9,Rap2c,Nckap1l,Camkk2,Il1rn,Arhgef2,Hcls1,Plek,Bank1,Irgm2,Plk1,Tnfrsf1a,Ptafr,Slk,Itga6,Unc119,Prkcd,Taok1,P2ry1,Ralb,Tlr6,Pirb,Plaur,Kif14,Stap1,Fas,Rap2a,Osm	SVSL	FALSE
Enriched_in_ageing_SVSL_upregulated	TRUE	0.00488052	1410	445	61	0.137079	0.0432624	GO:0019220	GO:BP	regulation of phosphate metabolic process	19049	6506		IMP ISS ISO IBA,ISO,ISO,IMP,IMP,ISO,ISO,ISS ISO IBA,IGI,IMP ISO,ISO,IDA IMP IGI ISO IC,ISS ISO,ISO,IDA IMP IGI ISS ISO IBA,IDA ISO,IMP ISO,ISO,IDA,IDA ISO,IDA,IMP,ISS ISO,ISO,ISO,IMP IBA,IDA,ISS ISO,ISO,ISO,ISS ISO,IDA,IMP ISO,ISO,ISO,ISO,ISO,ISO,ISO,IMP ISO,ISO,ISO,ISO IBA,ISO IBA,IMP ISO,IBA,ISO,ISO,IDA IMP IBA,IDA ISO,IGI,ISO,ISS ISO,ISO,IDA ISO,ISO,IDA,IMP,ISS ISO,IDA ISO,IDA ISO	Gdf15,Camp,Txn1,Rgs14,Sirpa,Ncf1,Irf1,Sdcbp,Spn,Itgb3,Coro1c,Arrb2,Gas6,Cdkn2d,Ptprc,Fgr,Stat3,Aif1,Adam8,Cd4,Clec7a,Rgs2,C3,Mmp9,Xdh,Samsn1,Rap2c,Nckap1l,Camkk2,Il1rn,Arhgef2,Sfn,Hcls1,Plek,Bank1,Irgm2,Plk1,Tnfrsf1a,Ptafr,Ptpn6,Slk,Itga6,Unc119,Ppp6r3,Prkcd,Taok1,P2ry1,Ralb,Ubash3b,Tlr6,Pirb,Plaur,Kif14,Gnai2,Stap1,Fas,Ppp1r42,Pik3cb,Stk38,Rap2a,Osm	SVSL	FALSE
Enriched_in_ageing_SVSL_upregulated	TRUE	0.00492725	881	306	34	0.111111	0.0385925	GO:0045597	GO:BP	positive regulation of cell differentiation	19049	13389		TAS,ISS ISO IBA,ISO,ISS ISO,IDA,IGI ISO,TAS,ISS ISO,IMP IC,IMP,IDA,ISO,ISS ISO,IMP,ISS ISO,IC,IDA,IDA,ISO,IGI,IDA,IGI,IMP,IMP,IMP ISS IBA,IMP,IMP ISO IBA,IMP,IMP IGI ISO,IMP ISO,ISO,ISO,IGI,ISS ISO	Tmsb4x,Anxa1,Cxcl12,Rgs14,H2-Aa,Vsir,Irf1,Sdcbp,Itgb3,Tyrobp,Arrb2,Twf2,Gas6,Ptprc,Stat3,Ccr2,Cebpd,Adam8,Cd4,Prex1,Clic1,Il4ra,Runx3,Nckap1l,Evi2,Ccl8,Arhgef2,Sfn,Srf,Hcls1,Hmgb2,Picalm,Nin,Fes	SVSL	TRUE
Enriched_in_ageing_SVSL_upregulated	TRUE	0.00499352	1411	445	61	0.137079	0.0432318	GO:0051174	GO:BP	regulation of phosphorus metabolic process	19049	15709		IMP ISS ISO IBA,ISO,ISO,IMP,IMP,ISO,ISO,ISS ISO IBA,IGI,IMP ISO,ISO,IDA IMP IGI ISO IC,ISS ISO,ISO,IDA IMP IGI ISS ISO IBA,IDA ISO,IMP ISO,ISO,IDA,IDA ISO,IDA,IMP,ISS ISO,ISO,ISO,IMP IBA,IDA,ISS ISO,ISO,ISO,ISS ISO,IDA,IMP ISO,ISO,ISO,ISO,ISO,ISO,ISO,IMP ISO,ISO,ISO,ISO IBA,ISO IBA,IMP ISO,IBA,ISO,ISO,IDA IMP IBA,IDA ISO,IGI,ISO,ISS ISO,ISO,IDA ISO,ISO,IDA,IMP,ISS ISO,IDA ISO,IDA ISO	Gdf15,Camp,Txn1,Rgs14,Sirpa,Ncf1,Irf1,Sdcbp,Spn,Itgb3,Coro1c,Arrb2,Gas6,Cdkn2d,Ptprc,Fgr,Stat3,Aif1,Adam8,Cd4,Clec7a,Rgs2,C3,Mmp9,Xdh,Samsn1,Rap2c,Nckap1l,Camkk2,Il1rn,Arhgef2,Sfn,Hcls1,Plek,Bank1,Irgm2,Plk1,Tnfrsf1a,Ptafr,Ptpn6,Slk,Itga6,Unc119,Ppp6r3,Prkcd,Taok1,P2ry1,Ralb,Ubash3b,Tlr6,Pirb,Plaur,Kif14,Gnai2,Stap1,Fas,Ppp1r42,Pik3cb,Stk38,Rap2a,Osm	SVSL	FALSE
Enriched_in_ageing_SVSL_upregulated	TRUE	0.00555404	2065	462	83	0.179654	0.0401937	GO:0071310	GO:BP	cellular response to organic substance	19049	19425		IDA IBA,IMP ISO IBA,IMP,ISO IBA,IBA,IDA ISO,ISO,ISO,IMP IGI,IDA,IMP ISO,IEP,ISS ISO IBA,IBA,ISO,IMP,IDA,ISO,ISO,ISO,IDA,IDA IMP ISS ISO,IDA,IDA IMP ISS ISO IBA NAS,ISS,ISS,ISO,ISS ISO IBA NAS,IDA ISO,ISO IBA,ISO,ISS,ISO,ISO,IDA,IEP,IDA,IBA,ISO IBA,ISS ISO,IMP ISS ISO IBA,ISO,IDA ISO IBA,IDA,ISO IBA,IMP ISO IBA,ISO,ISO,IMP ISO,TAS,IMP,IMP ISS ISO,IMP,ISO,ISO,IBA,IDA ISS ISO,ISS ISO IBA,IDA,IDA IMP…	Gdf15,Anxa1,Trpm2,Cxcl12,Ccl6,Sirpa,Cxcr2,Ncf2,Vsir,Csf2rb,Irf1,Laptm5,Sdcbp,Ifitm6,Ctsg,Itgb3,Cd68,Arrb2,Twf2,Cyba,Nrros,Gas6,Ptprc,Stat3,Aif1,Ccr2,Lcor,Cxcl13,Irf5,Cd4,Ldlrap1,Rbpms2,Msn,Xdh,Naip2,Hk2,Was,Ccl8,Il1rn,Arhgef2,Il18rap,Hcls1,Aim2,Rasl11b,Irgm2,Cd63,Fes,Cdk2,Tnfrsf1a,Ptpn6,Psap,Prkcd,Comp,Cflar,Spi1,Ppbp,P2ry1,Ptpn12,Tuba1b,Ffar2,Il2rb,Ralb,Ptpre,Il18r1,Tlr6,Cpne3,Uggt1,Pirb,Ccr1,Gn…	SVSL	TRUE
Enriched_in_ageing_SVSL_upregulated	TRUE	0.00579606	897	330	36	0.109091	0.0401338	GO:0044087	GO:BP	regulation of cellular component biogenesis	19049	12683		IBA,ISO IBA,ISS ISO,ISO,IGI ISO,IBA,ISO,IDA ISO IBA,IBA,IMP,ISO IBA,IDA,IMP,ISO,IMP ISO,IDA ISO,IDA IBA,IMP ISO,ISO,IMP,ISO IBA,IBA,IBA,IMP,IMP,ISO,ISO IBA,IMP ISO,ISS ISO,ISO,IMP,ISS ISO,ISO,ISS ISO,IMP ISO,ISS ISO	Tmsb4x,Arpc1b,Trpm2,Sdcbp,Coro1c,Cotl1,Lcp1,Twf2,Capzb,Syne1,Vasp,Cxcl13,Sema4a,Prex1,Rac2,Msn,Gmfg,Nckap1l,Was,Arhgef2,Arpc3,Naa40,Rcc1,Srf,Atg3,Prune1,Hcls1,Plek,Fam49b,Irgm2,Nin,Fes,Plk1,Slk,Prkcd,Mefv	SVSL	TRUE
Enriched_in_ageing_SVSL_upregulated	TRUE	0.00743349	3104	373	95	0.254692	0.0306057	GO:0010604	GO:BP	positive regulation of macromolecule metabolic process	19049	4771		TAS,ISO,IMP ISS ISO IBA,ISO,ISS ISO IBA,ISS ISO,ISO,ISO,ISS ISO,IDA ISS ISO IBA,IMP ISO,ISO IBA,ISO,ISO,IDA IMP ISS ISO,IDA,IMP,ISS ISO IBA,IMP IGI ISO IBA,IMP ISO,IMP IBA,IDA IMP ISS ISO IC,ISO,IDA IMP ISO,IDA IGI,ISS ISO,IMP IGI IBA,IDA ISO,ISO,IDA IMP IGI ISO IBA,ISO,IMP,IDA IBA,IDA,IDA ISO,IDA IMP ISO IBA,ISO,IDA ISS ISO,ISS ISO IBA,IDA ISO,IDA IBA,IDA IGI IBA,ISS ISO,ISO,ISO,IMP,IMP IBA,ISO,…	Tmsb4x,Fcnb,Gdf15,Camp,Anxa1,S100a8,Txn1,Akna,Ier5,Mrtfa,Pik3cd,Ciita,Vsir,Ncf1,Irf1,Prdm1,Laptm5,Sdcbp,Spn,Itgb3,Tyrobp,Arrb2,Cyba,Usf2,Mafg,Gas6,Ptprc,Fosl2,Ctsc,Stat3,Aif1,Ccr2,Max,Lcor,Cebpd,Adam8,Ifrd1,Irf5,Rnf10,Cd4,Clec7a,Plac8,C3,Slc7a5,Msn,Il4ra,Cd226,Rps6ka1,Mmp9,Xdh,Runx3,Rap2c,Camkk2,Was,Il1rn,Rab27a,Arid3a,Arhgef2,Elane,Srf,Hcls1,Hmgb2,Ing1,Foxk1,Etv6,Aim2,Fam49b,Rbm38,Picalm,Bank1,I…	SVSL	TRUE
Enriched_in_ageing_SVSL_upregulated	TRUE	0.00974142	1249	445	55	0.123596	0.0440352	GO:0042325	GO:BP	regulation of phosphorylation	19049	11717		IMP ISS ISO IBA,ISO,ISO,IMP,IMP,ISO,ISO,ISS ISO IBA,IGI,IMP ISO,ISO,IDA IMP IGI ISO IC,ISS ISO,ISO,IDA IMP IGI ISS ISO IBA,IDA ISO,IMP,ISO,IDA,IDA ISO,IDA,IMP,ISS ISO,ISO,ISO,IMP IBA,IDA,ISS ISO,ISO,ISO,ISS ISO,IDA,IMP ISO,ISO,ISO,ISO,ISO,IMP ISO,ISO,ISO,ISO IBA,IMP ISO,IBA,ISO,ISO,IDA IMP IBA,IDA ISO,ISO,ISS ISO,IDA ISO,ISO,IMP,ISS ISO,IDA ISO,IDA ISO	Gdf15,Camp,Txn1,Rgs14,Sirpa,Ncf1,Irf1,Sdcbp,Spn,Itgb3,Coro1c,Arrb2,Gas6,Cdkn2d,Ptprc,Fgr,Stat3,Aif1,Adam8,Cd4,Clec7a,Rgs2,C3,Mmp9,Xdh,Samsn1,Rap2c,Nckap1l,Camkk2,Il1rn,Arhgef2,Sfn,Hcls1,Bank1,Irgm2,Plk1,Tnfrsf1a,Ptpn6,Slk,Itga6,Unc119,Prkcd,Taok1,P2ry1,Ralb,Ubash3b,Tlr6,Plaur,Kif14,Stap1,Fas,Pik3cb,Stk38,Rap2a,Osm	SVSL	FALSE
Enriched_in_ageing_SVSL_upregulated	TRUE	0.0106053	996	462	48	0.103896	0.0481928	GO:0060548	GO:BP	negative regulation of cell death	19049	17384		ISO,ISO,IMP ISO,IDA,IDA,ISO,ISO,IMP ISO IBA,ISO,IDA IMP IGI ISS ISO,ISO,ISO,ISO,ISO,IDA,IDA IGI,ISS ISO,ISO,ISO IBA,ISS ISO,IMP,ISO,ISO,ISO,IGI,IMP,ISS ISO,ISO,IDA,ISO,ISS ISO,ISO,IMP IGI ISO IBA,IMP,ISO,ISO,ISO,ISO,ISO,IMP ISS ISO,ISO,IDA IBA,IMP ISS ISO IBA RCA,IMP,IDA IMP,ISO,ISO,ISO	Cxcl12,Txn1,Cxcr2,Mrtfa,Clec5a,Prdx5,Itgb3,Mcl1,Arrb2,Gas6,Cdkn2d,Syne1,Stat3,Aif1,Adam8,Plac8,Rps6ka1,Mmp9,Naip2,Nckap1l,Evi2,Il1rn,Sfn,Hcls1,Dnajc5,Hmgb2,Plk1,Tnfrsf1a,Psap,Itga6,Prkcd,Comp,Cflar,Slc40a1,Hmox1,Il2rb,Slc23a2,Ctsb,Plaur,Kif14,Gnai2,Fas,Birc5,Pik3cb,Fcer1g,Cdk1,Hk3,Dnmt1	SVSL	FALSE
Enriched_in_ageing_SVSL_upregulated	TRUE	0.0115077	2143	358	69	0.192737	0.0321979	GO:0010628	GO:BP	positive regulation of gene expression	19049	4794		TAS,ISO,ISO,ISS ISO IBA,ISO,ISS ISO,IDA ISS ISO IBA,IMP ISO,ISO IBA,ISO,ISO,IDA IMP ISS ISO,IDA,IMP ISO IBA,IMP,IMP IBA,IDA,ISO,IDA IMP ISO,IDA IGI,ISS ISO,IMP IGI,IDA ISO,IDA IMP IGI ISO IBA,ISO,IMP,IDA IBA,IDA ISO,IMP,ISO,IDA ISS ISO,ISS ISO IBA,ISO,IDA IBA,IDA IGI IBA,ISO,ISO,ISO,IMP,IMP IBA,ISO,ISS ISO,ISS ISO,ISO,IMP IGI,ISS ISO,ISO,IDA IMP IGI ISO IBA,IMP ISO,IDA IMP ISO IBA,IDA IBA,IDA ISO…	Tmsb4x,Fcnb,Camp,Anxa1,Akna,Ier5,Mrtfa,Pik3cd,Ciita,Vsir,Ncf1,Irf1,Prdm1,Spn,Itgb3,Tyrobp,Arrb2,Cyba,Usf2,Mafg,Gas6,Ptprc,Fosl2,Stat3,Aif1,Ccr2,Max,Cebpd,Adam8,Ifrd1,Irf5,Rnf10,Cd4,Clec7a,Plac8,C3,Slc7a5,Msn,Il4ra,Cd226,Rps6ka1,Runx3,Was,Rab27a,Arid3a,Arhgef2,Elane,Srf,Hcls1,Hmgb2,Ing1,Foxk1,Etv6,Aim2,Fam49b,Rbm38,Picalm,Prg2,Sertad3,Cdk2,Tnfrsf1a,Ptafr,Itga6,Spi1,Slc40a1,P2ry1,Gpsm3,Ffar2,Pfn1	SVSL	TRUE
Enriched_in_ageing_SVSL_upregulated	TRUE	0.0159752	3951	449	132	0.293987	0.0334093	GO:0051234	GO:BP	establishment of localization	19049	15758		ISO,IDA ISO,IMP ISS ISO IBA,IDA IMP ISS ISO IBA,IDA IMP,IDA ISO,IDA,IMP ISS ISO IBA,IDA ISO,IDA IMP ISO IBA,ISO IBA,IMP,ISO,IBA,ISS ISO,IDA,ISS ISO,IBA,IMP ISO,IMP IGI ISO,IMP IGI ISS ISO TAS,IBA,ISS ISO,IMP,ISS ISO IBA,ISS ISO,IMP ISO,IMP,ISO IBA TAS,IDA ISS ISO,ISO IBA,IDA IGI ISO,IMP ISO,ISO,IDA IGI ISS ISO IBA,IDA IMP,ISS ISO,IMP,IMP IC,IGI,IDA IMP ISO,ISO IBA,IMP ISO IBA,ISO,IBA,IBA,ISS ISO,…	Fcnb,Ctss,Anxa1,Trpm2,S100a8,Cxcl12,Txn1,Mcu,Rgs14,Sirpa,Rab32,Sun2,Cxcr2,Atp8b4,Ncf1,Laptm5,Sdcbp,Slc39a11,Alox5,Itgb3,Coro1c,Cd68,Lasp1,Tyrobp,Arrb2,Lcp1,Cyba,Usf2,Slc28a2,Gas6,Mctp1,Ptprc,Syne1,Ttyh3,Orai1,Fgr,Stat3,Aif1,Ccr2,Vav1,Slc2a3,Cd177,Lman2,Cd4,Clec7a,Abca13,Ldlrap1,Rac2,Rgs2,Slc20a1,C3,Slc7a5,Clic1,Msn,Il4ra,Siva1,Mmp9,Dgat1,Xdh,Tomm70a,Tap2,Fxyd5,Nckap1l,Hk2,Was,Il1rn,Rab27a,Cmtm6,A…	SVSL	TRUE
Enriched_in_ageing_SVSL_upregulated	TRUE	0.0180451	843	445	41	0.0921348	0.0486358	GO:0042327	GO:BP	positive regulation of phosphorylation	19049	11719		IMP ISS ISO IBA,ISO,ISO,ISO,ISS ISO IBA,IGI,ISO,IMP ISO IC,ISS ISO,IMP IGI IBA,ISO,ISO,IDA,IDA ISO,IDA,ISS ISO,ISO,IDA,ISS ISO,ISO,ISO,ISS ISO,IMP ISO,ISO,ISO,ISO,ISO,ISO,ISO,ISO IBA,ISO,IBA,ISO,ISO,IDA ISO,ISO,ISS ISO,ISO,ISO,IDA ISO,IDA ISO	Gdf15,Camp,Txn1,Ncf1,Sdcbp,Spn,Itgb3,Arrb2,Gas6,Ptprc,Fgr,Aif1,Adam8,Cd4,Clec7a,C3,Mmp9,Rap2c,Nckap1l,Camkk2,Il1rn,Arhgef2,Hcls1,Bank1,Irgm2,Plk1,Tnfrsf1a,Slk,Itga6,Unc119,Prkcd,Taok1,P2ry1,Ralb,Tlr6,Plaur,Kif14,Stap1,Fas,Rap2a,Osm	SVSL	FALSE
Enriched_in_ageing_SVSL_upregulated	TRUE	0.0225551	925	196	25	0.127551	0.027027	GO:0008284	GO:BP	positive regulation of cell population proliferation	19049	3588		ISO,ISS ISO IBA,ISO,ISO,IMP,IMP ISO,IDA,IMP ISO,ISO,ISS ISO,IMP ISO,IDA,ISO,IDA ISO,ISS ISO,IMP,ISO,IBA,ISO,IMP IGI,ISS,IDA,IMP,ISS ISO,ISO	Camp,Anxa1,Cxcl12,Cxcr2,B4galt1,Sdcbp,Spn,Itgb3,Cyba,Gas6,Ptprc,Fosl2,Syne1,Stat3,Aif1,Ccr2,Cd4,Clec7a,Ldlrap1,Rac2,Rbpms2,Plac8,Itgal,Gid8,Mmp9	SVSL	TRUE
Enriched_in_ageing_SVSL_upregulated	TRUE	0.0250728	1621	462	67	0.145022	0.0413325	GO:0006915	GO:BP	apoptotic process	19049	2874		IMP ISO IBA,ISS ISO,ISO,IMP ISO,IDA,IDA,ISO,ISO,ISO,IMP,ISS ISO,ISO,IDA,IDA IMP ISO IBA,IDA,ISO,IDA IMP IGI ISS ISO,ISO,IMP,ISO,IGI,ISO,IDA IMP,ISO,IDA IGI,ISO IBA,ISS ISO,IMP ISO,ISO IBA,IMP,ISS ISO,IGI ISO,IMP,ISO,ISO,IMP,ISO,IGI,IMP,IMP,ISS ISO,IMP IGI ISO,ISO,ISO,IDA ISS ISO,IMP ISO,IMP IGI ISO IBA,IMP,ISS ISO IBA,IMP,IMP ISO,ISO,ISO,IMP ISS ISO,ISO,ISS ISO,IDA IMP IGI ISO IBA IC,IMP IEP ISO …	Anxa1,S100a8,Cxcl12,Cxcr2,Mrtfa,Clec5a,Ncf2,Pik3cd,Ncf1,B4galt1,Irf1,Prdx5,Spn,Mcl1,Tyrobp,Arrb2,Gas6,Cdkn2d,Ptprc,Syne1,Ctsc,Aif1,Adam8,Irf5,Plac8,Siva1,Rps6ka1,Mmp9,Naip2,Runx3,Nckap1l,Hk2,Evi2,Il1rn,Sfn,Atg3,Hcls1,Dnajc5,Hmgb2,Etv6,Plk1,Tnfrsf1a,Slk,Itga6,Prkcd,Comp,Cflar,Spi1,Taok1,Slc40a1,Hmox1,Il2rb,Plaur,Kif14,Gnai2,Gsdme,Fas,Ubd,Birc5,Tnfrsf21,Pik3cb,Fcer1g,Osm,Cdk1,Lsp1,Cyld,Dnmt1	SVSL	FALSE
Enriched_in_ageing_SVSL_upregulated	TRUE	0.0259862	767	445	38	0.0853933	0.0495437	GO:0001934	GO:BP	positive regulation of protein phosphorylation	19049	677		IMP ISS ISO IBA,ISO,ISO,ISO,ISS ISO IBA,IGI,ISO,IMP ISO IC,ISS ISO,IMP IGI IBA,ISO,IDA,IDA ISO,IDA,ISS ISO,ISO,IDA,ISO,ISO,ISS ISO,IMP ISO,ISO,ISO,ISO,ISO,ISO,ISO IBA,ISO,IBA,ISO,ISO,IDA ISO,ISO,ISS ISO,ISO,ISO,IDA ISO,IDA ISO	Gdf15,Camp,Txn1,Ncf1,Sdcbp,Spn,Itgb3,Arrb2,Gas6,Ptprc,Aif1,Adam8,Cd4,Clec7a,C3,Mmp9,Rap2c,Camkk2,Il1rn,Arhgef2,Hcls1,Bank1,Irgm2,Plk1,Tnfrsf1a,Slk,Unc119,Prkcd,Taok1,P2ry1,Ralb,Tlr6,Plaur,Kif14,Stap1,Fas,Rap2a,Osm	SVSL	FALSE
Enriched_in_ageing_SVSL_upregulated	TRUE	0.0277323	3806	449	127	0.282851	0.0333684	GO:0006810	GO:BP	transport	19049	2785		ISO,IDA ISO,IMP ISS ISO IBA,IDA IMP ISS ISO IBA,IDA IMP,IDA ISO,IDA,IMP ISS ISO IBA,IDA ISO,IDA IMP ISO IBA,ISO IBA,IMP,ISO,IBA,ISS ISO,IDA,ISS ISO,IBA,IMP ISO,IMP IGI ISO,ISS ISO TAS,ISS ISO,IMP,ISS ISO IBA,ISS ISO,IMP ISO,IMP,ISO IBA TAS,IDA ISS ISO,ISO IBA,IDA IGI ISO,IMP ISO,ISO,IDA IGI ISS ISO IBA,IDA IMP,ISS ISO,IMP,IMP IC,IGI,IDA IMP ISO,ISO IBA,IMP ISO IBA,ISO,IBA,IBA,ISS ISO,IMP IBA,ISO,…	Fcnb,Ctss,Anxa1,Trpm2,S100a8,Cxcl12,Txn1,Mcu,Rgs14,Sirpa,Rab32,Sun2,Cxcr2,Atp8b4,Ncf1,Laptm5,Sdcbp,Slc39a11,Alox5,Itgb3,Coro1c,Lasp1,Tyrobp,Arrb2,Lcp1,Cyba,Usf2,Slc28a2,Gas6,Mctp1,Ptprc,Syne1,Ttyh3,Orai1,Fgr,Stat3,Aif1,Ccr2,Vav1,Slc2a3,Cd177,Lman2,Cd4,Clec7a,Abca13,Ldlrap1,Rac2,Rgs2,Slc20a1,C3,Slc7a5,Clic1,Msn,Il4ra,Siva1,Mmp9,Dgat1,Xdh,Tomm70a,Tap2,Fxyd5,Nckap1l,Hk2,Was,Il1rn,Rab27a,Cmtm6,Sfn,El…	SVSL	TRUE
Enriched_in_ageing_SVSL_upregulated	TRUE	0.0301165	657	483	36	0.0745342	0.0547945	GO:0043408	GO:BP	regulation of MAPK cascade	19049	12352		IMP ISS ISO,IBA,IMP ISS ISO,IMP,ISO,ISO,ISO IBA,ISO,IMP IGI,IDA,ISO IBA,IDA,IMP,ISO,ISO,IBA,ISO,IMP,IMP ISS ISO,IDA IMP,ISO,ISO,ISS ISO,ISO,IDA ISO,ISO,ISO,ISS ISO,ISO IBA,IMP,ISS ISO,ISS ISO,ISO,IDA ISO,IMP ISO IBA,ISO	Gdf15,Ccl6,Rgs14,Sirpa,Ncf1,Itgb3,Arrb2,Gas6,Ptprc,Adam8,Cd4,Clec7a,Rgs2,C3,Xdh,Ccl8,Il1rn,Bank1,Ptpn6,Psap,Prkcd,Cflar,Taok1,P2ry1,Tlr6,Ccr1,Gnai2,Gsdme,Fas,Pik3cb,Stk38,Rap2a,Osm,Cyld,Ptpn22,Atp6ap2	SVSL	FALSE
Enriched_in_ageing_SVSL_upregulated	TRUE	0.0332294	2965	445	103	0.231461	0.0347386	GO:0010646	GO:BP	regulation of cell communication	19049	4812		ISO IBA,IDA IMP ISS ISO IBA,ISS ISO IBA,ISO,ISS ISO,ISO,IBA,ISS ISO,IDA IMP ISS ISO,IMP,IDA,IMP,IMP IGI,ISO,IMP ISO,IMP,ISS ISO IBA,IMP,ISO,IMP ISO IBA,IMP,IMP ISO IBA,ISO,IDA,ISS ISO,ISO,IBA,IDA IMP IGI ISO,ISO,IGI,ISO,ISS ISO,IMP,IMP,IDA,ISO IBA,ISO IBA,IDA ISO IBA,IDA,ISS,IMP ISS ISO,ISS ISO,ISO IBA,IDA,ISS ISO IBA,ISO,ISO,IMP,IMP,ISO,IBA,ISO IBA,IDA IBA,IMP,ISO,IMP,ISS ISO IBA,IDA,ISO,IMP ISS…	S100a4,Gdf15,Anxa1,Trpm2,S100a8,Cxcl12,Ccl6,Mcu,Rgs14,Sirpa,Mrtfa,Pik3cd,Vsir,Ncf1,Irf1,Laptm5,Sdcbp,Alox5,Itgb3,Mcl1,Tyrobp,Arrb2,Cyba,Nrros,Gas6,Cdkn2d,Mctp1,Ptprc,Syne1,Ctsc,Fgr,Arhgdib,Stat3,Ccr2,Adam8,Cd177,Hcst,Cd4,Clec7a,Rbpms2,Rgs2,C3,Cd226,Itgal,Gid8,Mmp9,Xdh,Runx3,Dgkg,Tspan14,Ccl8,Il1rn,Arhgef2,Srf,Hcls1,Hmgb2,Arhgap25,Rasl11b,Plek,Fam49b,Rasgrp4,Bank1,Irgm2,Slc35c1,Cd63,Adgrg3,Cnr2,Pt…	SVSL	FALSE
Enriched_in_ageing_SVSL_upregulated	TRUE	0.0373847	645	168	18	0.107143	0.027907	GO:0010942	GO:BP	positive regulation of cell death	19049	5084		IMP ISO IBA,ISO,ISS ISO,ISO,ISO,ISO,IMP,ISO,IGI,IMP ISO,IDA IMP,ISO,IMP,IGI,IMP,ISO,IBA,ISO IBA	Anxa1,Trpm2,S100a8,Cxcr2,Ncf2,Pik3cd,B4galt1,Irf1,C1qa,Mcl1,Tyrobp,Arrb2,Ptprc,Ctsc,Adam8,Irf5,Clec7a,Hp	SVSL	FALSE
Enriched_in_ageing_SVSL_upregulated	TRUE	0.0394718	2977	445	103	0.231461	0.0345986	GO:0023051	GO:BP	regulation of signaling	19049	7682		ISO IBA,IDA IMP ISS ISO IBA,ISS ISO IBA,ISO,ISS ISO,ISO,IBA,ISS ISO,IDA IMP ISS ISO,IMP,IDA,IMP,IMP IGI,ISO,IMP ISO,IMP,ISS ISO IBA,IMP,ISO,IMP ISO IBA,IMP,IMP ISO IBA,ISO,IDA,ISS ISO,ISO,IBA,IDA IMP IGI ISO,ISO,IGI,ISO,ISS ISO,IMP,IMP,IDA,ISO IBA,ISO IBA,IDA ISO IBA,IDA,ISS,IMP ISS ISO,ISS ISO,ISO IBA,IDA,ISS ISO IBA,ISO,ISO,IMP,IMP,ISO,IBA,ISO IBA,IDA IBA,IMP,ISO,IMP,ISS ISO IBA,IDA,ISO,IMP ISS…	S100a4,Gdf15,Anxa1,Trpm2,S100a8,Cxcl12,Ccl6,Mcu,Rgs14,Sirpa,Mrtfa,Pik3cd,Vsir,Ncf1,Irf1,Laptm5,Sdcbp,Alox5,Itgb3,Mcl1,Tyrobp,Arrb2,Cyba,Nrros,Gas6,Cdkn2d,Mctp1,Ptprc,Syne1,Ctsc,Fgr,Arhgdib,Stat3,Ccr2,Adam8,Cd177,Hcst,Cd4,Clec7a,Rbpms2,Rgs2,C3,Cd226,Itgal,Gid8,Mmp9,Xdh,Runx3,Dgkg,Tspan14,Ccl8,Il1rn,Arhgef2,Srf,Hcls1,Hmgb2,Arhgap25,Rasl11b,Plek,Fam49b,Rasgrp4,Bank1,Irgm2,Slc35c1,Cd63,Adgrg3,Cnr2,Pt…	SVSL	TRUE
Enriched_in_ageing_SVSL_upregulated	TRUE	0.0447791	2956	350	84	0.24	0.0284168	GO:0031325	GO:BP	positive regulation of cellular metabolic process	19049	8295		TAS,IMP ISS ISO IBA,ISO,ISO IBA,ISS ISO,ISO,ISO,ISS ISO,IDA ISS ISO IBA,ISO IBA,ISO,ISO,IDA IMP ISS ISO,IMP,ISS ISO IBA,IGI,ISO,IDA,IMP ISS ISO IC,ISO,IDA IMP ISO,IDA,ISS ISO,IMP IGI IBA,IDA ISO,ISO,ISO,IDA IMP IGI ISO IBA,ISO,IDA IBA,IDA,IDA ISO,IDA ISO IBA,ISO,IDA ISO,ISO,ISS ISO IBA,IDA ISO,IDA,IDA IGI IBA,ISS ISO,ISO,ISO,ISO,ISO,ISO,ISS ISO,IDA,ISS ISO,ISO,ISO,ISS ISO,ISO,ISO,IMP IGI,ISS ISO,…	Tmsb4x,Gdf15,Camp,Anxa1,S100a8,Txn1,Akna,Ier5,Mrtfa,Ciita,Vsir,Ncf1,Irf1,Laptm5,Sdcbp,Spn,Itgb3,Tyrobp,Arrb2,Cyba,Usf2,Mafg,Gas6,Ptprc,Fosl2,Ctsc,Fgr,Stat3,Aif1,Max,Lcor,Cebpd,Adam8,Ifrd1,Irf5,Cd177,Rnf10,Cd4,Clec7a,Plac8,C3,Msn,Rps6ka1,Mmp9,Dgat1,Xdh,Runx3,Rap2c,Nckap1l,Camkk2,Hk2,Was,Il1rn,Rab27a,Arid3a,Arhgef2,Srf,Hcls1,Hmgb2,Ing1,Foxk1,Etv6,Aim2,Plek,Picalm,Bank1,Irgm2,Cd63,Sertad3,Cdk2,Plk1,…	SVSL	FALSE
Enriched_in_ageing_SVSL_upregulated	TRUE	0.0482256	3928	465	133	0.286022	0.0338595	GO:0044267	GO:BP	cellular protein metabolic process	19049	12759		IMP ISS ISO IBA,IMP ISO IBA,ISO,ISO,ISS ISO,ISO,ISO IBA,IMP,IMP,IDA,ISO,ISO,IMP ISS ISO,ISO,IMP,ISS ISO IBA,ISO,IGI,IMP ISO,ISO,ISO,IDA IMP IGI ISO IC,TAS,ISS ISO,ISO,IDA IMP IGI ISS ISO IBA,IBA,ISO IBA,ISS ISO IBA,IMP IBA,IBA,IDA ISO IBA,ISO,ISO,IDA,IDA ISO IBA,ISO,ISO,IDA ISO,ISS ISO IBA,IDA,IMP ISO,ISS ISO,ISO,ISO,IBA,IBA,ISO,ISO,ISO IBA,IMP IBA,ISS ISO,IDA IMP ISO IBA,IDA,IBA,ISS ISO,ISS ISO,…	Gdf15,Ctss,Camp,Anxa1,S100a8,Txn1,Serpinb1a,Rgs14,Sirpa,Mrtfa,Vsir,Ncf1,B4galt1,Irf1,Laptm5,Sdcbp,Ctsg,Spn,Itgb3,Coro1c,Lta4h,Arrb2,Nrros,Gas6,Cdkn2d,Ptprc,St3gal5,Ctsc,Fbxl14,Ptpn7,Sla,Fgr,Stat3,Aif1,Lcor,Adam8,Rnf10,Hcst,Cd4,Ddost,Clec7a,Rgs2,C3,Msn,Rps6ka1,Ptpn18,Gid8,Mmp9,Xdh,Naip2,Samsn1,Runx3,Cst7,Rap2c,Fkbp5,Nckap1l,Camkk2,Psmb8,Il1rn,Arhgef2,Sfn,Naa40,Edem1,Rps24,Atg3,Hcls1,Pcyox1l,Neurl3…	SVSL	FALSE
Enriched_in_ageing_SVSL_upregulated	TRUE	2.25993e-07	4502	450	164	0.364444	0.0364283	GO:0071944	GO:CC	cell periphery	18935	3147		IDA ISO IBA,ISO,IDA IMP ISS ISO IBA,ISS ISO,IDA ISO IBA,IDA,IDA ISO IBA,IBA,IDA,IDA,IDA ISO,IDA ISO IBA TAS,ISO IBA,ISO IBA,IDA,ISO,ISO,ISO IBA,IBA,IDA ISO,ISS ISO,IDA ISO,IMP ISS ISO IBA,IDA,IBA,ISO,IDA,ISO,IDA ISO IBA,IDA ISO TAS,IDA ISO,IDA ISO,IBA,ISO,IDA ISO IBA,ISS ISO,IBA,TAS,ISO,IDA ISO,IDA ISO IBA,IDA ISS ISO IBA,IDA,IDA ISS ISO NAS,IBA,ISO,ISO,IBA,ISO TAS,ISO IBA,ISO,IDA ISS ISO,IDA ISO…	H2-D1,Fcnb,Anxa1,S100a6,Trpm2,Gsr,Cxcl12,Penk,Atp6v1b2,Ms4a4b,Rgs14,Sirpa,Skap2,Cxcr2,H2-Aa,Clec5a,Ncf2,Atp8b4,Pik3cd,Vsir,Ncf1,B4galt1,Sdcbp,Slc39a11,Ifitm6,Ctsg,Tpm3,Alox5,Spn,Itgb3,Itga2b,Coro1c,Ltb4r1,Mgst2,Cd68,Lasp1,Cotl1,Tyrobp,Arrb2,Lcp1,Cyba,Slc28a2,Capzb,Ptprc,Ly6c2,Syne1,Ptpn7,Sla,Pag1,Ttyh3,Vasp,Orai1,Fgr,Stat3,Aif1,Ccr2,Slc2a3,Aldh3b1,Adam8,Dapp1,Cd177,Lman2,Rnf10,Cd4,Clec7a,Sema4a,I…	SVSL	TRUE
Enriched_in_ageing_SVSL_upregulated	TRUE	8.20302e-07	4368	484	168	0.347107	0.0384615	GO:0005886	GO:CC	plasma membrane	18935	522		IDA ISO IBA,ISO,IDA IMP ISS ISO IBA,ISS ISO,IDA ISO IBA,IDA,IDA ISO IBA,IBA,IDA,IDA,IDA ISO,IDA ISO IBA TAS,ISO IBA,ISO IBA,IDA,ISO,ISO,ISO IBA,IBA,IDA ISO,ISS ISO,IDA ISO,IMP ISS ISO IBA,IDA,IBA,ISO,IDA,ISO,IDA ISO IBA,IDA ISO TAS,IDA ISO,IDA ISO,IBA,ISO,IDA ISO IBA,IBA,TAS,ISO,IDA ISO,IDA ISO IBA,IDA ISS ISO IBA,IDA ISS ISO NAS,IBA,ISO,ISO,IBA,ISO TAS,ISO IBA,ISO,IDA ISS ISO,IDA ISO IBA,IDA,IDA…	H2-D1,Fcnb,Anxa1,S100a6,Trpm2,Gsr,Cxcl12,Penk,Atp6v1b2,Ms4a4b,Rgs14,Sirpa,Skap2,Cxcr2,H2-Aa,Clec5a,Ncf2,Atp8b4,Pik3cd,Vsir,Ncf1,B4galt1,Sdcbp,Slc39a11,Ifitm6,Ctsg,Tpm3,Alox5,Spn,Itgb3,Itga2b,Coro1c,Ltb4r1,Mgst2,Cd68,Cotl1,Tyrobp,Arrb2,Lcp1,Cyba,Slc28a2,Ptprc,Ly6c2,Syne1,Ptpn7,Sla,Pag1,Ttyh3,Vasp,Orai1,Fgr,Stat3,Aif1,Ccr2,Slc2a3,Aldh3b1,Adam8,Dapp1,Cd177,Lman2,Rnf10,Cd4,Clec7a,Sema4a,Ipcef1,Ldlrap…	SVSL	TRUE
Enriched_in_ageing_SVSL_upregulated	TRUE	2.60536e-06	2166	39	19	0.487179	0.00877193	GO:0005576	GO:CC	extracellular region	18935	248		IMP ISS ISO IBA,IBA,IBA,IDA ISS ISO IBA,ISO IBA,ISS ISO IBA,ISO IBA,HDA ISS ISO IBA,HDA,ISO,ISO IBA,ISO,ISO,IDA ISS ISO IBA,IDA HDA ISO IBA,IDA IBA,IBA,IBA,IDA HDA ISO IBA	Jchain,H2-D1,Fcnb,Gdf15,Mpo,Ctss,Camp,Anxa1,S100a6,Lyz2,S100a8,Cxcl12,Txn1,Slpi,Serpinb1a,Wfdc21,Ccl6,Wfdc17,C4b	SVSL	TRUE
Enriched_in_ageing_SVSL_upregulated	TRUE	5.22471e-06	1010	187	31	0.165775	0.0306931	GO:0009986	GO:CC	cell surface	18935	799		IDA ISO IBA,ISO,ISO,ISS ISO,IDA,IDA IBA,ISO,ISO IBA,IDA,IDA,ISO,IDA,IDA ISO,IDA ISO IBA,IDA ISO,IDA ISO,IDA ISS ISO IBA,IDA ISO,IDA ISO,IDA,IDA IBA,ISO,ISO,ISS ISO,IDA ISO IBA,IBA,IDA,ISO,ISO,IDA ISO IBA,IDA ISO	H2-D1,Fcnb,Ctss,Anxa1,Gsr,Cxcl12,Sirpa,Cxcr2,H2-Aa,Clec5a,Ciita,Vsir,B4galt1,Spn,Itgb3,Itga2b,Tyrobp,Nrros,Ptprc,Ly6c2,Ccr2,Adam8,Lman2,Hcst,Cd4,Clec7a,C3,Slc7a5,Msn,Cd226,Itgal	SVSL	TRUE
Enriched_in_ageing_SVSL_upregulated	TRUE	6.32529e-06	1772	39	17	0.435897	0.00959368	GO:0005615	GO:CC	extracellular space	18935	285		IMP ISS ISO IBA,IBA,IBA,ISS ISO IBA,ISO IBA,ISS ISO IBA,ISO IBA,ISS ISO IBA,ISO,ISO IBA,ISO,IDA ISS ISO IBA,IBA,IDA IBA,IBA,IBA,IDA HDA ISO IBA	Jchain,H2-D1,Fcnb,Gdf15,Mpo,Ctss,Camp,Anxa1,Lyz2,S100a8,Cxcl12,Slpi,Serpinb1a,Wfdc21,Ccl6,Wfdc17,C4b	SVSL	TRUE
Enriched_in_ageing_SVSL_upregulated	TRUE	2.26312e-05	737	187	25	0.13369	0.0339213	GO:0098552	GO:CC	side of membrane	18935	3566		IDA IBA TAS,ISO,ISS ISO,ISS ISO,IDA,IDA IBA,IBA,IDA,IDA,ISO,IDA IBA,IDA,IDA,IDA ISO NAS,ISO,IBA,IBA,IDA IBA,IDA ISO IBA,ISO,IDA ISO,ISO,ISO,IDA IBA,IDA	H2-D1,Fcnb,Anxa1,S100a6,Gsr,Cxcl12,Cxcr2,H2-Aa,Vsir,B4galt1,Spn,Itgb3,Itga2b,Ptprc,Ptpn7,Sla,Fgr,Ccr2,Cd4,Ldlrap1,Rgs2,Slc7a5,Msn,Cd226,Itgal	SVSL	TRUE
Enriched_in_ageing_SVSL_upregulated	TRUE	0.00161693	3391	486	126	0.259259	0.0371572	GO:0005829	GO:CC	cytosol	18935	477		IDA,ISO TAS,ISS ISO,ISO,ISO IBA,IBA,IBA,IDA ISO TAS,IDA,ISO,ISO,ISO,ISO,ISO IBA,TAS,ISO,ISO TAS,ISO,ISO,ISO,ISS ISO,ISO,IDA,ISO,ISO,ISO,TAS,ISS ISO,ISO,ISO,ISO TAS,ISO,ISO,ISS ISO IBA,ISO IBA TAS,ISS ISO,ISS,TAS,IDA,ISO,ISS ISO,ISO,ISO,IMP ISO,ISO,ISO,ISO,ISS ISO,ISO IBA,IDA IBA,IDA,ISO,ISS ISO,IDA,TAS,ISS ISO,ISO,TAS,ISO IBA,ISO TAS,ISO,ISS ISO,ISO TAS,ISO,ISO,ISO IBA,ISO,ISO,ISO,ISS,ISO,ISO,IDA…	Tmsb4x,Anxa1,S100a6,S100a8,Gsr,Pgd,Pfkfb4,Txn1,Atp6v1b2,Akna,Skap2,Mrtfa,Clec5a,Ncf2,Pik3cd,Ciita,Ncf1,Sdcbp,Tpm3,Prdx5,Alox5,Ak2,Mcl1,Lta4h,Cotl1,Alox5ap,Arrb2,Lcp1,Cdkn2d,Ptpn7,Vasp,Orai1,Fgr,Arhgdib,Stat3,Aif1,Ccr2,Vav1,Aldh3b1,Ipcef1,Ldlrap1,Prex1,Rac2,Rgs2,Slc7a5,Msn,Rps6ka1,Gid8,Xdh,Naip2,Samsn1,Runx3,Dgkg,Rap2c,Fkbp5,Nckap1l,Camkk2,Psmb8,Hk2,Was,Arid3a,Ncf4,Sfn,Cmip,Rps24,Atg3,Prune1,Mob1a…	SVSL	TRUE
Enriched_in_ageing_SVSL_upregulated	TRUE	0.00220101	552	86	12	0.139535	0.0217391	GO:0009897	GO:CC	external side of plasma membrane	18935	792		IDA IBA,ISO,ISS ISO,IDA,IDA IBA,IBA,IDA,IDA,ISO,IDA IBA,IDA,IDA	H2-D1,Fcnb,Anxa1,Gsr,Cxcl12,Cxcr2,H2-Aa,Vsir,B4galt1,Spn,Itgb3,Itga2b	SVSL	TRUE
Enriched_in_ageing_SVSL_upregulated	TRUE	0.00301143	1685	243	43	0.176955	0.0255193	GO:0031982	GO:CC	vesicle	18935	1462		TAS,ISS ISO,ISS ISO TAS,IDA ISO,ISS ISO,IDA,ISO,ISO,IDA ISS ISO IBA,IDA,ISO,ISO,ISO,ISO,ISO,ISS ISO,IBA,ISS ISO,IDA,ISO,ISS ISO,ISO IBA,IDA ISO,IDA,ISS ISO,ISO,IBA,ISO,IDA ISO IBA,IBA,ISO,ISO,IMP ISO IBA,IDA,IDA,IDA,IDA IMP ISS ISO IBA,ISS ISO,ISS ISO,ISS ISO,ISO,IDA ISO,ISO	H2-D1,Mpo,Ctss,Camp,Anxa1,Trpm2,Lyz2,Penk,Rab32,Ncf2,Sdcbp,Ctsg,Prdx5,Itgb3,Itga2b,Coro1c,Cd68,Arrb2,Cyba,Slc28a2,Prss57,Mctp1,Slc2a3,Chil3,Adam8,Cd177,Lman2,Hexa,Ldlrap1,Rac2,Clic1,Msn,Cst7,Rap2c,Was,Il1rn,Rab27a,Ncf4,Cmtm6,Arhgef2,Elane,Napsa,Slc47a1	SVSL	TRUE
Enriched_in_ageing_SVSL_upregulated	TRUE	0.00716259	2133	145	34	0.234483	0.01594	GO:0042995	GO:CC	cell projection	18935	2103		ISO,ISO,IDA,ISO,ISO,ISO,ISO IBA,ISO,IDA,ISO,IDA ISO,ISO,ISO,IDA,ISO,IDA ISS ISO,IDA,ISO,ISO,ISO,IDA ISO,IDA ISO,ISO,IDA,IDA ISO,ISO,ISO,IBA,IDA,ISO,IDA,IDA ISS ISO IBA,ISS,ISO	S100a4,Camp,Anxa1,S100a6,Trpm2,Lyz2,Penk,Txn1,Atp6v1b2,C4b,Rgs14,Ncf1,B4galt1,Tpm3,Alox5,Spn,Ak2,Itgb3,Coro1c,Arrb2,Lcp1,Twf2,Cyba,Slc28a2,Capzb,Ptprc,Syne1,Sla,Vasp,Orai1,Fgr,Aif1,Ccr2,Max	SVSL	TRUE
Enriched_in_ageing_SVSL_upregulated	TRUE	0.0113142	2096	182	39	0.214286	0.0186069	GO:0120025	GO:CC	plasma membrane bounded cell projection	18935	3875		ISO,IDA,ISO,ISO,ISO,ISO IBA,ISO,IDA,ISO,IDA ISO,ISO,ISO,IDA,ISO,IDA ISS ISO,IDA,ISO,ISO,ISO,IDA ISO,IDA ISO,ISO,IDA,IDA ISO,ISO,ISO,IBA,IDA,ISO,IDA,IDA ISS ISO IBA,ISS,ISO,ISO,ISO,ISO,ISO,ISO,IDA ISS ISO	S100a4,Anxa1,S100a6,Trpm2,Lyz2,Penk,Txn1,Atp6v1b2,C4b,Rgs14,Ncf1,B4galt1,Tpm3,Alox5,Spn,Ak2,Itgb3,Coro1c,Arrb2,Lcp1,Twf2,Cyba,Slc28a2,Capzb,Ptprc,Syne1,Sla,Vasp,Orai1,Fgr,Aif1,Ccr2,Max,Ldlrap1,Prex1,Rac2,Rgs2,Slc7a5,Msn	SVSL	TRUE
Enriched_in_ageing_SVSL_upregulated	TRUE	0.024628	1539	307	45	0.14658	0.0292398	GO:0031410	GO:CC	cytoplasmic vesicle	18935	1331		TAS,ISS ISO,ISS ISO TAS,IDA ISO,ISS ISO,IDA,ISO,ISO,IDA ISS ISO IBA,IDA,ISO,ISO,ISO,ISS ISO,IBA,ISS ISO,IDA,ISO,ISS ISO,ISO IBA,IDA ISO,IDA,ISS ISO,ISO,IBA,ISO,IDA ISO IBA,IBA,ISO,IMP ISO IBA,IDA,IDA,IDA IMP ISS ISO IBA,ISS ISO,ISS ISO,ISO,IDA ISO,IDA ISO,IDA,ISO IBA,IBA,ISO,IDA ISS ISO,ISS ISO,ISO	H2-D1,Mpo,Ctss,Camp,Anxa1,Trpm2,Lyz2,Penk,Rab32,Ncf2,Ctsg,Prdx5,Itgb3,Coro1c,Cd68,Arrb2,Cyba,Slc28a2,Prss57,Mctp1,Slc2a3,Chil3,Adam8,Cd177,Lman2,Hexa,Ldlrap1,Rac2,Msn,Cst7,Rap2c,Was,Rab27a,Ncf4,Cmtm6,Elane,Napsa,Dnajc5,Itgb2l,Picalm,Rnd1,Crispld2,Cd63,Fes,Cdk2	SVSL	TRUE
Enriched_in_ageing_SVSL_upregulated	TRUE	0.0265595	1544	307	45	0.14658	0.0291451	GO:0097708	GO:CC	intracellular vesicle	18935	3512		TAS,ISS ISO,ISS ISO TAS,IDA ISO,ISS ISO,IDA,ISO,ISO,IDA ISS ISO IBA,IDA,ISO,ISO,ISO,ISS ISO,IBA,ISS ISO,IDA,ISO,ISS ISO,ISO IBA,IDA ISO,IDA,ISS ISO,ISO,IBA,ISO,IDA ISO IBA,IBA,ISO,IMP ISO IBA,IDA,IDA,IDA IMP ISS ISO IBA,ISS ISO,ISS ISO,ISO,IDA ISO,IDA ISO,IDA,ISO IBA,IBA,ISO,IDA ISS ISO,ISS ISO,ISO	H2-D1,Mpo,Ctss,Camp,Anxa1,Trpm2,Lyz2,Penk,Rab32,Ncf2,Ctsg,Prdx5,Itgb3,Coro1c,Cd68,Arrb2,Cyba,Slc28a2,Prss57,Mctp1,Slc2a3,Chil3,Adam8,Cd177,Lman2,Hexa,Ldlrap1,Rac2,Msn,Cst7,Rap2c,Was,Rab27a,Ncf4,Cmtm6,Elane,Napsa,Dnajc5,Itgb2l,Picalm,Rnd1,Crispld2,Cd63,Fes,Cdk2	SVSL	TRUE
Enriched_in_ageing_SVSL_upregulated	TRUE	1.15099e-05	1329	444	65	0.146396	0.048909	GO:0044877	GO:MF	protein-containing complex binding	18578	7160		IDA ISO,ISO IBA,ISO,ISO,ISS ISO,ISO,ISO,ISO,ISS ISO,ISO,IDA IBA,IPI ISO IBA,ISO,ISO,ISO IBA,IDA IBA,IBA,ISO,ISO,IDA ISO IBA,IBA,ISO,ISO,IMP,ISO,IMP ISS ISO IBA,ISO,TAS,ISO,ISO,ISS ISO,ISO,ISO,ISO IBA,ISO,ISO,ISS ISO,ISO IBA,ISS ISO,IPI IBA,IBA,IDA,ISO,IBA,ISO,ISO,ISO,ISO,ISO,IPI ISO,ISO,IBA,IDA IBA,ISO,IPI,ISO,IBA,ISS,ISO,IDA,ISS ISO IBA,ISS ISO,ISO,IDA IMP IBA,ISO IBA	Jchain,Arpc1b,H2-D1,Ctss,Cxcl12,C4b,Rab32,H2-Aa,Ciita,Sdcbp,Tpm3,Itgb3,Itga2b,Mcl1,Coro1c,Lasp1,Cotl1,Alox5ap,Arrb2,Lcp1,Twf2,Usf2,Ptprc,Syne1,Fgr,Aif1,Max,Adam8,Cd177,Cd4,Ldlrap1,Cd226,Itgal,Gmfg,Mmp9,Tap2,Nckap1l,Arpc3,Rcc1,Hcls1,Itgb2l,Fam49b,Ctsk,Itgb7,Cd63,Cdk2,Plk1,Tnfrsf1a,Itga6,Comp,Cflar,Pls1,Fmnl1,Ctsb,Pirb,Fyb,Gnai2,Rps21,Fas,Ppp1r42,Ubd,Mmp13,Srgn,Fcer1g,Vcam1	SVSL	TRUE
Enriched_in_ageing_SVSL_upregulated	TRUE	0.000161933	802	479	46	0.0960334	0.0573566	GO:0008092	GO:MF	cytoskeletal protein binding	18578	1971		IBA,ISO,ISO IBA,ISO,ISS ISO,IDA ISO,ISO,IDA IBA,ISO IBA,IDA IBA,IDA ISO IBA,IDA ISO IBA,IDA IBA,ISO,ISO,IMP ISO,IMP ISS ISO IBA,IBA,ISO,ISO,ISO,IPI,IDA ISS ISO IBA,ISO IBA,ISO,IBA,ISO,IDA,ISS ISO,ISS ISO,IBA,ISS ISO,ISO,ISO IBA,IBA,IDA IBA,ISO,IDA IBA,IDA,ISS ISO,IDA,ISO IBA,TAS,IDA,ISO,IDA ISO IBA	Tmsb4x,S100a4,Arpc1b,S100a6,Rgs14,Mrtfa,B4galt1,Tpm3,Coro1c,Lasp1,Cotl1,Lcp1,Twf2,Capzb,Ptprc,Syne1,Aif1,Parvg,Rgs2,Msn,Fxyd5,Rab27a,Arhgef2,Arpc3,Prune1,Hcls1,Picalm,Fes,Plk1,Mefv,Cap1,Lrpprc,Taok1,Pfn1,Pls1,Fmnl1,Rab3d,Kif14,Ppp1r42,Birc5,Diaph1,Ssh2,Lsp1,Msrb1,Rcsd1,Zfp207	SVSL	TRUE
Enriched_in_ageing_SVSL_upregulated	TRUE	0.000990641	896	388	41	0.10567	0.0457589	GO:0030234	GO:MF	enzyme regulator activity	18578	4792		IBA,IBA,ISO IBA,IDA ISS ISO IBA,ISO IBA,IDA IBA,IDA IBA,IDA ISS ISO TAS,ISO,IBA,ISO,IBA,ISO,ISS ISO,ISO,IGI,ISS ISO IBA,ISO,ISO,IMP,ISS ISO TAS,ISO,IBA,IDA IMP ISO IBA,ISS ISO,ISS ISO IBA,ISO,ISO,IBA,ISO,ISO,IBA,ISO,IDA ISO,ISO,ISO IBA,ISO,ISS ISO IBA,IBA,IDA IBA,IDA	Tagap,Arhgap45,Anxa1,Slpi,Serpinb1a,Wfdc21,Wfdc17,Rgs14,Sirpa,Ncf2,Vsir,Ncf1,Prdx5,Gas6,Cdkn2d,Ctsc,Arhgdib,Vav1,Ddost,Rac2,Rgs2,Rps6ka1,Naip2,Cst7,Nckap1l,Ncf4,Arhgap4,Elmo1,Arhgap25,Irgm2,Arhgap9,Ppp6r3,Prkcd,Cflar,Taok1,Cstdc4,Pfn1,Tbc1d10b,Dbf4,Ngp,Rgs18	SVSL	FALSE
Enriched_in_ageing_SVSL_upregulated	TRUE	0.0014153	777	421	39	0.0926366	0.0501931	GO:0019900	GO:MF	kinase binding	18578	4638		ISO,ISO,IPI,ISO,IPI ISO,ISO,ISO,IPI ISO,IPI ISS ISO,IDA IPI,IPI,ISO,IPI ISO,ISO IBA,IBA,ISO,ISO,ISO,IDA,ISO,ISO,ISO,IBA,ISO,ISO IBA,ISO,IPI ISO,ISO,ISO,ISO,ISO,ISO,IBA,ISO,ISO IBA,ISO,ISO,IDA IPI ISO,ISO	Rgs14,Sirpa,Itgb3,Tuba4a,Arrb2,Twf2,Gas6,Cdkn2d,Ptprc,Fgr,Stat3,Slc2a3,Irf5,Cd4,Rac2,Msn,Cd226,Was,Sfn,Hcls1,Gys1,Plek,Rnd1,Rps19,Bank1,Irgm2,Nin,Plk1,Ptafr,Ptpn6,Prkcd,Taok1,Mapkapk3,Cdc25a,Cpne3,Sgo1,Kif14,Stap1,Fas	SVSL	TRUE
Enriched_in_ageing_SVSL_upregulated	TRUE	0.00225239	1855	409	70	0.171149	0.0377358	GO:0019899	GO:MF	enzyme binding	18578	4637		ISO,ISO,ISO,IPI ISO,ISO,IBA,IPI ISO,IPI ISO,IPI ISO,ISO,IPI ISO,ISO,ISO,ISO,IPI ISO,IPI ISS ISO,ISO,ISO,IDA IPI,IPI ISO,ISO,ISO,IPI ISO,ISO,ISO IBA,IBA,ISO,ISO,ISO,IPI ISO,ISO,IDA,ISO,ISO,ISO,ISO,ISO,ISO,ISO,IBA,ISO,ISO IBA,ISO,IPI ISO,ISO,ISO,ISO,ISO,ISO,ISO,ISO,ISO,IPI ISO,ISO,ISO,IBA,ISO,ISO,IBA,ISO,ISO,ISO,ISO,ISO,ISO,ISO IBA,ISO,ISO,ISO,IDA IPI ISO	Txn1,Slpi,Rgs14,Sirpa,Vsir,Prdm1,Itgb3,Tuba4a,Cotl1,Alox5ap,Arrb2,Lcp1,Twf2,Gas6,Cdkn2d,Ptprc,Syne1,Ctsc,Fgr,Stat3,Slc2a3,Lcor,Irf5,Cd177,Cd4,Rac2,Msn,Cd226,Runx3,Tspan14,Was,Sfn,Elane,Srf,Atg3,Hcls1,Gys1,Plek,Fam49b,Rnd1,Rps19,Bank1,Irgm2,Nin,Plk1,Tnfrsf1a,Ptafr,Ptpn6,Psap,Ppp6r3,Prkcd,Casc3,Comp,Glud1,Cflar,Cap1,Lrpprc,Taok1,Mapkapk3,Hmox1,Tuba1b,Cstdc4,Ralb,Cdc25a,Ubash3b,Cpne3,Sgo1,Plaur,Kif1…	SVSL	TRUE
Enriched_in_ageing_SVSL_upregulated	TRUE	0.0025996	699	409	35	0.0855746	0.0500715	GO:0019901	GO:MF	protein kinase binding	18578	4639		ISO,ISO,IPI,ISO,IPI ISO,ISO,ISO,IPI ISO,IPI ISS ISO,IDA IPI,IPI,IPI ISO,ISO IBA,IBA,ISO,ISO,ISO,IDA,ISO,ISO,ISO,IBA,ISO,ISO IBA,ISO,ISO,ISO,ISO,ISO,ISO,IBA,ISO,ISO IBA,ISO,IDA IPI ISO	Rgs14,Sirpa,Itgb3,Tuba4a,Arrb2,Twf2,Gas6,Cdkn2d,Ptprc,Fgr,Stat3,Irf5,Cd4,Rac2,Msn,Cd226,Was,Sfn,Hcls1,Gys1,Plek,Rnd1,Rps19,Bank1,Irgm2,Plk1,Ptafr,Ptpn6,Prkcd,Taok1,Mapkapk3,Cdc25a,Cpne3,Kif14,Stap1	SVSL	TRUE
Enriched_in_ageing_SVSL_upregulated	TRUE	0.00270339	836	463	43	0.0928726	0.0514354	GO:0097367	GO:MF	carbohydrate derivative binding	18578	10377		ISO,IDA ISO IBA,ISO,ISO,IBA,ISS ISO,ISO,ISO IBA,ISO,IBA,ISO,ISS ISO,IDA,IDA,ISO,IBA,ISS ISO,ISO IBA,ISS ISO IBA,ISO,ISO IBA,ISO,ISS ISO IBA,IDA ISS ISO,ISO,ISO,IBA,IDA IBA,ISO,IMP,ISO,ISO,ISO,ISS ISO,IBA,ISS ISO IBA,ISO,IDA,ISA,ISS ISO,ISO IBA,IBA TAS,IDA	Jchain,Fcnb,Mpo,Ctss,Camp,Trpm2,Pygl,Sdcbp,Ctsg,Tuba4a,Twf2,Prss57,Ptprc,Pla2g2d,Slc2a3,Chil3,Cxcl13,Rac2,Naip2,Tap2,Rap2c,Hk2,Pglyrp1,Rab27a,Elane,Ctsk,Rnd1,Crispld2,Plk1,Ptafr,Psap,Comp,Glud1,P2ry1,Tuba1b,Ralb,Ctsb,Kif14,Gnai2,Stk38,Rap2a,Arf5,Adamts1	SVSL	TRUE
Enriched_in_ageing_SVSL_upregulated	TRUE	0.00689719	1700	23	10	0.434783	0.00588235	GO:0043167	GO:MF	ion binding	18578	6803		ISO,IDA ISO IBA,IDA ISO,ISS IBA,IDA ISS ISO IBA,ISS ISO,IBA,ISS ISO,ISO IBA,ISO	Jchain,S100a4,Fcnb,Anxa1,S100a6,Trpm2,S100a8,Clec4a2,Gsr,Pgd	SVSL	TRUE
Enriched_in_ageing_SVSL_upregulated	TRUE	0.0102975	2023	207	43	0.207729	0.0212556	GO:0042802	GO:MF	identical protein binding	18578	6717		ISO,IPI ISO,IDA ISO,ISO,ISO,ISO,ISO,ISO,IPI ISO,ISO,ISS ISO,ISO,ISO,ISO,ISO,ISO,ISO,IBA,ISS ISO,ISO,ISO,ISO,IPI,ISO,IPI,IDA ISO,ISO,ISO,ISO,ISO,IDA IPI ISO,ISO,IPI,ISO,ISO,ISO,ISO,IDA,ISO,ISO,ISO,ISO,ISO	Jchain,S100a4,Gdf15,Anxa1,S100a6,Lyz2,Gsr,Txn1,Mcu,Sun2,Ier5,Vsir,B4galt1,Pygl,Sdcbp,Itgb3,Itga2b,Mcl1,Mgst2,Tyrobp,Alox5ap,Arrb2,Lcp1,Usf2,Olfml2b,Syne1,Ctsc,Tkt,Mcemp1,Orai1,Stat3,Max,Cebpd,Irf5,Cd4,Hp,Rbpms2,Gid8,Mmp9,Dgat1,Xdh,Tap2,Cst7	SVSL	FALSE
Enriched_in_ageing_SVSL_upregulated	TRUE	0.0107691	934	19	7	0.368421	0.00749465	GO:0043169	GO:MF	cation binding	18578	6805		ISO,IDA ISO IBA,ISS IBA,IDA ISS ISO IBA,ISS ISO,IBA,ISS ISO	Jchain,S100a4,Anxa1,S100a6,Trpm2,S100a8,Clec4a2	SVSL	TRUE
Enriched_in_ageing_SVSL_upregulated	TRUE	0.0151382	1600	190	34	0.178947	0.02125	GO:0005102	GO:MF	signaling receptor binding	18578	1618		IMP ISO IBA,ISO IBA,ISO,ISO IBA,IBA,IDA ISS ISO IBA,IBA,ISO IBA,IMP ISO,ISS ISO,IPI ISO IBA,IPI ISO IBA,ISO IBA,ISO,IDA ISS ISO IBA,IPI,IBA,ISO,IBA,IBA,IDA ISO IBA,ISO,ISO,IDA ISS ISO IBA,TAS,ISO,ISO IBA,ISO IBA,IBA,ISO,ISS ISO,ISO,ISO,IPI ISO IBA	Jchain,S100a4,H2-D1,Fcnb,Gdf15,Cxcl12,Penk,Ccl6,Sdcbp,Prdx5,Itgb3,Tyrobp,Arrb2,Lcp1,Gas6,Ptprc,Ly6c2,Syne1,Fgl2,Sla,Fgr,Stat3,Lcor,Cxcl13,Adam8,Cd177,Hcst,Cd4,Sema4a,Ldlrap1,C3,Msn,Cd226,Siva1	SVSL	TRUE
Enriched_in_ageing_SVSL_upregulated	TRUE	4.63685e-18	517	454	82	0.180617	0.158607	REAC:R-MMU-6798695	REAC	Neutrophil degranulation	8684	908		REAC,REAC,REAC,REAC,REAC,REAC,REAC,REAC,REAC,REAC,REAC,REAC,REAC,REAC,REAC,REAC,REAC,REAC,REAC,REAC,REAC,REAC,REAC,REAC,REAC,REAC,REAC,REAC,REAC,REAC,REAC,REAC,REAC,REAC,REAC,REAC,REAC,REAC,REAC,REAC,REAC,REAC,REAC,REAC,REAC,REAC,REAC,REAC,REAC,REAC,REAC,REAC,REAC,REAC,REAC,REAC,REAC,REAC,REAC,REAC,REAC,REAC,REAC,REAC,REAC,REAC,REAC,REAC,REAC,REAC,REAC,REAC,REAC,REAC,REAC,REAC,REAC,REAC,REAC,REAC…	Fcnb,Mpo,Ctss,Arhgap45,Camp,Trpm2,Lyz2,S100a8,Slpi,Serpinb1a,Sirpa,Cxcr2,Clec5a,Atp8b4,B4galt1,Pygl,Sdcbp,Ctsg,S100a11,Alox5,Ctsa,Lta4h,Cd68,Cotl1,Tyrobp,Cyba,Ptprc,Ctsc,Fgl2,Mcemp1,Fgr,Slc2a3,Aldh3b1,Adam8,Cd177,Ddost,Hp,Abca13,Plac8,C3,Itgal,Gmfg,Mmp9,Dgat1,Rap2c,Ostf1,Tspan14,Nckap1l,Pglyrp1,Rab27a,Cmtm6,Elane,Rab44,Dnajc5,Armc8,Lilra6,Ckap4,Crispld2,Prg2,Cd63,Adgrg3,Ptafr,Ptpn6,Arhgap9,Psap,P…	SVSL	FALSE
Enriched_in_ageing_SVSL_upregulated	TRUE	5.05313e-13	976	346	91	0.263006	0.0932377	REAC:R-MMU-168249	REAC	Innate Immune System	8684	660		REAC,REAC,REAC,REAC,REAC,REAC,REAC,REAC,REAC,REAC,REAC,REAC,REAC,REAC,REAC,REAC,REAC,REAC,REAC,REAC,REAC,REAC,REAC,REAC,REAC,REAC,REAC,REAC,REAC,REAC,REAC,REAC,REAC,REAC,REAC,REAC,REAC,REAC,REAC,REAC,REAC,REAC,REAC,REAC,REAC,REAC,REAC,REAC,REAC,REAC,REAC,REAC,REAC,REAC,REAC,REAC,REAC,REAC,REAC,REAC,REAC,REAC,REAC,REAC,REAC,REAC,REAC,REAC,REAC,REAC,REAC,REAC,REAC,REAC,REAC,REAC,REAC,REAC,REAC,REAC…	Arpc1b,Fcnb,Mpo,Ctss,Arhgap45,Camp,Trpm2,Lyz2,S100a8,Txn1,Slpi,Serpinb1a,Atp6v1b2,C4b,Sirpa,Cxcr2,Clec5a,Ncf2,Atp8b4,Ncf1,B4galt1,Pygl,Sdcbp,Ctsg,S100a11,Alox5,C1qa,Ctsa,Lta4h,Cd68,Cotl1,Tyrobp,Cyba,Ptprc,Ctsc,Fgl2,Mcemp1,Fgr,Vav1,Slc2a3,Aldh3b1,Adam8,Cd177,Cd4,Ddost,Clec7a,Hp,Abca13,Rac2,Plac8,C3,Itgal,Gmfg,Rps6ka1,Mmp9,Dgat1,Rap2c,Ostf1,Tspan14,Nckap1l,Psmb8,Was,Pglyrp1,Rab27a,Ncf4,Cmtm6,Elane,…	SVSL	FALSE
Enriched_in_ageing_SVSL_upregulated	TRUE	1.00281e-06	1737	241	87	0.360996	0.0500864	REAC:R-MMU-168256	REAC	Immune System	8684	647		REAC,REAC,REAC,REAC,REAC,REAC,REAC,REAC,REAC,REAC,REAC,REAC,REAC,REAC,REAC,REAC,REAC,REAC,REAC,REAC,REAC,REAC,REAC,REAC,REAC,REAC,REAC,REAC,REAC,REAC,REAC,REAC,REAC,REAC,REAC,REAC,REAC,REAC,REAC,REAC,REAC,REAC,REAC,REAC,REAC,REAC,REAC,REAC,REAC,REAC,REAC,REAC,REAC,REAC,REAC,REAC,REAC,REAC,REAC,REAC,REAC,REAC,REAC,REAC,REAC,REAC,REAC,REAC,REAC,REAC,REAC,REAC,REAC,REAC,REAC,REAC,REAC,REAC,REAC,REAC…	Arpc1b,Fcnb,Mpo,Ctss,Arhgap45,Camp,Trpm2,Lyz2,S100a8,Txn1,Slpi,Serpinb1a,Atp6v1b2,C4b,Sirpa,Cxcr2,Clec5a,Ncf2,Atp8b4,Pik3cd,Ncf1,B4galt1,Csf2rb,Pygl,Sdcbp,Ifitm6,Ctsg,S100a11,Alox5,C1qa,Ctsa,Itgb3,Itga2b,Tuba4a,Lta4h,Cd68,Cotl1,Tyrobp,Arrb2,Cyba,Capzb,Ptprc,Ctsc,Fgl2,Fbxl14,Mcemp1,Pag1,Fgr,Stat3,Vav1,Slc2a3,Aldh3b1,Adam8,Dapp1,Cd177,Hcst,Cd4,Ddost,Clec7a,Hp,Abca13,Rac2,Plac8,C3,Il4ra,Cd226,Itgal,…	SVSL	FALSE
